# Supplementary material for: Uncovering the Mechanism of Drug Resistance Caused by the T790M Mutation in EGFR Kinase From Absolute Binding Free Energy Calculations
Source: Front Mol Biosci. 2022 May 30;9:922839. doi: 10.3389/fmolb.2022.922839 (PMC9189374; doi:10.3389/fmolb.2022.922839)
Supplement: Supplementary file 2 [file DataSheet2.ZIP]

Archive with 10 entries (9 files):
- Source data/
- Source data/Figure(4A4C)-Supplementary Figure 3.xlsx
- Source data/Figure1A.pdb
- Source data/Figure1B.pdb
- Source data/Figure2.xlsx
- Source data/Figure3.pdb
- Source data/Figure4B.pdb
- Source data/Figure4D1.pdb
- Source data/Figure4D2.pdb
- Source data/Supplementary Figure 1,2-Table 1.xlsx
