# Supplementary material for: Uncovering the Mechanism of Drug Resistance Caused by the T790M Mutation in EGFR Kinase From Absolute Binding Free Energy Calculations
Source: Front Mol Biosci. 2022 May 30;9:922839. doi: 10.3389/fmolb.2022.922839 (PMC9189374; doi:10.3389/fmolb.2022.922839)
Supplement: Supplementary file 2 [file DataSheet2.ZIP › Source data/Figure(4A4C)-Supplementary Figure 3.xlsx]

## Sheet: Figure4A
Figure4A
L858R	A-loop	1	17.9321
L858R/T790M	A-loop	2	17.039
L858R	C-helix	3	15.0718
L858R/T790M	C-helix	4	14.2887
L858R	P-loop	5	6.98419
L858R/T790M	P-loop	6	7.07976

## Sheet: Figure4C-Supplementary Figure 3
Supplementary Figure 3A								Figure4C								Supplementary Figure 3B								Supplementary Figure 3A								Figure4C								Supplementary Figure 3B
007Aloop-L858R-elec		007Aloop-L858R-vdw		007Aloop-L858R/T790M-elec		007Aloop-L858R/T790M-vdw		007aHelix-L858R-elec		007aHelix-L858R-vdw		007aHelix-L858R/T790M-elec		007aHelix-L858R/T790M-vdw		007ploop-L858R-elec		007poop-L858R-vdw		007ploop-L858R/T790M-elec		007ploop-L858R/T790M-vdw			34 pts LW smooth of B		34 pts LW smooth of D		39 pts LW smooth of F		39 pts LW smooth of H		34 pts LW smooth of J		34 pts LW smooth of L		39 pts LW smooth of N		39 pts LW smooth of P		34 pts LW smooth of R		34 pts LW smooth of T		39 pts LW smooth of V		39 pts LW smooth of X
10.7	-1.46868	10.7	-0.1748	11.1	2.17541	11.1	-0.25042	10.7	-0.74369	10.7	-0.3459	11.1	-6.66353	11.1	-3.19269	10.7	-0.23239	10.7	-7.52453	11.1	1.23513	11.1	-6.6494	10.7	-1.50213	10.7	-0.17459	11.1	2.67564	11.1	-0.2862	10.7	-0.97638	10.7	-0.32808	11.1	-6.78143	11.1	-2.83309	10.7	0.43676	10.7	-7.50627	11.1	1.87806	11.1	-6.8247
10.8	-1.47578	10.8	-0.1665	11.2	2.69553	11.2	-0.27323	10.8	-0.80572	10.8	-0.31078	11.2	-6.45496	11.2	-2.95127	10.8	-0.25446	10.8	-7.33624	11.2	1.73588	11.2	-6.9575	10.8	-1.49198	10.8	-0.17045	11.2	2.55087	11.2	-0.28153	10.8	-0.92543	10.8	-0.32074	11.2	-6.4832	11.2	-2.72122	10.8	0.25375	10.8	-7.55091	11.2	1.72496	11.2	-7.01058
10.9	-1.49003	10.9	-0.15823	11.3	2.34301	11.3	-0.263	10.9	-0.7008	10.9	-0.31943	11.3	-6.60329	11.3	-2.74815	10.9	-0.12834	10.9	-7.79073	11.3	1.39105	11.3	-7.08239	10.9	-1.48195	10.9	-0.16629	11.3	2.42621	11.3	-0.2768	10.9	-0.87372	10.9	-0.31341	11.3	-6.18551	11.3	-2.61019	10.9	0.06913	10.9	-7.59612	11.3	1.57186	11.3	-7.19634
11	-1.53406	11	-0.15597	11.4	2.55301	11.4	-0.27131	11	-0.64468	11	-0.31625	11.4	-6.04011	11.4	-2.63173	11	-0.3419	11	-7.7266	11.4	1.53289	11.4	-7.39772	11	-1.47206	11	-0.16211	11.4	2.30173	11.4	-0.27202	11	-0.82125	11	-0.3061	11.4	-5.88845	11.4	-2.50004	11	-0.11708	11	-7.64202	11.4	1.41882	11.4	-7.38202
11.1	-1.41767	11.1	-0.14604	11.5	2.4875	11.5	-0.26954	11.1	-0.67255	11.1	-0.29154	11.5	-5.36329	11.5	-2.47769	11.1	-0.41428	11.1	-7.8392	11.5	1.64071	11.5	-7.95962	11.1	-1.46235	11.1	-0.15792	11.5	2.17751	11.5	-0.26717	11.1	-0.76801	11.1	-0.2988	11.5	-5.59207	11.5	-2.39077	11.1	-0.30481	11.1	-7.68872	11.5	1.26594	11.5	-7.56761
11.2	-1.56091	11.2	-0.14581	11.6	2.34526	11.6	-0.26523	11.2	-0.69434	11.2	-0.29697	11.6	-5.45144	11.6	-2.34264	11.2	-0.09036	11.2	-8.08471	11.6	1.47476	11.6	-7.95716	11.2	-1.45284	11.2	-0.1537	11.6	2.05361	11.6	-0.26226	11.2	-0.71402	11.2	-0.29152	11.6	-5.29644	11.6	-2.28238	11.2	-0.49393	11.2	-7.73633	11.6	1.11332	11.6	-7.75314
11.3	-1.53421	11.3	-0.15266	11.7	1.87589	11.7	-0.24464	11.3	-0.83723	11.3	-0.28426	11.7	-5.44575	11.7	-2.20159	11.3	-0.62396	11.3	-8.16946	11.7	1.18457	11.7	-7.79941	11.3	-1.44357	11.3	-0.14948	11.7	1.93005	11.7	-0.25729	11.3	-0.65933	11.3	-0.28424	11.7	-5.00163	11.7	-2.17488	11.3	-0.68431	11.3	-7.78494	11.7	0.96101	11.7	-7.93859
11.4	-1.46292	11.4	-0.15757	11.8	1.86496	11.8	-0.25929	11.4	-0.85084	11.4	-0.25186	11.8	-4.54404	11.8	-2.03277	11.4	-0.29314	11.4	-7.63706	11.8	1.12004	11.8	-8.00526	11.4	-1.43455	11.4	-0.14524	11.8	1.80686	11.8	-0.25226	11.4	-0.60399	11.4	-0.27697	11.8	-4.70772	11.8	-2.06823	11.4	-0.87584	11.4	-7.8346	11.8	0.80905	11.8	-8.12393
11.5	-1.39257	11.5	-0.1503	11.9	1.8181	11.9	-0.24277	11.5	-0.68276	11.5	-0.26237	11.9	-4.63927	11.9	-1.95734	11.5	-0.78437	11.5	-7.92226	11.9	0.86617	11.9	-8.16041	11.5	-1.42578	11.5	-0.14101	11.9	1.68405	11.9	-0.24717	11.5	-0.54803	11.5	-0.2697	11.9	-4.41473	11.9	-1.96243	11.5	-1.0684	11.5	-7.88532	11.9	0.65746	11.9	-8.30913
11.6	-1.44314	11.6	-0.15401	12	1.31706	12	-0.23633	11.6	-0.66373	11.6	-0.26032	12	-4.04599	12	-1.84468	11.6	-0.75551	11.6	-7.52177	12	0.60987	12	-8.43057	11.6	-1.41728	11.6	-0.13678	12	1.56162	12	-0.24202	11.6	-0.49148	11.6	-0.26243	12	-4.12272	12	-1.85744	11.6	-1.26194	11.6	-7.93707	12	0.5062	12	-8.49417
11.7	-1.42856	11.7	-0.1383	12.1	1.61651	12.1	-0.23713	11.7	-0.66933	11.7	-0.24678	12.1	-4.03287	12.1	-1.62108	11.7	-1.21107	11.7	-7.95415	12.1	0.35056	12.1	-9.11217	11.7	-1.40903	11.7	-0.13256	12.1	1.43957	12.1	-0.23681	11.7	-0.43431	11.7	-0.25518	12.1	-3.83171	12.1	-1.75322	11.7	-1.45645	11.7	-7.98984	12.1	0.35523	12.1	-8.67902
11.8	-1.38676	11.8	-0.14535	12.2	1.2391	12.2	-0.22975	11.8	-0.36616	11.8	-0.25659	12.2	-3.75607	12.2	-1.50575	11.8	-1.75047	11.8	-7.82316	12.2	-0.21233	12.2	-8.61319	11.8	-1.401	11.8	-0.12837	12.2	1.31788	12.2	-0.23155	11.8	-0.37651	11.8	-0.24793	12.2	-3.54173	12.2	-1.64973	11.8	-1.65201	11.8	-8.04359	12.2	0.20444	12.2	-8.86367
11.9	-1.26726	11.9	-0.12111	12.3	1.24085	12.3	-0.246	11.9	-0.18964	11.9	-0.25779	12.3	-3.00687	12.3	-1.35306	11.9	-1.85005	11.9	-8.25583	12.3	-0.07762	12.3	-8.99792	11.9	-1.39314	11.9	-0.12419	12.3	1.19651	12.3	-0.22624	11.9	-0.31799	11.9	-0.24069	12.3	-3.25275	12.3	-1.54691	11.9	-1.84876	11.9	-8.09823	12.3	0.05369	12.3	-9.04807
12	-1.36439	12	-0.12432	12.4	0.85212	12.4	-0.23144	12	-0.41459	12	-0.22716	12.4	-2.5876	12.4	-1.23488	12	-2.44282	12	-8.21854	12.4	-0.01736	12.4	-9.14824	12	-1.38538	12	-0.12004	12.4	1.0754	12.4	-0.22088	12	-0.25867	12	-0.23348	12.4	-2.96472	12.4	-1.44469	12	-2.04694	12	-8.15362	12.4	-0.09718	12.4	-9.23217
12.1	-1.32752	12.1	-0.11468	12.5	0.79061	12.5	-0.24414	12.1	-0.14372	12.1	-0.22945	12.5	-2.55738	12.5	-1.03298	12.1	-2.45451	12.1	-8.10471	12.5	-0.27774	12.5	-9.48189	12.1	-1.37758	12.1	-0.11592	12.5	0.95446	12.5	-0.21549	12.1	-0.19838	12.1	-0.22631	12.5	-2.67752	12.5	-1.343	12.1	-2.24704	12.1	-8.20946	12.5	-0.24839	12.5	-9.41593
12.2	-1.26348	12.2	-0.10964	12.6	0.66942	12.6	-0.22352	12.2	0.01125	12.2	-0.23408	12.6	-2.20236	12.6	-0.98491	12.2	-2.09762	12.2	-8.20065	12.6	-0.59593	12.6	-9.2915	12.2	-1.36957	12.2	-0.11179	12.6	0.83353	12.6	-0.21006	12.2	-0.13659	12.2	-0.21919	12.6	-2.39101	12.6	-1.24174	12.2	-2.45037	12.2	-8.26535	12.6	-0.40025	12.6	-9.59928
12.3	-1.34145	12.3	-0.10047	12.7	0.60838	12.7	-0.24345	12.3	-0.43663	12.3	-0.17957	12.7	-1.895	12.7	-0.869	12.3	-2.2835	12.3	-8.02114	12.7	-0.59155	12.7	-9.78674	12.3	-1.36127	12.3	-0.10762	12.7	0.7124	12.7	-0.20461	12.3	-0.07141	12.3	-0.21218	12.7	-2.10492	12.7	-1.14086	12.3	-2.66086	12.3	-8.32159	12.7	-0.55326	12.7	-9.78216
12.4	-1.29577	12.4	-0.09605	12.8	0.74812	12.8	-0.23634	12.4	-0.000883333	12.4	-0.21218	12.8	-1.79032	12.8	-0.81188	12.4	-2.4553	12.4	-8.21558	12.8	-1.28226	12.8	-9.89546	12.4	-1.35856	12.4	-0.10343	12.8	0.59075	12.8	-0.19914	12.4	0.02479	12.4	-0.20563	12.8	-1.81899	12.8	-1.04051	12.4	-2.89036	12.4	-8.40607	12.8	-0.70812	12.8	-9.96449
12.5	-1.33038	12.5	-0.09229	12.9	0.39888	12.9	-0.2119	12.5	-0.14615	12.5	-0.19557	12.9	-1.10374	12.9	-0.69026	12.5	-1.61368	12.5	-7.77533	12.9	-0.7339	12.9	-10.3507	12.5	-1.35708	12.5	-0.09922	12.9	0.46835	12.9	-0.19358	12.5	0.13202	12.5	-0.19921	12.9	-1.53328	12.9	-0.94162	12.5	-3.11697	12.5	-8.49658	12.9	-0.86582	12.9	-10.1461
12.6	-1.26918	12.6	-0.08847	13	0.34716	13	-0.18089	12.6	-0.01755	12.6	-0.19316	13	-0.8347	13	-0.64962	12.6	-3.17888	12.6	-8.12053	13	-1.27441	13	-10.728	12.6	-1.35667	12.6	-0.09502	13	0.34599	13	-0.18778	12.6	0.24965	12.6	-0.19292	13	-1.24939	13	-0.84673	12.6	-3.33615	12.6	-8.592	13	-1.02676	13	-10.327
12.7	-1.22315	12.7	-0.08008	13.1	0.54404	13.1	-0.20123	12.7	0.3327	12.7	-0.19365	13.1	-0.82066	13.1	-0.59446	12.7	-3.25641	12.7	-8.33876	13.1	-1.50988	13.1	-11.1575	12.7	-1.35708	12.7	-0.09083	13.1	0.24656	13.1	-0.18084	12.7	0.37644	12.7	-0.18672	13.1	-1.00789	13.1	-0.77378	12.7	-3.54442	12.7	-8.6908	13.1	-1.19733	13.1	-10.5004
12.8	-1.37371	12.8	-0.08493	13.2	0.05017	13.2	-0.18917	12.8	-0.22793	12.8	-0.16401	13.2	-0.45098	13.2	-0.55679	12.8	-4.39444	12.8	-8.30403	13.2	-1.32892	13.2	-10.455	12.8	-1.35802	12.8	-0.08672	13.2	0.15536	13.2	-0.17372	12.8	0.51048	12.8	-0.18059	13.2	-0.78045	13.2	-0.70594	12.8	-3.73911	12.8	-8.79145	13.2	-1.3739	13.2	-10.6709
12.9	-1.35864	12.9	-0.08335	13.3	-0.47325	13.3	-0.17006	12.9	0.13105	12.9	-0.16304	13.3	-0.08699	13.3	-0.50641	12.9	-3.84343	12.9	-8.62775	13.3	-1.33475	13.3	-10.7219	12.9	-1.35917	12.9	-0.08273	13.3	0.07265	13.3	-0.16646	12.9	0.64958	12.9	-0.1745	13.3	-0.56802	13.3	-0.64321	12.9	-3.91884	12.9	-8.89247	13.3	-1.55617	13.3	-10.8378
13	-1.34445	13	-0.07334	13.4	-0.43829	13.4	-0.1579	13	0.20128	13	-0.15906	13.4	0.14777	13.4	-0.47309	13	-4.8783	13	-8.99441	13.4	-1.50038	13.4	-11.2525	13	-1.36002	13	-0.0789	13.4	-0.00176	13.4	-0.15906	13	0.7919	13	-0.16844	13.4	-0.37143	13.4	-0.5855	13	-4.08347	13	-8.99249	13.4	-1.74348	13.4	-11.0003
13.1	-1.34498	13.1	-0.07157	13.5	-0.27416	13.5	-0.14598	13.1	0.61072	13.1	-0.15573	13.5	0.12064	13.5	-0.42727	13.1	-5.51477	13.1	-9.40494	13.5	-1.85203	13.5	-11.1397	13.1	-1.36004	13.1	-0.07525	13.5	-0.06816	13.5	-0.15154	13.1	0.93611	13.1	-0.1624	13.5	-0.19133	13.5	-0.53271	13.1	-4.23376	13.1	-9.09068	13.5	-1.935	13.5	-11.1577
13.2	-1.38696	13.2	-0.07304	13.6	-0.67793	13.6	-0.13711	13.2	0.63316	13.2	-0.14476	13.6	0.65541	13.6	-0.40307	13.2	-5.00392	13.2	-9.19469	13.6	-1.33877	13.6	-11.1155	13.2	-1.35872	13.2	-0.07178	13.6	-0.12691	13.6	-0.14393	13.2	1.08092	13.2	-0.15642	13.6	-0.0279	13.6	-0.48465	13.2	-4.37081	13.2	-9.187	13.6	-2.12975	13.6	-11.3094
13.3	-1.41456	13.3	-0.06409	13.7	-0.5144	13.7	-0.1243	13.3	1.68315	13.3	-0.16998	13.7	0.84381	13.7	-0.37712	13.3	-5.37973	13.3	-9.72603	13.7	-1.98834	13.7	-11.5937	13.3	-1.35562	13.3	-0.06848	13.7	-0.17827	13.7	-0.13628	13.3	1.22504	13.3	-0.15051	13.7	0.11908	13.7	-0.44111	13.3	-4.49581	13.3	-9.28145	13.7	-2.32664	13.7	-11.4554
13.4	-1.37748	13.4	-0.06361	13.8	-0.61823	13.8	-0.11803	13.4	1.02776	13.4	-0.14259	13.8	1.00538	13.8	-0.34807	13.4	-5.71119	13.4	-9.68512	13.8	-1.67851	13.8	-11.7364	13.4	-1.35036	13.4	-0.06533	13.8	-0.22258	13.8	-0.12864	13.4	1.36726	13.4	-0.1447	13.8	0.2498	13.8	-0.40177	13.4	-4.61038	13.4	-9.37418	13.8	-2.52443	13.8	-11.5957
13.5	-1.50075	13.5	-0.06358	13.9	-0.76183	13.9	-0.11023	13.5	1.38289	13.5	-0.13685	13.9	1.10748	13.9	-0.30826	13.5	-5.65909	13.5	-9.66276	13.9	-2.22866	13.9	-12.1548	13.5	-1.34259	13.5	-0.06232	13.9	-0.26013	13.9	-0.12108	13.5	1.50595	13.5	-0.13897	13.9	0.36476	13.9	-0.36626	13.5	-4.7157	13.5	-9.4647	13.9	-2.72198	13.9	-11.7306
13.6	-1.48048	13.6	-0.05991	14	-0.82023	14	-0.09648	13.6	2.01262	13.6	-0.13661	14	1.22716	14	-0.28974	13.6	-5.38112	13.6	-10.1804	14	-2.18954	14	-12.3232	13.6	-1.33202	13.6	-0.05944	14	-0.29114	14	-0.11366	13.6	1.63908	13.6	-0.13332	14	0.46452	14	-0.33417	13.6	-4.81204	13.6	-9.55202	14	-2.9184	14	-11.8607
13.7	-1.43155	13.7	-0.05783	14.1	-0.75559	14.1	-0.10164	13.7	2.22016	13.7	-0.13297	14.1	1.25945	14.1	-0.25197	13.7	-5.47762	13.7	-10.0897	14.1	-2.45129	14.1	-12.1401	13.7	-1.31849	13.7	-0.05665	14.1	-0.3159	14.1	-0.10644	13.7	1.76467	13.7	-0.12772	14.1	0.54981	14.1	-0.30512	13.7	-4.89883	13.7	-9.63458	14.1	-3.11313	14.1	-11.9863
13.8	-1.44904	13.8	-0.05211	14.2	-0.43612	14.2	-0.09943	13.8	2.62828	13.8	-0.12705	14.2	1.06968	14.2	-0.2298	13.8	-5.33844	13.8	-10.2873	14.2	-3.51703	14.2	-12.3204	13.8	-1.30182	13.8	-0.05396	14.2	-0.33433	14.2	-0.09951	13.8	1.88083	13.8	-0.12217	14.2	0.62114	14.2	-0.27873	13.8	-4.97444	13.8	-9.71033	14.2	-3.30573	14.2	-12.108
13.9	-1.38872	13.9	-0.04472	14.3	-0.51282	14.3	-0.07455	13.9	2.52393	13.9	-0.11213	14.3	1.08595	14.3	-0.21087	13.9	-5.57241	13.9	-10.0645	14.3	-3.29193	14.3	-12.8034	13.9	-1.28198	13.9	-0.05135	14.3	-0.34528	14.3	-0.09297	13.9	1.98547	13.9	-0.11667	14.3	0.67846	14.3	-0.25467	13.9	-5.0371	13.9	-9.77717	14.3	-3.49574	14.3	-12.2258
14	-1.47101	14	-0.04979	14.4	-0.352	14.4	-0.07837	14	3.11381	14	-0.11809	14.4	1.09005	14.4	-0.18447	14	-5.18526	14	-10.2257	14.4	-3.98816	14.4	-12.301	14	-1.25935	14	-0.04884	14.4	-0.34688	14.4	-0.08695	14	2.07676	14	-0.1112	14.4	0.72163	14.4	-0.23266	14	-5.08585	14	-9.83362	14.4	-3.68232	14.4	-12.3397
14.1	-1.24437	14.1	-0.04219	14.5	-0.39617	14.5	-0.06445	14.1	2.59748	14.1	-0.10767	14.5	1.09281	14.5	-0.16892	14.1	-4.00766	14.1	-9.75043	14.5	-4.16212	14.5	-12.4104	14.1	-1.23558	14.1	-0.0466	14.5	-0.33755	14.5	-0.08157	14.1	2.15406	14.1	-0.10581	14.5	0.75077	14.5	-0.21247	14.1	-5.12093	14.1	-9.88	14.5	-3.86426	14.5	-12.4495
14.2	-1.31322	14.2	-0.04376	14.6	-0.48742	14.6	-0.05878	14.2	2.95565	14.2	-0.10513	14.6	0.92656	14.6	-0.15132	14.2	-4.93625	14.2	-9.90431	14.6	-4.67859	14.6	-12.6882	14.2	-1.21291	14.2	-0.04481	14.6	-0.3165	14.6	-0.07687	14.2	2.21714	14.2	-0.10052	14.6	0.76628	14.6	-0.19393	14.2	-5.14404	14.2	-9.91775	14.6	-4.04007	14.6	-12.555
14.3	-1.27533	14.3	-0.04019	14.7	-0.08918	14.7	-0.06082	14.3	2.5995	14.3	-0.08909	14.7	0.80065	14.7	-0.135	14.3	-4.45018	14.3	-9.8745	14.7	-5.08437	14.7	-12.7183	14.3	-1.19353	14.3	-0.04366	14.7	-0.28376	14.7	-0.0729	14.3	2.26612	14.3	-0.09533	14.7	0.76885	14.7	-0.17685	14.3	-5.15799	14.3	-9.94906	14.7	-4.20804	14.7	-12.6557
14.4	-1.21327	14.4	-0.03804	14.8	-0.16681	14.8	-0.05693	14.4	2.64375	14.4	-0.08934	14.8	0.71785	14.8	-0.12327	14.4	-4.76759	14.4	-10.0136	14.8	-5.52034	14.8	-12.9287	14.4	-1.17923	14.4	-0.04327	14.8	-0.24037	14.8	-0.06961	14.4	2.30127	14.4	-0.09025	14.8	0.75947	14.8	-0.16111	14.4	-5.16528	14.4	-9.97596	14.8	-4.3662	14.8	-12.7507
14.5	-1.10925	14.5	-0.03551	14.9	-0.21952	14.9	-0.05224	14.5	2.77745	14.5	-0.07962	14.9	0.76912	14.9	-0.11033	14.5	-4.8182	14.5	-9.90932	14.9	-5.31248	14.9	-12.8677	14.5	-1.17112	14.5	-0.04369	14.9	-0.18815	14.9	-0.06698	14.5	2.32323	14.5	-0.0853	14.9	0.73924	14.9	-0.14661	14.5	-5.16825	14.5	-9.99996	14.9	-4.51275	14.9	-12.8392
14.6	-1.08205	14.6	-0.03338	15	-0.22058	15	-0.04309	14.6	2.89639	14.6	-0.077	15	0.64859	15	-0.1012	14.6	-5.11956	14.6	-10.0056	15	-5.49899	15	-12.6792	14.6	-1.16958	14.6	-0.04492	15	-0.12967	15	-0.06491	14.6	2.33336	14.6	-0.0805	15	0.70961	15	-0.13327	14.6	-5.16868	14.6	-10.022	15	-4.64614	15	-12.92
14.7	-0.96265	14.7	-0.02952	15.1	-0.24218	15.1	-0.04212	14.7	2.56302	14.7	-0.06866	15.1	0.72867	15.1	-0.09336	14.7	-4.62774	14.7	-10.2643	15.1	-5.299	15.1	-12.9178	14.7	-1.1746	14.7	-0.04686	15.1	-0.06793	15.1	-0.06329	14.7	2.33319	14.7	-0.07589	15.1	0.67232	15.1	-0.12101	14.7	-5.16793	14.7	-10.0421	15.1	-4.76493	15.1	-12.9925
14.8	-0.96873	14.8	-0.02756	15.2	-0.0587	15.2	-0.04537	14.8	2.48311	14.8	-0.06491	15.2	0.63924	15.2	-0.08456	14.8	-4.987	14.8	-9.99267	15.2	-5.29647	15.2	-12.9744	14.8	-1.18591	14.8	-0.04943	15.2	-0.00574	15.2	-0.062	14.8	2.32424	14.8	-0.07147	15.2	0.62918	15.2	-0.10977	14.8	-5.16635	14.8	-10.0594	15.2	-4.86822	15.2	-13.0567
14.9	-0.93834	14.9	-0.02798	15.3	-0.28123	15.3	-0.04185	14.9	2.53794	14.9	-0.05922	15.3	0.65444	15.3	-0.07847	14.9	-5.6946	14.9	-10.236	15.3	-5.4742	15.3	-13.2973	14.9	-1.20316	14.9	-0.05247	15.3	0.05455	15.3	-0.06093	14.9	2.30795	14.9	-0.06727	15.3	0.58199	15.3	-0.09947	14.9	-5.16405	14.9	-10.0722	15.3	-4.95575	15.3	-13.1131
15	-0.85834	15	-0.02801	15.4	-0.14055	15.4	-0.03795	15	2.15153	15	-0.05521	15.4	0.66731	15.4	-0.07465	15	-5.71197	15	-9.99787	15.4	-5.69158	15.4	-13.1738	15	-1.22578	15	-0.05583	15.4	0.11092	15.4	-0.05998	15	2.28567	15	-0.0633	15.4	0.53251	15.4	-0.09007	15	-5.16149	15	-10.0788	15.4	-5.02772	15.4	-13.1623
15.1	-0.75882	15.1	-0.02184	15.5	-0.1808	15.5	-0.03824	15.1	1.83699	15.1	-0.04697	15.5	0.62272	15.5	-0.06447	15.1	-5.67515	15.1	-9.88336	15.5	-5.09744	15.5	-13.0253	15.1	-1.25316	15.1	-0.05935	15.5	0.1618	15.5	-0.05908	15.1	2.25876	15.1	-0.05954	15.5	0.48242	15.5	-0.0815	15.1	-5.15946	15.1	-10.0771	15.5	-5.08494	15.5	-13.2054
15.2	-0.75533	15.2	-0.02295	15.6	-0.15227	15.6	-0.03174	15.2	1.99579	15.2	-0.04683	15.6	0.61013	15.6	-0.06233	15.2	-5.85095	15.2	-10.0456	15.6	-5.50951	15.6	-13.9119	15.2	-1.28475	15.2	-0.06289	15.6	0.20621	15.6	-0.05818	15.2	2.22916	15.2	-0.05599	15.6	0.43297	15.6	-0.0737	15.2	-5.15919	15.2	-10.0656	15.6	-5.12888	15.6	-13.2436
15.3	-0.69436	15.3	-0.01992	15.7	-0.10606	15.7	-0.03171	15.3	1.7559	15.3	-0.0415	15.7	0.63898	15.7	-0.05721	15.3	-5.24033	15.3	-9.57058	15.7	-5.7368	15.7	-13.8276	15.3	-1.32019	15.3	-0.06632	15.7	0.24372	15.7	-0.05724	15.3	2.19883	15.3	-0.05265	15.7	0.3851	15.7	-0.06659	15.3	-5.16248	15.3	-10.0433	15.7	-5.16139	15.7	-13.2779
15.4	-0.75833	15.4	-0.02505	15.8	-0.19974	15.8	-0.02778	15.4	1.50884	15.4	-0.04104	15.8	0.54231	15.8	-0.05103	15.4	-5.07237	15.4	-9.50004	15.8	-6.00711	15.8	-14.0184	15.4	-1.35928	15.4	-0.06955	15.8	0.27449	15.8	-0.05625	15.4	2.16914	15.4	-0.04952	15.8	0.3394	15.8	-0.06012	15.4	-5.17114	15.4	-10.0092	15.8	-5.18459	15.8	-13.3091
15.5	-0.62579	15.5	-0.01885	15.9	-0.11714	15.9	-0.02929	15.5	1.45799	15.5	-0.03429	15.9	0.47656	15.9	-0.04904	15.5	-5.10351	15.5	-9.67188	15.9	-5.93199	15.9	-13.7734	15.5	-1.40199	15.5	-0.07255	15.9	0.2992	15.9	-0.0552	15.5	2.14107	15.5	-0.04659	15.9	0.29619	15.9	-0.05422	15.5	-5.18681	15.5	-9.96314	15.9	-5.20066	15.9	-13.3375
15.6	-2.14557	15.6	-0.15964	16	1.47807	16	-0.1108	15.6	2.22882	15.6	-0.0474	16	-0.10231	16	-0.04162	15.6	-5.45992	15.6	-10.9903	16	-5.42029	16	-13.4322	15.6	-1.44837	15.6	-0.07528	16	0.31883	16	-0.0541	15.6	2.11535	15.6	-0.04385	16	0.25547	16	-0.04883	15.6	-5.21095	15.6	-9.90568	16	-5.21185	16	-13.363
15.7	-2.01563	15.7	-0.14287	16.1	1.82175	16.1	-0.12185	15.7	2.17765	15.7	-0.0433	16.1	-0.09345	16.1	-0.04115	15.7	-5.57463	15.7	-10.8141	16.1	-4.97639	16.1	-13.7878	15.7	-1.49835	15.7	-0.07778	16.1	0.33445	16.1	-0.05297	15.7	2.09253	15.7	-0.0413	16.1	0.21716	16.1	-0.0439	15.7	-5.24458	15.7	-9.83783	16.1	-5.22017	16.1	-13.3861
15.8	-1.98517	15.8	-0.14714	16.2	1.43752	16.2	-0.11077	15.8	2.11367	15.8	-0.04036	16.2	-0.11078	16.2	-0.03372	15.8	-5.24643	15.8	-10.8436	16.2	-4.85393	16.2	-13.614	15.8	-1.55137	15.8	-0.08003	16.2	0.34687	16.2	-0.05182	15.8	2.07268	15.8	-0.03894	16.2	0.18117	16.2	-0.03939	15.8	-5.28899	15.8	-9.76109	16.2	-5.22721	16.2	-13.4071
15.9	-2.00935	15.9	-0.13497	16.3	1.04164	16.3	-0.07969	15.9	2.04085	15.9	-0.03748	16.3	-0.09616	16.3	-0.03344	15.9	-5.30094	15.9	-10.6375	16.3	-4.85926	16.3	-13.4308	15.9	-1.60652	15.9	-0.08199	16.3	0.35652	16.3	-0.05063	15.9	2.05588	15.9	-0.03673	16.3	0.14741	16.3	-0.03526	15.9	-5.34586	15.9	-9.67736	16.3	-5.23422	16.3	-13.4258
16	-1.89853	16	-0.13188	16.4	1.33951	16.4	-0.09702	16	2.15141	16	-0.03554	16.4	-0.11185	16.4	-0.02572	16	-5.23836	16	-10.4268	16.4	-4.66328	16.4	-13.5034	16	-1.66245	16	-0.08361	16.4	0.36356	16.4	-0.0494	16	2.04191	16	-0.03466	16.4	0.11579	16.4	-0.03146	16	-5.41602	16	-9.58821	16.4	-5.24221	16.4	-13.4424
16.1	-1.83143	16.1	-0.11309	16.5	0.74181	16.5	-0.07012	16.1	2.13161	16.1	-0.03411	16.5	-0.12458	16.5	-0.02004	16.1	-4.93411	16.1	-10.0719	16.5	-4.5438	16.5	-13.3575	16.1	-1.71748	16.1	-0.08481	16.5	0.36788	16.5	-0.0481	16.1	2.03048	16.1	-0.03272	16.5	0.08628	16.5	-0.02796	16.1	-5.49996	16.1	-9.49483	16.5	-5.25182	16.5	-13.4569
16.2	-1.96755	16.2	-0.12508	16.6	0.717	16.6	-0.06441	16.2	2.14462	16.2	-0.03224	16.6	-0.13379	16.6	-0.01512	16.2	-4.51945	16.2	-9.89111	16.6	-4.33076	16.6	-13.1212	16.2	-1.76977	16.2	-0.08551	16.6	0.36905	16.6	-0.04671	16.2	2.02085	16.2	-0.03088	16.6	0.05902	16.6	-0.02474	16.2	-5.59754	16.2	-9.39788	16.6	-5.26344	16.6	-13.4691
16.3	-1.92574	16.3	-0.11024	16.7	0.36185	16.7	-0.04361	16.3	2.09701	16.3	-0.03032	16.7	-0.13163	16.7	-0.01336	16.3	-4.41939	16.3	-9.35678	16.7	-5.22531	16.7	-13.3797	16.3	-1.8174	16.3	-0.08563	16.7	0.36632	16.7	-0.04517	16.3	2.01177	16.3	-0.02912	16.7	0.03428	16.7	-0.02178	16.3	-5.70833	16.3	-9.29777	16.7	-5.27721	16.7	-13.4785
16.4	-2.06715	16.4	-0.09667	16.8	0.14807	16.8	-0.03382	16.4	2.10524	16.4	-0.02764	16.8	-0.0953	16.8	-0.00881	16.4	-4.57023	16.4	-9.06321	16.8	-4.54271	16.8	-12.9237	16.4	-1.8584	16.4	-0.08506	16.8	0.35894	16.8	-0.04346	16.4	2.00167	16.4	-0.02741	16.8	0.01237	16.8	-0.01906	16.4	-5.83232	16.4	-9.19452	16.8	-5.29366	16.8	-13.4853
16.5	-1.89566	16.5	-0.08664	16.9	-0.01397	16.9	-0.0272	16.5	1.98861	16.5	-0.02551	16.9	-0.14621	16.9	-0.00865	16.5	-4.4231	16.5	-8.63266	16.9	-4.90058	16.9	-13.5702	16.5	-1.8909	16.5	-0.08374	16.9	0.34629	16.9	-0.04153	16.5	1.98902	16.5	-0.02574	16.9	-0.0064	16.9	-0.01657	16.5	-5.96981	16.5	-9.08804	16.9	-5.31375	16.9	-13.4899
16.6	-1.98954	16.6	-0.07923	17	0.0461	17	-0.02438	16.6	2.20372	16.6	-0.02342	17	-0.10884	17	-0.00474	16.6	-5.20521	16.6	-8.39155	17	-5.28605	17	-13.1956	16.6	-1.91328	16.6	-0.08164	17	0.32807	17	-0.03937	16.6	1.97236	16.6	-0.02409	17	-0.02177	17	-0.01429	16.6	-6.12061	16.6	-8.97868	17	-5.33863	17	-13.4931
16.7	-1.9538	16.7	-0.06935	17.1	0.04945	17.1	-0.0233	16.7	2.12286	16.7	-0.02024	17.1	-0.0878	17.1	-0.00328	16.7	-5.82948	16.7	-8.50671	17.1	-5.16006	17.1	-13.2998	16.7	-1.92448	16.7	-0.07876	17.1	0.30427	17.1	-0.03699	16.7	1.95044	16.7	-0.02244	17.1	-0.03356	17.1	-0.01222	16.7	-6.2839	16.7	-8.86703	17.1	-5.36957	17.1	-13.4958
16.8	-2.15575	16.8	-0.06771	17.2	0.05105	17.2	-0.01955	16.8	2.15144	16.8	-0.01859	17.2	-0.06396	17.2	-0.00306	16.8	-6.48059	16.8	-8.10948	17.2	-5.56	17.2	-13.5582	16.8	-1.92419	16.8	-0.07516	17.2	0.27528	17.2	-0.03438	16.8	1.92258	16.8	-0.0208	17.2	-0.04171	17.2	-0.01035	16.8	-6.4585	16.8	-8.75442	17.2	-5.40777	17.2	-13.499
16.9	-2.12109	16.9	-0.06294	17.3	-0.1196	17.3	-0.01734	16.9	2.06216	16.9	-0.01719	17.3	-0.04965	17.3	-0.00357	16.9	-6.57387	16.9	-8.23728	17.3	-5.59969	17.3	-13.2238	16.9	-1.91293	16.9	-0.07098	17.3	0.242	17.3	-0.03161	16.9	1.88858	16.9	-0.01917	17.3	-0.04634	17.3	-0.00868	16.9	-6.64304	16.9	-8.64283	17.3	-5.45424	17.3	-13.5034
17	-2.10756	17	-0.0586	17.4	0.04794	17.4	-0.01596	17	1.9604	17	-0.01617	17.4	-0.02986	17.4	-0.00207	17	-7.0701	17	-8.0294	17.4	-5.7439	17.4	-13.8225	17	-1.89211	17	-0.0664	17.4	0.20582	17.4	-0.02872	17	1.84853	17	-0.01756	17.4	-0.04778	17.4	-0.0072	17	-6.83618	17	-8.53481	17.4	-5.50953	17.4	-13.5097
17.1	-2.17415	17.1	-0.05974	17.5	-0.00618	17.5	-0.01573	17.1	1.97458	17.1	-0.01411	17.5	-0.02359	17.5	-0.00125	17.1	-7.57117	17.1	-8.12751	17.5	-5.56087	17.5	-13.3803	17.1	-1.86386	17.1	-0.06166	17.5	0.16856	17.5	-0.0258	17.1	1.80298	17.1	-0.016	17.5	-0.04655	17.5	-0.00591	17.1	-7.03696	17.1	-8.43372	17.5	-5.57352	17.5	-13.518
17.2	-1.97799	17.2	-0.05042	17.6	0.03277	17.6	-0.01413	17.2	1.86113	17.2	-0.01326	17.6	-0.02404	17.6	-0.00102	17.2	-7.5195	17.2	-7.77097	17.6	-5.69684	17.6	-13.434	17.2	-1.83038	17.2	-0.057	17.6	0.13234	17.6	-0.02298	17.2	1.75279	17.2	-0.01449	17.6	-0.04333	17.6	-0.00479	17.2	-7.24379	17.2	-8.34278	17.6	-5.64517	17.6	-13.528
17.3	-1.97896	17.3	-0.04468	17.7	-0.12299	17.7	-0.01201	17.3	1.7631	17.3	-0.0115	17.7	-0.01565	17.7	-0.00115	17.3	-7.89319	17.3	-8.153	17.7	-5.95479	17.7	-13.3178	17.3	-1.79326	17.3	-0.05258	17.7	0.09936	17.7	-0.02035	17.3	1.69866	17.3	-0.01307	17.7	-0.03892	17.7	-0.00384	17.3	-7.4539	17.3	-8.264	17.7	-5.72279	17.7	-13.5387
17.4	-1.92473	17.4	-0.04067	17.8	0.02848	17.8	-0.01229	17.4	1.69765	17.4	-0.01018	17.8	-0.00778	17.8	-0.000792478	17.4	-8.34781	17.4	-8.14268	17.8	-5.86211	17.8	-13.9421	17.4	-1.75276	17.4	-0.04845	17.8	0.07153	17.8	-0.01802	17.4	1.6407	17.4	-0.01172	17.8	-0.03402	17.8	-0.00305	17.4	-7.66375	17.4	-8.19758	17.8	-5.80411	17.8	-13.5488
17.5	-1.83896	17.5	-0.03825	17.9	0.08586	17.9	-0.01134	17.5	1.66808	17.5	-0.00918	17.9	-0.00655	17.9	-0.000541016	17.5	-8.32434	17.5	-7.97611	17.9	-6.23716	17.9	-14.0714	17.5	-1.70886	17.5	-0.04461	17.9	0.04989	17.9	-0.01605	17.5	1.57902	17.5	-0.01046	17.9	-0.02916	17.9	-0.00241	17.5	-7.86901	17.5	-8.14264	17.9	-5.88675	17.9	-13.5572
17.6	-1.86593	17.6	-0.0374	18	-0.04288	18	-0.0114	17.6	1.54298	17.6	-0.00721	18	2.90456e-06	18	-0.000657261	17.6	-8.52959	17.6	-8.02328	18	-5.3829	18	-13.4969	17.6	-1.66157	17.6	-0.04106	18	0.03409	18	-0.01442	17.6	1.51389	17.6	-0.00928	18	-0.0245	18	-0.00189	17.6	-8.06471	17.6	-8.09743	18	-5.96868	18	-13.5631
17.7	-1.70257	17.7	-0.03496	18.1	0.07979	18.1	-0.01164	17.7	1.48137	17.7	-0.00671	18.1	-0.00123	18.1	-0.00049777	17.7	-8.52889	17.7	-7.91993	18.1	-6.11692	18.1	-13.802	17.7	-1.61105	17.7	-0.03778	18.1	0.02317	18.1	-0.01308	17.7	1.44567	17.7	-0.00819	18.1	-0.02012	18.1	-0.00148	17.7	-8.24593	17.7	-8.05968	18.1	-6.04839	18.1	-13.5655
17.8	-1.65427	17.8	-0.03184	18.2	0.03413	18.2	-0.01024	17.8	1.36971	17.8	-0.00524	18.2	-0.00327	18.2	-0.000627758	17.8	-8.51949	17.8	-8.02493	18.2	-5.72466	18.2	-13.7232	17.8	-1.55769	17.8	-0.03478	18.2	0.01618	18.2	-0.01199	17.8	1.37476	17.8	-0.00719	18.2	-0.0161	18.2	-0.00116	17.8	-8.40852	17.8	-8.02677	18.2	-6.12454	18.2	-13.5635
17.9	-1.46638	17.9	-0.02699	18.3	-0.02473	18.3	-0.00888	17.9	1.30323	17.9	-0.00429	18.3	0.000284274	18.3	-0.000452016	17.9	-9.1874	17.9	-7.9944	18.3	-6.01981	18.3	-13.5378	17.9	-1.50197	17.9	-0.03202	18.3	0.01216	18.3	-0.0111	17.9	1.30163	17.9	-0.00628	18.3	-0.01251	18.3	-0.000917856	17.9	-8.54965	17.9	-7.99607	18.3	-6.19612	18.3	-13.5563
18	-1.36166	18	-0.02564	18.4	0.01242	18.4	-0.01044	18	1.23837	18	-0.00378	18.4	0.0022	18.4	-0.000345957	18	-9.09358	18	-7.99888	18.4	-5.81628	18.4	-13.3036	18	-1.44429	18	-0.02947	18.4	0.01003	18.4	-0.01037	18	1.22687	18	-0.00545	18.4	-0.00941	18.4	-0.000728395	18	-8.66754	18	-7.96504	18.4	-6.26272	18.4	-13.5431
18.1	-1.21261	18.1	-0.02426	18.5	0.00775	18.5	-0.00841	18.1	1.11035	18.1	-0.00235	18.5	-0.000501587	18.5	-0.000219048	18.1	-9.08057	18.1	-8.2071	18.5	-6.44786	18.5	-13.966	18.1	-1.3851	18.1	-0.02711	18.5	0.00895	18.5	-0.00973	18.1	1.15114	18.1	-0.0047	18.5	-0.0068	18.5	-0.000582231	18.1	-8.76122	18.1	-7.93141	18.5	-6.32484	18.5	-13.5235
18.2	-1.2094	18.2	-0.02116	18.6	-0.02918	18.6	-0.00805	18.2	1.11256	18.2	-0.00183	18.6	0.000228125	18.6	-0.000192857	18.2	-9.29291	18.2	-7.97603	18.6	-6.74264	18.6	-13.5182	18.2	-1.32492	18.2	-0.02491	18.6	0.00824	18.6	-0.00918	18.2	1.07519	18.2	-0.00401	18.6	-0.00466	18.6	-0.000469243	18.2	-8.83044	18.2	-7.89321	18.6	-6.38327	18.6	-13.497
18.3	-1.09073	18.3	-0.02057	18.7	0.08434	18.7	-0.00781	18.3	1.00918	18.3	-0.00147	18.7	0.000305328	18.7	-0.000153689	18.3	-9.20967	18.3	-8.03091	18.7	-6.54152	18.7	-13.949	18.3	-1.26447	18.3	-0.02286	18.7	0.00747	18.7	-0.00867	18.3	0.99976	18.3	-0.0034	18.7	-0.00298	18.7	-0.000380981	18.3	-8.87582	18.3	-7.84883	18.7	-6.43878	18.7	-13.4633
18.4	-0.96599	18.4	-0.01554	18.8	0.00737	18.8	-0.00964	18.4	0.90654	18.4	-0.00111	18.8	0.000130769	18.8	-8.4188e-05	18.4	-9.21647	18.4	-8.03016	18.8	-6.66163	18.8	-13.5212	18.4	-1.20451	18.4	-0.02096	18.8	0.00643	18.8	-0.0082	18.4	0.9254	18.4	-0.00286	18.8	-0.00168	18.8	-0.000311156	18.4	-8.89747	18.4	-7.79661	18.8	-6.49253	18.8	-13.4221
18.5	-1.12159	18.5	-0.01593	18.9	-0.02253	18.9	-0.00808	18.5	0.85178	18.5	-0.000845411	18.9	0.000935714	18.9	-9.80952e-05	18.5	-9.41655	18.5	-7.7979	18.9	-6.8421	18.9	-13.8964	18.5	-1.14576	18.5	-0.0192	18.9	0.00505	18.9	-0.00777	18.5	0.85258	18.5	-0.00237	18.9	-0.000708905	18.9	-0.000254858	18.5	-8.89491	18.5	-7.73465	18.9	-6.54562	18.9	-13.3736
18.6	-1.18107	18.6	-0.01739	19	0.04302	19	-0.00676	18.6	0.75317	18.6	-0.000667299	19	0.000738421	19	-9.52632e-05	18.6	-9.74463	18.6	-8.09499	19	-7.20525	19	-13.5344	18.6	-1.08884	18.6	-0.01757	19	0.00337	19	-0.00738	18.6	0.78165	18.6	-0.00195	19	2.32375e-05	19	-0.00020928	18.6	-8.86735	18.6	-7.6611	19	-6.59835	19	-13.3177
18.7	-1.00267	18.7	-0.0144	19.1	0.03923	19.1	-0.00747	18.7	0.60593	18.7	-0.000468803	19.1	-6.27803e-06	19.1	-6.95067e-05	18.7	-9.27466	18.7	-7.96431	19.1	-7.0205	19.1	-13.6122	18.7	-1.03426	18.7	-0.01606	19.1	0.00158	19.1	-0.00707	18.7	0.71297	18.7	-0.00158	19.1	0.000569231	19.1	-0.000172497	18.7	-8.81402	18.7	-7.57419	19.1	-6.64955	19.1	-13.2526
18.8	-0.94941	18.8	-0.01189	19.2	0.01023	19.2	-0.00632	18.8	0.62534	18.8	-0.000489412	19.2	0.000271144	19.2	-5.27363e-05	18.8	-9.07122	18.8	-7.80518	19.2	-6.73363	19.2	-13.3266	18.8	-0.98221	18.8	-0.01467	19.2	-0.000155498	19.2	-0.00691	18.8	0.64685	18.8	-0.00127	19.2	0.000971755	19.2	-0.000142473	18.8	-8.73289	18.8	-7.47195	19.2	-6.69639	19.2	-13.1753
18.9	-0.90667	18.9	-0.01181	19.3	-0.01993	19.3	-0.00613	18.9	0.50053	18.9	-0.000309701	19.3	0.00074837	19.3	-1.90217e-05	18.9	-9.54477	18.9	-7.81556	19.3	-6.78157	19.3	-13.571	18.9	-0.93243	18.9	-0.01338	19.3	-0.0018	19.3	-0.00696	18.9	0.58353	18.9	-0.00101	19.3	0.00126	19.3	-0.00011722	18.9	-8.61914	18.9	-7.3508	19.3	-6.73549	19.3	-13.0831
19	-0.82116	19	-0.00921	19.4	0.02898	19.4	-0.00546	19	0.45779	19	-0.000264706	19.4	0.00228	19.4	-3.12169e-05	19	-9.22459	19	-7.52154	19.4	-7.17321	19.4	-13.1947	19	-0.88443	19	-0.01217	19.4	-0.00348	19.4	-0.00728	19	0.52321	19	-0.000799189	19.4	0.00146	19.4	-9.56467e-05	19	-8.46743	19	-7.20678	19.4	-6.76454	19.4	-12.974
19.1	-0.7582	19.1	-0.00954	19.5	-0.02835	19.5	-0.00509	19.1	0.35666	19.1	-0.000214352	19.5	0.00273	19.5	-3.20442e-05	19.1	-8.62753	19.1	-7.44013	19.5	-6.84526	19.5	-12.5194	19.1	-0.83771	19.1	-0.01105	19.5	-0.00522	19.5	-0.00788	19.1	0.46612	19.1	-0.000624306	19.5	0.0016	19.5	-7.72846e-05	19.1	-8.27334	19.1	-7.03647	19.5	-6.78166	19.5	-12.8471
19.2	-0.80664	19.2	-0.00927	19.6	0.00651	19.6	-0.00469	19.2	0.29596	19.2	-0.000167399	19.6	0.00253	19.6	-1.12821e-05	19.2	-8.76765	19.2	-7.32015	19.6	-6.87428	19.6	-13.121	19.2	-0.79174	19.2	-0.01001	19.6	-0.00699	19.6	-0.0088	19.2	0.41239	19.2	-0.000484353	19.6	0.00168	19.6	-6.17817e-05	19.2	-8.0346	19.2	-6.83795	19.6	-6.78519	19.6	-12.7023
19.3	-0.79154	19.3	-0.00782	19.7	-0.04658	19.7	-0.00458	19.3	0.26429	19.3	-0.000128175	19.7	0.00348	19.7	-7.47126e-06	19.3	-8.73441	19.3	-7.0566	19.7	-6.67098	19.7	-13.0145	19.3	-0.74611	19.3	-0.00904	19.7	-0.00907	19.7	-0.01	19.3	0.36214	19.3	-0.000374017	19.7	0.00174	19.7	-4.87716e-05	19.3	-7.75182	19.3	-6.61114	19.7	-6.77427	19.7	-12.5396
19.4	-0.73669	19.4	-0.00807	19.8	0.00326	19.8	-0.00481	19.4	0.20677	19.4	-0.000104405	19.8	0.00329	19.8	-3.65854e-06	19.4	-8.74566	19.4	-7.08183	19.8	-7.27169	19.8	-12.92	19.4	-0.70045	19.4	-0.00814	19.8	-0.01182	19.8	-0.01146	19.4	0.31546	19.4	-0.000288386	19.8	0.00176	19.8	-3.80382e-05	19.4	-7.4279	19.4	-6.35753	19.8	-6.74863	19.8	-12.3602
19.5	-0.64942	19.5	-0.00596	19.9	-0.00137	19.9	-0.00372	19.5	0.14231	19.5	-5.43103e-05	19.9	0.00419	19.9	-4.06977e-06	19.5	-7.89145	19.5	-6.81223	19.9	-6.43742	19.9	-12.5409	19.5	-0.65455	19.5	-0.0073	19.9	-0.01562	19.9	-0.01313	19.5	0.27245	19.5	-0.000222569	19.9	0.00177	19.9	-2.94209e-05	19.5	-7.06762	19.5	-6.07988	19.9	-6.70849	19.9	-12.1653
19.6	-0.60462	19.6	-0.00558	20	0.00899	20	-0.00361	19.6	0.11762	19.6	-4.95652e-05	20	0.00295	20	-3.04878e-06	19.6	-7.72125	19.6	-6.5734	20	-6.79861	20	-12.854	19.6	-0.60837	19.6	-0.00652	20	-0.02068	20	-0.01496	19.6	0.23318	19.6	-0.000172239	20	0.00176	20	-2.2656e-05	19.6	-6.67685	19.6	-5.78179	20	-6.65436	20	-11.957
19.7	-0.57427	19.7	-0.00467	20.1	-0.04877	20.1	-0.00321	19.7	0.09	19.7	-2.7668e-05	20.1	0.00315	20.1	-5.49451e-07	19.7	-7.21591	19.7	-6.20717	20.1	-6.62456	20.1	-12.0794	19.7	-0.56208	19.7	-0.0058	20.1	-0.02714	20.1	-0.01685	19.7	0.19769	19.7	-0.000133618	20.1	0.00174	20.1	-1.74276e-05	19.7	-6.26182	19.7	-5.46737	20.1	-6.58652	20.1	-11.7362
19.8	-0.53006	19.8	-0.00454	20.2	-0.02172	20.2	-0.00267	19.8	0.08258	19.8	-2.91667e-05	20.2	0.0029	20.2	0	19.8	-7.42175	19.8	-6.23664	20.2	-7.53964	20.2	-12.3429	19.8	-0.51604	19.8	-0.00513	20.2	-0.03503	20.2	-0.01872	19.8	0.16596	19.8	-0.00010357	20.2	0.00171	20.2	-1.33629e-05	19.8	-5.82909	19.8	-5.1409	20.2	-6.50575	20.2	-11.5038
19.9	-0.54169	19.9	-0.00407	20.3	-0.06852	20.3	-0.00319	19.9	0.07515	19.9	-2.62931e-05	20.3	0.00141	20.3	-1.19048e-06	19.9	-6.55424	19.9	-5.56153	20.3	-7.08224	20.3	-12.093	19.9	-0.4707	19.9	-0.00452	20.3	-0.04418	20.3	-0.02049	19.9	0.13795	19.9	-8.00594e-05	20.3	0.00166	20.3	-1.01653e-05	19.9	-5.38514	19.9	-4.80648	20.3	-6.41289	20.3	-11.2607
20	-0.48153	20	-0.00348	20.4	-0.10073	20.4	-0.00318	20	0.04993	20	-1.64319e-05	20.4	0.00332	20.4	0	20	-5.95589	20	-5.20526	20.4	-7.10251	20.4	-11.4138	20	-0.42656	20	-0.00395	20.4	-0.05439	20.4	-0.02209	20	0.11347	20	-6.16248e-05	20.4	0.0016	20.4	-7.6327e-06	20	-4.93589	20	-4.46805	20.4	-6.3087	20.4	-11.0083
20.1	-0.53322	20.1	-0.00303	20.5	-0.10041	20.5	-0.00322	20.1	0.02805	20.1	-5.88235e-06	20.5	0.00312	20.5	-1.31579e-06	20.1	-5.48976	20.1	-4.66707	20.5	-7.51196	20.5	-11.7893	20.1	-0.38408	20.1	-0.00343	20.5	-0.06539	20.5	-0.02348	20.1	0.09233	20.1	-4.71219e-05	20.5	0.00153	20.5	-5.63595e-06	20.1	-4.48671	20.1	-4.12915	20.5	-6.19364	20.5	-10.7476
20.2	-0.48167	20.2	-0.00252	20.6	-0.04497	20.6	-0.00295	20.2	0.02164	20.2	-4.7619e-06	20.6	0.00126	20.6	0	20.2	-5.12211	20.2	-4.40335	20.6	-7.71616	20.6	-12.0327	20.2	-0.34362	20.2	-0.00296	20.6	-0.07688	20.6	-0.02463	20.2	0.07428	20.2	-3.5702e-05	20.6	0.00144	20.6	-4.07527e-06	20.2	-4.04226	20.2	-3.7929	20.6	-6.06796	20.6	-10.48
20.3	-0.41081	20.3	-0.00181	20.7	0.01286	20.7	-0.00249	20.3	0.01819	20.3	-2.91971e-06	20.7	0.00116	20.7	0	20.3	-4.1584	20.3	-3.99707	20.7	-7.11311	20.7	-11.7658	20.3	-0.30523	20.3	-0.00254	20.7	-0.08854	20.7	-0.02554	20.3	0.05905	20.3	-2.67462e-05	20.7	0.00134	20.7	-2.87753e-06	20.3	-3.60617	20.3	-3.46197	20.7	-5.93181	20.7	-10.2068
20.4	-0.00464	20.4	-7.24638e-07	20.8	0.26359	20.8	-0.06635	20.4	0.00236	20.4	0	20.8	0	20.8	0	20.4	-0.4484	20.4	-1.49299	20.8	-5.68971	20.8	-8.62469	20.4	-0.26876	20.4	-0.00215	20.8	-0.10002	20.8	-0.02622	20.4	0.04638	20.4	-1.9789e-05	20.8	0.00123	20.8	-1.99145e-06	20.4	-3.18117	20.4	-3.13826	20.8	-5.78515	20.8	-9.92896
20.5	-0.00231	20.5	0	20.9	-0.000275556	20.9	-0.07705	20.5	0.00131	20.5	0	20.9	0	20.9	0	20.5	-0.27922	20.5	-1.17188	20.9	-4.66354	20.9	-8.00933	20.5	-0.23412	20.5	-0.0018	20.9	-0.11103	20.9	-0.0267	20.5	0.036	20.5	-1.44625e-05	20.9	0.00111	20.9	-1.3548e-06	20.5	-2.76983	20.5	-2.82338	20.9	-5.62789	20.9	-9.64766
20.6	-0.00257	20.6	-1.13636e-06	21	-0.12171	21	-0.05757	20.6	0.0004125	20.6	0	21	0	21	0	20.6	-0.00829	20.6	-1.02073	21	-4.13801	21	-8.62038	20.6	-0.20131	20.6	-0.00149	21	-0.12145	21	-0.02699	20.6	0.0276	20.6	-1.04139e-05	21	0.000985072	21	-9.03045e-07	20.6	-2.37517	20.6	-2.51924	21	-5.46025	21	-9.36446
20.7	-0.000397872	20.7	0	21.1	-0.21541	21.1	-0.0649	20.7	0.000530851	20.7	0	21.1	0	21.1	0	20.7	-0.15949	20.7	-0.98662	21.1	-6.29015	21.1	-8.4648	20.7	-0.17043	20.7	-0.00121	21.1	-0.13119	21.1	-0.02713	20.7	0.02087	20.7	-7.3847e-06	21.1	0.000854586	21.1	-5.86422e-07	20.7	-2.00046	20.7	-2.2281	21.1	-5.28284	21.1	-9.08145
20.8	-0.00345	20.8	-4.6729e-07	21.2	0.03359	21.2	-0.06406	20.8	0.000270561	20.8	0	21.2	0	21.2	0	20.8	-0.20112	20.8	-0.9175	21.2	-4.90402	21.2	-8.64664	20.8	-0.14168	20.8	-0.000963164	21.2	-0.14012	21.2	-0.02711	20.8	0.01553	20.8	-5.15838e-06	21.2	0.000725644	21.2	-3.71285e-07	20.8	-1.64966	20.8	-1.95263	21.2	-5.09672	21.2	-8.80096
20.9	-0.000491795	20.9	-5.64103e-06	21.3	0.13806	21.3	-0.05872	20.9	7.79487e-05	20.9	0	21.3	0	21.3	0	20.9	0.06733	20.9	-0.73272	21.3	-4.52588	21.3	-8.0084	20.9	-0.11526	20.9	-0.000750939	21.3	-0.14818	21.3	-0.02693	20.9	0.01135	20.9	-3.54455e-06	21.3	0.000602194	21.3	-2.3578e-07	20.9	-1.3271	20.9	-1.69564	21.3	-4.90282	21.3	-8.52544
21	-0.00156	21	0	21.4	-0.62801	21.4	-0.04961	21	6.19565e-05	21	0	21.4	0	21.4	0	21	0.01022	21	-0.69103	21.4	-5.37463	21.4	-7.58387	21	-0.09133	21	-0.000569792	21.4	-0.15531	21.4	-0.0266	21	0.00812	21	-2.38569e-06	21.4	0.000487218	21.4	-1.53479e-07	21	-1.0366	21	-1.45986	21.4	-4.702	21.4	-8.25771
21.1	-0.000460952	21.1	0	21.5	-0.23929	21.5	-0.04502	21.1	6.57143e-05	21.1	0	21.5	0	21.5	0	21.1	0.04278	21.1	-0.61077	21.5	-4.80705	21.5	-8.28126	21.1	-0.07001	21.1	-0.000417898	21.5	-0.16156	21.5	-0.02609	21.1	0.00563	21.1	-1.55669e-06	21.5	0.000383092	21.5	-1.0058e-07	21.1	-0.78116	21.1	-1.24773	21.5	-4.49552	21.5	-8.00057
21.2	-0.000113216	21.2	0	21.6	-0.41513	21.6	-0.05293	21.2	2.64317e-05	21.2	0	21.6	0	21.6	0	21.2	0.12203	21.2	-0.60165	21.6	-4.6043	21.6	-8.02694	21.2	-0.05146	21.2	-0.000293206	21.6	-0.16693	21.6	-0.02537	21.2	0.00375	21.2	-9.65579e-07	21.6	0.000291628	21.6	-6.54587e-08	21.2	-0.56306	21.2	-1.06105	21.6	-4.28492	21.6	-7.75618
21.3	-0.00219	21.3	0	21.7	-0.23305	21.7	-0.0355	21.3	0	21.3	0	21.7	0	21.7	0	21.3	0.09078	21.3	-0.52591	21.7	-4.1379	21.7	-7.61063	21.3	-0.03587	21.3	-0.00019431	21.7	-0.17139	21.7	-0.02444	21.3	0.00238	21.3	-5.58365e-07	21.7	0.000213672	21.7	-4.21678e-08	21.3	-0.38391	21.3	-0.90085	21.7	-4.07214	21.7	-7.52611
21.4	-0.000442424	21.4	0	21.8	-0.33672	21.8	-0.00388	21.4	0	21.4	0	21.8	0	21.8	0	21.4	0.21771	21.4	-0.50466	21.8	-3.11857	21.8	-6.15957	21.4	-0.02335	21.4	-0.000119549	21.8	-0.1749	21.8	-0.02325	21.4	0.00142	21.4	-2.93695e-07	21.8	0.000149329	21.8	-2.69248e-08	21.4	-0.24392	21.4	-0.76721	21.8	-3.8593	21.8	-7.31131
21.5	-0.000817872	21.5	0	21.9	-0.30898	21.9	-0.00307	21.5	0	21.5	0	21.9	0	21.9	0	21.5	0.11418	21.5	-0.47322	21.9	-3.86514	21.9	-6.03819	21.5	-0.01391	21.5	-6.66608e-05	21.9	-0.1774	21.9	-0.02181	21.5	0.000790328	21.5	-1.38838e-07	21.9	9.80437e-05	21.9	-1.65466e-08	21.5	-0.14141	21.5	-0.65912	21.9	-3.64886	21.9	-7.1123
21.6	-0.000159908	21.6	0	22	-0.22238	22	-0.002	21.6	0	21.6	0	22	0	22	0	21.6	0.13536	21.6	-0.44809	22	-3.07574	22	-6.15694	21.6	-0.00738	21.6	-3.24023e-05	22	-0.17879	22	-0.0201	21.6	0.000412226	21.6	-5.89201e-08	22	5.92037e-05	22	-9.07985e-09	21.6	-0.07263	21.6	-0.57424	22	-3.44315	22	-6.92914
21.7	-6.97561e-05	21.7	0	22.1	-0.26713	22.1	-0.0017	21.7	0	21.7	0	22.1	0	22.1	0	21.7	0.021	21.7	-0.45431	22.1	-3.04746	22.1	-6.11375	21.7	-0.00339	21.7	-1.28221e-05	22.1	-0.17891	22.1	-0.01817	21.7	0.000198062	21.7	-2.15728e-08	22.1	3.17701e-05	22.1	-4.09382e-09	21.7	-0.03233	21.7	-0.50939	22.1	-3.24423	22.1	-6.76157
21.8	-0.00063641	21.8	0	22.2	-0.26078	22.2	-0.00122	21.8	0	21.8	0	22.2	0	22.2	0	21.8	0.02619	21.8	-0.42279	22.2	-2.91793	22.2	-6.14384	21.8	-0.00139	21.8	-3.64184e-06	22.2	-0.17759	22.2	-0.01605	21.8	8.66839e-05	21.8	-5.66653e-09	22.2	1.43687e-05	22.2	-1.36676e-09	21.8	-0.01384	21.8	-0.46052	22.2	-3.05331	22.2	-6.60871
21.9	-0.000524022	21.9	0	22.3	-0.21446	22.3	-0.000868182	21.9	0	21.9	0	22.3	0	22.3	0	21.9	0.06276	21.9	-0.3686	22.3	-2.49187	22.3	-6.01536	21.9	-0.000657268	21.9	-6.1213e-07	22.3	-0.17462	22.3	-0.01382	21.9	3.73147e-05	21.9	-6.82539e-10	22.3	5.21695e-06	22.3	-2.00897e-10	21.9	-0.00961	21.9	-0.42307	22.3	-2.87077	22.3	-6.46909
22	-0.000280288	22	0	22.4	-0.16948	22.4	-0.00057193	22	0	22	0	22.4	0	22.4	0	22	0.0099	22	-0.37902	22.4	-2.43911	22.4	-5.83037	22	-0.00048818	22	-1.47174e-07	22.4	-0.16983	22.4	-0.01156	22	1.88615e-05	22	0	22.4	1.3922e-06	22.4	-1.08639e-50	22	-0.01247	22	-0.39247	22.4	-2.69604	22.4	-6.34061
22.1	-0.00165	22.1	-4.80769e-07	22.5	-0.13843	22.5	-0.000272603	22.1	0	22.1	0	22.5	0	22.5	0	22.1	-0.02733	22.1	-0.34137	22.5	-2.25556	22.5	-5.85004	22.1	-0.000423562	22.1	-1.08632e-07	22.5	-0.16315	22.5	-0.00938	22.1	1.04133e-05	22.1	0	22.5	1.76432e-07	22.5	0	22.1	-0.01745	22.1	-0.36535	22.5	-2.52817	22.5	-6.22052
22.2	-0.000402094	22.2	0	22.6	-0.19338	22.6	-0.00038	22.2	0	22.2	0	22.6	0	22.6	0	22.2	-0.05826	22.2	-0.31643	22.6	-2.32359	22.6	-5.91721	22.2	-0.000366355	22.2	-7.70385e-08	22.6	-0.15468	22.6	-0.00737	22.2	5.60887e-06	22.2	0	22.6	0	22.6	0	22.2	-0.02308	22.2	-0.34056	22.6	-2.36609	22.6	-6.10606
22.3	-3.67713e-05	22.3	0	22.7	-0.17111	22.7	-0.000230952	22.3	0	22.3	0	22.7	0	22.7	0	22.3	-0.11009	22.3	-0.29776	22.7	-2.54954	22.7	-5.95868	22.3	-0.000315382	22.3	-5.49319e-08	22.7	-0.14473	22.7	-0.00561	22.3	2.85e-06	22.3	0	22.7	0	22.7	0	22.3	-0.02894	22.3	-0.3177	22.7	-2.2093	22.7	-5.99541
22.4	-0.000504412	22.4	0	22.8	-0.11284	22.8	-7.30061e-05	22.4	0	22.4	0	22.8	0	22.8	0	22.4	-0.17989	22.4	-0.30925	22.8	-1.6837	22.8	-6.06085	22.4	-0.000269795	22.4	-4.31699e-08	22.8	-0.13376	22.8	-0.00411	22.4	1.38628e-06	22.4	0	22.8	0	22.8	0	22.4	-0.03471	22.4	-0.29645	22.8	-2.05837	22.8	-5.88846
22.5	7.90244e-05	22.5	0	22.9	-0.07733	22.9	-3.33333e-05	22.5	0	22.5	0	22.9	0	22.9	0	22.5	-0.09289	22.5	-0.28338	22.9	-1.7737	22.9	-5.69384	22.5	-0.000229162	22.5	-4.17369e-08	22.9	-0.12209	22.9	-0.00289	22.5	6.29299e-07	22.5	0	22.9	0	22.9	0	22.5	-0.03992	22.5	-0.2765	22.9	-1.91415	22.9	-5.7853
22.6	-9.2e-06	22.6	0	23	-0.08117	23	-5.33898e-05	22.6	0	22.6	0	23	0	23	0	22.6	-0.04746	22.6	-0.25373	23	-1.43931	23	-5.87836	22.6	-0.0001912	22.6	-4.89636e-08	23	-0.11005	23	-0.00192	22.6	2.32584e-07	22.6	0	23	0	23	0	22.6	-0.04405	22.6	-0.2576	23	-1.77656	23	-5.68529
22.7	0	22.7	0	23.1	-0.0515	23.1	-1.21212e-05	22.7	0	22.7	0	23.1	0	23.1	0	22.7	-0.13245	22.7	-0.23354	23.1	-1.0468	23.1	-6.03102	22.7	-0.000155053	22.7	-6.00318e-08	23.1	-0.09801	23.1	-0.00121	22.7	5.65828e-08	22.7	0	23.1	0	23.1	0	22.7	-0.04679	22.7	-0.23959	23.1	-1.64436	23.1	-5.58717
22.8	0	22.8	0	23.2	-0.05618	23.2	-2.22222e-05	22.8	0	22.8	0	23.2	0	23.2	0	22.8	-0.16154	22.8	-0.18484	23.2	-1.08064	23.2	-5.774	22.8	-0.000119818	22.8	-7.29527e-08	23.2	-0.08643	23.2	-0.000714335	22.8	6.17893e-09	22.8	0	23.2	0	23.2	0	22.8	-0.04793	22.8	-0.22241	23.2	-1.51659	23.2	-5.48936
22.9	6.36792e-05	22.9	0	23.3	-0.05551	23.3	-1.64948e-05	22.9	0	22.9	0	23.3	0	23.3	0	22.9	-0.12118	22.9	-0.19438	23.3	-0.84622	23.3	-5.64201	22.9	-8.5591e-05	22.9	-8.77094e-08	23.3	-0.07563	23.3	-0.000398707	22.9	0	22.9	0	23.3	0	23.3	0	22.9	-0.04732	22.9	-0.206	23.3	-1.39222	23.3	-5.39055
23	0	23	0	23.4	-0.03595	23.4	-9.23077e-06	23	0	23	0	23.4	0	23.4	0	23	-0.13734	23	-0.15294	23.4	-1.19389	23.4	-5.54126	23	-5.40895e-05	23	-1.08866e-07	23.4	-0.0656	23.4	-0.000220814	23	0	23	0	23.4	0	23.4	0	23	-0.04493	23	-0.19032	23.4	-1.27013	23.4	-5.289
23.1	0	23.1	0	23.5	-0.01985	23.5	-7.84314e-06	23.1	0	23.1	0	23.5	0	23.5	0	23.1	-0.07148	23.1	-0.153	23.5	-1.03311	23.5	-5.27087	23.1	-2.73202e-05	23.1	-1.44417e-07	23.5	-0.05638	23.5	-0.000133254	23.1	0	23.1	0	23.5	0	23.5	0	23.1	-0.04081	23.1	-0.17539	23.5	-1.14971	23.5	-5.18249
23.2	4.75556e-05	23.2	0	23.6	-0.01622	23.6	-3.8835e-06	23.2	0	23.2	0	23.6	0	23.6	0	23.2	-0.1133	23.2	-0.14334	23.6	-0.95619	23.6	-5.43919	23.2	-6.56062e-06	23.2	-1.96704e-07	23.6	-0.04795	23.6	-8.95456e-05	23.2	0	23.2	0	23.6	0	23.6	0	23.2	-0.03513	23.2	-0.16122	23.6	-1.0309	23.6	-5.06885
23.3	4.19492e-05	23.3	0	23.7	-0.00538	23.7	-9.09091e-07	23.3	0	23.3	0	23.7	0	23.7	0	23.3	0.0243	23.3	-0.12701	23.7	-0.82603	23.7	-5.2105	23.3	7.89376e-06	23.3	-2.63187e-07	23.7	-0.04036	23.7	-6.14435e-05	23.3	0	23.3	0	23.7	0	23.7	0	23.3	-0.02806	23.3	-0.14782	23.7	-0.91409	23.7	-4.94667
23.4	0.000859276	23.4	0	23.8	-0.01334	23.8	-4e-06	23.4	0	23.4	0	23.8	0	23.8	0	23.4	0.00922	23.4	-0.123	23.8	-1.37937	23.8	-4.96809	23.4	1.59949e-05	23.4	-3.38972e-07	23.8	-0.03358	23.8	-4.1526e-05	23.4	0	23.4	0	23.8	0	23.8	0	23.4	-0.01982	23.4	-0.13522	23.8	-0.79998	23.8	-4.81582
23.5	0	23.5	0	23.9	-0.00864	23.9	-1.44928e-06	23.5	0	23.5	0	23.9	0	23.9	0	23.5	-0.05963	23.5	-0.09867	23.9	-1.07729	23.9	-5.11035	23.5	1.79211e-05	23.5	-4.18666e-07	23.9	-0.02759	23.9	-2.76298e-05	23.5	0	23.5	0	23.9	0	23.9	0	23.5	-0.01062	23.5	-0.12338	23.9	-0.68911	23.9	-4.67662
23.6	7.81513e-05	23.6	0	24	0	24	0	23.6	0	23.6	0	24	0	24	0	23.6	0.08995	23.6	-0.08355	24	-0.60547	24	-4.7029	23.6	-4.5503e-06	23.6	-1.31924e-06	24	-0.02238	24	-1.81581e-05	23.6	0	23.6	0	24	0	24	0	23.6	-0.000700133	23.6	-0.11233	24	-0.58219	24	-4.52948
23.7	-0.000488889	23.7	-1.19048e-06	24.1	0	24.1	0	23.7	0	23.7	0	24.1	0	24.1	0	23.7	0.00127	23.7	-0.08188	24.1	-0.31149	24.1	-4.53529	23.7	-0.000137765	23.7	-7.39948e-06	24.1	-0.0179	24.1	-1.18157e-05	23.7	0	23.7	0	24.1	0	24.1	0	23.7	0.00969	23.7	-0.10207	24.1	-0.47993	24.1	-4.37506
23.8	0.000300469	23.8	0	24.2	0	24.2	0	23.8	0	23.8	0	24.2	0	24.2	0	23.8	0.03989	23.8	-0.07582	24.2	-1.06658	24.2	-4.51448	23.8	-0.000505357	23.8	-2.6897e-05	24.2	-0.01409	24.2	-7.62098e-06	23.8	0	23.8	0	24.2	0	24.2	0	23.8	0.0202	23.8	-0.09265	24.2	-0.38289	24.2	-4.21408
23.9	0.000154941	23.9	0	24.3	0	24.3	0	23.9	0	23.9	0	24.3	0	24.3	0	23.9	0.02635	23.9	-0.06596	24.3	-0.54058	24.3	-4.52308	23.9	-0.00124	23.9	-6.98681e-05	24.3	-0.01091	24.3	-4.88328e-06	23.9	0	23.9	0	24.3	0	24.3	0	23.9	0.03047	23.9	-0.08407	24.3	-0.29147	24.3	-4.04745
24	-0.0003656	24	0	24.4	0	24.4	0	24	0	24	0	24.4	0	24.4	0	24	0.08937	24	-0.06483	24.4	-0.25496	24.4	-3.92175	24	-0.00247	24	-0.000143168	24.4	-0.00831	24.4	-3.14647e-06	24	0	24	0	24.4	0	24.4	0	24	0.04016	24	-0.07634	24.4	-0.20554	24.4	-3.87626
24.1	0.000855556	24.1	-1.85185e-06	24.5	0	24.5	0	24.1	0	24.1	0	24.5	0	24.5	0	24.1	0.10518	24.1	-0.0589	24.5	-0.2514	24.5	-3.9864	24.1	-0.00427	24.1	-0.000250449	24.5	-0.00624	24.5	-2.09582e-06	24.1	0	24.1	0	24.5	0	24.5	0	24.1	0.04895	24.1	-0.06944	24.5	-0.12436	24.5	-3.70162
24.2	1.65254e-05	24.2	0	24.6	0	24.6	0	24.2	0	24.2	0	24.6	0	24.6	0	24.2	0.07224	24.2	-0.05023	24.6	-0.22453	24.6	-3.48749	24.2	-0.00666	24.2	-0.000392123	24.6	-0.0046	24.6	-1.4334e-06	24.2	0	24.2	0	24.6	0	24.6	0	24.2	0.0565	24.2	-0.06327	24.6	-0.04678	24.6	-3.52466
24.3	0.000704292	24.3	0	24.7	0	24.7	0	24.3	0	24.3	0	24.7	0	24.7	0	24.3	0.05951	24.3	-0.05052	24.7	0.81649	24.7	-3.50783	24.3	-0.00961	24.3	-0.000565416	24.7	-0.0033	24.7	-9.72577e-07	24.3	0	24.3	0	24.7	0	24.7	0	24.3	0.06248	24.3	-0.05776	24.7	0.02848	24.7	-3.34637
24.4	0.000433624	24.4	0	24.8	0	24.8	0	24.4	0	24.4	0	24.8	0	24.8	0	24.4	0.10131	24.4	-0.04205	24.8	0.6363	24.8	-2.84294	24.4	-0.01307	24.4	-0.000766584	24.8	-0.0023	24.8	-6.43859e-07	24.4	0	24.4	0	24.8	0	24.8	0	24.4	0.06656	24.4	-0.05283	24.8	0.10223	24.8	-3.16776
24.5	-0.00129	24.5	-4.2471e-06	24.9	0	24.9	0	24.5	0	24.5	0	24.9	0	24.9	0	24.5	0.0951	24.5	-0.03957	24.9	0.57055	24.9	-2.67232	24.5	-0.017	24.5	-0.000990297	24.9	-0.00154	24.9	-4.15137e-07	24.5	0	24.5	0	24.9	0	24.9	0	24.5	0.06867	24.5	-0.0484	24.9	0.17478	24.9	-2.98981
24.6	-0.00238	24.6	-8.36653e-06	25	0	25	0	24.6	0	24.6	0	25	0	25	0	24.6	0.11022	24.6	-0.03422	25	1.04291	25	-3.35091	24.6	-0.02135	24.6	-0.00123	25	-0.000987397	25	-2.56521e-07	24.6	0	24.6	0	25	0	25	0	24.6	0.06885	24.6	-0.04443	25	0.24573	25	-2.8134
24.7	0.000250222	24.7	0	25.1	0	25.1	0	24.7	0	24.7	0	25.1	0	25.1	0	24.7	0.10576	24.7	-0.02725	25.1	0.66666	25.1	-2.2352	24.7	-0.02605	24.7	-0.00148	25.1	-0.000609455	25.1	-1.52227e-07	24.7	0	24.7	0	25.1	0	25.1	0	24.7	0.06714	24.7	-0.04088	25.1	0.31424	25.1	-2.63933
24.8	0.000111203	24.8	0	25.2	0	25.2	0	24.8	0	24.8	0	25.2	0	25.2	0	24.8	0.11709	24.8	-0.02891	25.2	0.52402	25.2	-2.47879	24.8	-0.03103	24.8	-0.00172	25.2	-0.000360864	25.2	-8.6507e-08	24.8	0	24.8	0	25.2	0	25.2	0	24.8	0.06358	24.8	-0.03769	25.2	0.37936	25.2	-2.46847
24.9	3.74486e-05	24.9	0	25.3	0	25.3	0	24.9	0	24.9	0	25.3	0	25.3	0	24.9	0.0887	24.9	-0.02793	25.3	0.68316	25.3	-1.75868	24.9	-0.03626	24.9	-0.00197	25.3	-0.000200282	25.3	-4.60121e-08	24.9	0	24.9	0	25.3	0	25.3	0	24.9	0.05823	24.9	-0.03484	25.3	0.44017	25.3	-2.30179
25	6.69291e-06	25	0	25.4	0	25.4	0	25	0	25	0	25.4	0	25.4	0	25	0.06217	25	-0.02433	25.4	0.58958	25.4	-1.59621	25	-0.04175	25	-0.0022	25.4	-9.92473e-05	25.4	-2.20688e-08	25	0	25	0	25.4	0	25.4	0	25	0.05116	25	-0.03226	25.4	0.49585	25.4	-2.14021
25.1	-0.000601429	25.1	-7.14286e-07	25.5	0	25.5	0	25.1	0	25.1	0	25.5	0	25.5	0	25.1	0.13593	25.1	-0.01871	25.5	0.95422	25.5	-1.90646	25.1	-0.04754	25.1	-0.00241	25.5	-4.03762e-05	25.5	-8.60267e-09	25.1	0	25.1	0	25.5	0	25.5	0	25.1	0.04239	25.1	-0.02991	25.5	0.54564	25.5	-1.98465
25.2	-0.07919	25.2	-0.00351	25.6	0	25.6	0	25.2	0	25.2	0	25.6	0	25.6	0	25.2	0.2046	25.2	-0.02916	25.6	0.51479	25.6	-1.63741	25.2	-0.0536	25.2	-0.00261	25.6	-1.10151e-05	25.6	-2.11614e-09	25.2	0	25.2	0	25.6	0	25.6	0	25.2	0.03209	25.2	-0.02776	25.6	0.58869	25.6	-1.8358
25.3	-0.0821	25.3	-0.00576	25.7	0	25.7	0	25.3	0	25.3	0	25.7	0	25.7	0	25.3	0.02572	25.3	-0.03418	25.7	0.68	25.7	-1.32875	25.3	-0.0599	25.3	-0.0028	25.7	-1.3197e-06	25.7	-2.21278e-10	25.3	0	25.3	0	25.7	0	25.7	0	25.3	0.02042	25.3	-0.02579	25.7	0.62447	25.7	-1.69425
25.4	-0.09936	25.4	-0.00813	25.8	0	25.8	0	25.4	0	25.4	0	25.8	0	25.8	0	25.4	0.03381	25.4	-0.02552	25.8	0.27445	25.8	-1.54274	25.4	-0.06642	25.4	-0.00296	25.8	0	25.8	0	25.4	0	25.4	0	25.8	0	25.8	0	25.4	0.00752	25.4	-0.02398	25.8	0.65312	25.8	-1.56046
25.5	-0.11393	25.5	-0.00473	25.9	0	25.9	0	25.5	0	25.5	0	25.9	0	25.9	0	25.5	0.07933	25.5	-0.02401	25.9	0.59894	25.9	-1.02075	25.5	-0.07312	25.5	-0.0031	25.9	0	25.9	0	25.5	0	25.5	0	25.9	0	25.9	0	25.5	-0.00641	25.5	-0.02232	25.9	0.67504	25.9	-1.43475
25.6	-0.09687	25.6	-0.00565	26	0	26	0	25.6	0	25.6	0	26	0	26	0	25.6	-0.06896	25.6	-0.02136	26	0.52141	26	-1.00388	25.6	-0.07997	25.6	-0.00322	26	0	26	0	25.6	0	25.6	0	26	0	26	0	25.6	-0.02114	25.6	-0.02078	26	0.69069	26	-1.31739
25.7	-0.10188	25.7	-0.00552	26.1	0	26.1	0	25.7	0	25.7	0	26.1	0	26.1	0	25.7	-0.04071	25.7	-0.0213	26.1	0.69567	26.1	-0.907	25.7	-0.08686	25.7	-0.00331	26.1	0	26.1	0	25.7	0	25.7	0	26.1	0	26.1	0	25.7	-0.03645	25.7	-0.01936	26.1	0.7008	26.1	-1.20845
25.8	-0.06391	25.8	-0.00414	26.2	0	26.2	0	25.8	0	25.8	0	26.2	0	26.2	0	25.8	-0.05309	25.8	-0.01629	26.2	0.92665	26.2	-0.92577	25.8	-0.09371	25.8	-0.00337	26.2	0	26.2	0	25.8	0	25.8	0	26.2	0	26.2	0	25.8	-0.05211	25.8	-0.01802	26.2	0.70661	26.2	-1.10775
25.9	-0.12718	25.9	-0.00607	26.3	0	26.3	0	25.9	0	25.9	0	26.3	0	26.3	0	25.9	-0.09881	25.9	-0.014	26.3	0.88852	26.3	-0.82088	25.9	-0.10038	25.9	-0.0034	26.3	0	26.3	0	25.9	0	25.9	0	26.3	0	26.3	0	25.9	-0.06787	25.9	-0.01675	26.3	0.70949	26.3	-1.015
26	-0.1148	26	-0.00489	26.4	0	26.4	0	26	0	26	0	26.4	0	26.4	0	26	-0.0593	26	-0.01573	26.4	1.00093	26.4	-0.73497	26	-0.10674	26	-0.00339	26.4	0	26.4	0	26	0	26	0	26.4	0	26.4	0	26	-0.08344	26	-0.01552	26.4	0.71063	26.4	-0.9299
26.1	-0.10329	26.1	-0.00347	26.5	0	26.5	0	26.1	0	26.1	0	26.5	0	26.5	0	26.1	-0.07468	26.1	-0.01272	26.5	0.82761	26.5	-0.63712	26.1	-0.11261	26.1	-0.00335	26.5	0	26.5	0	26.1	0	26.1	0	26.5	0	26.5	0	26.1	-0.09847	26.1	-0.01432	26.5	0.71101	26.5	-0.85204
26.2	-0.12913	26.2	-0.00416	26.6	0	26.6	0	26.2	0	26.2	0	26.6	0	26.6	0	26.2	-0.17646	26.2	-0.0131	26.6	0.89368	26.6	-0.59065	26.2	-0.11785	26.2	-0.00326	26.6	0	26.6	0	26.2	0	26.2	0	26.6	0	26.6	0	26.2	-0.11266	26.2	-0.01315	26.6	0.71126	26.6	-0.78106
26.3	-0.09513	26.3	-0.0028	26.7	0	26.7	0	26.3	0	26.3	0	26.7	0	26.7	0	26.3	-0.17813	26.3	-0.01083	26.7	0.48756	26.7	-0.51574	26.3	-0.1223	26.3	-0.00313	26.7	0	26.7	0	26.3	0	26.3	0	26.7	0	26.7	0	26.3	-0.12579	26.3	-0.01198	26.7	0.71163	26.7	-0.71661
26.4	-0.13647	26.4	-0.00246	26.8	0	26.8	0	26.4	0	26.4	0	26.8	0	26.8	0	26.4	-0.21615	26.4	-0.01042	26.8	0.73522	26.8	-0.55367	26.4	-0.12591	26.4	-0.00296	26.8	0	26.8	0	26.4	0	26.4	0	26.8	0	26.8	0	26.4	-0.13764	26.4	-0.01084	26.8	0.71197	26.8	-0.65839
26.5	-0.18222	26.5	-0.00351	26.9	0	26.9	0	26.5	0	26.5	0	26.9	0	26.9	0	26.5	-0.20917	26.5	-0.00801	26.9	0.85377	26.9	-0.49207	26.5	-0.12865	26.5	-0.00276	26.9	0	26.9	0	26.5	0	26.5	0	26.9	0	26.9	0	26.5	-0.14805	26.5	-0.00973	26.9	0.71198	26.9	-0.60589
26.6	-0.15693	26.6	-0.00217	27	0	27	0	26.6	0	26.6	0	27	0	27	0	26.6	-0.23776	26.6	-0.0076	27	0.91184	27	-0.62195	26.6	-0.13054	26.6	-0.00254	27	0	27	0	26.6	0	26.6	0	27	0	27	0	26.6	-0.15684	26.6	-0.00867	27	0.71098	27	-0.55827
26.7	-0.12127	26.7	-0.0017	27.1	0	27.1	0	26.7	0	26.7	0	27.1	0	27.1	0	26.7	-0.19614	26.7	-0.00479	27.1	0.68885	27.1	-0.387	26.7	-0.13162	26.7	-0.0023	27.1	0	27.1	0	26.7	0	26.7	0	27.1	0	27.1	0	26.7	-0.16387	26.7	-0.00766	27.1	0.70839	27.1	-0.51505
26.8	-0.1286	26.8	-0.00135	27.2	0	27.2	0	26.8	0	26.8	0	27.2	0	27.2	0	26.8	-0.22434	26.8	-0.00488	27.2	0.80026	27.2	-0.50203	26.8	-0.13195	26.8	-0.00207	27.2	0	27.2	0	26.8	0	26.8	0	27.2	0	27.2	0	26.8	-0.16903	26.8	-0.00672	27.2	0.7037	27.2	-0.4758
26.9	-0.16789	26.9	-0.00112	27.3	0	27.3	0	26.9	0	26.9	0	27.3	0	27.3	0	26.9	-0.24646	26.9	-0.00338	27.3	0.37406	27.3	-0.26509	26.9	-0.13157	26.9	-0.00183	27.3	0	27.3	0	26.9	0	26.9	0	27.3	0	27.3	0	26.9	-0.17234	26.9	-0.00587	27.3	0.69638	27.3	-0.4403
27	-0.1339	27	-0.00101	27.4	0	27.4	0	27	0	27	0	27.4	0	27.4	0	27	-0.18848	27	-0.00344	27.4	0.48901	27.4	-0.31073	27	-0.13049	27	-0.00162	27.4	0	27.4	0	27	0	27	0	27.4	0	27.4	0	27	-0.17394	27	-0.0051	27.4	0.68593	27.4	-0.40826
27.1	-0.21345	27.1	-0.00111	27.5	0	27.5	0	27.1	0	27.1	0	27.5	0	27.5	0	27.1	-0.25991	27.1	-0.00194	27.5	0.85091	27.5	-0.29164	27.1	-0.1287	27.1	-0.00141	27.5	0	27.5	0	27.1	0	27.1	0	27.5	0	27.5	0	27.1	-0.1739	27.1	-0.00441	27.5	0.6721	27.5	-0.37918
27.2	-0.11514	27.2	-0.000685185	27.6	0	27.6	0	27.2	0	27.2	0	27.6	0	27.6	0	27.2	-0.18225	27.2	-0.00222	27.6	0.85309	27.6	-0.34932	27.2	-0.12618	27.2	-0.00123	27.6	0	27.6	0	27.2	0	27.2	0	27.6	0	27.6	0	27.2	-0.17229	27.2	-0.00379	27.6	0.65511	27.6	-0.35262
27.3	-0.1805	27.3	-0.000621212	27.7	0	27.7	0	27.3	0	27.3	0	27.7	0	27.7	0	27.3	-0.20469	27.3	-0.00161	27.7	0.66145	27.7	-0.28439	27.3	-0.12294	27.3	-0.00106	27.7	0	27.7	0	27.3	0	27.3	0	27.7	0	27.7	0	27.3	-0.16924	27.3	-0.00322	27.7	0.63536	27.7	-0.32822
27.4	-0.13512	27.4	-0.000386	27.8	0	27.8	0	27.4	0	27.4	0	27.8	0	27.8	0	27.4	-0.16845	27.4	-0.001	27.8	0.57681	27.8	-0.31664	27.4	-0.11898	27.4	-0.000902317	27.8	0	27.8	0	27.4	0	27.4	0	27.8	0	27.8	0	27.4	-0.1648	27.4	-0.00272	27.8	0.61351	27.8	-0.30562
27.5	-0.1527	27.5	-0.000375	27.9	0	27.9	0	27.5	0	27.5	0	27.9	0	27.9	0	27.5	-0.19423	27.5	-0.000997917	27.9	0.46653	27.9	-0.18922	27.5	-0.11436	27.5	-0.000766237	27.9	0	27.9	0	27.5	0	27.5	0	27.9	0	27.9	0	27.5	-0.15907	27.5	-0.00228	27.9	0.59035	27.9	-0.28463
27.6	-0.09726	27.6	-0.000276389	28	0	28	0	27.6	0	27.6	0	28	0	28	0	27.6	-0.13328	27.6	-0.000697222	28	0.86851	28	-0.29811	27.6	-0.10914	27.6	-0.000647391	28	0	28	0	27.6	0	27.6	0	28	0	28	0	27.6	-0.15221	27.6	-0.00189	28	0.56657	28	-0.26513
27.7	-0.12373	27.7	-0.000370175	28.1	0	28.1	0	27.7	0	27.7	0	28.1	0	28.1	0	27.7	-0.13727	27.7	-0.000654386	28.1	0.60003	28.1	-0.19288	27.7	-0.10339	27.7	-0.000543997	28.1	0	28.1	0	27.7	0	27.7	0	28.1	0	28.1	0	27.7	-0.14442	27.7	-0.00155	28.1	0.54256	28.1	-0.24697
27.8	-0.08061	27.8	-0.000238889	28.2	0	28.2	0	27.8	0	27.8	0	28.2	0	28.2	0	27.8	-0.13882	27.8	-0.000722222	28.2	0.50544	28.2	-0.19388	27.8	-0.09717	27.8	-0.000454639	28.2	0	28.2	0	27.8	0	27.8	0	28.2	0	28.2	0	27.8	-0.13596	27.8	-0.00127	28.2	0.51838	28.2	-0.22999
27.9	-0.1244	27.9	-0.000355769	28.3	0	28.3	0	27.9	0	27.9	0	28.3	0	28.3	0	27.9	-0.14652	27.9	-0.000459615	28.3	0.5511	28.3	-0.16669	27.9	-0.09061	27.9	-0.000378456	28.3	0	28.3	0	27.9	0	27.9	0	28.3	0	28.3	0	27.9	-0.12711	27.9	-0.00104	28.3	0.49393	28.3	-0.21407
28	-0.08294	28	-0.000144615	28.4	0	28.4	0	28	0	28	0	28.4	0	28.4	0	28	-0.12479	28	-0.00056	28.4	1.13992	28.4	-0.2742	28	-0.08381	28	-0.000314186	28.4	0	28.4	0	28	0	28	0	28.4	0	28.4	0	28	-0.11806	28	-0.000847843	28.4	0.46912	28.4	-0.19913
28.1	-0.06132	28.1	-0.0001125	28.5	0	28.5	0	28.1	0	28.1	0	28.5	0	28.5	0	28.1	-0.11644	28.1	-0.000348214	28.5	0.30347	28.5	-0.17086	28.1	-0.0769	28.1	-0.000260803	28.5	0	28.5	0	28.1	0	28.1	0	28.5	0	28.5	0	28.1	-0.10897	28.1	-0.000692479	28.5	0.444	28.5	-0.18517
28.2	-0.07001	28.2	-0.000167213	28.6	0	28.6	0	28.2	0	28.2	0	28.6	0	28.6	0	28.2	-0.08505	28.2	-0.000290164	28.6	0.59093	28.6	-0.16113	28.2	-0.06995	28.2	-0.000216831	28.6	0	28.6	0	28.2	0	28.2	0	28.6	0	28.6	0	28.2	-0.09997	28.2	-0.000566742	28.6	0.41864	28.6	-0.17221
28.3	-0.03934	28.3	-5.07042e-05	28.7	0	28.7	0	28.3	0	28.3	0	28.7	0	28.7	0	28.3	-0.05861	28.3	-0.000252113	28.7	0.21349	28.7	-0.11472	28.3	-0.06303	28.3	-0.000180079	28.7	0	28.7	0	28.3	0	28.3	0	28.7	0	28.7	0	28.3	-0.09115	28.3	-0.000465076	28.7	0.39329	28.7	-0.1605
28.4	-0.03359	28.4	-4.84375e-05	28.8	0	28.8	0	28.4	0	28.4	0	28.8	0	28.8	0	28.4	-0.05946	28.4	-0.000148437	28.8	0.2026	28.8	-0.11269	28.4	-0.05623	28.4	-0.000149109	28.8	0	28.8	0	28.4	0	28.4	0	28.8	0	28.8	0	28.4	-0.0826	28.4	-0.000382626	28.8	0.36814	28.8	-0.15038
28.5	-0.04368	28.5	-5.28302e-05	28.9	0	28.9	0	28.5	0	28.5	0	28.9	0	28.9	0	28.5	-0.07507	28.5	-0.000179245	28.9	0.35858	28.9	-0.14061	28.5	-0.04967	28.5	-0.000123055	28.9	0	28.9	0	28.5	0	28.5	0	28.9	0	28.9	0	28.5	-0.07444	28.5	-0.000315939	28.9	0.34338	28.9	-0.1421
28.6	-0.03335	28.6	-7.57576e-05	29	0	29	0	28.6	0	28.6	0	29	0	29	0	28.6	-0.07205	28.6	-0.000174242	29	0.09926	29	-0.08909	28.6	-0.04348	28.6	-0.000101279	29	0	29	0	28.6	0	28.6	0	29	0	29	0	28.6	-0.06672	28.6	-0.00026182	29	0.3192	29	-0.1358
28.7	-0.01654	28.7	-3.33333e-05	29.1	0	29.1	0	28.7	0	28.7	0	29.1	0	29.1	0	28.7	-0.03937	28.7	-0.000113725	29.1	0.13037	29.1	-0.11615	28.7	-0.03772	28.7	-8.31797e-05	29.1	0	29.1	0	28.7	0	28.7	0	29.1	0	29.1	0	28.7	-0.05948	28.7	-0.000217666	29.1	0.29588	29.1	-0.13151
28.8	-0.02479	28.8	-1.23077e-05	29.2	0	29.2	0	28.8	0	28.8	0	29.2	0	29.2	0	28.8	-0.04685	28.8	-8.92308e-05	29.2	0.17925	29.2	-0.09476	28.8	-0.03242	28.8	-6.8073e-05	29.2	0	29.2	0	28.8	0	28.8	0	29.2	0	29.2	0	28.8	-0.05273	28.8	-0.000181188	29.2	0.27379	29.2	-0.12916
28.9	-0.01156	28.9	-8.82353e-06	29.3	0	29.3	0	28.9	0	28.9	0	29.3	0	29.3	0	28.9	-0.02168	28.9	-3.67647e-05	29.3	0.20241	29.3	-0.08565	28.9	-0.02761	28.9	-5.52522e-05	29.3	0	29.3	0	28.9	0	28.9	0	29.3	0	29.3	0	28.9	-0.04645	28.9	-0.000150826	29.3	0.25345	29.3	-0.12867
29	-0.00578	29	-1.48148e-05	29.4	0	29.4	0	29	0	29	0	29.4	0	29.4	0	29	-0.02677	29	-9.44444e-05	29.4	0.0453	29.4	-0.07149	29	-0.02328	29	-4.43e-05	29.4	0	29.4	0	29	0	29	0	29.4	0	29.4	0	29	-0.04064	29	-0.000125127	29.4	0.23519	29.4	-0.12985
29.1	-0.00953	29.1	-9.85915e-06	29.5	0	29.5	0	29.1	0	29.1	0	29.5	0	29.5	0	29.1	-0.01244	29.1	-5.35211e-05	29.5	0.10127	29.5	-0.06455	29.1	-0.01943	29.1	-3.49805e-05	29.5	0	29.5	0	29.1	0	29.1	0	29.5	0	29.5	0	29.1	-0.03531	29.1	-0.000103145	29.5	0.21913	29.5	-0.13245
29.2	-0.00346	29.2	-8.77193e-06	29.6	0	29.6	0	29.2	0	29.2	0	29.6	0	29.6	0	29.2	-0.01605	29.2	-3.68421e-05	29.6	0.37521	29.6	-0.06018	29.2	-0.01605	29.2	-2.7208e-05	29.6	0	29.6	0	29.2	0	29.2	0	29.6	0	29.6	0	29.2	-0.03045	29.2	-8.44316e-05	29.6	0.20534	29.6	-0.13611
29.3	-0.00386	29.3	-3.57143e-06	29.7	0	29.7	0	29.3	0	29.3	0	29.7	0	29.7	0	29.3	-0.01109	29.3	-8.92857e-06	29.7	0.22173	29.7	-0.08138	29.3	-0.0131	29.3	-2.09049e-05	29.7	0	29.7	0	29.3	0	29.3	0	29.7	0	29.7	0	29.3	-0.02606	29.3	-6.86401e-05	29.7	0.19382	29.7	-0.14049
29.4	-0.0072	29.4	-5.7971e-06	29.8	0	29.8	0	29.4	0	29.4	0	29.8	0	29.8	0	29.4	-0.01821	29.4	-2.89855e-05	29.8	0.01343	29.8	-0.0498	29.4	-0.01059	29.4	-1.59538e-05	29.8	0	29.8	0	29.4	0	29.4	0	29.8	0	29.8	0	29.4	-0.02215	29.4	-5.55215e-05	29.8	0.18456	29.8	-0.14527
29.5	-0.00328	29.5	-1.88679e-06	29.9	0	29.9	0	29.5	0	29.5	0	29.9	0	29.9	0	29.5	-0.01639	29.5	-3.20755e-05	29.9	0.05241	29.9	-0.05805	29.5	-0.00849	29.5	-1.21374e-05	29.9	0	29.9	0	29.5	0	29.5	0	29.9	0	29.9	0	29.5	-0.01874	29.5	-4.47666e-05	29.9	0.17732	29.9	-0.1502
29.6	-0.0033	29.6	-2.7027e-06	30	0	30	0	29.6	0	29.6	0	30	0	30	0	29.6	-0.01038	29.6	-9.45946e-06	30	-0.05338	30	-0.04367	29.6	-0.00676	29.6	-9.22413e-06	30	0	30	0	29.6	0	29.6	0	30	0	30	0	29.6	-0.01578	29.6	-3.59768e-05	30	0.1717	30	-0.15511
29.7	-0.000603448	29.7	0	30.1	0	30.1	0	29.7	0	29.7	0	30.1	0	30.1	0	29.7	-0.00253	29.7	-1.72414e-06	30.1	0.04187	30.1	-0.03222	29.7	-0.00534	29.7	-6.95671e-06	30.1	0	30.1	0	29.7	0	29.7	0	30.1	0	30.1	0	29.7	-0.01321	29.7	-2.8814e-05	30.1	0.16744	30.1	-0.15989
29.8	0.0001375	29.8	0	30.2	0	30.2	0	29.8	0	29.8	0	30.2	0	30.2	0	29.8	-0.00438	29.8	-8.33333e-06	30.2	0.06461	30.2	-0.02994	29.8	-0.00417	29.8	-5.20161e-06	30.2	0	30.2	0	29.8	0	29.8	0	30.2	0	30.2	0	29.8	-0.01099	29.8	-2.29237e-05	30.2	0.16434	30.2	-0.16447
29.9	-0.00178	29.9	-1.33333e-06	30.3	0	30.3	0	29.9	0	29.9	0	30.3	0	30.3	0	29.9	-0.00497	29.9	-2.66667e-06	30.3	0.13232	30.3	-0.03004	29.9	-0.00322	29.9	-3.85938e-06	30.3	0	30.3	0	29.9	0	29.9	0	30.3	0	30.3	0	29.9	-0.00907	29.9	-1.8073e-05	30.3	0.162	30.3	-0.16881
30	-0.000328358	30	0	30.4	0	30.4	0	30	0	30	0	30.4	0	30.4	0	30	-0.01113	30	-4.47761e-06	30.4	0.13472	30.4	-0.42877	30	-0.00246	30	-2.82191e-06	30.4	0	30.4	0	30	0	30	0	30.4	0	30.4	0	30	-0.00744	30	-1.40989e-05	30.4	0.15988	30.4	-0.17286
30.1	-0.000246377	30.1	0	30.5	0	30.5	0	30.1	0	30.1	0	30.5	0	30.5	0	30.1	-0.00132	30.1	0	30.5	0.2238	30.5	-0.42439	30.1	-0.00187	30.1	-2.04836e-06	30.5	0	30.5	0	30.1	0	30.1	0	30.5	0	30.5	0	30.1	-0.00609	30.1	-1.08771e-05	30.5	0.15765	30.5	-0.17662
30.2	5.74074e-05	30.2	0	30.6	0	30.6	0	30.2	0	30.2	0	30.6	0	30.6	0	30.2	-0.000264815	30.2	0	30.6	0.39756	30.6	-0.39842	30.2	-0.00141	30.2	-1.50214e-06	30.6	0	30.6	0	30.2	0	30.2	0	30.6	0	30.6	0	30.2	-0.005	30.2	-8.3192e-06	30.6	0.15508	30.6	-0.18007
30.3	0.000101493	30.3	0	30.7	0	30.7	0	30.3	0	30.3	0	30.7	0	30.7	0	30.3	-0.000897015	30.3	-1.49254e-06	30.7	0.21643	30.7	-0.35353	30.3	-0.00107	30.3	-1.12164e-06	30.7	0	30.7	0	30.3	0	30.3	0	30.7	0	30.7	0	30.3	-0.00411	30.3	-6.30308e-06	30.7	0.15209	30.7	-0.18316
30.4	-0.000498485	30.4	0	30.8	0	30.8	0	30.4	0	30.4	0	30.8	0	30.8	0	30.4	-0.000540909	30.4	0	30.8	0.19477	30.8	-0.24843	30.4	-0.000799392	30.4	-8.37274e-07	30.8	0	30.8	0	30.4	0	30.4	0	30.8	0	30.8	0	30.4	-0.00336	30.4	-4.70487e-06	30.8	0.14858	30.8	-0.18578
30.5	-0.00022029	30.5	0	30.9	0	30.9	0	30.5	0	30.5	0	30.9	0	30.9	0	30.5	-0.000410145	30.5	0	30.9	0.24689	30.9	-0.27302	30.5	-0.000591289	30.5	-6.1603e-07	30.9	0	30.9	0	30.5	0	30.5	0	30.9	0	30.9	0	30.5	-0.00272	30.5	-3.44671e-06	30.9	0.14451	30.9	-0.18777
30.6	0	30.6	0	31	0	31	0	30.6	0	30.6	0	31	0	31	0	30.6	-0.000915278	30.6	0	31	0.29841	31	-0.27753	30.6	-0.000425601	30.6	-4.49988e-07	31	0	31	0	30.6	0	30.6	0	31	0	31	0	30.6	-0.00217	30.6	-2.48166e-06	31	0.13994	31	-0.18895
30.7	-2.14286e-05	30.7	0	31.1	0	31.1	0	30.7	0	30.7	0	31.1	0	31.1	0	30.7	0.000107143	30.7	0	31.1	0.16809	31.1	-0.2055	30.7	-0.000293842	30.7	-3.32955e-07	31.1	0	31.1	0	30.7	0	30.7	0	31.1	0	31.1	0	30.7	-0.0017	30.7	-1.77155e-06	31.1	0.13492	31.1	-0.18913
30.8	-3.69863e-05	30.8	0	31.2	0	31.2	0	30.8	0	30.8	0	31.2	0	31.2	0	30.8	-0.000343836	30.8	0	31.2	0.39612	31.2	-0.25968	30.8	-0.000192534	30.8	-2.53385e-07	31.2	0	31.2	0	30.8	0	30.8	0	31.2	0	31.2	0	30.8	-0.00129	30.8	-1.24629e-06	31.2	0.12947	31.2	-0.18814
30.9	1.6092e-05	30.9	0	31.3	0	31.3	0	30.9	0	30.9	0	31.3	0	31.3	0	30.9	-3.44828e-06	30.9	0	31.3	0.19581	31.3	-0.17627	30.9	-0.000117105	30.9	-2.01027e-07	31.3	0	31.3	0	30.9	0	30.9	0	31.3	0	31.3	0	30.9	-0.000959414	30.9	-8.57712e-07	31.3	0.12354	31.3	-0.18584
31	0.000479012	31	-2.46914e-06	31.4	0	31.4	0	31	0	31	0	31.4	0	31.4	0	31	0.00038642	31	-2.46914e-06	31.4	-0.01496	31.4	-0.09735	31	-6.48257e-05	31	-1.67907e-07	31.4	0	31.4	0	31	0	31	0	31.4	0	31.4	0	31	-0.000694873	31	-5.82522e-07	31.4	0.11702	31.4	-0.18212
31.1	0	31.1	0	31.5	0	31.5	0	31.1	0	31.1	0	31.5	0	31.5	0	31.1	0	31.1	0	31.5	0.20359	31.5	-0.19188	31.1	-3.11256e-05	31.1	-1.48564e-07	31.5	0	31.5	0	31.1	0	31.1	0	31.5	0	31.5	0	31.1	-0.000491649	31.1	-4.06491e-07	31.5	0.10968	31.5	-0.17694
31.2	0	31.2	0	31.6	0	31.6	0	31.2	0	31.2	0	31.6	0	31.6	0	31.2	0	31.2	0	31.6	-0.12828	31.6	-0.12935	31.2	-9.11241e-06	31.2	-1.36989e-07	31.6	0	31.6	0	31.2	0	31.2	0	31.6	0	31.6	0	31.2	-0.000335966	31.2	-2.98038e-07	31.6	0.10129	31.6	-0.17032
31.3	-1.35135e-06	31.3	0	31.7	0	31.7	0	31.3	0	31.3	0	31.7	0	31.7	0	31.3	-1.35135e-06	31.3	0	31.7	0.06709	31.7	-0.17283	31.3	5.8737e-06	31.3	-1.29293e-07	31.7	0	31.7	0	31.3	0	31.3	0	31.7	0	31.7	0	31.3	-0.000215335	31.3	-2.25313e-07	31.7	0.09178	31.7	-0.16238
31.4	0	31.4	0	31.8	0	31.8	0	31.4	0	31.4	0	31.8	0	31.8	0	31.4	0	31.4	0	31.8	0.10828	31.8	-0.14808	31.4	1.6672e-05	31.4	-1.22756e-07	31.8	0	31.8	0	31.4	0	31.4	0	31.8	0	31.8	0	31.4	-0.000124391	31.4	-1.75775e-07	31.8	0.0813	31.8	-0.15334
31.5	0	31.5	0	31.9	0	31.9	0	31.5	0	31.5	0	31.9	0	31.9	0	31.5	-2.5974e-06	31.5	0	31.9	0.0847	31.9	-0.13179	31.5	2.39664e-05	31.5	-1.16491e-07	31.9	0	31.9	0	31.5	0	31.5	0	31.9	0	31.9	0	31.5	-6.25762e-05	31.5	-1.44457e-07	31.9	0.07014	31.9	-0.14354
31.6	0	31.6	0	32	0	32	0	31.6	0	31.6	0	32	0	32	0	31.6	0	31.6	0	32	0.16055	32	-0.12243	31.6	2.81677e-05	31.6	-1.0968e-07	32	0	32	0	31.6	0	31.6	0	32	0	32	0	31.6	-2.60719e-05	31.6	-1.23546e-07	32	0.05866	32	-0.13341
31.7	0.000514286	31.7	0	32.1	0	32.1	0	31.7	0	31.7	0	32.1	0	32.1	0	31.7	0.000514286	31.7	0	32.1	-0.038	32.1	-0.11755	31.7	3.06479e-05	31.7	-1.01022e-07	32.1	0	32.1	0	31.7	0	31.7	0	32.1	0	32.1	0	31.7	-6.46544e-06	31.7	-1.07551e-07	32.1	0.04717	32.1	-0.12341
31.8	0	31.8	0	32.2	0	32.2	0	31.8	0	31.8	0	32.2	0	32.2	0	31.8	0	31.8	0	32.2	-0.09825	32.2	-0.07585	31.8	3.19324e-05	31.8	-9.02238e-08	32.2	0	32.2	0	31.8	0	31.8	0	32.2	0	32.2	0	31.8	6.33248e-06	31.8	-9.25514e-08	32.2	0.036	32.2	-0.11395
31.9	-0.000212346	31.9	0	32.3	0	32.3	0	31.9	0	31.9	0	32.3	0	32.3	0	31.9	-0.000212346	31.9	0	32.3	-0.0031	32.3	-0.07754	31.9	3.19515e-05	31.9	-7.7525e-08	32.3	0	32.3	0	31.9	0	31.9	0	32.3	0	32.3	0	31.9	1.516e-05	31.9	-7.7874e-08	32.3	0.02539	32.3	-0.10526
32	0	32	0	32.4	0	32.4	0	32	0	32	0	32.4	0	32.4	0	32	0	32	0	32.4	-0.05587	32.4	-0.10301	32	3.05154e-05	32	-6.34157e-08	32.4	0	32.4	0	32	0	32	0	32.4	0	32.4	0	32	2.01749e-05	32	-6.34157e-08	32.4	0.0155	32.4	-0.09733
32.1	3.7037e-06	32.1	0	32.5	0	32.5	0	32.1	0	32.1	0	32.5	0	32.5	0	32.1	3.7037e-06	32.1	0	32.5	-0.09133	32.5	-0.07457	32.1	2.77765e-05	32.1	-4.86456e-08	32.5	0	32.5	0	32.1	0	32.1	0	32.5	0	32.5	0	32.1	2.20216e-05	32.1	-4.86456e-08	32.5	0.00645	32.5	-0.09004
32.2	0	32.2	0	32.6	0	32.6	0	32.2	0	32.2	0	32.6	0	32.6	0	32.2	0	32.2	0	32.6	0.01523	32.6	-0.06204	32.2	2.43743e-05	32.2	-3.41976e-08	32.6	0	32.6	0	32.2	0	32.2	0	32.6	0	32.6	0	32.2	2.14622e-05	32.2	-3.41976e-08	32.6	-0.00172	32.6	-0.0833
32.3	7.38095e-05	32.3	0	32.7	0	32.7	0	32.3	0	32.3	0	32.7	0	32.7	0	32.3	7.38095e-05	32.3	0	32.7	-0.0098	32.7	-0.0659	32.3	2.08173e-05	32.3	-2.12059e-08	32.7	0	32.7	0	32.3	0	32.3	0	32.7	0	32.7	0	32.3	1.93932e-05	32.3	-2.12059e-08	32.7	-0.00886	32.7	-0.07704
32.4	0	32.4	0	32.8	0	32.8	0	32.4	0	32.4	0	32.8	0	32.8	0	32.4	0	32.4	0	32.8	-0.03487	32.8	-0.06756	32.4	1.73958e-05	32.4	-1.08005e-08	32.8	0	32.8	0	32.4	0	32.4	0	32.8	0	32.8	0	32.4	1.6807e-05	32.4	-1.08005e-08	32.8	-0.01481	32.8	-0.07123
32.5	6.41026e-06	32.5	0	32.9	0	32.9	0	32.5	0	32.5	0	32.9	0	32.9	0	32.5	6.41026e-06	32.5	0	32.9	0.03898	32.9	-0.05222	32.5	1.43326e-05	32.5	-3.85067e-09	32.9	0	32.9	0	32.5	0	32.5	0	32.9	0	32.9	0	32.5	1.41169e-05	32.5	-3.85067e-09	32.9	-0.01953	32.9	-0.06582
32.6	0	32.6	0	33	0	33	0	32.6	0	32.6	0	33	0	33	0	32.6	0	32.6	0	33	-0.04652	33	-0.07092	32.6	1.17504e-05	32.6	-5.77209e-10	33	0	33	0	32.6	0	32.6	0	33	0	33	0	32.6	1.16775e-05	32.6	-5.77209e-10	33	-0.0231	33	-0.06076
32.7	0	32.7	0	33.1	0	33.1	0	32.7	0	32.7	0	33.1	0	33.1	0	32.7	0	32.7	0	33.1	-0.06084	33.1	-0.05615	32.7	9.53959e-06	32.7	0	33.1	0	33.1	0	32.7	0	32.7	0	33.1	0	33.1	0	32.7	9.50361e-06	32.7	0	33.1	-0.02567	33.1	-0.056
32.8	0	32.8	0	33.2	0	33.2	0	32.8	0	32.8	0	33.2	0	33.2	0	32.8	0	32.8	0	33.2	-0.0651	33.2	-0.04999	32.8	7.40792e-06	32.8	0	33.2	0	33.2	0	32.8	0	32.8	0	33.2	0	33.2	0	32.8	7.38561e-06	32.8	0	33.2	-0.02744	33.2	-0.05152
32.9	0	32.9	0	33.3	0	33.3	0	32.9	0	32.9	0	33.3	0	33.3	0	32.9	0	32.9	0	33.3	0.000920635	33.3	-0.02378	32.9	5.39609e-06	32.9	0	33.3	0	33.3	0	32.9	0	32.9	0	33.3	0	33.3	0	32.9	5.38473e-06	32.9	0	33.3	-0.02848	33.3	-0.04733
33	0	33	0	33.4	0	33.4	0	33	0	33	0	33.4	0	33.4	0	33	0	33	0	33.4	0.00665	33.4	-0.02695	33	3.6711e-06	33	0	33.4	0	33.4	0	33	0	33	0	33.4	0	33.4	0	33	3.66705e-06	33	0	33.4	-0.02878	33.4	-0.04344
33.1	0	33.1	0	33.5	0	33.5	0	33.1	0	33.1	0	33.5	0	33.5	0	33.1	0	33.1	0	33.5	-0.12059	33.5	-0.03887	33.1	2.38553e-06	33.1	0	33.5	0	33.5	0	33.1	0	33.1	0	33.5	0	33.5	0	33.1	2.38492e-06	33.1	0	33.5	-0.02836	33.5	-0.03986
33.2	0	33.2	0	33.6	0	33.6	0	33.2	0	33.2	0	33.6	0	33.6	0	33.2	0	33.2	0	33.6	-0.00434	33.6	-0.03736	33.2	1.63102e-06	33.2	0	33.6	0	33.6	0	33.2	0	33.2	0	33.6	0	33.6	0	33.2	1.63102e-06	33.2	0	33.6	-0.0272	33.6	-0.03656
33.3	0	33.3	0	33.7	0	33.7	0	33.3	0	33.3	0	33.7	0	33.7	0	33.3	0	33.3	0	33.7	-0.03892	33.7	-0.0147	33.3	1.37258e-06	33.3	0	33.7	0	33.7	0	33.3	0	33.3	0	33.7	0	33.7	0	33.3	1.37258e-06	33.3	0	33.7	-0.02538	33.7	-0.03352
33.4	0	33.4	0	33.8	0	33.8	0	33.4	0	33.4	0	33.8	0	33.8	0	33.4	0	33.4	0	33.8	-0.11052	33.8	-0.0305	33.4	1.35607e-06	33.4	0	33.8	0	33.8	0	33.4	0	33.4	0	33.8	0	33.8	0	33.4	1.35607e-06	33.4	0	33.8	-0.02308	33.8	-0.03069
33.5	0	33.5	0	33.9	0	33.9	0	33.5	0	33.5	0	33.9	0	33.9	0	33.5	0	33.5	0	33.9	0.03391	33.9	-0.02121	33.5	1.15346e-06	33.5	0	33.9	0	33.9	0	33.5	0	33.5	0	33.9	0	33.9	0	33.5	1.15346e-06	33.5	0	33.9	-0.02046	33.9	-0.02805
33.6	0	33.6	0	34	0	34	0	33.6	0	33.6	0	34	0	34	0	33.6	0	33.6	0	34	-0.07368	34	-0.01527	33.6	7.65972e-07	33.6	0	34	0	34	0	33.6	0	33.6	0	34	0	34	0	33.6	7.65972e-07	33.6	0	34	-0.01763	34	-0.02559
33.7	0	33.7	0	34.1	0	34.1	0	33.7	0	33.7	0	34.1	0	34.1	0	33.7	0	33.7	0	34.1	-0.12238	34.1	-0.0208	33.7	4.12507e-07	33.7	0	34.1	0	34.1	0	33.7	0	33.7	0	34.1	0	34.1	0	33.7	4.12507e-07	33.7	0	34.1	-0.01461	34.1	-0.0233
33.8	0	33.8	0	34.2	0	34.2	0	33.8	0	33.8	0	34.2	0	34.2	0	33.8	0	33.8	0	34.2	0.01906	34.2	-0.02241	33.8	1.70161e-07	33.8	0	34.2	0	34.2	0	33.8	0	33.8	0	34.2	0	34.2	0	33.8	1.70161e-07	33.8	0	34.2	-0.01136	34.2	-0.02118
33.9	0	33.9	0	34.3	0	34.3	0	33.9	0	33.9	0	34.3	0	34.3	0	33.9	0	33.9	0	34.3	-0.07043	34.3	-0.01663	33.9	4.52943e-08	33.9	0	34.3	0	34.3	0	33.9	0	33.9	0	34.3	0	34.3	0	33.9	4.52943e-08	33.9	0	34.3	-0.00786	34.3	-0.01924
34	0	34	0	34.4	0	34.4	0	34	0	34	0	34.4	0	34.4	0	34	0	34	0	34.4	0.03368	34.4	-0.01603	34	9.99692e-09	34	0	34.4	0	34.4	0	34	0	34	0	34.4	0	34.4	0	34	9.99692e-09	34	0	34.4	-0.00405	34.4	-0.01746
34.1	0	34.1	0	34.5	0	34.5	0	34.1	0	34.1	0	34.5	0	34.5	0	34.1	0	34.1	0	34.5	0.04909	34.5	-0.01216	34.1	1.49852e-09	34.1	0	34.5	0	34.5	0	34.1	0	34.1	0	34.5	0	34.5	0	34.1	1.49852e-09	34.1	0	34.5	9.03694e-05	34.5	-0.01583
34.2	0	34.2	0	34.6	0	34.6	0	34.2	0	34.2	0	34.6	0	34.6	0	34.2	0	34.2	0	34.6	0.05969	34.6	-0.01057	34.2	0	34.2	0	34.6	0	34.6	0	34.2	0	34.2	0	34.6	0	34.6	0	34.2	0	34.2	0	34.6	0.00449	34.6	-0.01437
34.3	0	34.3	0	34.7	0	34.7	0	34.3	0	34.3	0	34.7	0	34.7	0	34.3	0	34.3	0	34.7	-0.0385	34.7	-0.01214	34.3	0	34.3	0	34.7	0	34.7	0	34.3	0	34.3	0	34.7	0	34.7	0	34.3	0	34.3	0	34.7	0.00905	34.7	-0.01305
34.4	0	34.4	0	34.8	0	34.8	0	34.4	0	34.4	0	34.8	0	34.8	0	34.4	0	34.4	0	34.8	-0.00567	34.8	-0.00591	34.4	0	34.4	0	34.8	0	34.8	0	34.4	0	34.4	0	34.8	0	34.8	0	34.4	0	34.4	0	34.8	0.0137	34.8	-0.01187
34.5	0	34.5	0	34.9	0	34.9	0	34.5	0	34.5	0	34.9	0	34.9	0	34.5	0	34.5	0	34.9	0.05643	34.9	-0.00803	34.5	0	34.5	0	34.9	0	34.9	0	34.5	0	34.5	0	34.9	0	34.9	0	34.5	0	34.5	0	34.9	0.01833	34.9	-0.0108
34.6	0	34.6	0	35	0	35	0	34.6	0	34.6	0	35	0	35	0	34.6	0	34.6	0	35	0.00859	35	-0.00558	34.6	0	34.6	0	35	0	35	0	34.6	0	34.6	0	35	0	35	0	34.6	0	34.6	0	35	0.02291	35	-0.00982
34.7	0	34.7	0	35.1	0	35.1	0	34.7	0	34.7	0	35.1	0	35.1	0	34.7	0	34.7	0	35.1	0.04241	35.1	-0.00722	34.7	0	34.7	0	35.1	0	35.1	0	34.7	0	34.7	0	35.1	0	35.1	0	34.7	0	34.7	0	35.1	0.02737	35.1	-0.00891
34.8	0	34.8	0	35.2	0	35.2	0	34.8	0	34.8	0	35.2	0	35.2	0	34.8	0	34.8	0	35.2	0.04752	35.2	-0.00616	34.8	0	34.8	0	35.2	0	35.2	0	34.8	0	34.8	0	35.2	0	35.2	0	34.8	0	34.8	0	35.2	0.03164	35.2	-0.00806
34.9	0	34.9	0	35.3	0	35.3	0	34.9	0	34.9	0	35.3	0	35.3	0	34.9	0	34.9	0	35.3	0.04513	35.3	-0.00545	34.9	0	34.9	0	35.3	0	35.3	0	34.9	0	34.9	0	35.3	0	35.3	0	34.9	0	34.9	0	35.3	0.03559	35.3	-0.00728
35	0	35	0	35.4	0	35.4	0	35	0	35	0	35.4	0	35.4	0	35	0	35	0	35.4	0.03881	35.4	-0.00756	35	0	35	0	35.4	0	35.4	0	35	0	35	0	35.4	0	35.4	0	35	0	35	0	35.4	0.03912	35.4	-0.00656
35.1	0	35.1	0	35.5	0	35.5	0	35.1	0	35.1	0	35.5	0	35.5	0	35.1	0	35.1	0	35.5	0.04429	35.5	-0.00436	35.1	0	35.1	0	35.5	0	35.5	0	35.1	0	35.1	0	35.5	0	35.5	0	35.1	0	35.1	0	35.5	0.0422	35.5	-0.00591
35.2	0	35.2	0	35.6	0	35.6	0	35.2	0	35.2	0	35.6	0	35.6	0	35.2	0	35.2	0	35.6	0.08216	35.6	-0.00357	35.2	0	35.2	0	35.6	0	35.6	0	35.2	0	35.2	0	35.6	0	35.6	0	35.2	0	35.2	0	35.6	0.04479	35.6	-0.0053
35.3	0	35.3	0	35.7	0	35.7	0	35.3	0	35.3	0	35.7	0	35.7	0	35.3	0	35.3	0	35.7	0.07729	35.7	-0.00407	35.3	0	35.3	0	35.7	0	35.7	0	35.3	0	35.3	0	35.7	0	35.7	0	35.3	0	35.3	0	35.7	0.04689	35.7	-0.00475
35.4	0	35.4	0	35.8	0	35.8	0	35.4	0	35.4	0	35.8	0	35.8	0	35.4	0	35.4	0	35.8	0.02872	35.8	-0.00624	35.4	0	35.4	0	35.8	0	35.8	0	35.4	0	35.4	0	35.8	0	35.8	0	35.4	0	35.4	0	35.8	0.04853	35.8	-0.00425
35.5	0	35.5	0	35.9	0	35.9	0	35.5	0	35.5	0	35.9	0	35.9	0	35.5	0	35.5	0	35.9	0.07778	35.9	-0.00187	35.5	0	35.5	0	35.9	0	35.9	0	35.5	0	35.5	0	35.9	0	35.9	0	35.5	0	35.5	0	35.9	0.04972	35.9	-0.00381
35.6	0	35.6	0	36	0	36	0	35.6	0	35.6	0	36	0	36	0	35.6	0	35.6	0	36	0.07364	36	-0.00162	35.6	0	35.6	0	36	0	36	0	35.6	0	35.6	0	36	0	36	0	35.6	0	35.6	0	36	0.05055	36	-0.00341
35.7	0	35.7	0	36.1	0	36.1	0	35.7	0	35.7	0	36.1	0	36.1	0	35.7	0	35.7	0	36.1	0.07928	36.1	-0.00231	35.7	0	35.7	0	36.1	0	36.1	0	35.7	0	35.7	0	36.1	0	36.1	0	35.7	0	35.7	0	36.1	0.0511	36.1	-0.00306
35.8	0	35.8	0	36.2	0	36.2	0	35.8	0	35.8	0	36.2	0	36.2	0	35.8	0	35.8	0	36.2	0.05303	36.2	-0.00178	35.8	0	35.8	0	36.2	0	36.2	0	35.8	0	35.8	0	36.2	0	36.2	0	35.8	0	35.8	0	36.2	0.05139	36.2	-0.00275
35.9	0	35.9	0	36.3	0	36.3	0	35.9	0	35.9	0	36.3	0	36.3	0	35.9	0	35.9	0	36.3	0.04882	36.3	-0.00293	35.9	0	35.9	0	36.3	0	36.3	0	35.9	0	35.9	0	36.3	0	36.3	0	35.9	0	35.9	0	36.3	0.05143	36.3	-0.00246
36	0	36	0	36.4	0	36.4	0	36	0	36	0	36.4	0	36.4	0	36	0	36	0	36.4	0.04421	36.4	-0.00144	36	0	36	0	36.4	0	36.4	0	36	0	36	0	36.4	0	36.4	0	36	0	36	0	36.4	0.05118	36.4	-0.0022
36.1	0	36.1	0	36.5	0	36.5	0	36.1	0	36.1	0	36.5	0	36.5	0	36.1	0	36.1	0	36.5	0.06599	36.5	-0.000583051	36.1	0	36.1	0	36.5	0	36.5	0	36.1	0	36.1	0	36.5	0	36.5	0	36.1	0	36.1	0	36.5	0.05062	36.5	-0.00196
36.2	0	36.2	0	36.6	0	36.6	0	36.2	0	36.2	0	36.6	0	36.6	0	36.2	0	36.2	0	36.6	0.08003	36.6	-0.00124	36.2	0	36.2	0	36.6	0	36.6	0	36.2	0	36.2	0	36.6	0	36.6	0	36.2	0	36.2	0	36.6	0.04973	36.6	-0.00174
36.3	0	36.3	0	36.7	0	36.7	0	36.3	0	36.3	0	36.7	0	36.7	0	36.3	0	36.3	0	36.7	0.05748	36.7	-0.000972414	36.3	0	36.3	0	36.7	0	36.7	0	36.3	0	36.3	0	36.7	0	36.7	0	36.3	0	36.3	0	36.7	0.04855	36.7	-0.00153
36.4	0	36.4	0	36.8	0	36.8	0	36.4	0	36.4	0	36.8	0	36.8	0	36.4	0	36.4	0	36.8	0.05237	36.8	-0.000789231	36.4	0	36.4	0	36.8	0	36.8	0	36.4	0	36.4	0	36.8	0	36.8	0	36.4	0	36.4	0	36.8	0.04713	36.8	-0.00134
36.5	0	36.5	0	36.9	0	36.9	0	36.5	0	36.5	0	36.9	0	36.9	0	36.5	0	36.5	0	36.9	0.02633	36.9	-0.000352857	36.5	0	36.5	0	36.9	0	36.9	0	36.5	0	36.5	0	36.9	0	36.9	0	36.5	0	36.5	0	36.9	0.04548	36.9	-0.00117
36.6	0	36.6	0	37	0	37	0	36.6	0	36.6	0	37	0	37	0	36.6	0	36.6	0	37	0.02949	37	-0.000822034	36.6	0	36.6	0	37	0	37	0	36.6	0	36.6	0	37	0	37	0	36.6	0	36.6	0	37	0.04362	37	-0.00102
36.7	0	36.7	0	37.1	0	37.1	0	36.7	0	36.7	0	37.1	0	37.1	0	36.7	0	36.7	0	37.1	0.02732	37.1	-0.000309859	36.7	0	36.7	0	37.1	0	37.1	0	36.7	0	36.7	0	37.1	0	37.1	0	36.7	0	36.7	0	37.1	0.04159	37.1	-0.000885104
36.8	0	36.8	0	37.2	0	37.2	0	36.8	0	36.8	0	37.2	0	37.2	0	36.8	0	36.8	0	37.2	0.05044	37.2	-0.000321429	36.8	0	36.8	0	37.2	0	37.2	0	36.8	0	36.8	0	37.2	0	37.2	0	36.8	0	36.8	0	37.2	0.03943	37.2	-0.000768224
36.9	0	36.9	0	37.3	0	37.3	0	36.9	0	36.9	0	37.3	0	37.3	0	36.9	0	36.9	0	37.3	0.04421	37.3	-0.000326027	36.9	0	36.9	0	37.3	0	37.3	0	36.9	0	36.9	0	37.3	0	37.3	0	36.9	0	36.9	0	37.3	0.03719	37.3	-0.000667069
37	0	37	0	37.4	0	37.4	0	37	0	37	0	37.4	0	37.4	0	37	0	37	0	37.4	0.02205	37.4	-0.000376923	37	0	37	0	37.4	0	37.4	0	37	0	37	0	37.4	0	37.4	0	37	0	37	0	37.4	0.03491	37.4	-0.000579561
37.1	0	37.1	0	37.5	0	37.5	0	37.1	0	37.1	0	37.5	0	37.5	0	37.1	0	37.1	0	37.5	0.05579	37.5	-0.00031875	37.1	0	37.1	0	37.5	0	37.5	0	37.1	0	37.1	0	37.5	0	37.5	0	37.1	0	37.1	0	37.5	0.03262	37.5	-0.000504597
37.2	0	37.2	0	37.6	0	37.6	0	37.2	0	37.2	0	37.6	0	37.6	0	37.2	0	37.2	0	37.6	0.03255	37.6	-0.000175676	37.2	0	37.2	0	37.6	0	37.6	0	37.2	0	37.2	0	37.6	0	37.6	0	37.2	0	37.2	0	37.6	0.03036	37.6	-0.000441024
37.3	0	37.3	0	37.7	0	37.7	0	37.3	0	37.3	0	37.7	0	37.7	0	37.3	0	37.3	0	37.7	0.04201	37.7	-0.000585714	37.3	0	37.3	0	37.7	0	37.7	0	37.3	0	37.3	0	37.7	0	37.7	0	37.3	0	37.3	0	37.7	0.02813	37.7	-0.000386735
37.4	0	37.4	0	37.8	0	37.8	0	37.4	0	37.4	0	37.8	0	37.8	0	37.4	0	37.4	0	37.8	0.01602	37.8	-8.4058e-05	37.4	0	37.4	0	37.8	0	37.8	0	37.4	0	37.4	0	37.8	0	37.8	0	37.4	0	37.4	0	37.8	0.02598	37.8	-0.000339448
37.5	0	37.5	0	37.9	0	37.9	0	37.5	0	37.5	0	37.9	0	37.9	0	37.5	0	37.5	0	37.9	0.01587	37.9	-0.000473437	37.5	0	37.5	0	37.9	0	37.9	0	37.5	0	37.5	0	37.9	0	37.9	0	37.5	0	37.5	0	37.9	0.0239	37.9	-0.000298751
37.6	0	37.6	0	38	0	38	0	37.6	0	37.6	0	38	0	38	0	37.6	0	37.6	0	38	0.02583	38	-4.41176e-05	37.6	0	37.6	0	38	0	38	0	37.6	0	37.6	0	38	0	38	0	37.6	0	37.6	0	38	0.02191	38	-0.000264479
37.7	0	37.7	0	38.1	0	38.1	0	37.7	0	37.7	0	38.1	0	38.1	0	37.7	0	37.7	0	38.1	0.01993	38.1	-0.000259722	37.7	0	37.7	0	38.1	0	38.1	0	37.7	0	37.7	0	38.1	0	38.1	0	37.7	0	37.7	0	38.1	0.02001	38.1	-0.000235776
37.8	0	37.8	0	38.2	0	38.2	0	37.8	0	37.8	0	38.2	0	38.2	0	37.8	0	37.8	0	38.2	0.01141	38.2	-0.000164706	37.8	0	37.8	0	38.2	0	38.2	0	37.8	0	37.8	0	38.2	0	38.2	0	37.8	0	37.8	0	38.2	0.01822	38.2	-0.00021148
37.9	0	37.9	0	38.3	0	38.3	0	37.9	0	37.9	0	38.3	0	38.3	0	37.9	0	37.9	0	38.3	0.01261	38.3	-4.65517e-05	37.9	0	37.9	0	38.3	0	38.3	0	37.9	0	37.9	0	38.3	0	38.3	0	37.9	0	37.9	0	38.3	0.01654	38.3	-0.00019025
38	0	38	0	38.4	0	38.4	0	38	0	38	0	38.4	0	38.4	0	38	0	38	0	38.4	0.00293	38.4	-7.16667e-05	38	0	38	0	38.4	0	38.4	0	38	0	38	0	38.4	0	38.4	0	38	0	38	0	38.4	0.01497	38.4	-0.00017148
38.1	0	38.1	0	38.5	0	38.5	0	38.1	0	38.1	0	38.5	0	38.5	0	38.1	0	38.1	0	38.5	0.00918	38.5	-9.52381e-06	38.1	0	38.1	0	38.5	0	38.5	0	38.1	0	38.1	0	38.5	0	38.5	0	38.1	0	38.1	0	38.5	0.0135	38.5	-0.000154932
38.2	0	38.2	0	38.6	0	38.6	0	38.2	0	38.2	0	38.6	0	38.6	0	38.2	0	38.2	0	38.6	0.01423	38.6	-0.000492958	38.2	0	38.2	0	38.6	0	38.6	0	38.2	0	38.2	0	38.6	0	38.6	0	38.2	0	38.2	0	38.6	0.01209	38.6	-0.000140116
38.3	0	38.3	0	38.7	0	38.7	0	38.3	0	38.3	0	38.7	0	38.7	0	38.3	0	38.3	0	38.7	-0.00121	38.7	-2.85714e-05	38.3	0	38.3	0	38.7	0	38.7	0	38.3	0	38.3	0	38.7	0	38.7	0	38.3	0	38.3	0	38.7	0.01074	38.7	-0.000126614
38.4	0	38.4	0	38.8	0	38.8	0	38.4	0	38.4	0	38.8	0	38.8	0	38.4	0	38.4	0	38.8	0.00307	38.8	-1.53846e-05	38.4	0	38.4	0	38.8	0	38.8	0	38.4	0	38.4	0	38.8	0	38.8	0	38.4	0	38.4	0	38.8	0.00947	38.8	-0.000114152
38.5	0	38.5	0	38.9	0	38.9	0	38.5	0	38.5	0	38.9	0	38.9	0	38.5	0	38.5	0	38.9	0.00757	38.9	-2.46377e-05	38.5	0	38.5	0	38.9	0	38.9	0	38.5	0	38.5	0	38.9	0	38.9	0	38.5	0	38.5	0	38.9	0.00828	38.9	-0.000102593
38.6	0	38.6	0	39	0	39	0	38.6	0	38.6	0	39	0	39	0	38.6	0	38.6	0	39	-0.001	39	-0.000237931	38.6	0	38.6	0	39	0	39	0	38.6	0	38.6	0	39	0	39	0	38.6	0	38.6	0	39	0.0072	39	-9.17663e-05
38.7	0	38.7	0	39.1	0	39.1	0	38.7	0	38.7	0	39.1	0	39.1	0	38.7	0	38.7	0	39.1	0.00127	39.1	-2.7027e-06	38.7	0	38.7	0	39.1	0	39.1	0	38.7	0	38.7	0	39.1	0	39.1	0	38.7	0	38.7	0	39.1	0.00626	39.1	-8.17086e-05
38.8	0	38.8	0	39.2	0	39.2	0	38.8	0	38.8	0	39.2	0	39.2	0	38.8	0	38.8	0	39.2	0.00417	39.2	-7.14286e-06	38.8	0	38.8	0	39.2	0	39.2	0	38.8	0	38.8	0	39.2	0	39.2	0	38.8	0	38.8	0	39.2	0.00543	39.2	-7.24772e-05
38.9	0	38.9	0	39.3	0	39.3	0	38.9	0	38.9	0	39.3	0	39.3	0	38.9	0	38.9	0	39.3	0.00225	39.3	-4.43038e-05	38.9	0	38.9	0	39.3	0	39.3	0	38.9	0	38.9	0	39.3	0	39.3	0	38.9	0	38.9	0	39.3	0.00472	39.3	-6.40862e-05
39	0	39	0	39.4	0	39.4	0	39	0	39	0	39.4	0	39.4	0	39	0	39	0	39.4	-0.00028125	39.4	-6.25e-06	39	0	39	0	39.4	0	39.4	0	39	0	39	0	39.4	0	39.4	0	39	0	39	0	39.4	0.00413	39.4	-5.65164e-05
39.1	0	39.1	0	39.5	0	39.5	0	39.1	0	39.1	0	39.5	0	39.5	0	39.1	0	39.1	0	39.5	0.00295	39.5	0	39.1	0	39.1	0	39.5	0	39.5	0	39.1	0	39.1	0	39.5	0	39.5	0	39.1	0	39.1	0	39.5	0.00362	39.5	-4.97486e-05
39.2	0	39.2	0	39.6	0	39.6	0	39.2	0	39.2	0	39.6	0	39.6	0	39.2	0	39.2	0	39.6	0.00906	39.6	-1.2987e-06	39.2	0	39.2	0	39.6	0	39.6	0	39.2	0	39.2	0	39.6	0	39.6	0	39.2	0	39.2	0	39.6	0.0032	39.6	-4.37184e-05
39.3	0	39.3	0	39.7	0	39.7	0	39.3	0	39.3	0	39.7	0	39.7	0	39.3	0	39.3	0	39.7	0.00355	39.7	-5.06667e-05	39.3	0	39.3	0	39.7	0	39.7	0	39.3	0	39.3	0	39.7	0	39.7	0	39.3	0	39.3	0	39.7	0.00283	39.7	-3.8252e-05
39.4	0	39.4	0	39.8	0	39.8	0	39.4	0	39.4	0	39.8	0	39.8	0	39.4	0	39.4	0	39.8	0.00311	39.8	-2.42857e-05	39.4	0	39.4	0	39.8	0	39.8	0	39.4	0	39.4	0	39.8	0	39.8	0	39.4	0	39.4	0	39.8	0.00254	39.8	-3.32915e-05
39.5	0	39.5	0	39.9	0	39.9	0	39.5	0	39.5	0	39.9	0	39.9	0	39.5	0	39.5	0	39.9	0.00214	39.9	0	39.5	0	39.5	0	39.9	0	39.9	0	39.5	0	39.5	0	39.9	0	39.9	0	39.5	0	39.5	0	39.9	0.0023	39.9	-2.87363e-05
39.6	0	39.6	0	40	0	40	0	39.6	0	39.6	0	40	0	40	0	39.6	0	39.6	0	40	0.00346	40	-0.000108197	39.6	0	39.6	0	40	0	40	0	39.6	0	39.6	0	40	0	40	0	39.6	0	39.6	0	40	0.0021	40	-2.46057e-05
39.7	0	39.7	0	40.1	0	40.1	0	39.7	0	39.7	0	40.1	0	40.1	0	39.7	0	39.7	0	40.1	0.000696512	40.1	-2.32558e-06	39.7	0	39.7	0	40.1	0	40.1	0	39.7	0	39.7	0	40.1	0	40.1	0	39.7	0	39.7	0	40.1	0.00193	40.1	-2.08976e-05
39.8	0	39.8	0	40.2	0	40.2	0	39.8	0	39.8	0	40.2	0	40.2	0	39.8	0	39.8	0	40.2	0.000902532	40.2	-5.06329e-06	39.8	0	39.8	0	40.2	0	40.2	0	39.8	0	39.8	0	40.2	0	40.2	0	39.8	0	39.8	0	40.2	0.00179	40.2	-1.76448e-05
39.9	0	39.9	0	40.3	0	40.3	0	39.9	0	39.9	0	40.3	0	40.3	0	39.9	0	39.9	0	40.3	0.00149	40.3	0	39.9	0	39.9	0	40.3	0	40.3	0	39.9	0	39.9	0	40.3	0	40.3	0	39.9	0	39.9	0	40.3	0.00167	40.3	-1.49223e-05
40	0	40	0	40.4	0	40.4	0	40	0	40	0	40.4	0	40.4	0	40	0	40	0	40.4	0.00258	40.4	-2.63158e-06	40	0	40	0	40.4	0	40.4	0	40	0	40	0	40.4	0	40.4	0	40	0	40	0	40.4	0.00156	40.4	-1.27494e-05
40.1	0	40.1	0	40.5	0	40.5	0	40.1	0	40.1	0	40.5	0	40.5	0	40.1	0	40.1	0	40.5	0.000569697	40.5	0	40.1	0	40.1	0	40.5	0	40.5	0	40.1	0	40.1	0	40.5	0	40.5	0	40.1	0	40.1	0	40.5	0.00146	40.5	-1.10319e-05
40.2	0	40.2	0	40.6	0	40.6	0	40.2	0	40.2	0	40.6	0	40.6	0	40.2	0	40.2	0	40.6	7.74648e-05	40.6	0	40.2	0	40.2	0	40.6	0	40.6	0	40.2	0	40.2	0	40.6	0	40.6	0	40.2	0	40.2	0	40.6	0.00135	40.6	-9.54701e-06
40.3	0	40.3	0	40.7	0	40.7	0	40.3	0	40.3	0	40.7	0	40.7	0	40.3	0	40.3	0	40.7	0.000873016	40.7	0	40.3	0	40.3	0	40.7	0	40.7	0	40.3	0	40.3	0	40.7	0	40.7	0	40.3	0	40.3	0	40.7	0.00125	40.7	-8.25454e-06
40.4	0	40.4	0	40.8	0	40.8	0	40.4	0	40.4	0	40.8	0	40.8	0	40.4	0	40.4	0	40.8	0.0016	40.8	0	40.4	0	40.4	0	40.8	0	40.8	0	40.4	0	40.4	0	40.8	0	40.8	0	40.4	0	40.4	0	40.8	0.00114	40.8	-7.15513e-06
40.5	0	40.5	0	40.9	0	40.9	0	40.5	0	40.5	0	40.9	0	40.9	0	40.5	0	40.5	0	40.9	-0.002	40.9	-1.42857e-06	40.5	0	40.5	0	40.9	0	40.9	0	40.5	0	40.5	0	40.9	0	40.9	0	40.5	0	40.5	0	40.9	0.00103	40.9	-6.18754e-06
40.6	0	40.6	0	41	0	41	0	40.6	0	40.6	0	41	0	41	0	40.6	0	40.6	0	41	0	41	0	40.6	0	40.6	0	41	0	41	0	40.6	0	40.6	0	41	0	41	0	40.6	0	40.6	0	41	0.00091601	41	-5.24422e-06
40.7	0	40.7	0	41.1	0	41.1	0	40.7	0	40.7	0	41.1	0	41.1	0	40.7	0	40.7	0	41.1	-0.000532787	41.1	0	40.7	0	40.7	0	41.1	0	41.1	0	40.7	0	40.7	0	41.1	0	41.1	0	40.7	0	40.7	0	41.1	0.000808986	41.1	-4.32166e-06
40.8	0	40.8	0	41.2	0	41.2	0	40.8	0	40.8	0	41.2	0	41.2	0	40.8	0	40.8	0	41.2	0.000407576	41.2	-1.06061e-05	40.8	0	40.8	0	41.2	0	41.2	0	40.8	0	40.8	0	41.2	0	41.2	0	40.8	0	40.8	0	41.2	0.000709407	41.2	-3.44587e-06
40.9	0	40.9	0	41.3	0	41.3	0	40.9	0	40.9	0	41.3	0	41.3	0	40.9	0	40.9	0	41.3	0.000183607	41.3	0	40.9	0	40.9	0	41.3	0	41.3	0	40.9	0	40.9	0	41.3	0	41.3	0	40.9	0	40.9	0	41.3	0.000621325	41.3	-2.63769e-06
41	0	41	0	41.4	0	41.4	0	41	0	41	0	41.4	0	41.4	0	41	0	41	0	41.4	0.00267	41.4	0	41	0	41	0	41.4	0	41.4	0	41	0	41	0	41.4	0	41.4	0	41	0	41	0	41.4	0.000548096	41.4	-1.93414e-06
41.1	0	41.1	0	41.5	0	41.5	0	41.1	0	41.1	0	41.5	0	41.5	0	41.1	0	41.1	0	41.5	0.000515584	41.5	0	41.1	0	41.1	0	41.5	0	41.5	0	41.1	0	41.1	0	41.5	0	41.5	0	41.1	0	41.1	0	41.5	0.000489085	41.5	-1.37149e-06
41.2	0	41.2	0	41.6	0	41.6	0	41.2	0	41.2	0	41.6	0	41.6	0	41.2	0	41.2	0	41.6	0	41.6	0	41.2	0	41.2	0	41.6	0	41.6	0	41.2	0	41.2	0	41.6	0	41.6	0	41.2	0	41.2	0	41.6	0.000440476	41.6	-9.6383e-07
41.3	0	41.3	0	41.7	0	41.7	0	41.3	0	41.3	0	41.7	0	41.7	0	41.3	0	41.3	0	41.7	0	41.7	0	41.3	0	41.3	0	41.7	0	41.7	0	41.3	0	41.3	0	41.7	0	41.7	0	41.3	0	41.3	0	41.7	0.000400285	41.7	-6.95062e-07
41.4	0	41.4	0	41.8	0	41.8	0	41.4	0	41.4	0	41.8	0	41.8	0	41.4	0	41.4	0	41.8	0.00372	41.8	0	41.4	0	41.4	0	41.8	0	41.8	0	41.4	0	41.4	0	41.8	0	41.8	0	41.4	0	41.4	0	41.8	0.000367434	41.8	-5.4447e-07
41.5	0	41.5	0	41.9	0	41.9	0	41.5	0	41.5	0	41.9	0	41.9	0	41.5	0	41.5	0	41.9	1.40845e-06	41.9	0	41.5	0	41.5	0	41.9	0	41.9	0	41.5	0	41.5	0	41.9	0	41.9	0	41.5	0	41.5	0	41.9	0.000340806	41.9	-4.75393e-07
41.6	0	41.6	0	42	0	42	0	41.6	0	41.6	0	42	0	42	0	41.6	0	41.6	0	42	8.47222e-05	42	0	41.6	0	41.6	0	42	0	42	0	41.6	0	41.6	0	42	0	42	0	41.6	0	41.6	0	42	0.000318663	42	-4.24852e-07
41.7	0	41.7	0	42.1	0	42.1	0	41.7	0	41.7	0	42.1	0	42.1	0	41.7	0	41.7	0	42.1	0	42.1	0	41.7	0	41.7	0	42.1	0	42.1	0	41.7	0	41.7	0	42.1	0	42.1	0	41.7	0	41.7	0	42.1	0.000300007	42.1	-3.74293e-07
41.8	0	41.8	0	42.2	0	42.2	0	41.8	0	41.8	0	42.2	0	42.2	0	41.8	0	41.8	0	42.2	0	42.2	0	41.8	0	41.8	0	42.2	0	42.2	0	41.8	0	41.8	0	42.2	0	42.2	0	41.8	0	41.8	0	42.2	0.000283507	42.2	-3.21482e-07
41.9	0	41.9	0	42.3	0	42.3	0	41.9	0	41.9	0	42.3	0	42.3	0	41.9	0	41.9	0	42.3	1.38889e-05	42.3	0	41.9	0	41.9	0	42.3	0	42.3	0	41.9	0	41.9	0	42.3	0	42.3	0	41.9	0	41.9	0	42.3	0.000267097	42.3	-2.66573e-07
42	0	42	0	42.4	0	42.4	0	42	0	42	0	42.4	0	42.4	0	42	0	42	0	42.4	0	42.4	0	42	0	42	0	42.4	0	42.4	0	42	0	42	0	42.4	0	42.4	0	42	0	42	0	42.4	0.000248687	42.4	-2.10462e-07
42.1	0	42.1	0	42.5	0	42.5	0	42.1	0	42.1	0	42.5	0	42.5	0	42.1	0	42.1	0	42.5	-4.07407e-05	42.5	0	42.1	0	42.1	0	42.5	0	42.5	0	42.1	0	42.1	0	42.5	0	42.5	0	42.1	0	42.1	0	42.5	0.00022738	42.5	-1.55724e-07
42.2	0	42.2	0	42.6	0	42.6	0	42.2	0	42.2	0	42.6	0	42.6	0	42.2	0	42.2	0	42.6	0	42.6	0	42.2	0	42.2	0	42.6	0	42.6	0	42.2	0	42.2	0	42.6	0	42.6	0	42.2	0	42.2	0	42.6	0.000202854	42.6	-1.05653e-07
42.3	0	42.3	0	42.7	0	42.7	0	42.3	0	42.3	0	42.7	0	42.7	0	42.3	0	42.3	0	42.7	0	42.7	0	42.3	0	42.3	0	42.7	0	42.7	0	42.3	0	42.3	0	42.7	0	42.7	0	42.3	0	42.3	0	42.7	0.000174934	42.7	-6.34396e-08
42.4	0	42.4	0	42.8	0	42.8	0	42.4	0	42.4	0	42.8	0	42.8	0	42.4	0	42.4	0	42.8	0	42.8	0	42.4	0	42.4	0	42.8	0	42.8	0	42.4	0	42.4	0	42.8	0	42.8	0	42.4	0	42.4	0	42.8	0.000144408	42.8	-3.15335e-08
42.5	0	42.5	0	42.9	0	42.9	0	42.5	0	42.5	0	42.9	0	42.9	0	42.5	0	42.5	0	42.9	3.91892e-05	42.9	0	42.5	0	42.5	0	42.9	0	42.9	0	42.5	0	42.5	0	42.9	0	42.9	0	42.5	0	42.5	0	42.9	0.000113751	42.9	-1.10169e-08
42.6	0	42.6	0	43	0	43	0	42.6	0	42.6	0	43	0	43	0	42.6	0	42.6	0	43	0	43	0	42.6	0	42.6	0	43	0	43	0	42.6	0	42.6	0	43	0	43	0	42.6	0	42.6	0	43	8.50659e-05	43	-1.61935e-09
42.7	0	42.7	0	43.1	0	43.1	0	42.7	0	42.7	0	43.1	0	43.1	0	42.7	0	42.7	0	43.1	0	43.1	0	42.7	0	42.7	0	43.1	0	43.1	0	42.7	0	42.7	0	43.1	0	43.1	0	42.7	0	42.7	0	43.1	6.00724e-05	43.1	0
42.8	0	42.8	0	43.2	0	43.2	0	42.8	0	42.8	0	43.2	0	43.2	0	42.8	0	42.8	0	43.2	0	43.2	0	42.8	0	42.8	0	43.2	0	43.2	0	42.8	0	42.8	0	43.2	0	43.2	0	42.8	0	42.8	0	43.2	3.97157e-05	43.2	0
42.9	0	42.9	0	43.3	0	43.3	0	42.9	0	42.9	0	43.3	0	43.3	0	42.9	0	42.9	0	43.3	0	43.3	0	42.9	0	42.9	0	43.3	0	43.3	0	42.9	0	42.9	0	43.3	0	43.3	0	42.9	0	42.9	0	43.3	2.41225e-05	43.3	0
43	0	43	0	43.4	0	43.4	0	43	0	43	0	43.4	0	43.4	0	43	0	43	0	43.4	0	43.4	0	43	0	43	0	43.4	0	43.4	0	43	0	43	0	43.4	0	43.4	0	43	0	43	0	43.4	1.25889e-05	43.4	0
43.1	0	43.1	0	43.5	0	43.5	0	43.1	0	43.1	0	43.5	0	43.5	0	43.1	0	43.1	0	43.5	0	43.5	0	43.1	0	43.1	0	43.5	0	43.5	0	43.1	0	43.1	0	43.5	0	43.5	0	43.1	0	43.1	0	43.5	5.09982e-06	43.5	0
43.2	0	43.2	0	43.6	0	43.6	0	43.2	0	43.2	0	43.6	0	43.6	0	43.2	0	43.2	0	43.6	0	43.6	0	43.2	0	43.2	0	43.6	0	43.6	0	43.2	0	43.2	0	43.6	0	43.6	0	43.2	0	43.2	0	43.6	1.5775e-06	43.6	0
43.3	0	43.3	0	43.7	0	43.7	0	43.3	0	43.3	0	43.7	0	43.7	0	43.3	0	43.3	0	43.7	0	43.7	0	43.3	0	43.3	0	43.7	0	43.7	0	43.3	0	43.3	0	43.7	0	43.7	0	43.3	0	43.3	0	43.7	8.61268e-07	43.7	0
43.4	0	43.4	0	43.8	0	43.8	0	43.4	0	43.4	0	43.8	0	43.8	0	43.4	0	43.4	0	43.8	0	43.8	0	43.4	0	43.4	0	43.8	0	43.8	0	43.4	0	43.4	0	43.8	0	43.8	0	43.4	0	43.4	0	43.8	7.86261e-07	43.8	0
43.5	0	43.5	0	43.9	0	43.9	0	43.5	0	43.5	0	43.9	0	43.9	0	43.5	0	43.5	0	43.9	0	43.9	0	43.5	0	43.5	0	43.9	0	43.9	0	43.5	0	43.5	0	43.9	0	43.9	0	43.5	0	43.5	0	43.9	7.52148e-07	43.9	0
43.6	0	43.6	0	44	0	44	0	43.6	0	43.6	0	44	0	44	0	43.6	0	43.6	0	44	0	44	0	43.6	0	43.6	0	44	0	44	0	43.6	0	43.6	0	44	0	44	0	43.6	0	43.6	0	44	7.04715e-07	44	0
43.7	0	43.7	0	44.1	0	44.1	0	43.7	0	43.7	0	44.1	0	44.1	0	43.7	0	43.7	0	44.1	0	44.1	0	43.7	0	43.7	0	44.1	0	44.1	0	43.7	0	43.7	0	44.1	0	44.1	0	43.7	0	43.7	0	44.1	6.2718e-07	44.1	0
43.8	0	43.8	0	44.2	0	44.2	0	43.8	0	43.8	0	44.2	0	44.2	0	43.8	0	43.8	0	44.2	0	44.2	0	43.8	0	43.8	0	44.2	0	44.2	0	43.8	0	43.8	0	44.2	0	44.2	0	43.8	0	43.8	0	44.2	5.17386e-07	44.2	0
43.9	0	43.9	0	44.3	0	44.3	0	43.9	0	43.9	0	44.3	0	44.3	0	43.9	0	43.9	0	44.3	0	44.3	0	43.9	0	43.9	0	44.3	0	44.3	0	43.9	0	43.9	0	44.3	0	44.3	0	43.9	0	43.9	0	44.3	3.78683e-07	44.3	0
44	0	44	0	44.4	0	44.4	0	44	0	44	0	44.4	0	44.4	0	44	0	44	0	44.4	0	44.4	0	44	0	44	0	44.4	0	44.4	0	44	0	44	0	44.4	0	44.4	0	44	0	44	0	44.4	2.33602e-07	44.4	0
44.1	0	44.1	0	44.5	0	44.5	0	44.1	0	44.1	0	44.5	0	44.5	0	44.1	0	44.1	0	44.5	0	44.5	0	44.1	0	44.1	0	44.5	0	44.5	0	44.1	0	44.1	0	44.5	0	44.5	0	44.1	0	44.1	0	44.5	1.16516e-07	44.5	0
44.2	0	44.2	0	44.6	0	44.6	0	44.2	0	44.2	0	44.6	0	44.6	0	44.2	0	44.2	0	44.6	0	44.6	0	44.2	0	44.2	0	44.6	0	44.6	0	44.2	0	44.2	0	44.6	0	44.6	0	44.2	0	44.2	0	44.6	4.07071e-08	44.6	0
44.3	0	44.3	0	44.7	0	44.7	0	44.3	0	44.3	0	44.7	0	44.7	0	44.3	0	44.3	0	44.7	0	44.7	0	44.3	0	44.3	0	44.7	0	44.7	0	44.3	0	44.3	0	44.7	0	44.7	0	44.3	0	44.3	0	44.7	5.98347e-09	44.7	0
				44.8	0	44.8	0					44.8	0	44.8	0					44.8	0	44.8	0					44.8	0	44.8	0					44.8	0	44.8	0					44.8	2.58855e-48	44.8	0
				44.9	0	44.9	0					44.9	0	44.9	0					44.9	0	44.9	0					44.9	0	44.9	0					44.9	0	44.9	0					44.9	0	44.9	0
				45	0	45	0					45	0	45	0					45	0	45	0					45	0	45	0					45	0	45	0					45	0	45	0
				45.1	0	45.1	0					45.1	0	45.1	0					45.1	0	45.1	0					45.1	0	45.1	0					45.1	0	45.1	0					45.1	0	45.1	0
				45.2	0	45.2	0					45.2	0	45.2	0					45.2	0	45.2	0					45.2	0	45.2	0					45.2	0	45.2	0					45.2	0	45.2	0
				45.3	0	45.3	0					45.3	0	45.3	0					45.3	0	45.3	0					45.3	0	45.3	0					45.3	0	45.3	0					45.3	0	45.3	0
				45.4	0	45.4	0					45.4	0	45.4	0					45.4	0	45.4	0					45.4	0	45.4	0					45.4	0	45.4	0					45.4	0	45.4	0
				45.5	0	45.5	0					45.5	0	45.5	0					45.5	0	45.5	0					45.5	0	45.5	0					45.5	0	45.5	0					45.5	0	45.5	0
				45.6	0	45.6	0					45.6	0	45.6	0					45.6	0	45.6	0					45.6	0	45.6	0					45.6	0	45.6	0					45.6	0	45.6	0
				45.7	0	45.7	0					45.7	0	45.7	0					45.7	0	45.7	0					45.7	0	45.7	0					45.7	0	45.7	0					45.7	0	45.7	0
				45.8	0	45.8	0					45.8	0	45.8	0					45.8	0	45.8	0					45.8	0	45.8	0					45.8	0	45.8	0					45.8	0	45.8	0
				45.9	0	45.9	0					45.9	0	45.9	0					45.9	0	45.9	0					45.9	0	45.9	0					45.9	0	45.9	0					45.9	0	45.9	0
				46	0	46	0					46	0	46	0					46	0	46	0					46	0	46	0					46	0	46	0					46	0	46	0
				46.1	0	46.1	0					46.1	0	46.1	0					46.1	0	46.1	0					46.1	0	46.1	0					46.1	0	46.1	0					46.1	0	46.1	0
				46.2	0	46.2	0					46.2	0	46.2	0					46.2	0	46.2	0					46.2	0	46.2	0					46.2	0	46.2	0					46.2	0	46.2	0
				46.3	0	46.3	0					46.3	0	46.3	0					46.3	0	46.3	0					46.3	0	46.3	0					46.3	0	46.3	0					46.3	0	46.3	0
				46.4	0	46.4	0					46.4	0	46.4	0					46.4	0	46.4	0					46.4	0	46.4	0					46.4	0	46.4	0					46.4	0	46.4	0
				46.5	0	46.5	0					46.5	0	46.5	0					46.5	0	46.5	0					46.5	0	46.5	0					46.5	0	46.5	0					46.5	0	46.5	0
				46.6	0	46.6	0					46.6	0	46.6	0					46.6	0	46.6	0					46.6	0	46.6	0					46.6	0	46.6	0					46.6	0	46.6	0
				46.7	0	46.7	0					46.7	0	46.7	0					46.7	0	46.7	0					46.7	0	46.7	0					46.7	0	46.7	0					46.7	0	46.7	0
				46.8	0	46.8	0					46.8	0	46.8	0					46.8	0	46.8	0					46.8	0	46.8	0					46.8	0	46.8	0					46.8	0	46.8	0
				46.9	0	46.9	0					46.9	0	46.9	0					46.9	0	46.9	0					46.9	0	46.9	0					46.9	0	46.9	0					46.9	0	46.9	0
				47	0	47	0					47	0	47	0					47	0	47	0					47	0	47	0					47	0	47	0					47	0	47	0
				47.1	0	47.1	0					47.1	0	47.1	0					47.1	0	47.1	0					47.1	0	47.1	0					47.1	0	47.1	0					47.1	0	47.1	0
				47.2	0	47.2	0					47.2	0	47.2	0					47.2	0	47.2	0					47.2	0	47.2	0					47.2	0	47.2	0					47.2	0	47.2	0
				47.3	0	47.3	0					47.3	0	47.3	0					47.3	0	47.3	0					47.3	0	47.3	0					47.3	0	47.3	0					47.3	0	47.3	0
				47.4	0	47.4	0					47.4	0	47.4	0					47.4	0	47.4	0					47.4	0	47.4	0					47.4	0	47.4	0					47.4	0	47.4	0
				47.5	0	47.5	0					47.5	0	47.5	0					47.5	0	47.5	0					47.5	0	47.5	0					47.5	0	47.5	0					47.5	0	47.5	0
				47.6	0	47.6	0					47.6	0	47.6	0					47.6	0	47.6	0					47.6	0	47.6	0					47.6	0	47.6	0					47.6	0	47.6	0
				47.7	0	47.7	0					47.7	0	47.7	0					47.7	0	47.7	0					47.7	0	47.7	0					47.7	0	47.7	0					47.7	0	47.7	0
				47.8	0	47.8	0					47.8	0	47.8	0					47.8	0	47.8	0					47.8	0	47.8	0					47.8	0	47.8	0					47.8	0	47.8	0
				47.9	0	47.9	0					47.9	0	47.9	0					47.9	0	47.9	0					47.9	0	47.9	0					47.9	0	47.9	0					47.9	0	47.9	0
				48	0	48	0					48	0	48	0					48	0	48	0					48	0	48	0					48	0	48	0					48	0	48	0
				48.1	0	48.1	0					48.1	0	48.1	0					48.1	0	48.1	0					48.1	0	48.1	0					48.1	0	48.1	0					48.1	0	48.1	0
				48.2	0	48.2	0					48.2	0	48.2	0					48.2	0	48.2	0					48.2	0	48.2	0					48.2	0	48.2	0					48.2	0	48.2	0
				48.3	0	48.3	0					48.3	0	48.3	0					48.3	0	48.3	0					48.3	0	48.3	0					48.3	0	48.3	0					48.3	0	48.3	0
				48.4	0	48.4	0					48.4	0	48.4	0					48.4	0	48.4	0					48.4	0	48.4	0					48.4	0	48.4	0					48.4	0	48.4	0
				48.5	0	48.5	0					48.5	0	48.5	0					48.5	0	48.5	0					48.5	0	48.5	0					48.5	0	48.5	0					48.5	0	48.5	0
				48.6	0	48.6	0					48.6	0	48.6	0					48.6	0	48.6	0					48.6	0	48.6	0					48.6	0	48.6	0					48.6	0	48.6	0
				48.7	0	48.7	0					48.7	0	48.7	0					48.7	0	48.7	0					48.7	0	48.7	0					48.7	0	48.7	0					48.7	0	48.7	0
				48.8	0	48.8	0					48.8	0	48.8	0					48.8	0	48.8	0					48.8	0	48.8	0					48.8	0	48.8	0					48.8	0	48.8	0
				48.9	0	48.9	0					48.9	0	48.9	0					48.9	0	48.9	0					48.9	0	48.9	0					48.9	0	48.9	0					48.9	0	48.9	0
				49	0	49	0					49	0	49	0					49	0	49	0					49	0	49	0					49	0	49	0					49	0	49	0
				49.1	0	49.1	0					49.1	0	49.1	0					49.1	0	49.1	0					49.1	0	49.1	0					49.1	0	49.1	0					49.1	0	49.1	0
				49.2	0	49.2	0					49.2	0	49.2	0					49.2	0	49.2	0					49.2	0	49.2	0					49.2	0	49.2	0					49.2	0	49.2	0
				49.3	0	49.3	0					49.3	0	49.3	0					49.3	0	49.3	0					49.3	0	49.3	0					49.3	0	49.3	0					49.3	0	49.3	0
				49.4	0	49.4	0					49.4	0	49.4	0					49.4	0	49.4	0					49.4	0	49.4	0					49.4	0	49.4	0					49.4	0	49.4	0
				49.5	0	49.5	0					49.5	0	49.5	0					49.5	0	49.5	0					49.5	0	49.5	0					49.5	0	49.5	0					49.5	0	49.5	0
