# Supplementary material for: Uncovering the Mechanism of Drug Resistance Caused by the T790M Mutation in EGFR Kinase From Absolute Binding Free Energy Calculations
Source: Front Mol Biosci. 2022 May 30;9:922839. doi: 10.3389/fmolb.2022.922839 (PMC9189374; doi:10.3389/fmolb.2022.922839)
Supplement: Supplementary file 2 [file DataSheet2.ZIP › Source data/Figure1A.pdb]

CRYST1   94.368   95.023   94.771  90.00  90.00  90.00 P 1           1
ATOM      1  P1  LIG L   1      -1.302   9.257   2.360  0.00  0.00      LIG   
ATOM      2  O1  LIG L   1      -1.073   9.889   3.659  0.00  0.00      LIG   
ATOM      3  O2  LIG L   1      -0.538   7.923   2.248  0.00  0.00      LIG   
ATOM      4  O3  LIG L   1       0.120   9.779   2.090  0.00  0.00      LIG   
ATOM      5  P2  LIG L   1      -2.291  10.080   0.301  0.00  0.00      LIG   
ATOM      6  O4  LIG L   1      -3.532  10.223   0.979  0.00  0.00      LIG   
ATOM      7  O5  LIG L   1      -1.763  11.381  -0.195  0.00  0.00      LIG   
ATOM      8  N1  LIG L   1      -0.966  10.248   1.244  0.00  0.00      LIG   
ATOM      9  P3  LIG L   1      -2.542   8.242  -1.970  0.00  0.00      LIG   
ATOM     10  O6  LIG L   1      -1.571   8.643  -2.979  0.00  0.00      LIG   
ATOM     11  O7  LIG L   1      -2.660   6.749  -2.127  0.00  0.00      LIG   
ATOM     12  O8  LIG L   1      -2.026   8.671  -0.531  0.00  0.00      LIG   
ATOM     13  O9  LIG L   1      -3.909   9.045  -2.152  0.00  0.00      LIG   
ATOM     14  C1  LIG L   1      -4.112   9.846  -3.341  0.00  0.00      LIG   
ATOM     15  C2  LIG L   1      -4.985   9.282  -4.457  0.00  0.00      LIG   
ATOM     16  O10 LIG L   1      -4.113   8.603  -5.417  0.00  0.00      LIG   
ATOM     17  C3  LIG L   1      -6.069   8.272  -4.061  0.00  0.00      LIG   
ATOM     18  O11 LIG L   1      -7.336   8.547  -4.736  0.00  0.00      LIG   
ATOM     19  C4  LIG L   1      -5.435   6.912  -4.473  0.00  0.00      LIG   
ATOM     20  O12 LIG L   1      -6.385   5.772  -4.656  0.00  0.00      LIG   
ATOM     21  C5  LIG L   1      -4.594   7.249  -5.651  0.00  0.00      LIG   
ATOM     22  N2  LIG L   1      -3.434   6.349  -5.865  0.00  0.00      LIG   
ATOM     23  C6  LIG L   1      -2.127   6.400  -5.368  0.00  0.00      LIG   
ATOM     24  N3  LIG L   1      -1.327   5.483  -5.771  0.00  0.00      LIG   
ATOM     25  C7  LIG L   1      -2.134   4.690  -6.574  0.00  0.00      LIG   
ATOM     26  C8  LIG L   1      -1.894   3.526  -7.369  0.00  0.00      LIG   
ATOM     27  N4  LIG L   1      -0.749   2.802  -7.430  0.00  0.00      LIG   
ATOM     28  N5  LIG L   1      -2.976   3.041  -8.117  0.00  0.00      LIG   
ATOM     29  C9  LIG L   1      -4.273   3.554  -8.071  0.00  0.00      LIG   
ATOM     30  N6  LIG L   1      -4.507   4.704  -7.318  0.00  0.00      LIG   
ATOM     31  C10 LIG L   1      -3.433   5.222  -6.666  0.00  0.00      LIG   
ATOM     32  H1  LIG L   1       0.337   8.300   2.134  0.00  0.00      LIG   
ATOM     33  H2  LIG L   1       0.052  10.735   2.138  0.00  0.00      LIG   
ATOM     34  H3  LIG L   1      -1.134  11.612   0.492  0.00  0.00      LIG   
ATOM     35  H4  LIG L   1      -0.255   9.828   0.636  0.00  0.00      LIG   
ATOM     36  H5  LIG L   1      -2.447   6.271  -1.322  0.00  0.00      LIG   
ATOM     37  H6  LIG L   1      -3.180  10.198  -3.833  0.00  0.00      LIG   
ATOM     38  H7  LIG L   1      -4.698  10.721  -2.987  0.00  0.00      LIG   
ATOM     39  H8  LIG L   1      -5.342  10.176  -4.990  0.00  0.00      LIG   
ATOM     40  H9  LIG L   1      -6.261   8.340  -2.980  0.00  0.00      LIG   
ATOM     41  H10 LIG L   1      -7.778   7.700  -4.825  0.00  0.00      LIG   
ATOM     42  H11 LIG L   1      -4.758   6.659  -3.644  0.00  0.00      LIG   
ATOM     43  H12 LIG L   1      -7.047   5.885  -3.971  0.00  0.00      LIG   
ATOM     44  H13 LIG L   1      -5.285   7.301  -6.505  0.00  0.00      LIG   
ATOM     45  H14 LIG L   1      -1.900   7.138  -4.598  0.00  0.00      LIG   
ATOM     46  H15 LIG L   1      -0.720   1.979  -7.997  0.00  0.00      LIG   
ATOM     47  H16 LIG L   1      -0.088   3.003  -6.707  0.00  0.00      LIG   
ATOM     48  H17 LIG L   1      -5.092   3.116  -8.642  0.00  0.00      LIG   
ATOM     49  N   GLY P 696      12.217 -15.107  -5.832  0.00  0.00      PROA  
ATOM     50  HT1 GLY P 696      11.491 -15.825  -5.629  0.00  0.00      PROA  
ATOM     51  HT2 GLY P 696      11.683 -14.330  -6.270  0.00  0.00      PROA  
ATOM     52  HT3 GLY P 696      12.577 -14.855  -4.890  0.00  0.00      PROA  
ATOM     53  CA  GLY P 696      13.215 -15.778  -6.667  0.00  0.00      PROA  
ATOM     54  HA1 GLY P 696      13.874 -15.033  -7.089  0.00  0.00      PROA  
ATOM     55  HA2 GLY P 696      12.686 -16.359  -7.408  0.00  0.00      PROA  
ATOM     56  C   GLY P 696      14.058 -16.719  -5.854  0.00  0.00      PROA  
ATOM     57  O   GLY P 696      14.384 -16.438  -4.711  0.00  0.00      PROA  
ATOM     58  N   GLU P 697      14.359 -17.930  -6.384  0.00  0.00      PROA  
ATOM     59  HN  GLU P 697      13.985 -18.133  -7.286  0.00  0.00      PROA  
ATOM     60  CA  GLU P 697      15.089 -18.947  -5.719  0.00  0.00      PROA  
ATOM     61  HA  GLU P 697      15.144 -18.662  -4.678  0.00  0.00      PROA  
ATOM     62  CB  GLU P 697      14.508 -20.391  -5.999  0.00  0.00      PROA  
ATOM     63  HB1 GLU P 697      15.132 -21.115  -5.433  0.00  0.00      PROA  
ATOM     64  HB2 GLU P 697      14.303 -20.576  -7.075  0.00  0.00      PROA  
ATOM     65  CG  GLU P 697      13.133 -20.619  -5.295  0.00  0.00      PROA  
ATOM     66  HG1 GLU P 697      12.377 -19.986  -5.807  0.00  0.00      PROA  
ATOM     67  HG2 GLU P 697      13.124 -20.390  -4.207  0.00  0.00      PROA  
ATOM     68  CD  GLU P 697      12.672 -22.052  -5.444  0.00  0.00      PROA  
ATOM     69  OE1 GLU P 697      12.275 -22.359  -6.579  0.00  0.00      PROA  
ATOM     70  OE2 GLU P 697      12.568 -22.810  -4.463  0.00  0.00      PROA  
ATOM     71  C   GLU P 697      16.539 -18.859  -6.182  0.00  0.00      PROA  
ATOM     72  O   GLU P 697      17.383 -19.733  -5.863  0.00  0.00      PROA  
ATOM     73  N   ALA P 698      17.032 -17.817  -6.937  0.00  0.00      PROA  
ATOM     74  HN  ALA P 698      16.353 -17.134  -7.195  0.00  0.00      PROA  
ATOM     75  CA  ALA P 698      18.426 -17.479  -7.087  0.00  0.00      PROA  
ATOM     76  HA  ALA P 698      18.965 -18.345  -6.733  0.00  0.00      PROA  
ATOM     77  CB  ALA P 698      18.695 -17.094  -8.660  0.00  0.00      PROA  
ATOM     78  HB1 ALA P 698      18.510 -18.025  -9.236  0.00  0.00      PROA  
ATOM     79  HB2 ALA P 698      19.653 -16.595  -8.920  0.00  0.00      PROA  
ATOM     80  HB3 ALA P 698      18.057 -16.225  -8.931  0.00  0.00      PROA  
ATOM     81  C   ALA P 698      18.775 -16.271  -6.254  0.00  0.00      PROA  
ATOM     82  O   ALA P 698      17.852 -15.616  -5.829  0.00  0.00      PROA  
ATOM     83  N   PRO P 699      20.083 -15.987  -5.955  0.00  0.00      PROA  
ATOM     84  CD  PRO P 699      21.219 -16.861  -6.405  0.00  0.00      PROA  
ATOM     85  HD1 PRO P 699      21.175 -17.132  -7.481  0.00  0.00      PROA  
ATOM     86  HD2 PRO P 699      21.166 -17.729  -5.714  0.00  0.00      PROA  
ATOM     87  CA  PRO P 699      20.482 -14.866  -5.216  0.00  0.00      PROA  
ATOM     88  HA  PRO P 699      19.849 -14.697  -4.358  0.00  0.00      PROA  
ATOM     89  CB  PRO P 699      21.900 -15.355  -4.774  0.00  0.00      PROA  
ATOM     90  HB1 PRO P 699      21.880 -15.970  -3.849  0.00  0.00      PROA  
ATOM     91  HB2 PRO P 699      22.580 -14.498  -4.582  0.00  0.00      PROA  
ATOM     92  CG  PRO P 699      22.474 -16.085  -5.994  0.00  0.00      PROA  
ATOM     93  HG1 PRO P 699      22.913 -15.422  -6.769  0.00  0.00      PROA  
ATOM     94  HG2 PRO P 699      23.228 -16.822  -5.644  0.00  0.00      PROA  
ATOM     95  C   PRO P 699      20.352 -13.513  -5.876  0.00  0.00      PROA  
ATOM     96  O   PRO P 699      20.066 -12.510  -5.169  0.00  0.00      PROA  
ATOM     97  N   ASN P 700      20.476 -13.450  -7.217  0.00  0.00      PROA  
ATOM     98  HN  ASN P 700      20.415 -14.271  -7.780  0.00  0.00      PROA  
ATOM     99  CA  ASN P 700      20.593 -12.169  -7.935  0.00  0.00      PROA  
ATOM    100  HA  ASN P 700      21.229 -11.512  -7.360  0.00  0.00      PROA  
ATOM    101  CB  ASN P 700      21.189 -12.185  -9.362  0.00  0.00      PROA  
ATOM    102  HB1 ASN P 700      22.283 -12.380  -9.345  0.00  0.00      PROA  
ATOM    103  HB2 ASN P 700      21.046 -11.188  -9.830  0.00  0.00      PROA  
ATOM    104  CG  ASN P 700      20.528 -13.066 -10.353  0.00  0.00      PROA  
ATOM    105  OD1 ASN P 700      19.866 -14.023 -10.053  0.00  0.00      PROA  
ATOM    106  ND2 ASN P 700      20.609 -12.792 -11.625  0.00  0.00      PROA  
ATOM    107 HD21 ASN P 700      20.193 -13.464 -12.238  0.00  0.00      PROA  
ATOM    108 HD22 ASN P 700      21.293 -12.099 -11.851  0.00  0.00      PROA  
ATOM    109  C   ASN P 700      19.288 -11.416  -7.828  0.00  0.00      PROA  
ATOM    110  O   ASN P 700      18.207 -11.626  -8.440  0.00  0.00      PROA  
ATOM    111  N   GLN P 701      19.272 -10.375  -6.964  0.00  0.00      PROA  
ATOM    112  HN  GLN P 701      20.045 -10.174  -6.367  0.00  0.00      PROA  
ATOM    113  CA  GLN P 701      18.069  -9.510  -6.813  0.00  0.00      PROA  
ATOM    114  HA  GLN P 701      17.222 -10.181  -6.836  0.00  0.00      PROA  
ATOM    115  CB  GLN P 701      18.043  -8.785  -5.502  0.00  0.00      PROA  
ATOM    116  HB1 GLN P 701      17.252  -8.010  -5.409  0.00  0.00      PROA  
ATOM    117  HB2 GLN P 701      18.994  -8.224  -5.381  0.00  0.00      PROA  
ATOM    118  CG  GLN P 701      17.852  -9.667  -4.265  0.00  0.00      PROA  
ATOM    119  HG1 GLN P 701      17.393  -9.114  -3.419  0.00  0.00      PROA  
ATOM    120  HG2 GLN P 701      18.869 -10.027  -4.002  0.00  0.00      PROA  
ATOM    121  CD  GLN P 701      16.837 -10.715  -4.469  0.00  0.00      PROA  
ATOM    122  OE1 GLN P 701      15.644 -10.461  -4.420  0.00  0.00      PROA  
ATOM    123  NE2 GLN P 701      17.287 -11.921  -4.865  0.00  0.00      PROA  
ATOM    124 HE21 GLN P 701      16.531 -12.569  -4.955  0.00  0.00      PROA  
ATOM    125 HE22 GLN P 701      18.250 -12.144  -4.715  0.00  0.00      PROA  
ATOM    126  C   GLN P 701      17.727  -8.564  -8.030  0.00  0.00      PROA  
ATOM    127  O   GLN P 701      18.629  -8.037  -8.689  0.00  0.00      PROA  
ATOM    128  N   ALA P 702      16.449  -8.357  -8.402  0.00  0.00      PROA  
ATOM    129  HN  ALA P 702      15.653  -8.608  -7.856  0.00  0.00      PROA  
ATOM    130  CA  ALA P 702      16.172  -7.555  -9.650  0.00  0.00      PROA  
ATOM    131  HA  ALA P 702      16.622  -8.035 -10.506  0.00  0.00      PROA  
ATOM    132  CB  ALA P 702      14.620  -7.623  -9.885  0.00  0.00      PROA  
ATOM    133  HB1 ALA P 702      14.106  -6.892  -9.226  0.00  0.00      PROA  
ATOM    134  HB2 ALA P 702      14.293  -8.638  -9.574  0.00  0.00      PROA  
ATOM    135  HB3 ALA P 702      14.349  -7.386 -10.936  0.00  0.00      PROA  
ATOM    136  C   ALA P 702      16.656  -6.057  -9.627  0.00  0.00      PROA  
ATOM    137  O   ALA P 702      16.672  -5.489  -8.566  0.00  0.00      PROA  
ATOM    138  N   LEU P 703      17.191  -5.535 -10.753  0.00  0.00      PROA  
ATOM    139  HN  LEU P 703      17.047  -6.035 -11.603  0.00  0.00      PROA  
ATOM    140  CA  LEU P 703      17.804  -4.220 -10.810  0.00  0.00      PROA  
ATOM    141  HA  LEU P 703      18.529  -4.121 -10.016  0.00  0.00      PROA  
ATOM    142  CB  LEU P 703      18.460  -4.059 -12.203  0.00  0.00      PROA  
ATOM    143  HB1 LEU P 703      18.897  -3.041 -12.295  0.00  0.00      PROA  
ATOM    144  HB2 LEU P 703      17.735  -4.086 -13.044  0.00  0.00      PROA  
ATOM    145  CG  LEU P 703      19.537  -5.137 -12.513  0.00  0.00      PROA  
ATOM    146  HG  LEU P 703      19.086  -6.150 -12.450  0.00  0.00      PROA  
ATOM    147  CD1 LEU P 703      20.091  -4.851 -13.895  0.00  0.00      PROA  
ATOM    148 HD11 LEU P 703      20.261  -3.786 -14.161  0.00  0.00      PROA  
ATOM    149 HD12 LEU P 703      19.486  -5.242 -14.740  0.00  0.00      PROA  
ATOM    150 HD13 LEU P 703      21.136  -5.210 -14.012  0.00  0.00      PROA  
ATOM    151  CD2 LEU P 703      20.681  -5.274 -11.470  0.00  0.00      PROA  
ATOM    152 HD21 LEU P 703      20.184  -5.344 -10.478  0.00  0.00      PROA  
ATOM    153 HD22 LEU P 703      21.201  -4.294 -11.530  0.00  0.00      PROA  
ATOM    154 HD23 LEU P 703      21.383  -6.075 -11.788  0.00  0.00      PROA  
ATOM    155  C   LEU P 703      16.756  -3.138 -10.699  0.00  0.00      PROA  
ATOM    156  O   LEU P 703      15.562  -3.394 -10.887  0.00  0.00      PROA  
ATOM    157  N   LEU P 704      17.120  -1.875 -10.343  0.00  0.00      PROA  
ATOM    158  HN  LEU P 704      17.964  -1.525  -9.944  0.00  0.00      PROA  
ATOM    159  CA  LEU P 704      16.382  -0.698 -10.769  0.00  0.00      PROA  
ATOM    160  HA  LEU P 704      15.366  -0.861 -10.441  0.00  0.00      PROA  
ATOM    161  CB  LEU P 704      16.815   0.626 -10.067  0.00  0.00      PROA  
ATOM    162  HB1 LEU P 704      17.880   0.913 -10.199  0.00  0.00      PROA  
ATOM    163  HB2 LEU P 704      16.860   0.451  -8.971  0.00  0.00      PROA  
ATOM    164  CG  LEU P 704      16.084   1.988 -10.264  0.00  0.00      PROA  
ATOM    165  HG  LEU P 704      16.100   2.151 -11.363  0.00  0.00      PROA  
ATOM    166  CD1 LEU P 704      14.694   1.731  -9.646  0.00  0.00      PROA  
ATOM    167 HD11 LEU P 704      14.176   1.017 -10.322  0.00  0.00      PROA  
ATOM    168 HD12 LEU P 704      14.044   2.632  -9.626  0.00  0.00      PROA  
ATOM    169 HD13 LEU P 704      14.663   1.385  -8.591  0.00  0.00      PROA  
ATOM    170  CD2 LEU P 704      16.847   3.176  -9.603  0.00  0.00      PROA  
ATOM    171 HD21 LEU P 704      16.250   4.112  -9.624  0.00  0.00      PROA  
ATOM    172 HD22 LEU P 704      17.855   3.305 -10.052  0.00  0.00      PROA  
ATOM    173 HD23 LEU P 704      16.946   2.825  -8.553  0.00  0.00      PROA  
ATOM    174  C   LEU P 704      16.340  -0.460 -12.303  0.00  0.00      PROA  
ATOM    175  O   LEU P 704      17.289   0.101 -12.898  0.00  0.00      PROA  
ATOM    176  N   ARG P 705      15.227  -0.781 -12.900  0.00  0.00      PROA  
ATOM    177  HN  ARG P 705      14.393  -1.208 -12.559  0.00  0.00      PROA  
ATOM    178  CA  ARG P 705      14.974  -0.330 -14.232  0.00  0.00      PROA  
ATOM    179  HA  ARG P 705      15.841  -0.524 -14.846  0.00  0.00      PROA  
ATOM    180  CB  ARG P 705      13.702  -1.022 -14.721  0.00  0.00      PROA  
ATOM    181  HB1 ARG P 705      13.327  -0.764 -15.734  0.00  0.00      PROA  
ATOM    182  HB2 ARG P 705      12.878  -0.722 -14.039  0.00  0.00      PROA  
ATOM    183  CG  ARG P 705      13.755  -2.514 -14.597  0.00  0.00      PROA  
ATOM    184  HG1 ARG P 705      12.806  -2.830 -15.079  0.00  0.00      PROA  
ATOM    185  HG2 ARG P 705      13.885  -2.807 -13.533  0.00  0.00      PROA  
ATOM    186  CD  ARG P 705      14.895  -3.212 -15.335  0.00  0.00      PROA  
ATOM    187  HD1 ARG P 705      15.839  -3.126 -14.756  0.00  0.00      PROA  
ATOM    188  HD2 ARG P 705      14.777  -2.849 -16.378  0.00  0.00      PROA  
ATOM    189  NE  ARG P 705      14.547  -4.683 -15.350  0.00  0.00      PROA  
ATOM    190  HE  ARG P 705      13.676  -4.945 -14.934  0.00  0.00      PROA  
ATOM    191  CZ  ARG P 705      15.355  -5.564 -15.947  0.00  0.00      PROA  
ATOM    192  NH1 ARG P 705      16.559  -5.290 -16.336  0.00  0.00      PROA  
ATOM    193 HH11 ARG P 705      16.798  -4.319 -16.347  0.00  0.00      PROA  
ATOM    194 HH12 ARG P 705      17.208  -6.000 -16.610  0.00  0.00      PROA  
ATOM    195  NH2 ARG P 705      14.970  -6.836 -16.048  0.00  0.00      PROA  
ATOM    196 HH21 ARG P 705      14.066  -7.104 -15.715  0.00  0.00      PROA  
ATOM    197 HH22 ARG P 705      15.619  -7.584 -16.190  0.00  0.00      PROA  
ATOM    198  C   ARG P 705      14.689   1.206 -14.350  0.00  0.00      PROA  
ATOM    199  O   ARG P 705      14.045   1.809 -13.452  0.00  0.00      PROA  
ATOM    200  N   ILE P 706      15.184   1.841 -15.436  0.00  0.00      PROA  
ATOM    201  HN  ILE P 706      15.590   1.184 -16.067  0.00  0.00      PROA  
ATOM    202  CA  ILE P 706      15.130   3.273 -15.703  0.00  0.00      PROA  
ATOM    203  HA  ILE P 706      14.401   3.751 -15.066  0.00  0.00      PROA  
ATOM    204  CB  ILE P 706      16.432   4.026 -15.635  0.00  0.00      PROA  
ATOM    205  HB  ILE P 706      17.279   3.580 -16.199  0.00  0.00      PROA  
ATOM    206  CG2 ILE P 706      16.255   5.528 -16.029  0.00  0.00      PROA  
ATOM    207 HG21 ILE P 706      15.885   5.684 -17.064  0.00  0.00      PROA  
ATOM    208 HG22 ILE P 706      17.165   6.145 -15.873  0.00  0.00      PROA  
ATOM    209 HG23 ILE P 706      15.443   5.914 -15.377  0.00  0.00      PROA  
ATOM    210  CG1 ILE P 706      16.941   3.953 -14.171  0.00  0.00      PROA  
ATOM    211 HG11 ILE P 706      17.127   2.941 -13.752  0.00  0.00      PROA  
ATOM    212 HG12 ILE P 706      16.189   4.346 -13.454  0.00  0.00      PROA  
ATOM    213  CD  ILE P 706      18.183   4.798 -13.943  0.00  0.00      PROA  
ATOM    214  HD1 ILE P 706      19.014   4.719 -14.677  0.00  0.00      PROA  
ATOM    215  HD2 ILE P 706      18.640   4.562 -12.959  0.00  0.00      PROA  
ATOM    216  HD3 ILE P 706      17.870   5.864 -13.924  0.00  0.00      PROA  
ATOM    217  C   ILE P 706      14.583   3.307 -17.147  0.00  0.00      PROA  
ATOM    218  O   ILE P 706      15.145   2.722 -18.037  0.00  0.00      PROA  
ATOM    219  N   LEU P 707      13.471   4.078 -17.249  0.00  0.00      PROA  
ATOM    220  HN  LEU P 707      13.158   4.659 -16.501  0.00  0.00      PROA  
ATOM    221  CA  LEU P 707      12.593   4.172 -18.398  0.00  0.00      PROA  
ATOM    222  HA  LEU P 707      12.862   3.364 -19.063  0.00  0.00      PROA  
ATOM    223  CB  LEU P 707      11.083   4.001 -17.987  0.00  0.00      PROA  
ATOM    224  HB1 LEU P 707      10.382   4.025 -18.849  0.00  0.00      PROA  
ATOM    225  HB2 LEU P 707      10.971   4.837 -17.264  0.00  0.00      PROA  
ATOM    226  CG  LEU P 707      10.811   2.715 -17.253  0.00  0.00      PROA  
ATOM    227  HG  LEU P 707      11.400   2.697 -16.311  0.00  0.00      PROA  
ATOM    228  CD1 LEU P 707       9.397   2.631 -16.846  0.00  0.00      PROA  
ATOM    229 HD11 LEU P 707       9.095   1.695 -16.329  0.00  0.00      PROA  
ATOM    230 HD12 LEU P 707       8.753   2.865 -17.721  0.00  0.00      PROA  
ATOM    231 HD13 LEU P 707       9.161   3.403 -16.083  0.00  0.00      PROA  
ATOM    232  CD2 LEU P 707      11.153   1.494 -18.030  0.00  0.00      PROA  
ATOM    233 HD21 LEU P 707      10.465   1.288 -18.878  0.00  0.00      PROA  
ATOM    234 HD22 LEU P 707      11.138   0.563 -17.424  0.00  0.00      PROA  
ATOM    235 HD23 LEU P 707      12.200   1.542 -18.398  0.00  0.00      PROA  
ATOM    236  C   LEU P 707      12.710   5.486 -19.084  0.00  0.00      PROA  
ATOM    237  O   LEU P 707      13.268   6.457 -18.566  0.00  0.00      PROA  
ATOM    238  N   LYS P 708      12.248   5.412 -20.337  0.00  0.00      PROA  
ATOM    239  HN  LYS P 708      12.038   4.506 -20.695  0.00  0.00      PROA  
ATOM    240  CA  LYS P 708      12.253   6.433 -21.401  0.00  0.00      PROA  
ATOM    241  HA  LYS P 708      12.840   7.229 -20.969  0.00  0.00      PROA  
ATOM    242  CB  LYS P 708      12.754   5.900 -22.721  0.00  0.00      PROA  
ATOM    243  HB1 LYS P 708      12.539   6.652 -23.510  0.00  0.00      PROA  
ATOM    244  HB2 LYS P 708      12.288   4.918 -22.949  0.00  0.00      PROA  
ATOM    245  CG  LYS P 708      14.184   5.567 -22.624  0.00  0.00      PROA  
ATOM    246  HG1 LYS P 708      14.424   4.892 -21.774  0.00  0.00      PROA  
ATOM    247  HG2 LYS P 708      14.735   6.498 -22.368  0.00  0.00      PROA  
ATOM    248  CD  LYS P 708      14.835   5.040 -23.853  0.00  0.00      PROA  
ATOM    249  HD1 LYS P 708      15.941   5.016 -23.746  0.00  0.00      PROA  
ATOM    250  HD2 LYS P 708      14.634   5.838 -24.598  0.00  0.00      PROA  
ATOM    251  CE  LYS P 708      14.244   3.848 -24.638  0.00  0.00      PROA  
ATOM    252  HE1 LYS P 708      14.737   3.848 -25.633  0.00  0.00      PROA  
ATOM    253  HE2 LYS P 708      13.187   4.079 -24.892  0.00  0.00      PROA  
ATOM    254  NZ  LYS P 708      14.383   2.637 -23.871  0.00  0.00      PROA  
ATOM    255  HZ1 LYS P 708      13.636   2.668 -23.148  0.00  0.00      PROA  
ATOM    256  HZ2 LYS P 708      15.319   2.481 -23.444  0.00  0.00      PROA  
ATOM    257  HZ3 LYS P 708      14.214   1.782 -24.437  0.00  0.00      PROA  
ATOM    258  C   LYS P 708      10.856   6.898 -21.583  0.00  0.00      PROA  
ATOM    259  O   LYS P 708       9.942   6.079 -21.461  0.00  0.00      PROA  
ATOM    260  N   GLU P 709      10.582   8.168 -21.915  0.00  0.00      PROA  
ATOM    261  HN  GLU P 709      11.255   8.903 -21.948  0.00  0.00      PROA  
ATOM    262  CA  GLU P 709       9.171   8.716 -22.049  0.00  0.00      PROA  
ATOM    263  HA  GLU P 709       8.762   8.691 -21.050  0.00  0.00      PROA  
ATOM    264  CB  GLU P 709       9.205  10.176 -22.513  0.00  0.00      PROA  
ATOM    265  HB1 GLU P 709       8.159  10.424 -22.794  0.00  0.00      PROA  
ATOM    266  HB2 GLU P 709       9.912  10.017 -23.356  0.00  0.00      PROA  
ATOM    267  CG  GLU P 709       9.693  11.074 -21.468  0.00  0.00      PROA  
ATOM    268  HG1 GLU P 709      10.280  10.519 -20.706  0.00  0.00      PROA  
ATOM    269  HG2 GLU P 709       8.886  11.634 -20.948  0.00  0.00      PROA  
ATOM    270  CD  GLU P 709      10.612  12.088 -22.144  0.00  0.00      PROA  
ATOM    271  OE1 GLU P 709      11.850  11.931 -22.061  0.00  0.00      PROA  
ATOM    272  OE2 GLU P 709      10.149  13.026 -22.845  0.00  0.00      PROA  
ATOM    273  C   GLU P 709       8.312   7.965 -23.014  0.00  0.00      PROA  
ATOM    274  O   GLU P 709       7.104   8.006 -22.895  0.00  0.00      PROA  
ATOM    275  N   THR P 710       9.026   7.327 -24.023  0.00  0.00      PROA  
ATOM    276  HN  THR P 710      10.018   7.358 -24.115  0.00  0.00      PROA  
ATOM    277  CA  THR P 710       8.430   6.682 -25.180  0.00  0.00      PROA  
ATOM    278  HA  THR P 710       7.625   7.266 -25.602  0.00  0.00      PROA  
ATOM    279  CB  THR P 710       9.422   6.369 -26.321  0.00  0.00      PROA  
ATOM    280  HB  THR P 710       9.096   5.539 -26.984  0.00  0.00      PROA  
ATOM    281  OG1 THR P 710      10.609   5.979 -25.713  0.00  0.00      PROA  
ATOM    282  HG1 THR P 710      11.115   5.434 -26.321  0.00  0.00      PROA  
ATOM    283  CG2 THR P 710       9.645   7.674 -27.067  0.00  0.00      PROA  
ATOM    284 HG21 THR P 710       8.755   7.823 -27.714  0.00  0.00      PROA  
ATOM    285 HG22 THR P 710      10.407   7.510 -27.859  0.00  0.00      PROA  
ATOM    286 HG23 THR P 710       9.884   8.564 -26.446  0.00  0.00      PROA  
ATOM    287  C   THR P 710       7.724   5.326 -24.862  0.00  0.00      PROA  
ATOM    288  O   THR P 710       6.685   4.986 -25.501  0.00  0.00      PROA  
ATOM    289  N   GLU P 711       8.229   4.645 -23.776  0.00  0.00      PROA  
ATOM    290  HN  GLU P 711       8.919   5.132 -23.247  0.00  0.00      PROA  
ATOM    291  CA  GLU P 711       7.882   3.316 -23.257  0.00  0.00      PROA  
ATOM    292  HA  GLU P 711       7.781   2.558 -24.019  0.00  0.00      PROA  
ATOM    293  CB  GLU P 711       9.101   2.904 -22.270  0.00  0.00      PROA  
ATOM    294  HB1 GLU P 711       8.773   1.958 -21.788  0.00  0.00      PROA  
ATOM    295  HB2 GLU P 711       9.280   3.660 -21.476  0.00  0.00      PROA  
ATOM    296  CG  GLU P 711      10.441   2.570 -22.987  0.00  0.00      PROA  
ATOM    297  HG1 GLU P 711      10.857   3.380 -23.624  0.00  0.00      PROA  
ATOM    298  HG2 GLU P 711      10.261   1.703 -23.658  0.00  0.00      PROA  
ATOM    299  CD  GLU P 711      11.434   2.127 -21.964  0.00  0.00      PROA  
ATOM    300  OE1 GLU P 711      11.279   0.965 -21.536  0.00  0.00      PROA  
ATOM    301  OE2 GLU P 711      12.473   2.826 -21.661  0.00  0.00      PROA  
ATOM    302  C   GLU P 711       6.549   3.385 -22.405  0.00  0.00      PROA  
ATOM    303  O   GLU P 711       5.949   2.365 -22.093  0.00  0.00      PROA  
ATOM    304  N   PHE P 712       5.942   4.505 -22.074  0.00  0.00      PROA  
ATOM    305  HN  PHE P 712       6.147   5.438 -22.359  0.00  0.00      PROA  
ATOM    306  CA  PHE P 712       4.748   4.396 -21.300  0.00  0.00      PROA  
ATOM    307  HA  PHE P 712       4.153   3.583 -21.689  0.00  0.00      PROA  
ATOM    308  CB  PHE P 712       5.022   4.181 -19.712  0.00  0.00      PROA  
ATOM    309  HB1 PHE P 712       5.733   3.345 -19.540  0.00  0.00      PROA  
ATOM    310  HB2 PHE P 712       4.085   4.055 -19.127  0.00  0.00      PROA  
ATOM    311  CG  PHE P 712       5.694   5.358 -18.989  0.00  0.00      PROA  
ATOM    312  CD1 PHE P 712       5.024   6.227 -18.118  0.00  0.00      PROA  
ATOM    313  HD1 PHE P 712       3.983   6.100 -17.862  0.00  0.00      PROA  
ATOM    314  CE1 PHE P 712       5.625   7.381 -17.587  0.00  0.00      PROA  
ATOM    315  HE1 PHE P 712       5.100   8.143 -17.030  0.00  0.00      PROA  
ATOM    316  CZ  PHE P 712       6.977   7.681 -17.964  0.00  0.00      PROA  
ATOM    317  HZ  PHE P 712       7.484   8.556 -17.587  0.00  0.00      PROA  
ATOM    318  CD2 PHE P 712       7.125   5.573 -19.151  0.00  0.00      PROA  
ATOM    319  HD2 PHE P 712       7.811   4.925 -19.674  0.00  0.00      PROA  
ATOM    320  CE2 PHE P 712       7.738   6.762 -18.725  0.00  0.00      PROA  
ATOM    321  HE2 PHE P 712       8.788   6.946 -18.901  0.00  0.00      PROA  
ATOM    322  C   PHE P 712       3.896   5.663 -21.499  0.00  0.00      PROA  
ATOM    323  O   PHE P 712       4.298   6.771 -21.923  0.00  0.00      PROA  
ATOM    324  N   LYS P 713       2.610   5.521 -21.141  0.00  0.00      PROA  
ATOM    325  HN  LYS P 713       2.314   4.729 -20.613  0.00  0.00      PROA  
ATOM    326  CA  LYS P 713       1.637   6.571 -21.322  0.00  0.00      PROA  
ATOM    327  HA  LYS P 713       2.209   7.438 -21.616  0.00  0.00      PROA  
ATOM    328  CB  LYS P 713       0.725   6.041 -22.426  0.00  0.00      PROA  
ATOM    329  HB1 LYS P 713       0.325   5.078 -22.043  0.00  0.00      PROA  
ATOM    330  HB2 LYS P 713       1.194   5.819 -23.408  0.00  0.00      PROA  
ATOM    331  CG  LYS P 713      -0.453   7.042 -22.714  0.00  0.00      PROA  
ATOM    332  HG1 LYS P 713      -1.152   7.282 -21.884  0.00  0.00      PROA  
ATOM    333  HG2 LYS P 713      -1.082   6.541 -23.480  0.00  0.00      PROA  
ATOM    334  CD  LYS P 713       0.002   8.400 -23.230  0.00  0.00      PROA  
ATOM    335  HD1 LYS P 713       0.626   8.154 -24.116  0.00  0.00      PROA  
ATOM    336  HD2 LYS P 713       0.592   8.922 -22.446  0.00  0.00      PROA  
ATOM    337  CE  LYS P 713      -1.263   9.285 -23.570  0.00  0.00      PROA  
ATOM    338  HE1 LYS P 713      -1.827   9.596 -22.665  0.00  0.00      PROA  
ATOM    339  HE2 LYS P 713      -1.950   8.705 -24.222  0.00  0.00      PROA  
ATOM    340  NZ  LYS P 713      -0.776  10.515 -24.249  0.00  0.00      PROA  
ATOM    341  HZ1 LYS P 713      -0.298  10.185 -25.112  0.00  0.00      PROA  
ATOM    342  HZ2 LYS P 713      -0.086  11.015 -23.653  0.00  0.00      PROA  
ATOM    343  HZ3 LYS P 713      -1.511  11.207 -24.499  0.00  0.00      PROA  
ATOM    344  C   LYS P 713       0.925   6.862 -20.075  0.00  0.00      PROA  
ATOM    345  O   LYS P 713       0.099   6.087 -19.565  0.00  0.00      PROA  
ATOM    346  N   LYS P 714       1.035   8.054 -19.528  0.00  0.00      PROA  
ATOM    347  HN  LYS P 714       1.764   8.580 -19.959  0.00  0.00      PROA  
ATOM    348  CA  LYS P 714       0.116   8.678 -18.638  0.00  0.00      PROA  
ATOM    349  HA  LYS P 714       0.005   8.073 -17.751  0.00  0.00      PROA  
ATOM    350  CB  LYS P 714       0.657  10.029 -18.126  0.00  0.00      PROA  
ATOM    351  HB1 LYS P 714      -0.067  10.478 -17.413  0.00  0.00      PROA  
ATOM    352  HB2 LYS P 714       0.669  10.751 -18.970  0.00  0.00      PROA  
ATOM    353  CG  LYS P 714       1.854   9.845 -17.191  0.00  0.00      PROA  
ATOM    354  HG1 LYS P 714       2.515   9.138 -17.736  0.00  0.00      PROA  
ATOM    355  HG2 LYS P 714       1.549   9.443 -16.201  0.00  0.00      PROA  
ATOM    356  CD  LYS P 714       2.712  11.118 -16.931  0.00  0.00      PROA  
ATOM    357  HD1 LYS P 714       3.061  11.645 -17.844  0.00  0.00      PROA  
ATOM    358  HD2 LYS P 714       3.546  10.687 -16.337  0.00  0.00      PROA  
ATOM    359  CE  LYS P 714       1.872  12.141 -16.091  0.00  0.00      PROA  
ATOM    360  HE1 LYS P 714       1.322  11.506 -15.365  0.00  0.00      PROA  
ATOM    361  HE2 LYS P 714       1.024  12.714 -16.523  0.00  0.00      PROA  
ATOM    362  NZ  LYS P 714       2.729  13.010 -15.332  0.00  0.00      PROA  
ATOM    363  HZ1 LYS P 714       2.555  12.687 -14.359  0.00  0.00      PROA  
ATOM    364  HZ2 LYS P 714       2.675  14.026 -15.546  0.00  0.00      PROA  
ATOM    365  HZ3 LYS P 714       3.721  12.801 -15.564  0.00  0.00      PROA  
ATOM    366  C   LYS P 714      -1.288   9.025 -19.162  0.00  0.00      PROA  
ATOM    367  O   LYS P 714      -1.404   9.801 -20.130  0.00  0.00      PROA  
ATOM    368  N   ILE P 715      -2.331   8.451 -18.630  0.00  0.00      PROA  
ATOM    369  HN  ILE P 715      -2.218   7.897 -17.809  0.00  0.00      PROA  
ATOM    370  CA  ILE P 715      -3.685   8.611 -19.241  0.00  0.00      PROA  
ATOM    371  HA  ILE P 715      -3.514   9.036 -20.219  0.00  0.00      PROA  
ATOM    372  CB  ILE P 715      -4.244   7.245 -19.550  0.00  0.00      PROA  
ATOM    373  HB  ILE P 715      -4.282   6.664 -18.604  0.00  0.00      PROA  
ATOM    374  CG2 ILE P 715      -5.694   7.416 -20.048  0.00  0.00      PROA  
ATOM    375 HG21 ILE P 715      -6.122   6.406 -20.221  0.00  0.00      PROA  
ATOM    376 HG22 ILE P 715      -5.723   8.129 -20.900  0.00  0.00      PROA  
ATOM    377 HG23 ILE P 715      -6.349   7.939 -19.320  0.00  0.00      PROA  
ATOM    378  CG1 ILE P 715      -3.429   6.392 -20.493  0.00  0.00      PROA  
ATOM    379 HG11 ILE P 715      -2.358   6.502 -20.221  0.00  0.00      PROA  
ATOM    380 HG12 ILE P 715      -3.490   6.951 -21.451  0.00  0.00      PROA  
ATOM    381  CD  ILE P 715      -3.784   4.894 -20.501  0.00  0.00      PROA  
ATOM    382  HD1 ILE P 715      -4.048   4.476 -19.506  0.00  0.00      PROA  
ATOM    383  HD2 ILE P 715      -3.069   4.249 -21.055  0.00  0.00      PROA  
ATOM    384  HD3 ILE P 715      -4.698   4.866 -21.132  0.00  0.00      PROA  
ATOM    385  C   ILE P 715      -4.466   9.566 -18.344  0.00  0.00      PROA  
ATOM    386  O   ILE P 715      -4.521  10.816 -18.544  0.00  0.00      PROA  
ATOM    387  N   LYS P 716      -5.095   9.045 -17.305  0.00  0.00      PROA  
ATOM    388  HN  LYS P 716      -5.062   8.100 -16.989  0.00  0.00      PROA  
ATOM    389  CA  LYS P 716      -6.022   9.741 -16.504  0.00  0.00      PROA  
ATOM    390  HA  LYS P 716      -6.242  10.662 -17.023  0.00  0.00      PROA  
ATOM    391  CB  LYS P 716      -7.382   9.002 -16.278  0.00  0.00      PROA  
ATOM    392  HB1 LYS P 716      -7.055   8.102 -15.715  0.00  0.00      PROA  
ATOM    393  HB2 LYS P 716      -7.722   8.666 -17.280  0.00  0.00      PROA  
ATOM    394  CG  LYS P 716      -8.432   9.592 -15.383  0.00  0.00      PROA  
ATOM    395  HG1 LYS P 716      -8.000   9.881 -14.401  0.00  0.00      PROA  
ATOM    396  HG2 LYS P 716      -9.151   8.787 -15.119  0.00  0.00      PROA  
ATOM    397  CD  LYS P 716      -9.143  10.799 -15.988  0.00  0.00      PROA  
ATOM    398  HD1 LYS P 716      -9.468  10.580 -17.027  0.00  0.00      PROA  
ATOM    399  HD2 LYS P 716      -8.392  11.616 -16.048  0.00  0.00      PROA  
ATOM    400  CE  LYS P 716     -10.448  11.189 -15.253  0.00  0.00      PROA  
ATOM    401  HE1 LYS P 716     -10.237  11.555 -14.226  0.00  0.00      PROA  
ATOM    402  HE2 LYS P 716     -11.195  10.380 -15.103  0.00  0.00      PROA  
ATOM    403  NZ  LYS P 716     -11.179  12.327 -15.876  0.00  0.00      PROA  
ATOM    404  HZ1 LYS P 716     -11.302  12.102 -16.884  0.00  0.00      PROA  
ATOM    405  HZ2 LYS P 716     -10.616  13.192 -15.748  0.00  0.00      PROA  
ATOM    406  HZ3 LYS P 716     -12.085  12.397 -15.371  0.00  0.00      PROA  
ATOM    407  C   LYS P 716      -5.447  10.091 -15.156  0.00  0.00      PROA  
ATOM    408  O   LYS P 716      -4.708   9.331 -14.507  0.00  0.00      PROA  
ATOM    409  N   VAL P 717      -5.685  11.314 -14.725  0.00  0.00      PROA  
ATOM    410  HN  VAL P 717      -6.053  12.008 -15.340  0.00  0.00      PROA  
ATOM    411  CA  VAL P 717      -5.344  11.752 -13.426  0.00  0.00      PROA  
ATOM    412  HA  VAL P 717      -4.285  11.556 -13.346  0.00  0.00      PROA  
ATOM    413  CB  VAL P 717      -5.361  13.298 -13.410  0.00  0.00      PROA  
ATOM    414  HB  VAL P 717      -4.882  13.670 -14.341  0.00  0.00      PROA  
ATOM    415  CG1 VAL P 717      -6.821  13.856 -13.359  0.00  0.00      PROA  
ATOM    416 HG11 VAL P 717      -7.338  13.468 -12.456  0.00  0.00      PROA  
ATOM    417 HG12 VAL P 717      -7.446  13.619 -14.246  0.00  0.00      PROA  
ATOM    418 HG13 VAL P 717      -6.845  14.967 -13.384  0.00  0.00      PROA  
ATOM    419  CG2 VAL P 717      -4.486  13.818 -12.232  0.00  0.00      PROA  
ATOM    420 HG21 VAL P 717      -4.355  14.921 -12.195  0.00  0.00      PROA  
ATOM    421 HG22 VAL P 717      -3.481  13.391 -12.434  0.00  0.00      PROA  
ATOM    422 HG23 VAL P 717      -5.002  13.410 -11.336  0.00  0.00      PROA  
ATOM    423  C   VAL P 717      -6.082  11.064 -12.277  0.00  0.00      PROA  
ATOM    424  O   VAL P 717      -7.299  10.803 -12.303  0.00  0.00      PROA  
ATOM    425  N   LEU P 718      -5.379  10.731 -11.155  0.00  0.00      PROA  
ATOM    426  HN  LEU P 718      -4.388  10.786 -11.251  0.00  0.00      PROA  
ATOM    427  CA  LEU P 718      -6.048  10.171  -9.968  0.00  0.00      PROA  
ATOM    428  HA  LEU P 718      -7.079  10.036 -10.262  0.00  0.00      PROA  
ATOM    429  CB  LEU P 718      -5.559   8.739  -9.651  0.00  0.00      PROA  
ATOM    430  HB1 LEU P 718      -5.893   8.412  -8.643  0.00  0.00      PROA  
ATOM    431  HB2 LEU P 718      -4.450   8.698  -9.698  0.00  0.00      PROA  
ATOM    432  CG  LEU P 718      -5.949   7.674 -10.782  0.00  0.00      PROA  
ATOM    433  HG  LEU P 718      -5.738   8.160 -11.759  0.00  0.00      PROA  
ATOM    434  CD1 LEU P 718      -5.203   6.364 -10.514  0.00  0.00      PROA  
ATOM    435 HD11 LEU P 718      -5.590   5.606 -11.229  0.00  0.00      PROA  
ATOM    436 HD12 LEU P 718      -5.347   5.853  -9.538  0.00  0.00      PROA  
ATOM    437 HD13 LEU P 718      -4.145   6.437 -10.846  0.00  0.00      PROA  
ATOM    438  CD2 LEU P 718      -7.476   7.332 -10.607  0.00  0.00      PROA  
ATOM    439 HD21 LEU P 718      -7.635   6.797  -9.647  0.00  0.00      PROA  
ATOM    440 HD22 LEU P 718      -7.669   6.604 -11.424  0.00  0.00      PROA  
ATOM    441 HD23 LEU P 718      -8.110   8.240 -10.696  0.00  0.00      PROA  
ATOM    442  C   LEU P 718      -5.938  11.089  -8.745  0.00  0.00      PROA  
ATOM    443  O   LEU P 718      -6.440  10.735  -7.689  0.00  0.00      PROA  
ATOM    444  N   GLY P 719      -5.601  12.344  -8.975  0.00  0.00      PROA  
ATOM    445  HN  GLY P 719      -5.423  12.697  -9.890  0.00  0.00      PROA  
ATOM    446  CA  GLY P 719      -5.279  13.148  -7.911  0.00  0.00      PROA  
ATOM    447  HA1 GLY P 719      -5.773  12.967  -6.968  0.00  0.00      PROA  
ATOM    448  HA2 GLY P 719      -5.380  14.189  -8.180  0.00  0.00      PROA  
ATOM    449  C   GLY P 719      -3.871  12.987  -7.365  0.00  0.00      PROA  
ATOM    450  O   GLY P 719      -2.963  12.384  -7.932  0.00  0.00      PROA  
ATOM    451  N   SER P 720      -3.651  13.589  -6.232  0.00  0.00      PROA  
ATOM    452  HN  SER P 720      -4.420  13.881  -5.669  0.00  0.00      PROA  
ATOM    453  CA  SER P 720      -2.363  13.798  -5.599  0.00  0.00      PROA  
ATOM    454  HA  SER P 720      -1.586  13.570  -6.313  0.00  0.00      PROA  
ATOM    455  CB  SER P 720      -2.106  15.273  -5.094  0.00  0.00      PROA  
ATOM    456  HB1 SER P 720      -2.754  15.517  -4.225  0.00  0.00      PROA  
ATOM    457  HB2 SER P 720      -2.323  15.953  -5.945  0.00  0.00      PROA  
ATOM    458  OG  SER P 720      -0.720  15.423  -4.695  0.00  0.00      PROA  
ATOM    459  HG1 SER P 720      -0.685  14.950  -3.860  0.00  0.00      PROA  
ATOM    460  C   SER P 720      -2.062  12.780  -4.487  0.00  0.00      PROA  
ATOM    461  O   SER P 720      -2.852  12.762  -3.542  0.00  0.00      PROA  
ATOM    462  N   GLY P 721      -0.933  12.101  -4.516  0.00  0.00      PROA  
ATOM    463  HN  GLY P 721      -0.402  12.183  -5.355  0.00  0.00      PROA  
ATOM    464  CA  GLY P 721      -0.307  11.471  -3.344  0.00  0.00      PROA  
ATOM    465  HA1 GLY P 721       0.448  10.830  -3.773  0.00  0.00      PROA  
ATOM    466  HA2 GLY P 721      -0.991  11.031  -2.633  0.00  0.00      PROA  
ATOM    467  C   GLY P 721       0.487  12.535  -2.531  0.00  0.00      PROA  
ATOM    468  O   GLY P 721       0.584  13.695  -2.873  0.00  0.00      PROA  
ATOM    469  N   ALA P 722       1.179  12.041  -1.473  0.00  0.00      PROA  
ATOM    470  HN  ALA P 722       1.073  11.061  -1.326  0.00  0.00      PROA  
ATOM    471  CA  ALA P 722       2.006  12.890  -0.570  0.00  0.00      PROA  
ATOM    472  HA  ALA P 722       1.414  13.724  -0.225  0.00  0.00      PROA  
ATOM    473  CB  ALA P 722       2.541  12.085   0.618  0.00  0.00      PROA  
ATOM    474  HB1 ALA P 722       3.065  11.219   0.161  0.00  0.00      PROA  
ATOM    475  HB2 ALA P 722       1.645  11.562   1.016  0.00  0.00      PROA  
ATOM    476  HB3 ALA P 722       3.040  12.562   1.489  0.00  0.00      PROA  
ATOM    477  C   ALA P 722       3.293  13.528  -1.171  0.00  0.00      PROA  
ATOM    478  O   ALA P 722       3.865  14.551  -0.767  0.00  0.00      PROA  
ATOM    479  N   PHE P 723       3.677  12.956  -2.349  0.00  0.00      PROA  
ATOM    480  HN  PHE P 723       3.227  12.109  -2.621  0.00  0.00      PROA  
ATOM    481  CA  PHE P 723       4.806  13.510  -3.141  0.00  0.00      PROA  
ATOM    482  HA  PHE P 723       5.340  14.231  -2.540  0.00  0.00      PROA  
ATOM    483  CB  PHE P 723       5.814  12.333  -3.428  0.00  0.00      PROA  
ATOM    484  HB1 PHE P 723       6.662  12.832  -3.944  0.00  0.00      PROA  
ATOM    485  HB2 PHE P 723       5.349  11.536  -4.046  0.00  0.00      PROA  
ATOM    486  CG  PHE P 723       6.331  11.716  -2.130  0.00  0.00      PROA  
ATOM    487  CD1 PHE P 723       6.098  10.344  -1.951  0.00  0.00      PROA  
ATOM    488  HD1 PHE P 723       5.565   9.814  -2.726  0.00  0.00      PROA  
ATOM    489  CE1 PHE P 723       6.458   9.754  -0.766  0.00  0.00      PROA  
ATOM    490  HE1 PHE P 723       6.330   8.699  -0.573  0.00  0.00      PROA  
ATOM    491  CZ  PHE P 723       6.962  10.490   0.286  0.00  0.00      PROA  
ATOM    492  HZ  PHE P 723       7.264   9.992   1.196  0.00  0.00      PROA  
ATOM    493  CD2 PHE P 723       6.878  12.515  -1.100  0.00  0.00      PROA  
ATOM    494  HD2 PHE P 723       7.090  13.572  -1.153  0.00  0.00      PROA  
ATOM    495  CE2 PHE P 723       7.226  11.859   0.062  0.00  0.00      PROA  
ATOM    496  HE2 PHE P 723       7.688  12.476   0.818  0.00  0.00      PROA  
ATOM    497  C   PHE P 723       4.399  14.178  -4.481  0.00  0.00      PROA  
ATOM    498  O   PHE P 723       5.212  14.624  -5.269  0.00  0.00      PROA  
ATOM    499  N   GLY P 724       3.111  14.246  -4.772  0.00  0.00      PROA  
ATOM    500  HN  GLY P 724       2.485  13.876  -4.090  0.00  0.00      PROA  
ATOM    501  CA  GLY P 724       2.599  14.771  -6.006  0.00  0.00      PROA  
ATOM    502  HA1 GLY P 724       3.324  14.902  -6.795  0.00  0.00      PROA  
ATOM    503  HA2 GLY P 724       2.086  15.687  -5.751  0.00  0.00      PROA  
ATOM    504  C   GLY P 724       1.641  13.884  -6.735  0.00  0.00      PROA  
ATOM    505  O   GLY P 724       1.316  12.797  -6.190  0.00  0.00      PROA  
ATOM    506  N   THR P 725       1.174  14.273  -7.973  0.00  0.00      PROA  
ATOM    507  HN  THR P 725       1.536  15.119  -8.355  0.00  0.00      PROA  
ATOM    508  CA  THR P 725       0.145  13.657  -8.731  0.00  0.00      PROA  
ATOM    509  HA  THR P 725      -0.740  13.693  -8.113  0.00  0.00      PROA  
ATOM    510  CB  THR P 725      -0.254  14.376 -10.063  0.00  0.00      PROA  
ATOM    511  HB  THR P 725      -0.340  13.702 -10.942  0.00  0.00      PROA  
ATOM    512  OG1 THR P 725       0.659  15.333 -10.549  0.00  0.00      PROA  
ATOM    513  HG1 THR P 725       1.181  14.726 -11.080  0.00  0.00      PROA  
ATOM    514  CG2 THR P 725      -1.498  15.198  -9.847  0.00  0.00      PROA  
ATOM    515 HG21 THR P 725      -1.664  15.789 -10.773  0.00  0.00      PROA  
ATOM    516 HG22 THR P 725      -1.309  15.785  -8.923  0.00  0.00      PROA  
ATOM    517 HG23 THR P 725      -2.343  14.480  -9.786  0.00  0.00      PROA  
ATOM    518  C   THR P 725       0.408  12.253  -9.122  0.00  0.00      PROA  
ATOM    519  O   THR P 725       1.505  11.912  -9.624  0.00  0.00      PROA  
ATOM    520  N   VAL P 726      -0.676  11.398  -9.081  0.00  0.00      PROA  
ATOM    521  HN  VAL P 726      -1.609  11.555  -8.767  0.00  0.00      PROA  
ATOM    522  CA  VAL P 726      -0.692  10.136  -9.744  0.00  0.00      PROA  
ATOM    523  HA  VAL P 726       0.348   9.963  -9.982  0.00  0.00      PROA  
ATOM    524  CB  VAL P 726      -1.120   8.953  -8.813  0.00  0.00      PROA  
ATOM    525  HB  VAL P 726      -2.182   9.156  -8.560  0.00  0.00      PROA  
ATOM    526  CG1 VAL P 726      -0.915   7.662  -9.610  0.00  0.00      PROA  
ATOM    527 HG11 VAL P 726      -1.377   6.803  -9.078  0.00  0.00      PROA  
ATOM    528 HG12 VAL P 726       0.169   7.479  -9.766  0.00  0.00      PROA  
ATOM    529 HG13 VAL P 726      -1.419   7.584 -10.597  0.00  0.00      PROA  
ATOM    530  CG2 VAL P 726      -0.251   8.886  -7.579  0.00  0.00      PROA  
ATOM    531 HG21 VAL P 726       0.809   8.737  -7.874  0.00  0.00      PROA  
ATOM    532 HG22 VAL P 726      -0.668   8.082  -6.935  0.00  0.00      PROA  
ATOM    533 HG23 VAL P 726      -0.174   9.851  -7.033  0.00  0.00      PROA  
ATOM    534  C   VAL P 726      -1.532  10.165 -11.027  0.00  0.00      PROA  
ATOM    535  O   VAL P 726      -2.712  10.388 -10.933  0.00  0.00      PROA  
ATOM    536  N   TYR P 727      -0.914   9.846 -12.165  0.00  0.00      PROA  
ATOM    537  HN  TYR P 727       0.074   9.717 -12.157  0.00  0.00      PROA  
ATOM    538  CA  TYR P 727      -1.676   9.454 -13.377  0.00  0.00      PROA  
ATOM    539  HA  TYR P 727      -2.718   9.733 -13.337  0.00  0.00      PROA  
ATOM    540  CB  TYR P 727      -0.965  10.009 -14.672  0.00  0.00      PROA  
ATOM    541  HB1 TYR P 727      -1.132   9.383 -15.574  0.00  0.00      PROA  
ATOM    542  HB2 TYR P 727       0.136  10.026 -14.523  0.00  0.00      PROA  
ATOM    543  CG  TYR P 727      -1.354  11.417 -14.951  0.00  0.00      PROA  
ATOM    544  CD1 TYR P 727      -0.945  12.433 -14.103  0.00  0.00      PROA  
ATOM    545  HD1 TYR P 727      -0.329  12.272 -13.231  0.00  0.00      PROA  
ATOM    546  CE1 TYR P 727      -1.334  13.740 -14.463  0.00  0.00      PROA  
ATOM    547  HE1 TYR P 727      -0.990  14.564 -13.855  0.00  0.00      PROA  
ATOM    548  CZ  TYR P 727      -2.416  13.973 -15.400  0.00  0.00      PROA  
ATOM    549  OH  TYR P 727      -2.675  15.247 -15.790  0.00  0.00      PROA  
ATOM    550  HH  TYR P 727      -2.035  15.773 -15.305  0.00  0.00      PROA  
ATOM    551  CD2 TYR P 727      -2.285  11.648 -15.995  0.00  0.00      PROA  
ATOM    552  HD2 TYR P 727      -2.526  10.799 -16.616  0.00  0.00      PROA  
ATOM    553  CE2 TYR P 727      -2.842  12.902 -16.222  0.00  0.00      PROA  
ATOM    554  HE2 TYR P 727      -3.515  13.127 -17.036  0.00  0.00      PROA  
ATOM    555  C   TYR P 727      -1.677   7.981 -13.549  0.00  0.00      PROA  
ATOM    556  O   TYR P 727      -0.721   7.265 -13.367  0.00  0.00      PROA  
ATOM    557  N   LYS P 728      -2.818   7.457 -13.907  0.00  0.00      PROA  
ATOM    558  HN  LYS P 728      -3.656   7.985 -14.020  0.00  0.00      PROA  
ATOM    559  CA  LYS P 728      -3.043   6.095 -14.451  0.00  0.00      PROA  
ATOM    560  HA  LYS P 728      -2.619   5.415 -13.727  0.00  0.00      PROA  
ATOM    561  CB  LYS P 728      -4.532   5.871 -14.580  0.00  0.00      PROA  
ATOM    562  HB1 LYS P 728      -5.042   6.578 -15.269  0.00  0.00      PROA  
ATOM    563  HB2 LYS P 728      -4.994   6.207 -13.627  0.00  0.00      PROA  
ATOM    564  CG  LYS P 728      -5.032   4.458 -14.835  0.00  0.00      PROA  
ATOM    565  HG1 LYS P 728      -4.820   3.677 -14.074  0.00  0.00      PROA  
ATOM    566  HG2 LYS P 728      -4.533   4.024 -15.728  0.00  0.00      PROA  
ATOM    567  CD  LYS P 728      -6.482   4.447 -15.090  0.00  0.00      PROA  
ATOM    568  HD1 LYS P 728      -6.513   5.013 -16.045  0.00  0.00      PROA  
ATOM    569  HD2 LYS P 728      -7.058   4.994 -14.313  0.00  0.00      PROA  
ATOM    570  CE  LYS P 728      -7.247   3.106 -15.243  0.00  0.00      PROA  
ATOM    571  HE1 LYS P 728      -7.554   2.774 -14.228  0.00  0.00      PROA  
ATOM    572  HE2 LYS P 728      -6.687   2.278 -15.727  0.00  0.00      PROA  
ATOM    573  NZ  LYS P 728      -8.352   3.368 -16.114  0.00  0.00      PROA  
ATOM    574  HZ1 LYS P 728      -8.579   4.350 -16.373  0.00  0.00      PROA  
ATOM    575  HZ2 LYS P 728      -9.184   3.040 -15.583  0.00  0.00      PROA  
ATOM    576  HZ3 LYS P 728      -8.269   2.951 -17.063  0.00  0.00      PROA  
ATOM    577  C   LYS P 728      -2.308   6.010 -15.727  0.00  0.00      PROA  
ATOM    578  O   LYS P 728      -2.152   7.016 -16.462  0.00  0.00      PROA  
ATOM    579  N   GLY P 729      -1.861   4.842 -16.129  0.00  0.00      PROA  
ATOM    580  HN  GLY P 729      -1.911   4.027 -15.557  0.00  0.00      PROA  
ATOM    581  CA  GLY P 729      -1.336   4.701 -17.430  0.00  0.00      PROA  
ATOM    582  HA1 GLY P 729      -0.314   5.048 -17.476  0.00  0.00      PROA  
ATOM    583  HA2 GLY P 729      -1.998   5.209 -18.115  0.00  0.00      PROA  
ATOM    584  C   GLY P 729      -1.288   3.197 -17.857  0.00  0.00      PROA  
ATOM    585  O   GLY P 729      -1.916   2.297 -17.299  0.00  0.00      PROA  
ATOM    586  N   LEU P 730      -0.511   2.952 -18.880  0.00  0.00      PROA  
ATOM    587  HN  LEU P 730       0.083   3.706 -19.150  0.00  0.00      PROA  
ATOM    588  CA  LEU P 730      -0.278   1.785 -19.627  0.00  0.00      PROA  
ATOM    589  HA  LEU P 730      -0.380   0.903 -19.012  0.00  0.00      PROA  
ATOM    590  CB  LEU P 730      -1.301   1.784 -20.789  0.00  0.00      PROA  
ATOM    591  HB1 LEU P 730      -1.063   2.619 -21.482  0.00  0.00      PROA  
ATOM    592  HB2 LEU P 730      -2.306   1.823 -20.316  0.00  0.00      PROA  
ATOM    593  CG  LEU P 730      -1.348   0.519 -21.695  0.00  0.00      PROA  
ATOM    594  HG  LEU P 730      -2.235   0.657 -22.350  0.00  0.00      PROA  
ATOM    595  CD1 LEU P 730      -0.198   0.279 -22.709  0.00  0.00      PROA  
ATOM    596 HD11 LEU P 730      -0.079   1.145 -23.394  0.00  0.00      PROA  
ATOM    597 HD12 LEU P 730      -0.523  -0.620 -23.274  0.00  0.00      PROA  
ATOM    598 HD13 LEU P 730       0.760   0.022 -22.207  0.00  0.00      PROA  
ATOM    599  CD2 LEU P 730      -1.524  -0.657 -20.834  0.00  0.00      PROA  
ATOM    600 HD21 LEU P 730      -2.174  -0.431 -19.962  0.00  0.00      PROA  
ATOM    601 HD22 LEU P 730      -0.613  -1.017 -20.310  0.00  0.00      PROA  
ATOM    602 HD23 LEU P 730      -1.935  -1.523 -21.397  0.00  0.00      PROA  
ATOM    603  C   LEU P 730       1.167   1.814 -20.052  0.00  0.00      PROA  
ATOM    604  O   LEU P 730       1.617   2.786 -20.670  0.00  0.00      PROA  
ATOM    605  N   TRP P 731       1.922   0.731 -19.789  0.00  0.00      PROA  
ATOM    606  HN  TRP P 731       1.455  -0.049 -19.379  0.00  0.00      PROA  
ATOM    607  CA  TRP P 731       3.355   0.654 -20.008  0.00  0.00      PROA  
ATOM    608  HA  TRP P 731       3.799   1.535 -20.448  0.00  0.00      PROA  
ATOM    609  CB  TRP P 731       4.196   0.486 -18.691  0.00  0.00      PROA  
ATOM    610  HB1 TRP P 731       3.637  -0.163 -17.984  0.00  0.00      PROA  
ATOM    611  HB2 TRP P 731       4.295   1.471 -18.188  0.00  0.00      PROA  
ATOM    612  CG  TRP P 731       5.536  -0.058 -18.705  0.00  0.00      PROA  
ATOM    613  CD1 TRP P 731       6.616   0.521 -19.252  0.00  0.00      PROA  
ATOM    614  HD1 TRP P 731       6.710   1.378 -19.902  0.00  0.00      PROA  
ATOM    615  NE1 TRP P 731       7.793  -0.141 -18.905  0.00  0.00      PROA  
ATOM    616  HE1 TRP P 731       8.591  -0.192 -19.465  0.00  0.00      PROA  
ATOM    617  CE2 TRP P 731       7.467  -1.224 -18.195  0.00  0.00      PROA  
ATOM    618  CD2 TRP P 731       6.109  -1.287 -18.093  0.00  0.00      PROA  
ATOM    619  CE3 TRP P 731       5.484  -2.286 -17.430  0.00  0.00      PROA  
ATOM    620  HE3 TRP P 731       4.427  -2.196 -17.228  0.00  0.00      PROA  
ATOM    621  CZ3 TRP P 731       6.219  -3.390 -17.029  0.00  0.00      PROA  
ATOM    622  HZ3 TRP P 731       5.608  -4.178 -16.615  0.00  0.00      PROA  
ATOM    623  CZ2 TRP P 731       8.263  -2.316 -17.712  0.00  0.00      PROA  
ATOM    624  HZ2 TRP P 731       9.328  -2.204 -17.849  0.00  0.00      PROA  
ATOM    625  CH2 TRP P 731       7.592  -3.424 -17.247  0.00  0.00      PROA  
ATOM    626  HH2 TRP P 731       8.102  -4.312 -16.903  0.00  0.00      PROA  
ATOM    627  C   TRP P 731       3.581  -0.448 -21.066  0.00  0.00      PROA  
ATOM    628  O   TRP P 731       2.751  -1.398 -21.040  0.00  0.00      PROA  
ATOM    629  N   ILE P 732       4.584  -0.277 -21.958  0.00  0.00      PROA  
ATOM    630  HN  ILE P 732       5.260   0.456 -21.944  0.00  0.00      PROA  
ATOM    631  CA  ILE P 732       4.863  -1.256 -23.046  0.00  0.00      PROA  
ATOM    632  HA  ILE P 732       4.371  -2.207 -22.905  0.00  0.00      PROA  
ATOM    633  CB  ILE P 732       4.373  -0.719 -24.428  0.00  0.00      PROA  
ATOM    634  HB  ILE P 732       5.031   0.163 -24.580  0.00  0.00      PROA  
ATOM    635  CG2 ILE P 732       4.721  -1.655 -25.644  0.00  0.00      PROA  
ATOM    636 HG21 ILE P 732       4.266  -1.248 -26.573  0.00  0.00      PROA  
ATOM    637 HG22 ILE P 732       4.244  -2.624 -25.383  0.00  0.00      PROA  
ATOM    638 HG23 ILE P 732       5.812  -1.842 -25.732  0.00  0.00      PROA  
ATOM    639  CG1 ILE P 732       2.910  -0.164 -24.427  0.00  0.00      PROA  
ATOM    640 HG11 ILE P 732       2.826   0.479 -23.525  0.00  0.00      PROA  
ATOM    641 HG12 ILE P 732       2.136  -0.938 -24.243  0.00  0.00      PROA  
ATOM    642  CD  ILE P 732       2.552   0.670 -25.687  0.00  0.00      PROA  
ATOM    643  HD1 ILE P 732       1.525   1.082 -25.584  0.00  0.00      PROA  
ATOM    644  HD2 ILE P 732       2.735   0.072 -26.605  0.00  0.00      PROA  
ATOM    645  HD3 ILE P 732       3.293   1.490 -25.803  0.00  0.00      PROA  
ATOM    646  C   ILE P 732       6.316  -1.630 -23.001  0.00  0.00      PROA  
ATOM    647  O   ILE P 732       7.229  -0.792 -23.385  0.00  0.00      PROA  
ATOM    648  N   PRO P 733       6.685  -2.840 -22.515  0.00  0.00      PROA  
ATOM    649  CD  PRO P 733       5.868  -3.463 -21.461  0.00  0.00      PROA  
ATOM    650  HD1 PRO P 733       4.979  -3.865 -21.992  0.00  0.00      PROA  
ATOM    651  HD2 PRO P 733       5.482  -2.789 -20.666  0.00  0.00      PROA  
ATOM    652  CA  PRO P 733       7.937  -3.552 -22.788  0.00  0.00      PROA  
ATOM    653  HA  PRO P 733       8.700  -3.078 -22.186  0.00  0.00      PROA  
ATOM    654  CB  PRO P 733       7.542  -4.908 -22.182  0.00  0.00      PROA  
ATOM    655  HB1 PRO P 733       8.421  -5.567 -22.016  0.00  0.00      PROA  
ATOM    656  HB2 PRO P 733       6.908  -5.417 -22.939  0.00  0.00      PROA  
ATOM    657  CG  PRO P 733       6.787  -4.615 -20.914  0.00  0.00      PROA  
ATOM    658  HG1 PRO P 733       6.255  -5.550 -20.635  0.00  0.00      PROA  
ATOM    659  HG2 PRO P 733       7.538  -4.226 -20.194  0.00  0.00      PROA  
ATOM    660  C   PRO P 733       8.389  -3.493 -24.206  0.00  0.00      PROA  
ATOM    661  O   PRO P 733       7.747  -4.088 -25.015  0.00  0.00      PROA  
ATOM    662  N   GLU P 734       9.590  -2.877 -24.418  0.00  0.00      PROA  
ATOM    663  HN  GLU P 734      10.018  -2.423 -23.641  0.00  0.00      PROA  
ATOM    664  CA  GLU P 734      10.203  -2.641 -25.657  0.00  0.00      PROA  
ATOM    665  HA  GLU P 734       9.478  -2.047 -26.195  0.00  0.00      PROA  
ATOM    666  CB  GLU P 734      11.486  -1.845 -25.657  0.00  0.00      PROA  
ATOM    667  HB1 GLU P 734      11.772  -1.540 -26.686  0.00  0.00      PROA  
ATOM    668  HB2 GLU P 734      12.292  -2.485 -25.239  0.00  0.00      PROA  
ATOM    669  CG  GLU P 734      11.433  -0.474 -25.000  0.00  0.00      PROA  
ATOM    670  HG1 GLU P 734      11.060  -0.593 -23.960  0.00  0.00      PROA  
ATOM    671  HG2 GLU P 734      10.639   0.102 -25.522  0.00  0.00      PROA  
ATOM    672  CD  GLU P 734      12.774   0.292 -24.929  0.00  0.00      PROA  
ATOM    673  OE1 GLU P 734      13.034   1.193 -25.761  0.00  0.00      PROA  
ATOM    674  OE2 GLU P 734      13.541  -0.023 -24.007  0.00  0.00      PROA  
ATOM    675  C   GLU P 734      10.351  -3.877 -26.509  0.00  0.00      PROA  
ATOM    676  O   GLU P 734      10.175  -3.766 -27.672  0.00  0.00      PROA  
ATOM    677  N   GLY P 735      10.773  -5.005 -26.026  0.00  0.00      PROA  
ATOM    678  HN  GLY P 735      10.782  -5.092 -25.033  0.00  0.00      PROA  
ATOM    679  CA  GLY P 735      10.854  -6.182 -26.922  0.00  0.00      PROA  
ATOM    680  HA1 GLY P 735      11.611  -6.817 -26.484  0.00  0.00      PROA  
ATOM    681  HA2 GLY P 735      11.222  -5.920 -27.903  0.00  0.00      PROA  
ATOM    682  C   GLY P 735       9.579  -6.987 -27.075  0.00  0.00      PROA  
ATOM    683  O   GLY P 735       9.223  -7.396 -28.177  0.00  0.00      PROA  
ATOM    684  N   GLU P 736       8.896  -7.469 -26.020  0.00  0.00      PROA  
ATOM    685  HN  GLU P 736       9.191  -7.244 -25.095  0.00  0.00      PROA  
ATOM    686  CA  GLU P 736       7.734  -8.364 -26.171  0.00  0.00      PROA  
ATOM    687  HA  GLU P 736       7.834  -9.003 -27.035  0.00  0.00      PROA  
ATOM    688  CB  GLU P 736       7.521  -9.178 -24.947  0.00  0.00      PROA  
ATOM    689  HB1 GLU P 736       8.451  -9.763 -24.786  0.00  0.00      PROA  
ATOM    690  HB2 GLU P 736       6.613  -9.817 -24.993  0.00  0.00      PROA  
ATOM    691  CG  GLU P 736       7.404  -8.389 -23.520  0.00  0.00      PROA  
ATOM    692  HG1 GLU P 736       6.764  -9.053 -22.902  0.00  0.00      PROA  
ATOM    693  HG2 GLU P 736       6.935  -7.396 -23.691  0.00  0.00      PROA  
ATOM    694  CD  GLU P 736       8.776  -8.159 -22.805  0.00  0.00      PROA  
ATOM    695  OE1 GLU P 736       9.279  -8.862 -21.934  0.00  0.00      PROA  
ATOM    696  OE2 GLU P 736       9.442  -7.251 -23.350  0.00  0.00      PROA  
ATOM    697  C   GLU P 736       6.449  -7.552 -26.413  0.00  0.00      PROA  
ATOM    698  O   GLU P 736       5.441  -8.122 -26.801  0.00  0.00      PROA  
ATOM    699  N   LYS P 737       6.444  -6.236 -26.191  0.00  0.00      PROA  
ATOM    700  HN  LYS P 737       7.295  -5.824 -25.875  0.00  0.00      PROA  
ATOM    701  CA  LYS P 737       5.315  -5.372 -26.427  0.00  0.00      PROA  
ATOM    702  HA  LYS P 737       5.595  -4.372 -26.130  0.00  0.00      PROA  
ATOM    703  CB  LYS P 737       5.053  -5.479 -27.983  0.00  0.00      PROA  
ATOM    704  HB1 LYS P 737       4.316  -4.692 -28.251  0.00  0.00      PROA  
ATOM    705  HB2 LYS P 737       4.459  -6.407 -28.127  0.00  0.00      PROA  
ATOM    706  CG  LYS P 737       6.281  -5.214 -28.831  0.00  0.00      PROA  
ATOM    707  HG1 LYS P 737       5.875  -5.573 -29.801  0.00  0.00      PROA  
ATOM    708  HG2 LYS P 737       7.148  -5.866 -28.593  0.00  0.00      PROA  
ATOM    709  CD  LYS P 737       6.733  -3.694 -28.860  0.00  0.00      PROA  
ATOM    710  HD1 LYS P 737       7.228  -3.439 -27.899  0.00  0.00      PROA  
ATOM    711  HD2 LYS P 737       5.926  -2.970 -29.099  0.00  0.00      PROA  
ATOM    712  CE  LYS P 737       7.785  -3.487 -29.950  0.00  0.00      PROA  
ATOM    713  HE1 LYS P 737       7.446  -3.847 -30.945  0.00  0.00      PROA  
ATOM    714  HE2 LYS P 737       8.611  -4.155 -29.625  0.00  0.00      PROA  
ATOM    715  NZ  LYS P 737       8.334  -2.203 -30.111  0.00  0.00      PROA  
ATOM    716  HZ1 LYS P 737       7.645  -1.649 -30.659  0.00  0.00      PROA  
ATOM    717  HZ2 LYS P 737       9.281  -2.200 -30.540  0.00  0.00      PROA  
ATOM    718  HZ3 LYS P 737       8.487  -1.730 -29.197  0.00  0.00      PROA  
ATOM    719  C   LYS P 737       3.986  -5.418 -25.661  0.00  0.00      PROA  
ATOM    720  O   LYS P 737       2.989  -4.798 -26.061  0.00  0.00      PROA  
ATOM    721  N   VAL P 738       3.888  -6.237 -24.584  0.00  0.00      PROA  
ATOM    722  HN  VAL P 738       4.572  -6.872 -24.232  0.00  0.00      PROA  
ATOM    723  CA  VAL P 738       2.717  -6.494 -23.811  0.00  0.00      PROA  
ATOM    724  HA  VAL P 738       1.920  -6.812 -24.467  0.00  0.00      PROA  
ATOM    725  CB  VAL P 738       2.818  -7.647 -22.808  0.00  0.00      PROA  
ATOM    726  HB  VAL P 738       1.959  -7.539 -22.111  0.00  0.00      PROA  
ATOM    727  CG1 VAL P 738       2.730  -9.052 -23.603  0.00  0.00      PROA  
ATOM    728 HG11 VAL P 738       1.895  -8.922 -24.325  0.00  0.00      PROA  
ATOM    729 HG12 VAL P 738       2.579  -9.820 -22.815  0.00  0.00      PROA  
ATOM    730 HG13 VAL P 738       3.721  -9.258 -24.061  0.00  0.00      PROA  
ATOM    731  CG2 VAL P 738       4.051  -7.584 -21.859  0.00  0.00      PROA  
ATOM    732 HG21 VAL P 738       4.299  -6.542 -21.565  0.00  0.00      PROA  
ATOM    733 HG22 VAL P 738       4.899  -8.065 -22.393  0.00  0.00      PROA  
ATOM    734 HG23 VAL P 738       3.932  -8.136 -20.903  0.00  0.00      PROA  
ATOM    735  C   VAL P 738       2.214  -5.229 -23.225  0.00  0.00      PROA  
ATOM    736  O   VAL P 738       2.959  -4.234 -23.030  0.00  0.00      PROA  
ATOM    737  N   LYS P 739       0.896  -5.183 -22.852  0.00  0.00      PROA  
ATOM    738  HN  LYS P 739       0.293  -5.976 -22.891  0.00  0.00      PROA  
ATOM    739  CA  LYS P 739       0.263  -3.924 -22.458  0.00  0.00      PROA  
ATOM    740  HA  LYS P 739       0.977  -3.123 -22.580  0.00  0.00      PROA  
ATOM    741  CB  LYS P 739      -0.902  -3.593 -23.305  0.00  0.00      PROA  
ATOM    742  HB1 LYS P 739      -1.217  -2.543 -23.121  0.00  0.00      PROA  
ATOM    743  HB2 LYS P 739      -1.802  -4.197 -23.062  0.00  0.00      PROA  
ATOM    744  CG  LYS P 739      -0.763  -3.754 -24.782  0.00  0.00      PROA  
ATOM    745  HG1 LYS P 739      -1.743  -3.628 -25.289  0.00  0.00      PROA  
ATOM    746  HG2 LYS P 739      -0.515  -4.826 -24.939  0.00  0.00      PROA  
ATOM    747  CD  LYS P 739       0.438  -2.863 -25.406  0.00  0.00      PROA  
ATOM    748  HD1 LYS P 739       1.469  -3.055 -25.041  0.00  0.00      PROA  
ATOM    749  HD2 LYS P 739       0.081  -1.864 -25.076  0.00  0.00      PROA  
ATOM    750  CE  LYS P 739       0.394  -2.782 -26.925  0.00  0.00      PROA  
ATOM    751  HE1 LYS P 739       1.123  -1.989 -27.199  0.00  0.00      PROA  
ATOM    752  HE2 LYS P 739      -0.582  -2.418 -27.312  0.00  0.00      PROA  
ATOM    753  NZ  LYS P 739       0.729  -4.036 -27.464  0.00  0.00      PROA  
ATOM    754  HZ1 LYS P 739       1.598  -4.465 -27.087  0.00  0.00      PROA  
ATOM    755  HZ2 LYS P 739       0.840  -3.958 -28.495  0.00  0.00      PROA  
ATOM    756  HZ3 LYS P 739      -0.047  -4.692 -27.243  0.00  0.00      PROA  
ATOM    757  C   LYS P 739      -0.052  -4.056 -20.972  0.00  0.00      PROA  
ATOM    758  O   LYS P 739      -0.846  -4.918 -20.591  0.00  0.00      PROA  
ATOM    759  N   ILE P 740       0.642  -3.182 -20.201  0.00  0.00      PROA  
ATOM    760  HN  ILE P 740       1.366  -2.616 -20.585  0.00  0.00      PROA  
ATOM    761  CA  ILE P 740       0.699  -3.315 -18.790  0.00  0.00      PROA  
ATOM    762  HA  ILE P 740       0.208  -4.247 -18.554  0.00  0.00      PROA  
ATOM    763  CB  ILE P 740       2.162  -3.475 -18.336  0.00  0.00      PROA  
ATOM    764  HB  ILE P 740       2.749  -2.532 -18.354  0.00  0.00      PROA  
ATOM    765  CG2 ILE P 740       2.143  -3.959 -16.847  0.00  0.00      PROA  
ATOM    766 HG21 ILE P 740       1.583  -4.906 -16.690  0.00  0.00      PROA  
ATOM    767 HG22 ILE P 740       1.628  -3.205 -16.213  0.00  0.00      PROA  
ATOM    768 HG23 ILE P 740       3.194  -4.171 -16.557  0.00  0.00      PROA  
ATOM    769  CG1 ILE P 740       2.958  -4.593 -19.104  0.00  0.00      PROA  
ATOM    770 HG11 ILE P 740       4.021  -4.417 -18.835  0.00  0.00      PROA  
ATOM    771 HG12 ILE P 740       2.928  -4.279 -20.169  0.00  0.00      PROA  
ATOM    772  CD  ILE P 740       2.572  -6.053 -18.928  0.00  0.00      PROA  
ATOM    773  HD1 ILE P 740       3.260  -6.710 -19.501  0.00  0.00      PROA  
ATOM    774  HD2 ILE P 740       1.511  -6.156 -19.239  0.00  0.00      PROA  
ATOM    775  HD3 ILE P 740       2.587  -6.332 -17.852  0.00  0.00      PROA  
ATOM    776  C   ILE P 740       0.064  -2.170 -18.100  0.00  0.00      PROA  
ATOM    777  O   ILE P 740       0.825  -1.199 -17.985  0.00  0.00      PROA  
ATOM    778  N   PRO P 741      -1.215  -2.047 -17.622  0.00  0.00      PROA  
ATOM    779  CD  PRO P 741      -2.300  -2.773 -18.211  0.00  0.00      PROA  
ATOM    780  HD1 PRO P 741      -2.229  -3.745 -17.678  0.00  0.00      PROA  
ATOM    781  HD2 PRO P 741      -2.311  -2.827 -19.320  0.00  0.00      PROA  
ATOM    782  CA  PRO P 741      -1.687  -0.935 -16.776  0.00  0.00      PROA  
ATOM    783  HA  PRO P 741      -1.620   0.025 -17.267  0.00  0.00      PROA  
ATOM    784  CB  PRO P 741      -3.102  -1.347 -16.527  0.00  0.00      PROA  
ATOM    785  HB1 PRO P 741      -3.784  -0.551 -16.157  0.00  0.00      PROA  
ATOM    786  HB2 PRO P 741      -3.068  -2.177 -15.790  0.00  0.00      PROA  
ATOM    787  CG  PRO P 741      -3.597  -1.983 -17.803  0.00  0.00      PROA  
ATOM    788  HG1 PRO P 741      -4.432  -2.695 -17.627  0.00  0.00      PROA  
ATOM    789  HG2 PRO P 741      -3.951  -1.249 -18.558  0.00  0.00      PROA  
ATOM    790  C   PRO P 741      -0.888  -0.658 -15.526  0.00  0.00      PROA  
ATOM    791  O   PRO P 741      -0.661  -1.511 -14.694  0.00  0.00      PROA  
ATOM    792  N   VAL P 742      -0.441   0.562 -15.377  0.00  0.00      PROA  
ATOM    793  HN  VAL P 742      -0.833   1.288 -15.936  0.00  0.00      PROA  
ATOM    794  CA  VAL P 742       0.563   1.045 -14.413  0.00  0.00      PROA  
ATOM    795  HA  VAL P 742       0.553   0.389 -13.556  0.00  0.00      PROA  
ATOM    796  CB  VAL P 742       2.000   1.233 -14.917  0.00  0.00      PROA  
ATOM    797  HB  VAL P 742       2.652   1.700 -14.148  0.00  0.00      PROA  
ATOM    798  CG1 VAL P 742       2.715  -0.078 -15.304  0.00  0.00      PROA  
ATOM    799 HG11 VAL P 742       3.742   0.039 -15.712  0.00  0.00      PROA  
ATOM    800 HG12 VAL P 742       2.072  -0.589 -16.052  0.00  0.00      PROA  
ATOM    801 HG13 VAL P 742       2.729  -0.727 -14.403  0.00  0.00      PROA  
ATOM    802  CG2 VAL P 742       2.025   2.295 -16.106  0.00  0.00      PROA  
ATOM    803 HG21 VAL P 742       1.282   1.968 -16.865  0.00  0.00      PROA  
ATOM    804 HG22 VAL P 742       3.010   2.497 -16.580  0.00  0.00      PROA  
ATOM    805 HG23 VAL P 742       1.613   3.245 -15.704  0.00  0.00      PROA  
ATOM    806  C   VAL P 742      -0.064   2.337 -13.865  0.00  0.00      PROA  
ATOM    807  O   VAL P 742      -0.992   2.851 -14.431  0.00  0.00      PROA  
ATOM    808  N   ALA P 743       0.456   2.857 -12.737  0.00  0.00      PROA  
ATOM    809  HN  ALA P 743       1.013   2.327 -12.102  0.00  0.00      PROA  
ATOM    810  CA  ALA P 743       0.265   4.201 -12.146  0.00  0.00      PROA  
ATOM    811  HA  ALA P 743      -0.423   4.714 -12.802  0.00  0.00      PROA  
ATOM    812  CB  ALA P 743      -0.100   4.008 -10.676  0.00  0.00      PROA  
ATOM    813  HB1 ALA P 743       0.536   3.155 -10.356  0.00  0.00      PROA  
ATOM    814  HB2 ALA P 743      -1.141   3.620 -10.635  0.00  0.00      PROA  
ATOM    815  HB3 ALA P 743      -0.114   4.959 -10.102  0.00  0.00      PROA  
ATOM    816  C   ALA P 743       1.611   4.932 -12.109  0.00  0.00      PROA  
ATOM    817  O   ALA P 743       2.670   4.339 -11.886  0.00  0.00      PROA  
ATOM    818  N   ILE P 744       1.562   6.197 -12.437  0.00  0.00      PROA  
ATOM    819  HN  ILE P 744       0.690   6.519 -12.799  0.00  0.00      PROA  
ATOM    820  CA  ILE P 744       2.706   7.081 -12.655  0.00  0.00      PROA  
ATOM    821  HA  ILE P 744       3.610   6.508 -12.512  0.00  0.00      PROA  
ATOM    822  CB  ILE P 744       2.763   7.746 -14.078  0.00  0.00      PROA  
ATOM    823  HB  ILE P 744       1.844   8.362 -14.185  0.00  0.00      PROA  
ATOM    824  CG2 ILE P 744       3.997   8.645 -14.198  0.00  0.00      PROA  
ATOM    825 HG21 ILE P 744       3.682   9.557 -13.647  0.00  0.00      PROA  
ATOM    826 HG22 ILE P 744       4.288   8.813 -15.257  0.00  0.00      PROA  
ATOM    827 HG23 ILE P 744       4.909   8.261 -13.693  0.00  0.00      PROA  
ATOM    828  CG1 ILE P 744       2.813   6.611 -15.164  0.00  0.00      PROA  
ATOM    829 HG11 ILE P 744       3.304   5.678 -14.815  0.00  0.00      PROA  
ATOM    830 HG12 ILE P 744       3.470   6.977 -15.982  0.00  0.00      PROA  
ATOM    831  CD  ILE P 744       1.397   6.481 -15.730  0.00  0.00      PROA  
ATOM    832  HD1 ILE P 744       1.080   7.474 -16.114  0.00  0.00      PROA  
ATOM    833  HD2 ILE P 744       0.687   6.099 -14.965  0.00  0.00      PROA  
ATOM    834  HD3 ILE P 744       1.474   5.797 -16.601  0.00  0.00      PROA  
ATOM    835  C   ILE P 744       2.699   8.198 -11.577  0.00  0.00      PROA  
ATOM    836  O   ILE P 744       1.856   9.099 -11.529  0.00  0.00      PROA  
ATOM    837  N   LYS P 745       3.664   8.052 -10.584  0.00  0.00      PROA  
ATOM    838  HN  LYS P 745       4.198   7.211 -10.612  0.00  0.00      PROA  
ATOM    839  CA  LYS P 745       3.553   8.851  -9.425  0.00  0.00      PROA  
ATOM    840  HA  LYS P 745       2.620   9.396  -9.411  0.00  0.00      PROA  
ATOM    841  CB  LYS P 745       3.575   7.923  -8.151  0.00  0.00      PROA  
ATOM    842  HB1 LYS P 745       3.298   8.537  -7.267  0.00  0.00      PROA  
ATOM    843  HB2 LYS P 745       4.572   7.489  -7.927  0.00  0.00      PROA  
ATOM    844  CG  LYS P 745       2.655   6.618  -8.262  0.00  0.00      PROA  
ATOM    845  HG1 LYS P 745       3.163   5.785  -8.793  0.00  0.00      PROA  
ATOM    846  HG2 LYS P 745       1.931   6.937  -9.042  0.00  0.00      PROA  
ATOM    847  CD  LYS P 745       2.010   6.127  -6.902  0.00  0.00      PROA  
ATOM    848  HD1 LYS P 745       1.245   5.346  -7.097  0.00  0.00      PROA  
ATOM    849  HD2 LYS P 745       1.431   6.972  -6.473  0.00  0.00      PROA  
ATOM    850  CE  LYS P 745       3.016   5.777  -5.774  0.00  0.00      PROA  
ATOM    851  HE1 LYS P 745       3.618   6.700  -5.632  0.00  0.00      PROA  
ATOM    852  HE2 LYS P 745       3.666   4.912  -6.024  0.00  0.00      PROA  
ATOM    853  NZ  LYS P 745       2.228   5.404  -4.649  0.00  0.00      PROA  
ATOM    854  HZ1 LYS P 745       2.871   5.261  -3.844  0.00  0.00      PROA  
ATOM    855  HZ2 LYS P 745       1.735   4.552  -4.985  0.00  0.00      PROA  
ATOM    856  HZ3 LYS P 745       1.553   6.149  -4.381  0.00  0.00      PROA  
ATOM    857  C   LYS P 745       4.721   9.814  -9.364  0.00  0.00      PROA  
ATOM    858  O   LYS P 745       5.868   9.421  -9.268  0.00  0.00      PROA  
ATOM    859  N   GLU P 746       4.463  11.123  -9.487  0.00  0.00      PROA  
ATOM    860  HN  GLU P 746       3.538  11.404  -9.733  0.00  0.00      PROA  
ATOM    861  CA  GLU P 746       5.441  12.191  -9.487  0.00  0.00      PROA  
ATOM    862  HA  GLU P 746       6.258  11.948 -10.151  0.00  0.00      PROA  
ATOM    863  CB  GLU P 746       4.918  13.558  -9.983  0.00  0.00      PROA  
ATOM    864  HB1 GLU P 746       5.670  14.370  -9.893  0.00  0.00      PROA  
ATOM    865  HB2 GLU P 746       3.966  13.824  -9.474  0.00  0.00      PROA  
ATOM    866  CG  GLU P 746       4.632  13.596 -11.480  0.00  0.00      PROA  
ATOM    867  HG1 GLU P 746       4.442  12.605 -11.945  0.00  0.00      PROA  
ATOM    868  HG2 GLU P 746       5.596  13.908 -11.937  0.00  0.00      PROA  
ATOM    869  CD  GLU P 746       3.655  14.662 -11.962  0.00  0.00      PROA  
ATOM    870  OE1 GLU P 746       2.385  14.348 -12.141  0.00  0.00      PROA  
ATOM    871  OE2 GLU P 746       4.012  15.835 -12.168  0.00  0.00      PROA  
ATOM    872  C   GLU P 746       6.008  12.457  -8.069  0.00  0.00      PROA  
ATOM    873  O   GLU P 746       5.156  12.442  -7.134  0.00  0.00      PROA  
ATOM    874  N   LEU P 747       7.341  12.664  -7.994  0.00  0.00      PROA  
ATOM    875  HN  LEU P 747       7.972  12.530  -8.754  0.00  0.00      PROA  
ATOM    876  CA  LEU P 747       8.010  13.232  -6.823  0.00  0.00      PROA  
ATOM    877  HA  LEU P 747       7.407  13.099  -5.937  0.00  0.00      PROA  
ATOM    878  CB  LEU P 747       9.370  12.542  -6.727  0.00  0.00      PROA  
ATOM    879  HB1 LEU P 747       9.877  12.824  -5.780  0.00  0.00      PROA  
ATOM    880  HB2 LEU P 747      10.026  12.896  -7.551  0.00  0.00      PROA  
ATOM    881  CG  LEU P 747       9.276  10.993  -6.692  0.00  0.00      PROA  
ATOM    882  HG  LEU P 747       8.858  10.517  -7.604  0.00  0.00      PROA  
ATOM    883  CD1 LEU P 747      10.681  10.344  -6.517  0.00  0.00      PROA  
ATOM    884 HD11 LEU P 747      10.729   9.234  -6.492  0.00  0.00      PROA  
ATOM    885 HD12 LEU P 747      11.205  10.714  -5.610  0.00  0.00      PROA  
ATOM    886 HD13 LEU P 747      11.316  10.568  -7.401  0.00  0.00      PROA  
ATOM    887  CD2 LEU P 747       8.217  10.522  -5.683  0.00  0.00      PROA  
ATOM    888 HD21 LEU P 747       8.622  11.043  -4.789  0.00  0.00      PROA  
ATOM    889 HD22 LEU P 747       8.237   9.427  -5.495  0.00  0.00      PROA  
ATOM    890 HD23 LEU P 747       7.247  10.955  -6.005  0.00  0.00      PROA  
ATOM    891  C   LEU P 747       8.200  14.714  -6.903  0.00  0.00      PROA  
ATOM    892  O   LEU P 747       8.072  15.393  -7.908  0.00  0.00      PROA  
ATOM    893  N   ARG P 748       8.406  15.410  -5.729  0.00  0.00      PROA  
ATOM    894  HN  ARG P 748       8.385  15.017  -4.813  0.00  0.00      PROA  
ATOM    895  CA  ARG P 748       8.645  16.877  -5.681  0.00  0.00      PROA  
ATOM    896  HA  ARG P 748       7.818  17.398  -6.139  0.00  0.00      PROA  
ATOM    897  CB  ARG P 748       8.720  17.349  -4.233  0.00  0.00      PROA  
ATOM    898  HB1 ARG P 748       8.979  18.419  -4.384  0.00  0.00      PROA  
ATOM    899  HB2 ARG P 748       9.595  16.969  -3.665  0.00  0.00      PROA  
ATOM    900  CG  ARG P 748       7.499  17.163  -3.334  0.00  0.00      PROA  
ATOM    901  HG1 ARG P 748       7.870  17.702  -2.436  0.00  0.00      PROA  
ATOM    902  HG2 ARG P 748       7.340  16.126  -2.969  0.00  0.00      PROA  
ATOM    903  CD  ARG P 748       6.191  17.740  -3.896  0.00  0.00      PROA  
ATOM    904  HD1 ARG P 748       5.884  17.429  -4.917  0.00  0.00      PROA  
ATOM    905  HD2 ARG P 748       6.383  18.825  -4.039  0.00  0.00      PROA  
ATOM    906  NE  ARG P 748       5.165  17.446  -2.893  0.00  0.00      PROA  
ATOM    907  HE  ARG P 748       5.399  16.961  -2.051  0.00  0.00      PROA  
ATOM    908  CZ  ARG P 748       3.851  17.695  -3.094  0.00  0.00      PROA  
ATOM    909  NH1 ARG P 748       3.501  18.428  -4.104  0.00  0.00      PROA  
ATOM    910 HH11 ARG P 748       2.579  18.269  -4.458  0.00  0.00      PROA  
ATOM    911 HH12 ARG P 748       4.149  18.911  -4.694  0.00  0.00      PROA  
ATOM    912  NH2 ARG P 748       2.929  17.235  -2.308  0.00  0.00      PROA  
ATOM    913 HH21 ARG P 748       3.091  16.555  -1.593  0.00  0.00      PROA  
ATOM    914 HH22 ARG P 748       1.978  17.491  -2.482  0.00  0.00      PROA  
ATOM    915  C   ARG P 748      10.005  17.252  -6.365  0.00  0.00      PROA  
ATOM    916  O   ARG P 748      10.947  16.469  -6.324  0.00  0.00      PROA  
ATOM    917  N   GLU P 749      10.254  18.381  -6.973  0.00  0.00      PROA  
ATOM    918  HN  GLU P 749       9.612  19.140  -7.040  0.00  0.00      PROA  
ATOM    919  CA  GLU P 749      11.450  18.667  -7.734  0.00  0.00      PROA  
ATOM    920  HA  GLU P 749      11.651  17.813  -8.364  0.00  0.00      PROA  
ATOM    921  CB  GLU P 749      11.256  19.830  -8.755  0.00  0.00      PROA  
ATOM    922  HB1 GLU P 749      12.217  20.004  -9.284  0.00  0.00      PROA  
ATOM    923  HB2 GLU P 749      10.995  20.778  -8.236  0.00  0.00      PROA  
ATOM    924  CG  GLU P 749      10.220  19.464  -9.822  0.00  0.00      PROA  
ATOM    925  HG1 GLU P 749       9.209  19.217  -9.433  0.00  0.00      PROA  
ATOM    926  HG2 GLU P 749      10.458  18.651 -10.541  0.00  0.00      PROA  
ATOM    927  CD  GLU P 749      10.021  20.678 -10.715  0.00  0.00      PROA  
ATOM    928  OE1 GLU P 749      10.515  20.601 -11.903  0.00  0.00      PROA  
ATOM    929  OE2 GLU P 749       9.494  21.724 -10.270  0.00  0.00      PROA  
ATOM    930  C   GLU P 749      12.694  18.886  -6.892  0.00  0.00      PROA  
ATOM    931  O   GLU P 749      12.614  19.547  -5.897  0.00  0.00      PROA  
ATOM    932  N   ALA P 750      13.786  18.257  -7.339  0.00  0.00      PROA  
ATOM    933  HN  ALA P 750      13.732  17.701  -8.164  0.00  0.00      PROA  
ATOM    934  CA  ALA P 750      15.050  18.404  -6.640  0.00  0.00      PROA  
ATOM    935  HA  ALA P 750      14.944  19.023  -5.762  0.00  0.00      PROA  
ATOM    936  CB  ALA P 750      15.602  17.071  -6.029  0.00  0.00      PROA  
ATOM    937  HB1 ALA P 750      15.700  16.284  -6.806  0.00  0.00      PROA  
ATOM    938  HB2 ALA P 750      14.976  16.541  -5.280  0.00  0.00      PROA  
ATOM    939  HB3 ALA P 750      16.530  17.251  -5.445  0.00  0.00      PROA  
ATOM    940  C   ALA P 750      16.097  18.975  -7.523  0.00  0.00      PROA  
ATOM    941  O   ALA P 750      16.532  18.346  -8.506  0.00  0.00      PROA  
ATOM    942  N   THR P 751      16.509  20.175  -7.138  0.00  0.00      PROA  
ATOM    943  HN  THR P 751      16.115  20.742  -6.419  0.00  0.00      PROA  
ATOM    944  CA  THR P 751      17.747  20.774  -7.674  0.00  0.00      PROA  
ATOM    945  HA  THR P 751      17.620  20.698  -8.744  0.00  0.00      PROA  
ATOM    946  CB  THR P 751      17.889  22.306  -7.252  0.00  0.00      PROA  
ATOM    947  HB  THR P 751      16.921  22.696  -7.633  0.00  0.00      PROA  
ATOM    948  OG1 THR P 751      18.888  22.888  -8.069  0.00  0.00      PROA  
ATOM    949  HG1 THR P 751      18.599  22.895  -8.984  0.00  0.00      PROA  
ATOM    950  CG2 THR P 751      18.255  22.476  -5.775  0.00  0.00      PROA  
ATOM    951 HG21 THR P 751      18.553  23.495  -5.445  0.00  0.00      PROA  
ATOM    952 HG22 THR P 751      19.218  21.956  -5.580  0.00  0.00      PROA  
ATOM    953 HG23 THR P 751      17.524  21.928  -5.144  0.00  0.00      PROA  
ATOM    954  C   THR P 751      19.113  20.083  -7.425  0.00  0.00      PROA  
ATOM    955  O   THR P 751      19.990  20.072  -8.305  0.00  0.00      PROA  
ATOM    956  N   SER P 752      19.293  19.490  -6.290  0.00  0.00      PROA  
ATOM    957  HN  SER P 752      18.612  19.504  -5.562  0.00  0.00      PROA  
ATOM    958  CA  SER P 752      20.571  18.867  -5.955  0.00  0.00      PROA  
ATOM    959  HA  SER P 752      21.257  19.676  -6.156  0.00  0.00      PROA  
ATOM    960  CB  SER P 752      20.608  18.802  -4.383  0.00  0.00      PROA  
ATOM    961  HB1 SER P 752      20.015  17.990  -3.909  0.00  0.00      PROA  
ATOM    962  HB2 SER P 752      20.293  19.671  -3.767  0.00  0.00      PROA  
ATOM    963  OG  SER P 752      21.900  18.515  -4.017  0.00  0.00      PROA  
ATOM    964  HG1 SER P 752      22.420  19.322  -4.009  0.00  0.00      PROA  
ATOM    965  C   SER P 752      20.863  17.515  -6.488  0.00  0.00      PROA  
ATOM    966  O   SER P 752      19.988  16.627  -6.359  0.00  0.00      PROA  
ATOM    967  N   PRO P 753      22.017  17.311  -7.002  0.00  0.00      PROA  
ATOM    968  CD  PRO P 753      22.770  18.352  -7.753  0.00  0.00      PROA  
ATOM    969  HD1 PRO P 753      23.124  19.206  -7.137  0.00  0.00      PROA  
ATOM    970  HD2 PRO P 753      22.077  18.906  -8.422  0.00  0.00      PROA  
ATOM    971  CA  PRO P 753      22.553  16.004  -7.272  0.00  0.00      PROA  
ATOM    972  HA  PRO P 753      21.935  15.597  -8.058  0.00  0.00      PROA  
ATOM    973  CB  PRO P 753      23.967  16.258  -7.768  0.00  0.00      PROA  
ATOM    974  HB1 PRO P 753      24.288  15.393  -8.386  0.00  0.00      PROA  
ATOM    975  HB2 PRO P 753      24.646  16.203  -6.891  0.00  0.00      PROA  
ATOM    976  CG  PRO P 753      23.918  17.598  -8.409  0.00  0.00      PROA  
ATOM    977  HG1 PRO P 753      24.902  18.113  -8.374  0.00  0.00      PROA  
ATOM    978  HG2 PRO P 753      23.800  17.409  -9.497  0.00  0.00      PROA  
ATOM    979  C   PRO P 753      22.471  15.047  -6.084  0.00  0.00      PROA  
ATOM    980  O   PRO P 753      22.108  13.889  -6.349  0.00  0.00      PROA  
ATOM    981  N   LYS P 754      22.770  15.402  -4.857  0.00  0.00      PROA  
ATOM    982  HN  LYS P 754      23.128  16.309  -4.649  0.00  0.00      PROA  
ATOM    983  CA  LYS P 754      22.672  14.486  -3.785  0.00  0.00      PROA  
ATOM    984  HA  LYS P 754      23.239  13.629  -4.117  0.00  0.00      PROA  
ATOM    985  CB  LYS P 754      23.289  15.114  -2.473  0.00  0.00      PROA  
ATOM    986  HB1 LYS P 754      23.120  14.452  -1.597  0.00  0.00      PROA  
ATOM    987  HB2 LYS P 754      22.811  16.102  -2.302  0.00  0.00      PROA  
ATOM    988  CG  LYS P 754      24.868  15.145  -2.464  0.00  0.00      PROA  
ATOM    989  HG1 LYS P 754      25.418  14.212  -2.709  0.00  0.00      PROA  
ATOM    990  HG2 LYS P 754      25.196  15.235  -1.406  0.00  0.00      PROA  
ATOM    991  CD  LYS P 754      25.514  16.344  -3.239  0.00  0.00      PROA  
ATOM    992  HD1 LYS P 754      25.055  17.321  -2.978  0.00  0.00      PROA  
ATOM    993  HD2 LYS P 754      25.352  16.054  -4.300  0.00  0.00      PROA  
ATOM    994  CE  LYS P 754      26.951  16.580  -2.858  0.00  0.00      PROA  
ATOM    995  HE1 LYS P 754      27.494  15.612  -2.906  0.00  0.00      PROA  
ATOM    996  HE2 LYS P 754      27.116  17.000  -1.843  0.00  0.00      PROA  
ATOM    997  NZ  LYS P 754      27.554  17.570  -3.779  0.00  0.00      PROA  
ATOM    998  HZ1 LYS P 754      28.591  17.500  -3.746  0.00  0.00      PROA  
ATOM    999  HZ2 LYS P 754      27.265  18.532  -3.507  0.00  0.00      PROA  
ATOM   1000  HZ3 LYS P 754      27.129  17.412  -4.714  0.00  0.00      PROA  
ATOM   1001  C   LYS P 754      21.327  14.008  -3.497  0.00  0.00      PROA  
ATOM   1002  O   LYS P 754      21.162  12.802  -3.311  0.00  0.00      PROA  
ATOM   1003  N   ALA P 755      20.289  14.842  -3.454  0.00  0.00      PROA  
ATOM   1004  HN  ALA P 755      20.312  15.795  -3.745  0.00  0.00      PROA  
ATOM   1005  CA  ALA P 755      18.968  14.386  -3.204  0.00  0.00      PROA  
ATOM   1006  HA  ALA P 755      18.783  13.914  -2.251  0.00  0.00      PROA  
ATOM   1007  CB  ALA P 755      18.127  15.682  -3.220  0.00  0.00      PROA  
ATOM   1008  HB1 ALA P 755      18.366  16.270  -4.132  0.00  0.00      PROA  
ATOM   1009  HB2 ALA P 755      18.377  16.253  -2.300  0.00  0.00      PROA  
ATOM   1010  HB3 ALA P 755      17.074  15.338  -3.136  0.00  0.00      PROA  
ATOM   1011  C   ALA P 755      18.472  13.457  -4.284  0.00  0.00      PROA  
ATOM   1012  O   ALA P 755      17.832  12.492  -4.015  0.00  0.00      PROA  
ATOM   1013  N   ASN P 756      18.728  13.673  -5.616  0.00  0.00      PROA  
ATOM   1014  HN  ASN P 756      19.189  14.540  -5.789  0.00  0.00      PROA  
ATOM   1015  CA  ASN P 756      18.504  12.713  -6.639  0.00  0.00      PROA  
ATOM   1016  HA  ASN P 756      17.444  12.523  -6.559  0.00  0.00      PROA  
ATOM   1017  CB  ASN P 756      18.779  13.275  -8.076  0.00  0.00      PROA  
ATOM   1018  HB1 ASN P 756      18.690  12.464  -8.829  0.00  0.00      PROA  
ATOM   1019  HB2 ASN P 756      19.825  13.645  -8.126  0.00  0.00      PROA  
ATOM   1020  CG  ASN P 756      17.726  14.348  -8.310  0.00  0.00      PROA  
ATOM   1021  OD1 ASN P 756      16.601  14.080  -8.846  0.00  0.00      PROA  
ATOM   1022  ND2 ASN P 756      18.132  15.589  -7.994  0.00  0.00      PROA  
ATOM   1023 HD21 ASN P 756      17.563  16.383  -8.209  0.00  0.00      PROA  
ATOM   1024 HD22 ASN P 756      19.054  15.814  -7.680  0.00  0.00      PROA  
ATOM   1025  C   ASN P 756      19.141  11.424  -6.308  0.00  0.00      PROA  
ATOM   1026  O   ASN P 756      18.590  10.318  -6.561  0.00  0.00      PROA  
ATOM   1027  N   LYS P 757      20.391  11.376  -5.824  0.00  0.00      PROA  
ATOM   1028  HN  LYS P 757      20.908  12.190  -5.573  0.00  0.00      PROA  
ATOM   1029  CA  LYS P 757      20.987  10.074  -5.452  0.00  0.00      PROA  
ATOM   1030  HA  LYS P 757      20.941   9.351  -6.253  0.00  0.00      PROA  
ATOM   1031  CB  LYS P 757      22.517  10.243  -5.081  0.00  0.00      PROA  
ATOM   1032  HB1 LYS P 757      22.501  11.061  -4.329  0.00  0.00      PROA  
ATOM   1033  HB2 LYS P 757      23.181  10.615  -5.890  0.00  0.00      PROA  
ATOM   1034  CG  LYS P 757      23.130   9.060  -4.377  0.00  0.00      PROA  
ATOM   1035  HG1 LYS P 757      22.658   8.668  -3.451  0.00  0.00      PROA  
ATOM   1036  HG2 LYS P 757      24.152   9.346  -4.049  0.00  0.00      PROA  
ATOM   1037  CD  LYS P 757      23.316   7.834  -5.362  0.00  0.00      PROA  
ATOM   1038  HD1 LYS P 757      23.741   8.179  -6.329  0.00  0.00      PROA  
ATOM   1039  HD2 LYS P 757      22.309   7.465  -5.649  0.00  0.00      PROA  
ATOM   1040  CE  LYS P 757      24.147   6.722  -4.852  0.00  0.00      PROA  
ATOM   1041  HE1 LYS P 757      25.145   7.109  -4.554  0.00  0.00      PROA  
ATOM   1042  HE2 LYS P 757      24.306   5.958  -5.643  0.00  0.00      PROA  
ATOM   1043  NZ  LYS P 757      23.663   6.095  -3.613  0.00  0.00      PROA  
ATOM   1044  HZ1 LYS P 757      22.765   5.572  -3.636  0.00  0.00      PROA  
ATOM   1045  HZ2 LYS P 757      23.597   6.842  -2.892  0.00  0.00      PROA  
ATOM   1046  HZ3 LYS P 757      24.407   5.410  -3.373  0.00  0.00      PROA  
ATOM   1047  C   LYS P 757      20.222   9.362  -4.382  0.00  0.00      PROA  
ATOM   1048  O   LYS P 757      20.050   8.141  -4.384  0.00  0.00      PROA  
ATOM   1049  N   GLU P 758      19.691  10.125  -3.378  0.00  0.00      PROA  
ATOM   1050  HN  GLU P 758      19.789  11.115  -3.305  0.00  0.00      PROA  
ATOM   1051  CA  GLU P 758      18.775   9.623  -2.415  0.00  0.00      PROA  
ATOM   1052  HA  GLU P 758      19.169   8.750  -1.916  0.00  0.00      PROA  
ATOM   1053  CB  GLU P 758      18.564  10.609  -1.291  0.00  0.00      PROA  
ATOM   1054  HB1 GLU P 758      17.650  10.303  -0.739  0.00  0.00      PROA  
ATOM   1055  HB2 GLU P 758      18.288  11.630  -1.631  0.00  0.00      PROA  
ATOM   1056  CG  GLU P 758      19.852  10.734  -0.421  0.00  0.00      PROA  
ATOM   1057  HG1 GLU P 758      20.650  11.324  -0.920  0.00  0.00      PROA  
ATOM   1058  HG2 GLU P 758      20.127   9.708  -0.096  0.00  0.00      PROA  
ATOM   1059  CD  GLU P 758      19.524  11.389   0.938  0.00  0.00      PROA  
ATOM   1060  OE1 GLU P 758      20.354  12.294   1.343  0.00  0.00      PROA  
ATOM   1061  OE2 GLU P 758      18.491  11.043   1.597  0.00  0.00      PROA  
ATOM   1062  C   GLU P 758      17.466   9.101  -3.012  0.00  0.00      PROA  
ATOM   1063  O   GLU P 758      16.971   8.014  -2.583  0.00  0.00      PROA  
ATOM   1064  N   ILE P 759      16.918   9.782  -3.995  0.00  0.00      PROA  
ATOM   1065  HN  ILE P 759      17.335  10.611  -4.360  0.00  0.00      PROA  
ATOM   1066  CA  ILE P 759      15.731   9.316  -4.689  0.00  0.00      PROA  
ATOM   1067  HA  ILE P 759      15.049   9.182  -3.863  0.00  0.00      PROA  
ATOM   1068  CB  ILE P 759      15.222  10.495  -5.595  0.00  0.00      PROA  
ATOM   1069  HB  ILE P 759      16.079  10.912  -6.166  0.00  0.00      PROA  
ATOM   1070  CG2 ILE P 759      14.251   9.997  -6.680  0.00  0.00      PROA  
ATOM   1071 HG21 ILE P 759      13.971  10.762  -7.435  0.00  0.00      PROA  
ATOM   1072 HG22 ILE P 759      13.301   9.542  -6.326  0.00  0.00      PROA  
ATOM   1073 HG23 ILE P 759      14.822   9.259  -7.284  0.00  0.00      PROA  
ATOM   1074  CG1 ILE P 759      14.461  11.636  -4.842  0.00  0.00      PROA  
ATOM   1075 HG11 ILE P 759      14.864  11.838  -3.827  0.00  0.00      PROA  
ATOM   1076 HG12 ILE P 759      13.458  11.194  -4.658  0.00  0.00      PROA  
ATOM   1077  CD  ILE P 759      14.310  12.927  -5.592  0.00  0.00      PROA  
ATOM   1078  HD1 ILE P 759      14.117  13.853  -5.009  0.00  0.00      PROA  
ATOM   1079  HD2 ILE P 759      13.541  12.874  -6.393  0.00  0.00      PROA  
ATOM   1080  HD3 ILE P 759      15.272  13.023  -6.140  0.00  0.00      PROA  
ATOM   1081  C   ILE P 759      15.936   8.014  -5.455  0.00  0.00      PROA  
ATOM   1082  O   ILE P 759      15.051   7.183  -5.516  0.00  0.00      PROA  
ATOM   1083  N   LEU P 760      17.129   7.879  -6.162  0.00  0.00      PROA  
ATOM   1084  HN  LEU P 760      17.780   8.632  -6.124  0.00  0.00      PROA  
ATOM   1085  CA  LEU P 760      17.624   6.619  -6.738  0.00  0.00      PROA  
ATOM   1086  HA  LEU P 760      16.881   6.301  -7.454  0.00  0.00      PROA  
ATOM   1087  CB  LEU P 760      18.886   6.956  -7.613  0.00  0.00      PROA  
ATOM   1088  HB1 LEU P 760      19.493   6.032  -7.723  0.00  0.00      PROA  
ATOM   1089  HB2 LEU P 760      19.603   7.525  -6.983  0.00  0.00      PROA  
ATOM   1090  CG  LEU P 760      18.651   7.646  -9.000  0.00  0.00      PROA  
ATOM   1091  HG  LEU P 760      18.158   8.619  -8.787  0.00  0.00      PROA  
ATOM   1092  CD1 LEU P 760      20.000   7.959  -9.686  0.00  0.00      PROA  
ATOM   1093 HD11 LEU P 760      20.508   8.752  -9.096  0.00  0.00      PROA  
ATOM   1094 HD12 LEU P 760      19.923   8.468 -10.670  0.00  0.00      PROA  
ATOM   1095 HD13 LEU P 760      20.665   7.077  -9.807  0.00  0.00      PROA  
ATOM   1096  CD2 LEU P 760      17.941   6.710 -10.010  0.00  0.00      PROA  
ATOM   1097 HD21 LEU P 760      17.559   7.199 -10.931  0.00  0.00      PROA  
ATOM   1098 HD22 LEU P 760      17.052   6.218  -9.559  0.00  0.00      PROA  
ATOM   1099 HD23 LEU P 760      18.655   5.892 -10.244  0.00  0.00      PROA  
ATOM   1100  C   LEU P 760      17.677   5.450  -5.804  0.00  0.00      PROA  
ATOM   1101  O   LEU P 760      17.069   4.382  -5.979  0.00  0.00      PROA  
ATOM   1102  N   ASP P 761      18.359   5.666  -4.657  0.00  0.00      PROA  
ATOM   1103  HN  ASP P 761      18.918   6.487  -4.571  0.00  0.00      PROA  
ATOM   1104  CA  ASP P 761      18.423   4.722  -3.561  0.00  0.00      PROA  
ATOM   1105  HA  ASP P 761      18.978   3.853  -3.882  0.00  0.00      PROA  
ATOM   1106  CB  ASP P 761      19.287   5.345  -2.358  0.00  0.00      PROA  
ATOM   1107  HB1 ASP P 761      19.151   4.735  -1.439  0.00  0.00      PROA  
ATOM   1108  HB2 ASP P 761      18.782   6.325  -2.217  0.00  0.00      PROA  
ATOM   1109  CG  ASP P 761      20.771   5.395  -2.665  0.00  0.00      PROA  
ATOM   1110  OD1 ASP P 761      21.163   5.093  -3.783  0.00  0.00      PROA  
ATOM   1111  OD2 ASP P 761      21.506   5.754  -1.702  0.00  0.00      PROA  
ATOM   1112  C   ASP P 761      17.020   4.291  -3.088  0.00  0.00      PROA  
ATOM   1113  O   ASP P 761      16.627   3.101  -3.086  0.00  0.00      PROA  
ATOM   1114  N   GLU P 762      16.096   5.193  -2.769  0.00  0.00      PROA  
ATOM   1115  HN  GLU P 762      16.308   6.166  -2.734  0.00  0.00      PROA  
ATOM   1116  CA  GLU P 762      14.751   4.860  -2.336  0.00  0.00      PROA  
ATOM   1117  HA  GLU P 762      15.002   4.175  -1.540  0.00  0.00      PROA  
ATOM   1118  CB  GLU P 762      14.035   6.158  -1.918  0.00  0.00      PROA  
ATOM   1119  HB1 GLU P 762      12.955   5.950  -1.759  0.00  0.00      PROA  
ATOM   1120  HB2 GLU P 762      14.109   6.911  -2.731  0.00  0.00      PROA  
ATOM   1121  CG  GLU P 762      14.687   6.808  -0.682  0.00  0.00      PROA  
ATOM   1122  HG1 GLU P 762      15.779   6.980  -0.794  0.00  0.00      PROA  
ATOM   1123  HG2 GLU P 762      14.554   6.149   0.202  0.00  0.00      PROA  
ATOM   1124  CD  GLU P 762      14.116   8.081  -0.211  0.00  0.00      PROA  
ATOM   1125  OE1 GLU P 762      12.938   8.424  -0.364  0.00  0.00      PROA  
ATOM   1126  OE2 GLU P 762      14.909   8.778   0.459  0.00  0.00      PROA  
ATOM   1127  C   GLU P 762      13.970   4.054  -3.408  0.00  0.00      PROA  
ATOM   1128  O   GLU P 762      13.236   3.053  -3.122  0.00  0.00      PROA  
ATOM   1129  N   ALA P 763      14.216   4.391  -4.671  0.00  0.00      PROA  
ATOM   1130  HN  ALA P 763      14.813   5.179  -4.802  0.00  0.00      PROA  
ATOM   1131  CA  ALA P 763      13.520   3.672  -5.764  0.00  0.00      PROA  
ATOM   1132  HA  ALA P 763      12.472   3.583  -5.517  0.00  0.00      PROA  
ATOM   1133  CB  ALA P 763      13.712   4.498  -7.043  0.00  0.00      PROA  
ATOM   1134  HB1 ALA P 763      13.007   4.230  -7.859  0.00  0.00      PROA  
ATOM   1135  HB2 ALA P 763      14.796   4.531  -7.285  0.00  0.00      PROA  
ATOM   1136  HB3 ALA P 763      13.351   5.511  -6.765  0.00  0.00      PROA  
ATOM   1137  C   ALA P 763      14.167   2.282  -6.015  0.00  0.00      PROA  
ATOM   1138  O   ALA P 763      13.409   1.364  -6.209  0.00  0.00      PROA  
ATOM   1139  N   TYR P 764      15.446   2.027  -5.802  0.00  0.00      PROA  
ATOM   1140  HN  TYR P 764      16.093   2.785  -5.817  0.00  0.00      PROA  
ATOM   1141  CA  TYR P 764      16.044   0.652  -5.769  0.00  0.00      PROA  
ATOM   1142  HA  TYR P 764      15.838   0.218  -6.736  0.00  0.00      PROA  
ATOM   1143  CB  TYR P 764      17.606   0.697  -5.679  0.00  0.00      PROA  
ATOM   1144  HB1 TYR P 764      17.830   1.351  -4.809  0.00  0.00      PROA  
ATOM   1145  HB2 TYR P 764      18.001   1.242  -6.562  0.00  0.00      PROA  
ATOM   1146  CG  TYR P 764      18.353  -0.558  -5.575  0.00  0.00      PROA  
ATOM   1147  CD1 TYR P 764      19.590  -0.636  -4.937  0.00  0.00      PROA  
ATOM   1148  HD1 TYR P 764      19.922   0.148  -4.273  0.00  0.00      PROA  
ATOM   1149  CE1 TYR P 764      20.281  -1.860  -4.794  0.00  0.00      PROA  
ATOM   1150  HE1 TYR P 764      21.143  -1.728  -4.157  0.00  0.00      PROA  
ATOM   1151  CZ  TYR P 764      19.942  -2.887  -5.671  0.00  0.00      PROA  
ATOM   1152  OH  TYR P 764      20.764  -4.079  -5.715  0.00  0.00      PROA  
ATOM   1153  HH  TYR P 764      20.324  -4.756  -6.234  0.00  0.00      PROA  
ATOM   1154  CD2 TYR P 764      18.026  -1.629  -6.468  0.00  0.00      PROA  
ATOM   1155  HD2 TYR P 764      17.046  -1.575  -6.919  0.00  0.00      PROA  
ATOM   1156  CE2 TYR P 764      18.862  -2.825  -6.553  0.00  0.00      PROA  
ATOM   1157  HE2 TYR P 764      18.512  -3.647  -7.160  0.00  0.00      PROA  
ATOM   1158  C   TYR P 764      15.458  -0.326  -4.735  0.00  0.00      PROA  
ATOM   1159  O   TYR P 764      15.299  -1.540  -4.996  0.00  0.00      PROA  
ATOM   1160  N   VAL P 765      15.074   0.164  -3.516  0.00  0.00      PROA  
ATOM   1161  HN  VAL P 765      15.224   1.147  -3.435  0.00  0.00      PROA  
ATOM   1162  CA  VAL P 765      14.387  -0.554  -2.458  0.00  0.00      PROA  
ATOM   1163  HA  VAL P 765      15.051  -1.360  -2.184  0.00  0.00      PROA  
ATOM   1164  CB  VAL P 765      14.066   0.370  -1.207  0.00  0.00      PROA  
ATOM   1165  HB  VAL P 765      13.416   1.211  -1.530  0.00  0.00      PROA  
ATOM   1166  CG1 VAL P 765      13.212  -0.418  -0.186  0.00  0.00      PROA  
ATOM   1167 HG11 VAL P 765      12.293  -0.795  -0.683  0.00  0.00      PROA  
ATOM   1168 HG12 VAL P 765      13.078   0.062   0.807  0.00  0.00      PROA  
ATOM   1169 HG13 VAL P 765      13.783  -1.312   0.144  0.00  0.00      PROA  
ATOM   1170  CG2 VAL P 765      15.371   0.940  -0.632  0.00  0.00      PROA  
ATOM   1171 HG21 VAL P 765      16.135   0.148  -0.481  0.00  0.00      PROA  
ATOM   1172 HG22 VAL P 765      15.293   1.503   0.323  0.00  0.00      PROA  
ATOM   1173 HG23 VAL P 765      15.751   1.687  -1.361  0.00  0.00      PROA  
ATOM   1174  C   VAL P 765      13.038  -1.076  -3.002  0.00  0.00      PROA  
ATOM   1175  O   VAL P 765      12.724  -2.277  -2.926  0.00  0.00      PROA  
ATOM   1176  N   MET P 766      12.224  -0.167  -3.667  0.00  0.00      PROA  
ATOM   1177  HN  MET P 766      12.500   0.787  -3.758  0.00  0.00      PROA  
ATOM   1178  CA  MET P 766      10.878  -0.479  -4.128  0.00  0.00      PROA  
ATOM   1179  HA  MET P 766      10.375  -1.153  -3.451  0.00  0.00      PROA  
ATOM   1180  CB  MET P 766       9.953   0.774  -4.319  0.00  0.00      PROA  
ATOM   1181  HB1 MET P 766       8.898   0.471  -4.489  0.00  0.00      PROA  
ATOM   1182  HB2 MET P 766      10.285   1.415  -5.164  0.00  0.00      PROA  
ATOM   1183  CG  MET P 766       9.926   1.626  -2.978  0.00  0.00      PROA  
ATOM   1184  HG1 MET P 766      10.936   2.054  -2.802  0.00  0.00      PROA  
ATOM   1185  HG2 MET P 766       9.821   0.855  -2.186  0.00  0.00      PROA  
ATOM   1186  SD  MET P 766       8.732   2.904  -2.760  0.00  0.00      PROA  
ATOM   1187  CE  MET P 766       9.606   3.991  -3.851  0.00  0.00      PROA  
ATOM   1188  HE1 MET P 766       9.418   5.055  -3.594  0.00  0.00      PROA  
ATOM   1189  HE2 MET P 766       9.260   3.681  -4.861  0.00  0.00      PROA  
ATOM   1190  HE3 MET P 766      10.710   3.872  -3.796  0.00  0.00      PROA  
ATOM   1191  C   MET P 766      10.811  -1.313  -5.416  0.00  0.00      PROA  
ATOM   1192  O   MET P 766       9.914  -2.101  -5.665  0.00  0.00      PROA  
ATOM   1193  N   ALA P 767      11.875  -1.157  -6.209  0.00  0.00      PROA  
ATOM   1194  HN  ALA P 767      12.619  -0.508  -6.073  0.00  0.00      PROA  
ATOM   1195  CA  ALA P 767      11.975  -1.765  -7.513  0.00  0.00      PROA  
ATOM   1196  HA  ALA P 767      11.050  -1.883  -8.058  0.00  0.00      PROA  
ATOM   1197  CB  ALA P 767      13.060  -1.118  -8.357  0.00  0.00      PROA  
ATOM   1198  HB1 ALA P 767      13.271  -1.636  -9.317  0.00  0.00      PROA  
ATOM   1199  HB2 ALA P 767      14.066  -1.108  -7.885  0.00  0.00      PROA  
ATOM   1200  HB3 ALA P 767      12.777  -0.102  -8.708  0.00  0.00      PROA  
ATOM   1201  C   ALA P 767      12.313  -3.199  -7.355  0.00  0.00      PROA  
ATOM   1202  O   ALA P 767      12.209  -4.027  -8.204  0.00  0.00      PROA  
ATOM   1203  N   SER P 768      13.019  -3.569  -6.203  0.00  0.00      PROA  
ATOM   1204  HN  SER P 768      13.156  -2.859  -5.517  0.00  0.00      PROA  
ATOM   1205  CA  SER P 768      13.726  -4.856  -6.094  0.00  0.00      PROA  
ATOM   1206  HA  SER P 768      13.937  -5.263  -7.072  0.00  0.00      PROA  
ATOM   1207  CB  SER P 768      15.158  -4.663  -5.484  0.00  0.00      PROA  
ATOM   1208  HB1 SER P 768      15.815  -4.037  -6.125  0.00  0.00      PROA  
ATOM   1209  HB2 SER P 768      15.694  -5.634  -5.536  0.00  0.00      PROA  
ATOM   1210  OG  SER P 768      15.115  -4.064  -4.199  0.00  0.00      PROA  
ATOM   1211  HG1 SER P 768      15.051  -3.120  -4.359  0.00  0.00      PROA  
ATOM   1212  C   SER P 768      13.025  -5.907  -5.332  0.00  0.00      PROA  
ATOM   1213  O   SER P 768      13.492  -7.051  -5.257  0.00  0.00      PROA  
ATOM   1214  N   VAL P 769      11.812  -5.680  -4.846  0.00  0.00      PROA  
ATOM   1215  HN  VAL P 769      11.409  -4.800  -5.086  0.00  0.00      PROA  
ATOM   1216  CA  VAL P 769      11.027  -6.627  -4.092  0.00  0.00      PROA  
ATOM   1217  HA  VAL P 769      11.605  -7.160  -3.352  0.00  0.00      PROA  
ATOM   1218  CB  VAL P 769       9.896  -5.991  -3.243  0.00  0.00      PROA  
ATOM   1219  HB  VAL P 769       9.415  -6.853  -2.733  0.00  0.00      PROA  
ATOM   1220  CG1 VAL P 769      10.466  -5.161  -2.075  0.00  0.00      PROA  
ATOM   1221 HG11 VAL P 769       9.653  -4.740  -1.447  0.00  0.00      PROA  
ATOM   1222 HG12 VAL P 769      11.016  -4.304  -2.520  0.00  0.00      PROA  
ATOM   1223 HG13 VAL P 769      11.128  -5.687  -1.353  0.00  0.00      PROA  
ATOM   1224  CG2 VAL P 769       8.726  -5.300  -4.067  0.00  0.00      PROA  
ATOM   1225 HG21 VAL P 769       8.195  -6.053  -4.687  0.00  0.00      PROA  
ATOM   1226 HG22 VAL P 769       9.173  -4.404  -4.550  0.00  0.00      PROA  
ATOM   1227 HG23 VAL P 769       7.930  -4.825  -3.455  0.00  0.00      PROA  
ATOM   1228  C   VAL P 769      10.429  -7.788  -4.978  0.00  0.00      PROA  
ATOM   1229  O   VAL P 769      10.086  -7.720  -6.133  0.00  0.00      PROA  
ATOM   1230  N   ASP P 770      10.194  -8.939  -4.343  0.00  0.00      PROA  
ATOM   1231  HN  ASP P 770      10.476  -9.133  -3.407  0.00  0.00      PROA  
ATOM   1232  CA  ASP P 770       9.630 -10.110  -5.002  0.00  0.00      PROA  
ATOM   1233  HA  ASP P 770       9.076  -9.789  -5.872  0.00  0.00      PROA  
ATOM   1234  CB  ASP P 770      10.815 -11.003  -5.555  0.00  0.00      PROA  
ATOM   1235  HB1 ASP P 770      11.344 -11.444  -4.684  0.00  0.00      PROA  
ATOM   1236  HB2 ASP P 770      11.435 -10.390  -6.243  0.00  0.00      PROA  
ATOM   1237  CG  ASP P 770      10.303 -12.116  -6.422  0.00  0.00      PROA  
ATOM   1238  OD1 ASP P 770       9.121 -12.195  -6.850  0.00  0.00      PROA  
ATOM   1239  OD2 ASP P 770      11.118 -12.963  -6.758  0.00  0.00      PROA  
ATOM   1240  C   ASP P 770       8.740 -10.807  -4.088  0.00  0.00      PROA  
ATOM   1241  O   ASP P 770       9.170 -11.777  -3.546  0.00  0.00      PROA  
ATOM   1242  N   ASN P 771       7.436 -10.390  -3.988  0.00  0.00      PROA  
ATOM   1243  HN  ASN P 771       6.991  -9.688  -4.538  0.00  0.00      PROA  
ATOM   1244  CA  ASN P 771       6.555 -11.044  -3.091  0.00  0.00      PROA  
ATOM   1245  HA  ASN P 771       6.517 -12.077  -3.405  0.00  0.00      PROA  
ATOM   1246  CB  ASN P 771       6.941 -10.745  -1.539  0.00  0.00      PROA  
ATOM   1247  HB1 ASN P 771       6.991  -9.650  -1.362  0.00  0.00      PROA  
ATOM   1248  HB2 ASN P 771       7.914 -11.253  -1.361  0.00  0.00      PROA  
ATOM   1249  CG  ASN P 771       5.862 -11.187  -0.500  0.00  0.00      PROA  
ATOM   1250  OD1 ASN P 771       4.710 -10.823  -0.516  0.00  0.00      PROA  
ATOM   1251  ND2 ASN P 771       6.347 -12.068   0.428  0.00  0.00      PROA  
ATOM   1252 HD21 ASN P 771       5.694 -12.499   1.051  0.00  0.00      PROA  
ATOM   1253 HD22 ASN P 771       7.320 -12.301   0.407  0.00  0.00      PROA  
ATOM   1254  C   ASN P 771       5.127 -10.470  -3.464  0.00  0.00      PROA  
ATOM   1255  O   ASN P 771       5.017  -9.300  -3.941  0.00  0.00      PROA  
ATOM   1256  N   PRO P 772       4.030 -11.194  -3.380  0.00  0.00      PROA  
ATOM   1257  CD  PRO P 772       3.966 -12.633  -3.104  0.00  0.00      PROA  
ATOM   1258  HD1 PRO P 772       4.489 -12.896  -2.160  0.00  0.00      PROA  
ATOM   1259  HD2 PRO P 772       4.476 -13.095  -3.976  0.00  0.00      PROA  
ATOM   1260  CA  PRO P 772       2.795 -10.769  -4.043  0.00  0.00      PROA  
ATOM   1261  HA  PRO P 772       3.095 -10.357  -4.995  0.00  0.00      PROA  
ATOM   1262  CB  PRO P 772       1.986 -12.046  -4.239  0.00  0.00      PROA  
ATOM   1263  HB1 PRO P 772       2.257 -12.392  -5.260  0.00  0.00      PROA  
ATOM   1264  HB2 PRO P 772       0.881 -11.949  -4.179  0.00  0.00      PROA  
ATOM   1265  CG  PRO P 772       2.541 -12.951  -3.150  0.00  0.00      PROA  
ATOM   1266  HG1 PRO P 772       2.110 -12.676  -2.164  0.00  0.00      PROA  
ATOM   1267  HG2 PRO P 772       2.291 -14.016  -3.348  0.00  0.00      PROA  
ATOM   1268  C   PRO P 772       2.057  -9.654  -3.207  0.00  0.00      PROA  
ATOM   1269  O   PRO P 772       1.173  -9.031  -3.790  0.00  0.00      PROA  
ATOM   1270  N   HSD P 773       2.428  -9.441  -1.946  0.00  0.00      PROA  
ATOM   1271  HN  HSD P 773       3.147  -9.933  -1.461  0.00  0.00      PROA  
ATOM   1272  CA  HSD P 773       1.710  -8.506  -1.079  0.00  0.00      PROA  
ATOM   1273  HA  HSD P 773       0.704  -8.450  -1.467  0.00  0.00      PROA  
ATOM   1274  CB  HSD P 773       1.404  -9.103   0.336  0.00  0.00      PROA  
ATOM   1275  HB1 HSD P 773       0.490  -8.532   0.606  0.00  0.00      PROA  
ATOM   1276  HB2 HSD P 773       2.249  -8.957   1.043  0.00  0.00      PROA  
ATOM   1277  ND1 HSD P 773      -0.003 -11.096  -0.238  0.00  0.00      PROA  
ATOM   1278  HD1 HSD P 773      -0.549 -10.533  -0.859  0.00  0.00      PROA  
ATOM   1279  CG  HSD P 773       1.127 -10.575   0.329  0.00  0.00      PROA  
ATOM   1280  CE1 HSD P 773       0.031 -12.456  -0.141  0.00  0.00      PROA  
ATOM   1281  HE1 HSD P 773      -0.639 -13.224  -0.528  0.00  0.00      PROA  
ATOM   1282  NE2 HSD P 773       1.133 -12.855   0.514  0.00  0.00      PROA  
ATOM   1283  CD2 HSD P 773       1.787 -11.653   0.805  0.00  0.00      PROA  
ATOM   1284  HD2 HSD P 773       2.778 -11.641   1.243  0.00  0.00      PROA  
ATOM   1285  C   HSD P 773       2.386  -7.143  -1.105  0.00  0.00      PROA  
ATOM   1286  O   HSD P 773       1.900  -6.290  -0.393  0.00  0.00      PROA  
ATOM   1287  N   VAL P 774       3.486  -6.891  -1.868  0.00  0.00      PROA  
ATOM   1288  HN  VAL P 774       3.801  -7.565  -2.532  0.00  0.00      PROA  
ATOM   1289  CA  VAL P 774       4.181  -5.683  -1.843  0.00  0.00      PROA  
ATOM   1290  HA  VAL P 774       3.597  -4.953  -1.301  0.00  0.00      PROA  
ATOM   1291  CB  VAL P 774       5.577  -5.988  -1.282  0.00  0.00      PROA  
ATOM   1292  HB  VAL P 774       6.153  -6.678  -1.934  0.00  0.00      PROA  
ATOM   1293  CG1 VAL P 774       6.315  -4.616  -1.189  0.00  0.00      PROA  
ATOM   1294 HG11 VAL P 774       5.910  -3.934  -0.410  0.00  0.00      PROA  
ATOM   1295 HG12 VAL P 774       6.222  -3.942  -2.067  0.00  0.00      PROA  
ATOM   1296 HG13 VAL P 774       7.349  -4.727  -0.796  0.00  0.00      PROA  
ATOM   1297  CG2 VAL P 774       5.417  -6.775   0.031  0.00  0.00      PROA  
ATOM   1298 HG21 VAL P 774       4.785  -6.146   0.695  0.00  0.00      PROA  
ATOM   1299 HG22 VAL P 774       6.408  -6.908   0.515  0.00  0.00      PROA  
ATOM   1300 HG23 VAL P 774       5.008  -7.790  -0.164  0.00  0.00      PROA  
ATOM   1301  C   VAL P 774       4.253  -5.087  -3.224  0.00  0.00      PROA  
ATOM   1302  O   VAL P 774       4.544  -5.760  -4.207  0.00  0.00      PROA  
ATOM   1303  N   CYS P 775       3.914  -3.828  -3.367  0.00  0.00      PROA  
ATOM   1304  HN  CYS P 775       3.568  -3.425  -2.522  0.00  0.00      PROA  
ATOM   1305  CA  CYS P 775       3.950  -3.009  -4.602  0.00  0.00      PROA  
ATOM   1306  HA  CYS P 775       3.432  -3.636  -5.312  0.00  0.00      PROA  
ATOM   1307  CB  CYS P 775       3.231  -1.695  -4.396  0.00  0.00      PROA  
ATOM   1308  HB1 CYS P 775       3.405  -1.121  -5.331  0.00  0.00      PROA  
ATOM   1309  HB2 CYS P 775       3.549  -1.087  -3.522  0.00  0.00      PROA  
ATOM   1310  SG  CYS P 775       1.414  -1.960  -4.604  0.00  0.00      PROA  
ATOM   1311  HG1 CYS P 775       1.577  -2.171  -5.902  0.00  0.00      PROA  
ATOM   1312  C   CYS P 775       5.340  -2.758  -5.193  0.00  0.00      PROA  
ATOM   1313  O   CYS P 775       6.244  -2.338  -4.422  0.00  0.00      PROA  
ATOM   1314  N   ARG P 776       5.485  -2.977  -6.440  0.00  0.00      PROA  
ATOM   1315  HN  ARG P 776       4.732  -3.319  -6.997  0.00  0.00      PROA  
ATOM   1316  CA  ARG P 776       6.807  -2.959  -7.032  0.00  0.00      PROA  
ATOM   1317  HA  ARG P 776       7.447  -2.479  -6.306  0.00  0.00      PROA  
ATOM   1318  CB  ARG P 776       7.369  -4.344  -7.437  0.00  0.00      PROA  
ATOM   1319  HB1 ARG P 776       6.775  -4.942  -8.161  0.00  0.00      PROA  
ATOM   1320  HB2 ARG P 776       7.495  -5.056  -6.594  0.00  0.00      PROA  
ATOM   1321  CG  ARG P 776       8.746  -4.291  -8.100  0.00  0.00      PROA  
ATOM   1322  HG1 ARG P 776       9.384  -3.610  -7.496  0.00  0.00      PROA  
ATOM   1323  HG2 ARG P 776       8.634  -3.873  -9.123  0.00  0.00      PROA  
ATOM   1324  CD  ARG P 776       9.454  -5.713  -8.100  0.00  0.00      PROA  
ATOM   1325  HD1 ARG P 776       8.637  -6.406  -7.806  0.00  0.00      PROA  
ATOM   1326  HD2 ARG P 776      10.236  -5.582  -7.322  0.00  0.00      PROA  
ATOM   1327  NE  ARG P 776      10.021  -5.891  -9.455  0.00  0.00      PROA  
ATOM   1328  HE  ARG P 776      10.015  -5.143 -10.119  0.00  0.00      PROA  
ATOM   1329  CZ  ARG P 776      10.748  -6.936  -9.801  0.00  0.00      PROA  
ATOM   1330  NH1 ARG P 776      11.012  -7.879  -8.877  0.00  0.00      PROA  
ATOM   1331 HH11 ARG P 776      11.645  -8.644  -8.999  0.00  0.00      PROA  
ATOM   1332 HH12 ARG P 776      10.603  -7.694  -7.984  0.00  0.00      PROA  
ATOM   1333  NH2 ARG P 776      11.269  -6.971 -10.983  0.00  0.00      PROA  
ATOM   1334 HH21 ARG P 776      10.966  -6.252 -11.609  0.00  0.00      PROA  
ATOM   1335 HH22 ARG P 776      11.624  -7.871 -11.238  0.00  0.00      PROA  
ATOM   1336  C   ARG P 776       6.740  -1.993  -8.190  0.00  0.00      PROA  
ATOM   1337  O   ARG P 776       5.753  -1.915  -8.992  0.00  0.00      PROA  
ATOM   1338  N   LEU P 777       7.782  -1.163  -8.303  0.00  0.00      PROA  
ATOM   1339  HN  LEU P 777       8.453  -1.021  -7.579  0.00  0.00      PROA  
ATOM   1340  CA  LEU P 777       7.977  -0.334  -9.468  0.00  0.00      PROA  
ATOM   1341  HA  LEU P 777       7.120   0.296  -9.652  0.00  0.00      PROA  
ATOM   1342  CB  LEU P 777       9.190   0.636  -9.212  0.00  0.00      PROA  
ATOM   1343  HB1 LEU P 777       9.298   1.425  -9.987  0.00  0.00      PROA  
ATOM   1344  HB2 LEU P 777      10.095   0.009  -9.358  0.00  0.00      PROA  
ATOM   1345  CG  LEU P 777       9.291   1.322  -7.837  0.00  0.00      PROA  
ATOM   1346  HG  LEU P 777       9.529   0.539  -7.086  0.00  0.00      PROA  
ATOM   1347  CD1 LEU P 777      10.405   2.382  -7.695  0.00  0.00      PROA  
ATOM   1348 HD11 LEU P 777      10.392   2.888  -6.706  0.00  0.00      PROA  
ATOM   1349 HD12 LEU P 777      10.396   3.207  -8.438  0.00  0.00      PROA  
ATOM   1350 HD13 LEU P 777      11.416   1.928  -7.768  0.00  0.00      PROA  
ATOM   1351  CD2 LEU P 777       7.938   2.001  -7.557  0.00  0.00      PROA  
ATOM   1352 HD21 LEU P 777       7.892   2.662  -6.665  0.00  0.00      PROA  
ATOM   1353 HD22 LEU P 777       7.039   1.354  -7.476  0.00  0.00      PROA  
ATOM   1354 HD23 LEU P 777       7.696   2.674  -8.407  0.00  0.00      PROA  
ATOM   1355  C   LEU P 777       8.226  -1.113 -10.735  0.00  0.00      PROA  
ATOM   1356  O   LEU P 777       8.875  -2.162 -10.732  0.00  0.00      PROA  
ATOM   1357  N   LEU P 778       7.746  -0.565 -11.887  0.00  0.00      PROA  
ATOM   1358  HN  LEU P 778       7.275   0.309 -11.980  0.00  0.00      PROA  
ATOM   1359  CA  LEU P 778       8.091  -1.093 -13.247  0.00  0.00      PROA  
ATOM   1360  HA  LEU P 778       8.510  -2.086 -13.181  0.00  0.00      PROA  
ATOM   1361  CB  LEU P 778       6.804  -1.137 -14.118  0.00  0.00      PROA  
ATOM   1362  HB1 LEU P 778       7.128  -1.422 -15.142  0.00  0.00      PROA  
ATOM   1363  HB2 LEU P 778       6.332  -0.131 -14.149  0.00  0.00      PROA  
ATOM   1364  CG  LEU P 778       5.672  -2.083 -13.666  0.00  0.00      PROA  
ATOM   1365  HG  LEU P 778       5.003  -2.169 -14.550  0.00  0.00      PROA  
ATOM   1366  CD1 LEU P 778       6.122  -3.534 -13.276  0.00  0.00      PROA  
ATOM   1367 HD11 LEU P 778       6.613  -3.539 -12.279  0.00  0.00      PROA  
ATOM   1368 HD12 LEU P 778       6.793  -3.935 -14.066  0.00  0.00      PROA  
ATOM   1369 HD13 LEU P 778       5.206  -4.160 -13.212  0.00  0.00      PROA  
ATOM   1370  CD2 LEU P 778       4.678  -1.483 -12.711  0.00  0.00      PROA  
ATOM   1371 HD21 LEU P 778       3.721  -2.046 -12.658  0.00  0.00      PROA  
ATOM   1372 HD22 LEU P 778       4.514  -0.418 -12.980  0.00  0.00      PROA  
ATOM   1373 HD23 LEU P 778       5.175  -1.399 -11.721  0.00  0.00      PROA  
ATOM   1374  C   LEU P 778       9.204  -0.256 -13.882  0.00  0.00      PROA  
ATOM   1375  O   LEU P 778       9.555  -0.475 -15.059  0.00  0.00      PROA  
ATOM   1376  N   GLY P 779       9.798   0.650 -13.124  0.00  0.00      PROA  
ATOM   1377  HN  GLY P 779       9.497   0.900 -12.208  0.00  0.00      PROA  
ATOM   1378  CA  GLY P 779      10.862   1.530 -13.561  0.00  0.00      PROA  
ATOM   1379  HA1 GLY P 779      10.995   1.433 -14.628  0.00  0.00      PROA  
ATOM   1380  HA2 GLY P 779      11.762   1.174 -13.082  0.00  0.00      PROA  
ATOM   1381  C   GLY P 779      10.711   2.953 -13.096  0.00  0.00      PROA  
ATOM   1382  O   GLY P 779       9.654   3.348 -12.569  0.00  0.00      PROA  
ATOM   1383  N   ILE P 780      11.784   3.833 -13.313  0.00  0.00      PROA  
ATOM   1384  HN  ILE P 780      12.608   3.635 -13.838  0.00  0.00      PROA  
ATOM   1385  CA  ILE P 780      11.677   5.255 -12.916  0.00  0.00      PROA  
ATOM   1386  HA  ILE P 780      10.622   5.441 -12.776  0.00  0.00      PROA  
ATOM   1387  CB  ILE P 780      12.527   5.567 -11.656  0.00  0.00      PROA  
ATOM   1388  HB  ILE P 780      12.461   6.664 -11.491  0.00  0.00      PROA  
ATOM   1389  CG2 ILE P 780      11.919   4.855 -10.484  0.00  0.00      PROA  
ATOM   1390 HG21 ILE P 780      12.397   5.227  -9.552  0.00  0.00      PROA  
ATOM   1391 HG22 ILE P 780      12.108   3.761 -10.523  0.00  0.00      PROA  
ATOM   1392 HG23 ILE P 780      10.817   4.970 -10.401  0.00  0.00      PROA  
ATOM   1393  CG1 ILE P 780      14.053   5.357 -11.852  0.00  0.00      PROA  
ATOM   1394 HG11 ILE P 780      14.137   4.459 -12.500  0.00  0.00      PROA  
ATOM   1395 HG12 ILE P 780      14.415   5.062 -10.844  0.00  0.00      PROA  
ATOM   1396  CD  ILE P 780      14.757   6.609 -12.389  0.00  0.00      PROA  
ATOM   1397  HD1 ILE P 780      15.853   6.541 -12.559  0.00  0.00      PROA  
ATOM   1398  HD2 ILE P 780      14.637   7.487 -11.719  0.00  0.00      PROA  
ATOM   1399  HD3 ILE P 780      14.363   6.844 -13.400  0.00  0.00      PROA  
ATOM   1400  C   ILE P 780      11.971   6.043 -14.156  0.00  0.00      PROA  
ATOM   1401  O   ILE P 780      12.667   5.582 -15.016  0.00  0.00      PROA  
ATOM   1402  N   CYS P 781      11.566   7.288 -14.282  0.00  0.00      PROA  
ATOM   1403  HN  CYS P 781      11.083   7.767 -13.553  0.00  0.00      PROA  
ATOM   1404  CA  CYS P 781      12.042   8.242 -15.318  0.00  0.00      PROA  
ATOM   1405  HA  CYS P 781      12.988   7.862 -15.674  0.00  0.00      PROA  
ATOM   1406  CB  CYS P 781      10.961   8.296 -16.488  0.00  0.00      PROA  
ATOM   1407  HB1 CYS P 781       9.994   8.643 -16.066  0.00  0.00      PROA  
ATOM   1408  HB2 CYS P 781      10.755   7.248 -16.791  0.00  0.00      PROA  
ATOM   1409  SG  CYS P 781      11.454   9.218 -17.939  0.00  0.00      PROA  
ATOM   1410  HG1 CYS P 781      12.494   8.417 -18.116  0.00  0.00      PROA  
ATOM   1411  C   CYS P 781      12.555   9.509 -14.661  0.00  0.00      PROA  
ATOM   1412  O   CYS P 781      12.282   9.671 -13.454  0.00  0.00      PROA  
ATOM   1413  N   LEU P 782      13.315  10.279 -15.461  0.00  0.00      PROA  
ATOM   1414  HN  LEU P 782      13.766   9.950 -16.287  0.00  0.00      PROA  
ATOM   1415  CA  LEU P 782      13.979  11.380 -14.953  0.00  0.00      PROA  
ATOM   1416  HA  LEU P 782      13.660  11.514 -13.930  0.00  0.00      PROA  
ATOM   1417  CB  LEU P 782      15.497  11.139 -14.965  0.00  0.00      PROA  
ATOM   1418  HB1 LEU P 782      15.976  12.038 -14.521  0.00  0.00      PROA  
ATOM   1419  HB2 LEU P 782      15.966  11.017 -15.964  0.00  0.00      PROA  
ATOM   1420  CG  LEU P 782      15.975   9.915 -14.133  0.00  0.00      PROA  
ATOM   1421  HG  LEU P 782      15.427   9.017 -14.490  0.00  0.00      PROA  
ATOM   1422  CD1 LEU P 782      17.573   9.747 -14.307  0.00  0.00      PROA  
ATOM   1423 HD11 LEU P 782      18.082  10.657 -13.924  0.00  0.00      PROA  
ATOM   1424 HD12 LEU P 782      17.855   9.637 -15.376  0.00  0.00      PROA  
ATOM   1425 HD13 LEU P 782      17.837   8.859 -13.694  0.00  0.00      PROA  
ATOM   1426  CD2 LEU P 782      15.720   9.948 -12.617  0.00  0.00      PROA  
ATOM   1427 HD21 LEU P 782      16.198   9.107 -12.071  0.00  0.00      PROA  
ATOM   1428 HD22 LEU P 782      14.628   9.958 -12.413  0.00  0.00      PROA  
ATOM   1429 HD23 LEU P 782      16.298  10.834 -12.278  0.00  0.00      PROA  
ATOM   1430  C   LEU P 782      13.805  12.618 -15.811  0.00  0.00      PROA  
ATOM   1431  O   LEU P 782      14.244  13.710 -15.532  0.00  0.00      PROA  
ATOM   1432  N   THR P 783      13.097  12.396 -16.926  0.00  0.00      PROA  
ATOM   1433  HN  THR P 783      12.782  11.456 -17.034  0.00  0.00      PROA  
ATOM   1434  CA  THR P 783      12.839  13.467 -17.830  0.00  0.00      PROA  
ATOM   1435  HA  THR P 783      13.756  14.022 -17.962  0.00  0.00      PROA  
ATOM   1436  CB  THR P 783      12.410  13.127 -19.195  0.00  0.00      PROA  
ATOM   1437  HB  THR P 783      11.410  12.642 -19.213  0.00  0.00      PROA  
ATOM   1438  OG1 THR P 783      13.216  12.127 -19.770  0.00  0.00      PROA  
ATOM   1439  HG1 THR P 783      12.751  11.873 -20.571  0.00  0.00      PROA  
ATOM   1440  CG2 THR P 783      12.668  14.337 -20.100  0.00  0.00      PROA  
ATOM   1441 HG21 THR P 783      13.733  14.507 -20.364  0.00  0.00      PROA  
ATOM   1442 HG22 THR P 783      12.374  15.317 -19.666  0.00  0.00      PROA  
ATOM   1443 HG23 THR P 783      12.062  14.319 -21.031  0.00  0.00      PROA  
ATOM   1444  C   THR P 783      11.791  14.431 -17.315  0.00  0.00      PROA  
ATOM   1445  O   THR P 783      10.680  13.968 -17.068  0.00  0.00      PROA  
ATOM   1446  N   SER P 784      12.076  15.715 -17.196  0.00  0.00      PROA  
ATOM   1447  HN  SER P 784      12.984  16.030 -17.462  0.00  0.00      PROA  
ATOM   1448  CA  SER P 784      11.107  16.625 -16.685  0.00  0.00      PROA  
ATOM   1449  HA  SER P 784      11.584  17.567 -16.910  0.00  0.00      PROA  
ATOM   1450  CB  SER P 784       9.728  16.684 -17.402  0.00  0.00      PROA  
ATOM   1451  HB1 SER P 784       9.064  15.807 -17.246  0.00  0.00      PROA  
ATOM   1452  HB2 SER P 784       9.857  16.685 -18.506  0.00  0.00      PROA  
ATOM   1453  OG  SER P 784       8.926  17.809 -17.013  0.00  0.00      PROA  
ATOM   1454  HG1 SER P 784       9.264  18.685 -17.212  0.00  0.00      PROA  
ATOM   1455  C   SER P 784      11.053  16.678 -15.165  0.00  0.00      PROA  
ATOM   1456  O   SER P 784      11.082  17.746 -14.616  0.00  0.00      PROA  
ATOM   1457  N   THR P 785      10.967  15.502 -14.530  0.00  0.00      PROA  
ATOM   1458  HN  THR P 785      10.895  14.638 -15.022  0.00  0.00      PROA  
ATOM   1459  CA  THR P 785      10.741  15.344 -13.107  0.00  0.00      PROA  
ATOM   1460  HA  THR P 785      11.481  15.952 -12.608  0.00  0.00      PROA  
ATOM   1461  CB  THR P 785       9.337  15.815 -12.615  0.00  0.00      PROA  
ATOM   1462  HB  THR P 785       9.132  16.836 -13.001  0.00  0.00      PROA  
ATOM   1463  OG1 THR P 785       9.294  15.835 -11.224  0.00  0.00      PROA  
ATOM   1464  HG1 THR P 785       8.495  16.325 -11.017  0.00  0.00      PROA  
ATOM   1465  CG2 THR P 785       8.301  14.783 -13.104  0.00  0.00      PROA  
ATOM   1466 HG21 THR P 785       8.113  14.798 -14.198  0.00  0.00      PROA  
ATOM   1467 HG22 THR P 785       7.303  14.934 -12.640  0.00  0.00      PROA  
ATOM   1468 HG23 THR P 785       8.477  13.736 -12.776  0.00  0.00      PROA  
ATOM   1469  C   THR P 785      11.049  13.880 -12.920  0.00  0.00      PROA  
ATOM   1470  O   THR P 785      11.093  13.091 -13.871  0.00  0.00      PROA  
ATOM   1471  N   VAL P 786      11.230  13.404 -11.629  0.00  0.00      PROA  
ATOM   1472  HN  VAL P 786      11.082  13.946 -10.805  0.00  0.00      PROA  
ATOM   1473  CA  VAL P 786      11.504  12.013 -11.293  0.00  0.00      PROA  
ATOM   1474  HA  VAL P 786      12.044  11.623 -12.143  0.00  0.00      PROA  
ATOM   1475  CB  VAL P 786      12.348  11.687  -9.993  0.00  0.00      PROA  
ATOM   1476  HB  VAL P 786      11.765  11.956  -9.085  0.00  0.00      PROA  
ATOM   1477  CG1 VAL P 786      12.651  10.176 -10.028  0.00  0.00      PROA  
ATOM   1478 HG11 VAL P 786      12.576   9.670 -11.014  0.00  0.00      PROA  
ATOM   1479 HG12 VAL P 786      11.798   9.627  -9.576  0.00  0.00      PROA  
ATOM   1480 HG13 VAL P 786      13.688   9.896  -9.742  0.00  0.00      PROA  
ATOM   1481  CG2 VAL P 786      13.653  12.467  -9.910  0.00  0.00      PROA  
ATOM   1482 HG21 VAL P 786      14.141  12.387 -10.905  0.00  0.00      PROA  
ATOM   1483 HG22 VAL P 786      14.436  12.129  -9.197  0.00  0.00      PROA  
ATOM   1484 HG23 VAL P 786      13.471  13.563  -9.893  0.00  0.00      PROA  
ATOM   1485  C   VAL P 786      10.149  11.422 -11.055  0.00  0.00      PROA  
ATOM   1486  O   VAL P 786       9.428  11.762 -10.143  0.00  0.00      PROA  
ATOM   1487  N   GLN P 787       9.747  10.431 -11.870  0.00  0.00      PROA  
ATOM   1488  HN  GLN P 787      10.344   9.930 -12.492  0.00  0.00      PROA  
ATOM   1489  CA  GLN P 787       8.476   9.757 -11.636  0.00  0.00      PROA  
ATOM   1490  HA  GLN P 787       8.117  10.110 -10.680  0.00  0.00      PROA  
ATOM   1491  CB  GLN P 787       7.610   9.827 -12.913  0.00  0.00      PROA  
ATOM   1492  HB1 GLN P 787       6.750   9.155 -12.706  0.00  0.00      PROA  
ATOM   1493  HB2 GLN P 787       8.236   9.533 -13.783  0.00  0.00      PROA  
ATOM   1494  CG  GLN P 787       7.123  11.262 -13.203  0.00  0.00      PROA  
ATOM   1495  HG1 GLN P 787       8.023  11.870 -13.436  0.00  0.00      PROA  
ATOM   1496  HG2 GLN P 787       6.668  11.669 -12.274  0.00  0.00      PROA  
ATOM   1497  CD  GLN P 787       6.399  11.417 -14.522  0.00  0.00      PROA  
ATOM   1498  OE1 GLN P 787       5.216  11.752 -14.756  0.00  0.00      PROA  
ATOM   1499  NE2 GLN P 787       7.195  11.129 -15.571  0.00  0.00      PROA  
ATOM   1500 HE21 GLN P 787       6.731  11.317 -16.437  0.00  0.00      PROA  
ATOM   1501 HE22 GLN P 787       8.161  11.006 -15.345  0.00  0.00      PROA  
ATOM   1502  C   GLN P 787       8.816   8.286 -11.481  0.00  0.00      PROA  
ATOM   1503  O   GLN P 787       9.680   7.757 -12.146  0.00  0.00      PROA  
ATOM   1504  N   LEU P 788       8.109   7.653 -10.511  0.00  0.00      PROA  
ATOM   1505  HN  LEU P 788       7.472   8.112  -9.896  0.00  0.00      PROA  
ATOM   1506  CA  LEU P 788       8.058   6.265 -10.374  0.00  0.00      PROA  
ATOM   1507  HA  LEU P 788       8.963   5.769 -10.693  0.00  0.00      PROA  
ATOM   1508  CB  LEU P 788       7.873   5.945  -8.873  0.00  0.00      PROA  
ATOM   1509  HB1 LEU P 788       8.145   4.879  -8.713  0.00  0.00      PROA  
ATOM   1510  HB2 LEU P 788       6.809   6.116  -8.603  0.00  0.00      PROA  
ATOM   1511  CG  LEU P 788       8.732   6.784  -7.796  0.00  0.00      PROA  
ATOM   1512  HG  LEU P 788       8.554   7.853  -8.042  0.00  0.00      PROA  
ATOM   1513  CD1 LEU P 788       8.097   6.641  -6.452  0.00  0.00      PROA  
ATOM   1514 HD11 LEU P 788       8.176   5.598  -6.078  0.00  0.00      PROA  
ATOM   1515 HD12 LEU P 788       7.038   6.974  -6.478  0.00  0.00      PROA  
ATOM   1516 HD13 LEU P 788       8.637   7.337  -5.775  0.00  0.00      PROA  
ATOM   1517  CD2 LEU P 788      10.274   6.675  -7.843  0.00  0.00      PROA  
ATOM   1518 HD21 LEU P 788      10.638   5.681  -7.507  0.00  0.00      PROA  
ATOM   1519 HD22 LEU P 788      10.813   7.406  -7.203  0.00  0.00      PROA  
ATOM   1520 HD23 LEU P 788      10.691   6.787  -8.867  0.00  0.00      PROA  
ATOM   1521  C   LEU P 788       6.789   5.704 -11.064  0.00  0.00      PROA  
ATOM   1522  O   LEU P 788       5.684   6.064 -10.712  0.00  0.00      PROA  
ATOM   1523  N   ILE P 789       6.991   4.729 -11.918  0.00  0.00      PROA  
ATOM   1524  HN  ILE P 789       7.926   4.526 -12.200  0.00  0.00      PROA  
ATOM   1525  CA  ILE P 789       5.953   3.929 -12.599  0.00  0.00      PROA  
ATOM   1526  HA  ILE P 789       5.005   4.445 -12.553  0.00  0.00      PROA  
ATOM   1527  CB  ILE P 789       6.263   3.926 -14.038  0.00  0.00      PROA  
ATOM   1528  HB  ILE P 789       7.198   3.352 -14.214  0.00  0.00      PROA  
ATOM   1529  CG2 ILE P 789       5.237   3.205 -14.983  0.00  0.00      PROA  
ATOM   1530 HG21 ILE P 789       4.203   3.611 -14.993  0.00  0.00      PROA  
ATOM   1531 HG22 ILE P 789       5.262   2.139 -14.672  0.00  0.00      PROA  
ATOM   1532 HG23 ILE P 789       5.669   3.202 -16.006  0.00  0.00      PROA  
ATOM   1533  CG1 ILE P 789       6.448   5.393 -14.499  0.00  0.00      PROA  
ATOM   1534 HG11 ILE P 789       6.012   6.236 -13.922  0.00  0.00      PROA  
ATOM   1535 HG12 ILE P 789       6.061   5.440 -15.540  0.00  0.00      PROA  
ATOM   1536  CD  ILE P 789       8.065   5.626 -14.747  0.00  0.00      PROA  
ATOM   1537  HD1 ILE P 789       8.697   5.159 -13.962  0.00  0.00      PROA  
ATOM   1538  HD2 ILE P 789       8.222   6.720 -14.864  0.00  0.00      PROA  
ATOM   1539  HD3 ILE P 789       8.342   5.175 -15.724  0.00  0.00      PROA  
ATOM   1540  C   ILE P 789       5.784   2.701 -11.811  0.00  0.00      PROA  
ATOM   1541  O   ILE P 789       6.762   1.973 -11.558  0.00  0.00      PROA  
ATOM   1542  N   THR P 790       4.625   2.454 -11.216  0.00  0.00      PROA  
ATOM   1543  HN  THR P 790       3.900   3.136 -11.265  0.00  0.00      PROA  
ATOM   1544  CA  THR P 790       4.475   1.430 -10.201  0.00  0.00      PROA  
ATOM   1545  HA  THR P 790       5.259   0.708 -10.373  0.00  0.00      PROA  
ATOM   1546  CB  THR P 790       4.482   1.974  -8.792  0.00  0.00      PROA  
ATOM   1547  HB  THR P 790       5.436   2.502  -8.580  0.00  0.00      PROA  
ATOM   1548  OG1 THR P 790       4.426   0.965  -7.780  0.00  0.00      PROA  
ATOM   1549  HG1 THR P 790       4.517   1.398  -6.928  0.00  0.00      PROA  
ATOM   1550  CG2 THR P 790       3.340   3.006  -8.577  0.00  0.00      PROA  
ATOM   1551 HG21 THR P 790       3.490   3.913  -9.201  0.00  0.00      PROA  
ATOM   1552 HG22 THR P 790       3.469   3.444  -7.564  0.00  0.00      PROA  
ATOM   1553 HG23 THR P 790       2.343   2.583  -8.824  0.00  0.00      PROA  
ATOM   1554  C   THR P 790       3.203   0.708 -10.551  0.00  0.00      PROA  
ATOM   1555  O   THR P 790       2.411   1.176 -11.398  0.00  0.00      PROA  
ATOM   1556  N   GLN P 791       2.908  -0.430  -9.982  0.00  0.00      PROA  
ATOM   1557  HN  GLN P 791       3.553  -0.909  -9.391  0.00  0.00      PROA  
ATOM   1558  CA  GLN P 791       1.634  -1.124 -10.109  0.00  0.00      PROA  
ATOM   1559  HA  GLN P 791       1.672  -1.499 -11.121  0.00  0.00      PROA  
ATOM   1560  CB  GLN P 791       1.698  -2.393  -9.234  0.00  0.00      PROA  
ATOM   1561  HB1 GLN P 791       0.695  -2.855  -9.114  0.00  0.00      PROA  
ATOM   1562  HB2 GLN P 791       2.222  -2.096  -8.301  0.00  0.00      PROA  
ATOM   1563  CG  GLN P 791       2.624  -3.484  -9.809  0.00  0.00      PROA  
ATOM   1564  HG1 GLN P 791       3.669  -3.141  -9.962  0.00  0.00      PROA  
ATOM   1565  HG2 GLN P 791       2.198  -3.693 -10.814  0.00  0.00      PROA  
ATOM   1566  CD  GLN P 791       2.760  -4.736  -8.864  0.00  0.00      PROA  
ATOM   1567  OE1 GLN P 791       3.189  -4.648  -7.720  0.00  0.00      PROA  
ATOM   1568  NE2 GLN P 791       2.252  -5.867  -9.394  0.00  0.00      PROA  
ATOM   1569 HE21 GLN P 791       2.260  -6.710  -8.856  0.00  0.00      PROA  
ATOM   1570 HE22 GLN P 791       2.151  -5.920 -10.388  0.00  0.00      PROA  
ATOM   1571  C   GLN P 791       0.293  -0.421 -10.065  0.00  0.00      PROA  
ATOM   1572  O   GLN P 791       0.046   0.362  -9.161  0.00  0.00      PROA  
ATOM   1573  N   LEU P 792      -0.601  -0.745 -11.006  0.00  0.00      PROA  
ATOM   1574  HN  LEU P 792      -0.531  -1.532 -11.614  0.00  0.00      PROA  
ATOM   1575  CA  LEU P 792      -1.975  -0.152 -10.957  0.00  0.00      PROA  
ATOM   1576  HA  LEU P 792      -1.836   0.861 -10.610  0.00  0.00      PROA  
ATOM   1577  CB  LEU P 792      -2.712  -0.061 -12.276  0.00  0.00      PROA  
ATOM   1578  HB1 LEU P 792      -2.934  -1.096 -12.613  0.00  0.00      PROA  
ATOM   1579  HB2 LEU P 792      -1.975   0.394 -12.972  0.00  0.00      PROA  
ATOM   1580  CG  LEU P 792      -4.064   0.766 -12.275  0.00  0.00      PROA  
ATOM   1581  HG  LEU P 792      -4.738   0.144 -11.648  0.00  0.00      PROA  
ATOM   1582  CD1 LEU P 792      -3.870   2.181 -11.741  0.00  0.00      PROA  
ATOM   1583 HD11 LEU P 792      -4.849   2.698 -11.647  0.00  0.00      PROA  
ATOM   1584 HD12 LEU P 792      -3.265   2.744 -12.484  0.00  0.00      PROA  
ATOM   1585 HD13 LEU P 792      -3.454   2.242 -10.712  0.00  0.00      PROA  
ATOM   1586  CD2 LEU P 792      -4.792   0.818 -13.600  0.00  0.00      PROA  
ATOM   1587 HD21 LEU P 792      -4.096   1.163 -14.393  0.00  0.00      PROA  
ATOM   1588 HD22 LEU P 792      -5.635   1.542 -13.571  0.00  0.00      PROA  
ATOM   1589 HD23 LEU P 792      -5.223  -0.173 -13.859  0.00  0.00      PROA  
ATOM   1590  C   LEU P 792      -2.731  -0.895  -9.907  0.00  0.00      PROA  
ATOM   1591  O   LEU P 792      -2.683  -2.132  -9.887  0.00  0.00      PROA  
ATOM   1592  N   MET P 793      -3.242  -0.188  -8.885  0.00  0.00      PROA  
ATOM   1593  HN  MET P 793      -3.101   0.793  -8.777  0.00  0.00      PROA  
ATOM   1594  CA  MET P 793      -4.187  -0.764  -7.857  0.00  0.00      PROA  
ATOM   1595  HA  MET P 793      -4.313  -1.837  -7.857  0.00  0.00      PROA  
ATOM   1596  CB  MET P 793      -3.634  -0.338  -6.477  0.00  0.00      PROA  
ATOM   1597  HB1 MET P 793      -4.211  -0.782  -5.638  0.00  0.00      PROA  
ATOM   1598  HB2 MET P 793      -3.666   0.761  -6.319  0.00  0.00      PROA  
ATOM   1599  CG  MET P 793      -2.146  -0.755  -6.394  0.00  0.00      PROA  
ATOM   1600  HG1 MET P 793      -1.715  -0.667  -5.374  0.00  0.00      PROA  
ATOM   1601  HG2 MET P 793      -1.492  -0.105  -7.014  0.00  0.00      PROA  
ATOM   1602  SD  MET P 793      -1.799  -2.530  -6.606  0.00  0.00      PROA  
ATOM   1603  CE  MET P 793      -2.427  -2.951  -4.853  0.00  0.00      PROA  
ATOM   1604  HE1 MET P 793      -2.290  -4.040  -4.683  0.00  0.00      PROA  
ATOM   1605  HE2 MET P 793      -3.506  -2.687  -4.828  0.00  0.00      PROA  
ATOM   1606  HE3 MET P 793      -1.882  -2.378  -4.072  0.00  0.00      PROA  
ATOM   1607  C   MET P 793      -5.589  -0.146  -8.026  0.00  0.00      PROA  
ATOM   1608  O   MET P 793      -5.851   0.922  -7.445  0.00  0.00      PROA  
ATOM   1609  N   PRO P 794      -6.566  -0.834  -8.717  0.00  0.00      PROA  
ATOM   1610  CD  PRO P 794      -6.433  -2.111  -9.345  0.00  0.00      PROA  
ATOM   1611  HD1 PRO P 794      -6.948  -2.907  -8.765  0.00  0.00      PROA  
ATOM   1612  HD2 PRO P 794      -5.381  -2.401  -9.554  0.00  0.00      PROA  
ATOM   1613  CA  PRO P 794      -7.798  -0.179  -9.193  0.00  0.00      PROA  
ATOM   1614  HA  PRO P 794      -7.669   0.772  -9.687  0.00  0.00      PROA  
ATOM   1615  CB  PRO P 794      -8.320  -1.137 -10.325  0.00  0.00      PROA  
ATOM   1616  HB1 PRO P 794      -8.547  -0.544 -11.236  0.00  0.00      PROA  
ATOM   1617  HB2 PRO P 794      -9.200  -1.672  -9.906  0.00  0.00      PROA  
ATOM   1618  CG  PRO P 794      -7.175  -2.058 -10.693  0.00  0.00      PROA  
ATOM   1619  HG1 PRO P 794      -7.340  -3.132 -10.923  0.00  0.00      PROA  
ATOM   1620  HG2 PRO P 794      -6.524  -1.616 -11.477  0.00  0.00      PROA  
ATOM   1621  C   PRO P 794      -8.820   0.049  -8.073  0.00  0.00      PROA  
ATOM   1622  O   PRO P 794      -9.992   0.350  -8.293  0.00  0.00      PROA  
ATOM   1623  N   PHE P 795      -8.494  -0.253  -6.757  0.00  0.00      PROA  
ATOM   1624  HN  PHE P 795      -7.563  -0.499  -6.500  0.00  0.00      PROA  
ATOM   1625  CA  PHE P 795      -9.490  -0.050  -5.708  0.00  0.00      PROA  
ATOM   1626  HA  PHE P 795     -10.432   0.334  -6.073  0.00  0.00      PROA  
ATOM   1627  CB  PHE P 795      -9.592  -1.335  -4.895  0.00  0.00      PROA  
ATOM   1628  HB1 PHE P 795      -9.818  -1.366  -3.807  0.00  0.00      PROA  
ATOM   1629  HB2 PHE P 795      -8.792  -2.103  -4.950  0.00  0.00      PROA  
ATOM   1630  CG  PHE P 795     -10.789  -2.008  -5.508  0.00  0.00      PROA  
ATOM   1631  CD1 PHE P 795     -12.094  -1.706  -5.054  0.00  0.00      PROA  
ATOM   1632  HD1 PHE P 795     -12.216  -0.906  -4.338  0.00  0.00      PROA  
ATOM   1633  CE1 PHE P 795     -13.233  -2.443  -5.646  0.00  0.00      PROA  
ATOM   1634  HE1 PHE P 795     -14.220  -2.155  -5.316  0.00  0.00      PROA  
ATOM   1635  CZ  PHE P 795     -12.953  -3.351  -6.645  0.00  0.00      PROA  
ATOM   1636  HZ  PHE P 795     -13.789  -3.924  -7.018  0.00  0.00      PROA  
ATOM   1637  CD2 PHE P 795     -10.602  -2.870  -6.580  0.00  0.00      PROA  
ATOM   1638  HD2 PHE P 795      -9.586  -2.896  -6.943  0.00  0.00      PROA  
ATOM   1639  CE2 PHE P 795     -11.679  -3.594  -7.170  0.00  0.00      PROA  
ATOM   1640  HE2 PHE P 795     -11.572  -4.331  -7.952  0.00  0.00      PROA  
ATOM   1641  C   PHE P 795      -8.852   0.892  -4.604  0.00  0.00      PROA  
ATOM   1642  O   PHE P 795      -9.419   1.133  -3.590  0.00  0.00      PROA  
ATOM   1643  N   GLY P 796      -7.757   1.544  -5.024  0.00  0.00      PROA  
ATOM   1644  HN  GLY P 796      -7.221   1.423  -5.856  0.00  0.00      PROA  
ATOM   1645  CA  GLY P 796      -7.244   2.568  -4.198  0.00  0.00      PROA  
ATOM   1646  HA1 GLY P 796      -8.009   3.326  -4.115  0.00  0.00      PROA  
ATOM   1647  HA2 GLY P 796      -6.444   3.098  -4.693  0.00  0.00      PROA  
ATOM   1648  C   GLY P 796      -6.685   2.232  -2.825  0.00  0.00      PROA  
ATOM   1649  O   GLY P 796      -6.511   1.021  -2.578  0.00  0.00      PROA  
ATOM   1650  N   CYS P 797      -6.555   3.158  -1.903  0.00  0.00      PROA  
ATOM   1651  HN  CYS P 797      -7.010   4.012  -2.144  0.00  0.00      PROA  
ATOM   1652  CA  CYS P 797      -6.192   2.953  -0.476  0.00  0.00      PROA  
ATOM   1653  HA  CYS P 797      -5.284   2.369  -0.494  0.00  0.00      PROA  
ATOM   1654  CB  CYS P 797      -5.975   4.356   0.246  0.00  0.00      PROA  
ATOM   1655  HB1 CYS P 797      -6.864   4.927  -0.099  0.00  0.00      PROA  
ATOM   1656  HB2 CYS P 797      -5.129   4.824  -0.301  0.00  0.00      PROA  
ATOM   1657  SG  CYS P 797      -5.701   4.369   1.967  0.00  0.00      PROA  
ATOM   1658  HG1 CYS P 797      -4.542   3.727   1.969  0.00  0.00      PROA  
ATOM   1659  C   CYS P 797      -7.190   2.177   0.333  0.00  0.00      PROA  
ATOM   1660  O   CYS P 797      -8.370   2.353   0.248  0.00  0.00      PROA  
ATOM   1661  N   LEU P 798      -6.598   1.245   1.118  0.00  0.00      PROA  
ATOM   1662  HN  LEU P 798      -5.607   1.140   1.102  0.00  0.00      PROA  
ATOM   1663  CA  LEU P 798      -7.176   0.323   2.062  0.00  0.00      PROA  
ATOM   1664  HA  LEU P 798      -7.802  -0.462   1.663  0.00  0.00      PROA  
ATOM   1665  CB  LEU P 798      -6.057  -0.527   2.710  0.00  0.00      PROA  
ATOM   1666  HB1 LEU P 798      -5.284   0.129   3.164  0.00  0.00      PROA  
ATOM   1667  HB2 LEU P 798      -5.651  -1.238   1.958  0.00  0.00      PROA  
ATOM   1668  CG  LEU P 798      -6.525  -1.470   3.788  0.00  0.00      PROA  
ATOM   1669  HG  LEU P 798      -6.974  -0.921   4.643  0.00  0.00      PROA  
ATOM   1670  CD1 LEU P 798      -7.722  -2.291   3.311  0.00  0.00      PROA  
ATOM   1671 HD11 LEU P 798      -8.005  -2.914   4.186  0.00  0.00      PROA  
ATOM   1672 HD12 LEU P 798      -7.522  -3.010   2.487  0.00  0.00      PROA  
ATOM   1673 HD13 LEU P 798      -8.567  -1.624   3.035  0.00  0.00      PROA  
ATOM   1674  CD2 LEU P 798      -5.432  -2.370   4.396  0.00  0.00      PROA  
ATOM   1675 HD21 LEU P 798      -4.542  -1.823   4.772  0.00  0.00      PROA  
ATOM   1676 HD22 LEU P 798      -5.186  -2.978   3.499  0.00  0.00      PROA  
ATOM   1677 HD23 LEU P 798      -5.863  -2.983   5.217  0.00  0.00      PROA  
ATOM   1678  C   LEU P 798      -8.012   1.070   3.155  0.00  0.00      PROA  
ATOM   1679  O   LEU P 798      -9.080   0.650   3.481  0.00  0.00      PROA  
ATOM   1680  N   LEU P 799      -7.435   2.183   3.667  0.00  0.00      PROA  
ATOM   1681  HN  LEU P 799      -6.487   2.388   3.436  0.00  0.00      PROA  
ATOM   1682  CA  LEU P 799      -8.040   2.937   4.684  0.00  0.00      PROA  
ATOM   1683  HA  LEU P 799      -8.490   2.301   5.431  0.00  0.00      PROA  
ATOM   1684  CB  LEU P 799      -6.920   3.795   5.370  0.00  0.00      PROA  
ATOM   1685  HB1 LEU P 799      -6.672   4.589   4.633  0.00  0.00      PROA  
ATOM   1686  HB2 LEU P 799      -6.146   3.004   5.471  0.00  0.00      PROA  
ATOM   1687  CG  LEU P 799      -7.315   4.475   6.720  0.00  0.00      PROA  
ATOM   1688  HG  LEU P 799      -8.213   5.099   6.528  0.00  0.00      PROA  
ATOM   1689  CD1 LEU P 799      -7.826   3.496   7.792  0.00  0.00      PROA  
ATOM   1690 HD11 LEU P 799      -8.018   4.028   8.748  0.00  0.00      PROA  
ATOM   1691 HD12 LEU P 799      -7.052   2.749   8.071  0.00  0.00      PROA  
ATOM   1692 HD13 LEU P 799      -8.693   2.945   7.369  0.00  0.00      PROA  
ATOM   1693  CD2 LEU P 799      -6.157   5.405   7.325  0.00  0.00      PROA  
ATOM   1694 HD21 LEU P 799      -5.203   4.841   7.403  0.00  0.00      PROA  
ATOM   1695 HD22 LEU P 799      -6.353   5.837   8.329  0.00  0.00      PROA  
ATOM   1696 HD23 LEU P 799      -6.019   6.318   6.708  0.00  0.00      PROA  
ATOM   1697  C   LEU P 799      -9.142   3.840   4.202  0.00  0.00      PROA  
ATOM   1698  O   LEU P 799     -10.099   4.128   4.906  0.00  0.00      PROA  
ATOM   1699  N   ASP P 800      -9.028   4.319   2.945  0.00  0.00      PROA  
ATOM   1700  HN  ASP P 800      -8.207   4.123   2.413  0.00  0.00      PROA  
ATOM   1701  CA  ASP P 800     -10.091   4.926   2.175  0.00  0.00      PROA  
ATOM   1702  HA  ASP P 800     -10.462   5.658   2.878  0.00  0.00      PROA  
ATOM   1703  CB  ASP P 800      -9.692   5.472   0.813  0.00  0.00      PROA  
ATOM   1704  HB1 ASP P 800     -10.620   5.810   0.304  0.00  0.00      PROA  
ATOM   1705  HB2 ASP P 800      -9.201   4.591   0.347  0.00  0.00      PROA  
ATOM   1706  CG  ASP P 800      -8.814   6.668   0.855  0.00  0.00      PROA  
ATOM   1707  OD1 ASP P 800      -8.311   7.100  -0.208  0.00  0.00      PROA  
ATOM   1708  OD2 ASP P 800      -8.894   7.353   1.938  0.00  0.00      PROA  
ATOM   1709  C   ASP P 800     -11.235   4.020   1.945  0.00  0.00      PROA  
ATOM   1710  O   ASP P 800     -12.326   4.320   2.338  0.00  0.00      PROA  
ATOM   1711  N   TYR P 801     -11.002   2.784   1.485  0.00  0.00      PROA  
ATOM   1712  HN  TYR P 801     -10.058   2.550   1.264  0.00  0.00      PROA  
ATOM   1713  CA  TYR P 801     -12.032   1.840   1.084  0.00  0.00      PROA  
ATOM   1714  HA  TYR P 801     -12.629   2.320   0.323  0.00  0.00      PROA  
ATOM   1715  CB  TYR P 801     -11.343   0.505   0.576  0.00  0.00      PROA  
ATOM   1716  HB1 TYR P 801     -10.958  -0.037   1.466  0.00  0.00      PROA  
ATOM   1717  HB2 TYR P 801     -10.419   0.664  -0.019  0.00  0.00      PROA  
ATOM   1718  CG  TYR P 801     -12.215  -0.329  -0.190  0.00  0.00      PROA  
ATOM   1719  CD1 TYR P 801     -12.450  -1.675   0.077  0.00  0.00      PROA  
ATOM   1720  HD1 TYR P 801     -11.997  -1.993   1.005  0.00  0.00      PROA  
ATOM   1721  CE1 TYR P 801     -13.272  -2.459  -0.681  0.00  0.00      PROA  
ATOM   1722  HE1 TYR P 801     -13.646  -3.377  -0.254  0.00  0.00      PROA  
ATOM   1723  CZ  TYR P 801     -13.979  -1.891  -1.790  0.00  0.00      PROA  
ATOM   1724  OH  TYR P 801     -15.035  -2.647  -2.485  0.00  0.00      PROA  
ATOM   1725  HH  TYR P 801     -15.630  -1.970  -2.815  0.00  0.00      PROA  
ATOM   1726  CD2 TYR P 801     -12.829   0.267  -1.275  0.00  0.00      PROA  
ATOM   1727  HD2 TYR P 801     -12.623   1.277  -1.599  0.00  0.00      PROA  
ATOM   1728  CE2 TYR P 801     -13.771  -0.541  -1.995  0.00  0.00      PROA  
ATOM   1729  HE2 TYR P 801     -14.409  -0.029  -2.699  0.00  0.00      PROA  
ATOM   1730  C   TYR P 801     -13.028   1.470   2.196  0.00  0.00      PROA  
ATOM   1731  O   TYR P 801     -14.238   1.424   2.050  0.00  0.00      PROA  
ATOM   1732  N   VAL P 802     -12.500   1.151   3.374  0.00  0.00      PROA  
ATOM   1733  HN  VAL P 802     -11.528   1.119   3.594  0.00  0.00      PROA  
ATOM   1734  CA  VAL P 802     -13.359   0.881   4.531  0.00  0.00      PROA  
ATOM   1735  HA  VAL P 802     -14.194   0.269   4.222  0.00  0.00      PROA  
ATOM   1736  CB  VAL P 802     -12.517   0.188   5.658  0.00  0.00      PROA  
ATOM   1737  HB  VAL P 802     -13.154  -0.060   6.533  0.00  0.00      PROA  
ATOM   1738  CG1 VAL P 802     -12.012  -1.121   5.170  0.00  0.00      PROA  
ATOM   1739 HG11 VAL P 802     -11.544  -1.702   5.992  0.00  0.00      PROA  
ATOM   1740 HG12 VAL P 802     -11.288  -1.011   4.334  0.00  0.00      PROA  
ATOM   1741 HG13 VAL P 802     -12.724  -1.901   4.827  0.00  0.00      PROA  
ATOM   1742  CG2 VAL P 802     -11.366   1.057   6.147  0.00  0.00      PROA  
ATOM   1743 HG21 VAL P 802     -10.798   0.523   6.939  0.00  0.00      PROA  
ATOM   1744 HG22 VAL P 802     -11.807   1.917   6.695  0.00  0.00      PROA  
ATOM   1745 HG23 VAL P 802     -10.687   1.483   5.378  0.00  0.00      PROA  
ATOM   1746  C   VAL P 802     -14.011   2.130   5.152  0.00  0.00      PROA  
ATOM   1747  O   VAL P 802     -15.105   1.997   5.677  0.00  0.00      PROA  
ATOM   1748  N   ARG P 803     -13.455   3.332   4.983  0.00  0.00      PROA  
ATOM   1749  HN  ARG P 803     -12.556   3.453   4.570  0.00  0.00      PROA  
ATOM   1750  CA  ARG P 803     -14.113   4.477   5.454  0.00  0.00      PROA  
ATOM   1751  HA  ARG P 803     -14.602   4.245   6.389  0.00  0.00      PROA  
ATOM   1752  CB  ARG P 803     -13.057   5.545   5.785  0.00  0.00      PROA  
ATOM   1753  HB1 ARG P 803     -12.482   5.665   4.842  0.00  0.00      PROA  
ATOM   1754  HB2 ARG P 803     -12.311   5.322   6.577  0.00  0.00      PROA  
ATOM   1755  CG  ARG P 803     -13.623   6.839   6.363  0.00  0.00      PROA  
ATOM   1756  HG1 ARG P 803     -13.968   6.583   7.388  0.00  0.00      PROA  
ATOM   1757  HG2 ARG P 803     -14.535   7.160   5.816  0.00  0.00      PROA  
ATOM   1758  CD  ARG P 803     -12.619   7.982   6.455  0.00  0.00      PROA  
ATOM   1759  HD1 ARG P 803     -11.700   7.609   6.956  0.00  0.00      PROA  
ATOM   1760  HD2 ARG P 803     -13.058   8.789   7.080  0.00  0.00      PROA  
ATOM   1761  NE  ARG P 803     -12.402   8.473   5.065  0.00  0.00      PROA  
ATOM   1762  HE  ARG P 803     -13.211   8.635   4.500  0.00  0.00      PROA  
ATOM   1763  CZ  ARG P 803     -11.311   8.113   4.346  0.00  0.00      PROA  
ATOM   1764  NH1 ARG P 803     -10.220   7.625   4.911  0.00  0.00      PROA  
ATOM   1765 HH11 ARG P 803      -9.402   7.565   4.338  0.00  0.00      PROA  
ATOM   1766 HH12 ARG P 803     -10.149   7.526   5.903  0.00  0.00      PROA  
ATOM   1767  NH2 ARG P 803     -11.454   8.161   3.006  0.00  0.00      PROA  
ATOM   1768 HH21 ARG P 803     -12.385   8.176   2.643  0.00  0.00      PROA  
ATOM   1769 HH22 ARG P 803     -10.698   7.772   2.479  0.00  0.00      PROA  
ATOM   1770  C   ARG P 803     -15.200   4.959   4.460  0.00  0.00      PROA  
ATOM   1771  O   ARG P 803     -16.278   5.397   4.806  0.00  0.00      PROA  
ATOM   1772  N   GLU P 804     -15.101   4.706   3.122  0.00  0.00      PROA  
ATOM   1773  HN  GLU P 804     -14.200   4.445   2.782  0.00  0.00      PROA  
ATOM   1774  CA  GLU P 804     -16.186   4.774   2.198  0.00  0.00      PROA  
ATOM   1775  HA  GLU P 804     -16.623   5.746   2.375  0.00  0.00      PROA  
ATOM   1776  CB  GLU P 804     -15.837   4.764   0.670  0.00  0.00      PROA  
ATOM   1777  HB1 GLU P 804     -16.836   4.683   0.191  0.00  0.00      PROA  
ATOM   1778  HB2 GLU P 804     -15.279   3.849   0.377  0.00  0.00      PROA  
ATOM   1779  CG  GLU P 804     -15.142   6.092   0.108  0.00  0.00      PROA  
ATOM   1780  HG1 GLU P 804     -15.027   5.920  -0.984  0.00  0.00      PROA  
ATOM   1781  HG2 GLU P 804     -14.196   6.203   0.679  0.00  0.00      PROA  
ATOM   1782  CD  GLU P 804     -15.932   7.397   0.335  0.00  0.00      PROA  
ATOM   1783  OE1 GLU P 804     -17.150   7.328   0.159  0.00  0.00      PROA  
ATOM   1784  OE2 GLU P 804     -15.378   8.448   0.864  0.00  0.00      PROA  
ATOM   1785  C   GLU P 804     -17.316   3.734   2.515  0.00  0.00      PROA  
ATOM   1786  O   GLU P 804     -18.437   4.162   2.730  0.00  0.00      PROA  
ATOM   1787  N   HSD P 805     -16.942   2.445   2.636  0.00  0.00      PROA  
ATOM   1788  HN  HSD P 805     -15.971   2.278   2.482  0.00  0.00      PROA  
ATOM   1789  CA  HSD P 805     -17.891   1.314   2.652  0.00  0.00      PROA  
ATOM   1790  HA  HSD P 805     -18.865   1.719   2.421  0.00  0.00      PROA  
ATOM   1791  CB  HSD P 805     -17.515   0.277   1.513  0.00  0.00      PROA  
ATOM   1792  HB1 HSD P 805     -18.406  -0.378   1.403  0.00  0.00      PROA  
ATOM   1793  HB2 HSD P 805     -16.666  -0.371   1.819  0.00  0.00      PROA  
ATOM   1794  ND1 HSD P 805     -16.150   1.311  -0.235  0.00  0.00      PROA  
ATOM   1795  HD1 HSD P 805     -15.327   1.356   0.331  0.00  0.00      PROA  
ATOM   1796  CG  HSD P 805     -17.321   0.944   0.264  0.00  0.00      PROA  
ATOM   1797  CE1 HSD P 805     -16.310   1.659  -1.540  0.00  0.00      PROA  
ATOM   1798  HE1 HSD P 805     -15.573   2.151  -2.176  0.00  0.00      PROA  
ATOM   1799  NE2 HSD P 805     -17.585   1.558  -1.925  0.00  0.00      PROA  
ATOM   1800  CD2 HSD P 805     -18.241   1.070  -0.766  0.00  0.00      PROA  
ATOM   1801  HD2 HSD P 805     -19.306   0.883  -0.707  0.00  0.00      PROA  
ATOM   1802  C   HSD P 805     -18.134   0.609   4.009  0.00  0.00      PROA  
ATOM   1803  O   HSD P 805     -18.266  -0.604   4.122  0.00  0.00      PROA  
ATOM   1804  N   LYS P 806     -17.996   1.363   5.149  0.00  0.00      PROA  
ATOM   1805  HN  LYS P 806     -17.754   2.325   5.246  0.00  0.00      PROA  
ATOM   1806  CA  LYS P 806     -18.162   0.843   6.531  0.00  0.00      PROA  
ATOM   1807  HA  LYS P 806     -17.243   0.319   6.746  0.00  0.00      PROA  
ATOM   1808  CB  LYS P 806     -18.403   2.027   7.586  0.00  0.00      PROA  
ATOM   1809  HB1 LYS P 806     -18.459   1.557   8.591  0.00  0.00      PROA  
ATOM   1810  HB2 LYS P 806     -19.410   2.457   7.396  0.00  0.00      PROA  
ATOM   1811  CG  LYS P 806     -17.416   3.162   7.479  0.00  0.00      PROA  
ATOM   1812  HG1 LYS P 806     -17.180   3.469   6.438  0.00  0.00      PROA  
ATOM   1813  HG2 LYS P 806     -16.472   2.949   8.026  0.00  0.00      PROA  
ATOM   1814  CD  LYS P 806     -17.934   4.476   7.990  0.00  0.00      PROA  
ATOM   1815  HD1 LYS P 806     -18.813   4.891   7.451  0.00  0.00      PROA  
ATOM   1816  HD2 LYS P 806     -17.067   5.147   7.812  0.00  0.00      PROA  
ATOM   1817  CE  LYS P 806     -18.162   4.284   9.512  0.00  0.00      PROA  
ATOM   1818  HE1 LYS P 806     -17.197   3.899   9.906  0.00  0.00      PROA  
ATOM   1819  HE2 LYS P 806     -19.015   3.581   9.623  0.00  0.00      PROA  
ATOM   1820  NZ  LYS P 806     -18.603   5.502  10.211  0.00  0.00      PROA  
ATOM   1821  HZ1 LYS P 806     -18.759   5.470  11.239  0.00  0.00      PROA  
ATOM   1822  HZ2 LYS P 806     -19.568   5.570   9.831  0.00  0.00      PROA  
ATOM   1823  HZ3 LYS P 806     -17.979   6.314  10.028  0.00  0.00      PROA  
ATOM   1824  C   LYS P 806     -19.341  -0.132   6.839  0.00  0.00      PROA  
ATOM   1825  O   LYS P 806     -19.255  -1.023   7.690  0.00  0.00      PROA  
ATOM   1826  N   ASP P 807     -20.499   0.085   6.196  0.00  0.00      PROA  
ATOM   1827  HN  ASP P 807     -20.650   0.745   5.464  0.00  0.00      PROA  
ATOM   1828  CA  ASP P 807     -21.645  -0.906   6.309  0.00  0.00      PROA  
ATOM   1829  HA  ASP P 807     -21.808  -1.201   7.335  0.00  0.00      PROA  
ATOM   1830  CB  ASP P 807     -22.937  -0.187   5.792  0.00  0.00      PROA  
ATOM   1831  HB1 ASP P 807     -23.788  -0.892   5.676  0.00  0.00      PROA  
ATOM   1832  HB2 ASP P 807     -22.736   0.201   4.771  0.00  0.00      PROA  
ATOM   1833  CG  ASP P 807     -23.335   0.885   6.774  0.00  0.00      PROA  
ATOM   1834  OD1 ASP P 807     -23.459   0.600   7.965  0.00  0.00      PROA  
ATOM   1835  OD2 ASP P 807     -23.754   2.010   6.275  0.00  0.00      PROA  
ATOM   1836  C   ASP P 807     -21.529  -2.246   5.493  0.00  0.00      PROA  
ATOM   1837  O   ASP P 807     -22.284  -3.216   5.660  0.00  0.00      PROA  
ATOM   1838  N   ASN P 808     -20.519  -2.282   4.559  0.00  0.00      PROA  
ATOM   1839  HN  ASN P 808     -19.909  -1.517   4.368  0.00  0.00      PROA  
ATOM   1840  CA  ASN P 808     -20.328  -3.433   3.615  0.00  0.00      PROA  
ATOM   1841  HA  ASN P 808     -21.149  -4.103   3.825  0.00  0.00      PROA  
ATOM   1842  CB  ASN P 808     -20.388  -2.949   2.160  0.00  0.00      PROA  
ATOM   1843  HB1 ASN P 808     -20.322  -3.776   1.422  0.00  0.00      PROA  
ATOM   1844  HB2 ASN P 808     -19.476  -2.336   1.996  0.00  0.00      PROA  
ATOM   1845  CG  ASN P 808     -21.603  -2.108   1.890  0.00  0.00      PROA  
ATOM   1846  OD1 ASN P 808     -21.461  -0.964   1.393  0.00  0.00      PROA  
ATOM   1847  ND2 ASN P 808     -22.820  -2.610   2.168  0.00  0.00      PROA  
ATOM   1848 HD21 ASN P 808     -22.809  -3.559   2.482  0.00  0.00      PROA  
ATOM   1849 HD22 ASN P 808     -23.615  -2.016   2.043  0.00  0.00      PROA  
ATOM   1850  C   ASN P 808     -19.032  -4.172   3.851  0.00  0.00      PROA  
ATOM   1851  O   ASN P 808     -18.786  -5.175   3.158  0.00  0.00      PROA  
ATOM   1852  N   ILE P 809     -18.190  -3.787   4.862  0.00  0.00      PROA  
ATOM   1853  HN  ILE P 809     -18.441  -2.948   5.339  0.00  0.00      PROA  
ATOM   1854  CA  ILE P 809     -17.050  -4.495   5.277  0.00  0.00      PROA  
ATOM   1855  HA  ILE P 809     -16.591  -4.979   4.427  0.00  0.00      PROA  
ATOM   1856  CB  ILE P 809     -16.032  -3.599   5.943  0.00  0.00      PROA  
ATOM   1857  HB  ILE P 809     -16.507  -3.277   6.894  0.00  0.00      PROA  
ATOM   1858  CG2 ILE P 809     -14.797  -4.460   6.273  0.00  0.00      PROA  
ATOM   1859 HG21 ILE P 809     -14.261  -4.908   5.409  0.00  0.00      PROA  
ATOM   1860 HG22 ILE P 809     -15.018  -5.387   6.844  0.00  0.00      PROA  
ATOM   1861 HG23 ILE P 809     -14.111  -3.814   6.861  0.00  0.00      PROA  
ATOM   1862  CG1 ILE P 809     -15.709  -2.337   5.179  0.00  0.00      PROA  
ATOM   1863 HG11 ILE P 809     -14.705  -1.985   5.499  0.00  0.00      PROA  
ATOM   1864 HG12 ILE P 809     -16.408  -1.477   5.257  0.00  0.00      PROA  
ATOM   1865  CD  ILE P 809     -15.435  -2.698   3.746  0.00  0.00      PROA  
ATOM   1866  HD1 ILE P 809     -14.695  -3.525   3.691  0.00  0.00      PROA  
ATOM   1867  HD2 ILE P 809     -14.940  -1.858   3.214  0.00  0.00      PROA  
ATOM   1868  HD3 ILE P 809     -16.387  -2.855   3.195  0.00  0.00      PROA  
ATOM   1869  C   ILE P 809     -17.467  -5.699   6.221  0.00  0.00      PROA  
ATOM   1870  O   ILE P 809     -17.895  -5.449   7.355  0.00  0.00      PROA  
ATOM   1871  N   GLY P 810     -17.315  -6.913   5.719  0.00  0.00      PROA  
ATOM   1872  HN  GLY P 810     -16.926  -7.122   4.824  0.00  0.00      PROA  
ATOM   1873  CA  GLY P 810     -17.363  -8.104   6.505  0.00  0.00      PROA  
ATOM   1874  HA1 GLY P 810     -17.528  -8.943   5.845  0.00  0.00      PROA  
ATOM   1875  HA2 GLY P 810     -18.182  -7.956   7.193  0.00  0.00      PROA  
ATOM   1876  C   GLY P 810     -16.015  -8.452   7.171  0.00  0.00      PROA  
ATOM   1877  O   GLY P 810     -14.901  -8.019   6.755  0.00  0.00      PROA  
ATOM   1878  N   SER P 811     -16.154  -9.356   8.106  0.00  0.00      PROA  
ATOM   1879  HN  SER P 811     -17.034  -9.823   8.132  0.00  0.00      PROA  
ATOM   1880  CA  SER P 811     -15.081  -9.710   9.093  0.00  0.00      PROA  
ATOM   1881  HA  SER P 811     -14.633  -8.768   9.372  0.00  0.00      PROA  
ATOM   1882  CB  SER P 811     -15.669 -10.545  10.307  0.00  0.00      PROA  
ATOM   1883  HB1 SER P 811     -15.886  -9.704  11.000  0.00  0.00      PROA  
ATOM   1884  HB2 SER P 811     -14.954 -11.185  10.867  0.00  0.00      PROA  
ATOM   1885  OG  SER P 811     -16.853 -11.256   9.921  0.00  0.00      PROA  
ATOM   1886  HG1 SER P 811     -17.358 -11.413  10.722  0.00  0.00      PROA  
ATOM   1887  C   SER P 811     -14.053 -10.569   8.480  0.00  0.00      PROA  
ATOM   1888  O   SER P 811     -12.868 -10.480   8.793  0.00  0.00      PROA  
ATOM   1889  N   GLN P 812     -14.453 -11.423   7.523  0.00  0.00      PROA  
ATOM   1890  HN  GLN P 812     -15.407 -11.587   7.285  0.00  0.00      PROA  
ATOM   1891  CA  GLN P 812     -13.469 -12.246   6.824  0.00  0.00      PROA  
ATOM   1892  HA  GLN P 812     -12.767 -12.649   7.539  0.00  0.00      PROA  
ATOM   1893  CB  GLN P 812     -14.132 -13.473   6.073  0.00  0.00      PROA  
ATOM   1894  HB1 GLN P 812     -14.451 -14.171   6.877  0.00  0.00      PROA  
ATOM   1895  HB2 GLN P 812     -13.380 -13.950   5.408  0.00  0.00      PROA  
ATOM   1896  CG  GLN P 812     -15.431 -13.261   5.287  0.00  0.00      PROA  
ATOM   1897  HG1 GLN P 812     -16.242 -13.255   6.046  0.00  0.00      PROA  
ATOM   1898  HG2 GLN P 812     -15.706 -14.062   4.568  0.00  0.00      PROA  
ATOM   1899  CD  GLN P 812     -15.659 -11.932   4.537  0.00  0.00      PROA  
ATOM   1900  OE1 GLN P 812     -16.317 -11.025   5.028  0.00  0.00      PROA  
ATOM   1901  NE2 GLN P 812     -15.197 -11.939   3.321  0.00  0.00      PROA  
ATOM   1902 HE21 GLN P 812     -15.511 -11.238   2.681  0.00  0.00      PROA  
ATOM   1903 HE22 GLN P 812     -14.788 -12.779   2.964  0.00  0.00      PROA  
ATOM   1904  C   GLN P 812     -12.552 -11.331   5.970  0.00  0.00      PROA  
ATOM   1905  O   GLN P 812     -11.358 -11.699   5.826  0.00  0.00      PROA  
ATOM   1906  N   TYR P 813     -12.967 -10.145   5.404  0.00  0.00      PROA  
ATOM   1907  HN  TYR P 813     -13.943  -9.939   5.408  0.00  0.00      PROA  
ATOM   1908  CA  TYR P 813     -12.072  -9.180   4.777  0.00  0.00      PROA  
ATOM   1909  HA  TYR P 813     -11.611  -9.791   4.015  0.00  0.00      PROA  
ATOM   1910  CB  TYR P 813     -12.791  -7.926   4.165  0.00  0.00      PROA  
ATOM   1911  HB1 TYR P 813     -12.021  -7.217   3.793  0.00  0.00      PROA  
ATOM   1912  HB2 TYR P 813     -13.441  -7.423   4.912  0.00  0.00      PROA  
ATOM   1913  CG  TYR P 813     -13.681  -8.422   3.037  0.00  0.00      PROA  
ATOM   1914  CD1 TYR P 813     -13.069  -8.882   1.868  0.00  0.00      PROA  
ATOM   1915  HD1 TYR P 813     -11.998  -8.834   1.737  0.00  0.00      PROA  
ATOM   1916  CE1 TYR P 813     -13.870  -9.416   0.821  0.00  0.00      PROA  
ATOM   1917  HE1 TYR P 813     -13.390  -9.711  -0.101  0.00  0.00      PROA  
ATOM   1918  CZ  TYR P 813     -15.303  -9.522   0.899  0.00  0.00      PROA  
ATOM   1919  OH  TYR P 813     -16.078  -9.975  -0.220  0.00  0.00      PROA  
ATOM   1920  HH  TYR P 813     -15.404 -10.195  -0.868  0.00  0.00      PROA  
ATOM   1921  CD2 TYR P 813     -15.128  -8.486   3.049  0.00  0.00      PROA  
ATOM   1922  HD2 TYR P 813     -15.603  -8.179   3.970  0.00  0.00      PROA  
ATOM   1923  CE2 TYR P 813     -15.885  -9.004   2.022  0.00  0.00      PROA  
ATOM   1924  HE2 TYR P 813     -16.963  -8.944   2.035  0.00  0.00      PROA  
ATOM   1925  C   TYR P 813     -10.986  -8.610   5.736  0.00  0.00      PROA  
ATOM   1926  O   TYR P 813      -9.813  -8.604   5.435  0.00  0.00      PROA  
ATOM   1927  N   LEU P 814     -11.426  -8.169   6.939  0.00  0.00      PROA  
ATOM   1928  HN  LEU P 814     -12.384  -8.280   7.189  0.00  0.00      PROA  
ATOM   1929  CA  LEU P 814     -10.533  -7.596   7.916  0.00  0.00      PROA  
ATOM   1930  HA  LEU P 814      -9.911  -6.910   7.359  0.00  0.00      PROA  
ATOM   1931  CB  LEU P 814     -11.499  -6.988   9.028  0.00  0.00      PROA  
ATOM   1932  HB1 LEU P 814     -10.823  -6.489   9.755  0.00  0.00      PROA  
ATOM   1933  HB2 LEU P 814     -11.983  -7.809   9.601  0.00  0.00      PROA  
ATOM   1934  CG  LEU P 814     -12.470  -5.905   8.524  0.00  0.00      PROA  
ATOM   1935  HG  LEU P 814     -12.968  -6.206   7.578  0.00  0.00      PROA  
ATOM   1936  CD1 LEU P 814     -13.615  -5.645   9.515  0.00  0.00      PROA  
ATOM   1937 HD11 LEU P 814     -14.238  -6.565   9.502  0.00  0.00      PROA  
ATOM   1938 HD12 LEU P 814     -14.164  -4.702   9.304  0.00  0.00      PROA  
ATOM   1939 HD13 LEU P 814     -13.134  -5.452  10.497  0.00  0.00      PROA  
ATOM   1940  CD2 LEU P 814     -11.715  -4.540   8.279  0.00  0.00      PROA  
ATOM   1941 HD21 LEU P 814     -12.365  -3.740   7.864  0.00  0.00      PROA  
ATOM   1942 HD22 LEU P 814     -10.802  -4.736   7.677  0.00  0.00      PROA  
ATOM   1943 HD23 LEU P 814     -11.387  -4.182   9.278  0.00  0.00      PROA  
ATOM   1944  C   LEU P 814      -9.565  -8.528   8.486  0.00  0.00      PROA  
ATOM   1945  O   LEU P 814      -8.375  -8.213   8.598  0.00  0.00      PROA  
ATOM   1946  N   LEU P 815      -9.872  -9.782   8.737  0.00  0.00      PROA  
ATOM   1947  HN  LEU P 815     -10.821 -10.044   8.578  0.00  0.00      PROA  
ATOM   1948  CA  LEU P 815      -8.946 -10.782   9.168  0.00  0.00      PROA  
ATOM   1949  HA  LEU P 815      -8.314 -10.471   9.987  0.00  0.00      PROA  
ATOM   1950  CB  LEU P 815      -9.683 -12.034   9.687  0.00  0.00      PROA  
ATOM   1951  HB1 LEU P 815      -8.934 -12.804   9.970  0.00  0.00      PROA  
ATOM   1952  HB2 LEU P 815     -10.375 -12.374   8.887  0.00  0.00      PROA  
ATOM   1953  CG  LEU P 815     -10.501 -11.714  10.940  0.00  0.00      PROA  
ATOM   1954  HG  LEU P 815     -11.189 -10.892  10.646  0.00  0.00      PROA  
ATOM   1955  CD1 LEU P 815     -11.512 -12.826  11.297  0.00  0.00      PROA  
ATOM   1956 HD11 LEU P 815     -11.927 -13.362  10.417  0.00  0.00      PROA  
ATOM   1957 HD12 LEU P 815     -12.275 -12.485  12.030  0.00  0.00      PROA  
ATOM   1958 HD13 LEU P 815     -10.935 -13.614  11.827  0.00  0.00      PROA  
ATOM   1959  CD2 LEU P 815      -9.676 -11.340  12.179  0.00  0.00      PROA  
ATOM   1960 HD21 LEU P 815      -9.054 -12.249  12.327  0.00  0.00      PROA  
ATOM   1961 HD22 LEU P 815     -10.288 -11.269  13.103  0.00  0.00      PROA  
ATOM   1962 HD23 LEU P 815      -9.012 -10.483  11.934  0.00  0.00      PROA  
ATOM   1963  C   LEU P 815      -8.001 -11.127   7.979  0.00  0.00      PROA  
ATOM   1964  O   LEU P 815      -6.790 -11.116   8.185  0.00  0.00      PROA  
ATOM   1965  N   ASN P 816      -8.477 -11.310   6.770  0.00  0.00      PROA  
ATOM   1966  HN  ASN P 816      -9.461 -11.150   6.729  0.00  0.00      PROA  
ATOM   1967  CA  ASN P 816      -7.617 -11.602   5.638  0.00  0.00      PROA  
ATOM   1968  HA  ASN P 816      -6.990 -12.423   5.956  0.00  0.00      PROA  
ATOM   1969  CB  ASN P 816      -8.243 -12.259   4.433  0.00  0.00      PROA  
ATOM   1970  HB1 ASN P 816      -7.431 -12.354   3.680  0.00  0.00      PROA  
ATOM   1971  HB2 ASN P 816      -9.009 -11.519   4.118  0.00  0.00      PROA  
ATOM   1972  CG  ASN P 816      -8.838 -13.612   4.734  0.00  0.00      PROA  
ATOM   1973  OD1 ASN P 816      -8.162 -14.472   5.394  0.00  0.00      PROA  
ATOM   1974  ND2 ASN P 816     -10.041 -13.895   4.298  0.00  0.00      PROA  
ATOM   1975 HD21 ASN P 816     -10.365 -14.806   4.553  0.00  0.00      PROA  
ATOM   1976 HD22 ASN P 816     -10.423 -13.252   3.635  0.00  0.00      PROA  
ATOM   1977  C   ASN P 816      -6.647 -10.515   5.175  0.00  0.00      PROA  
ATOM   1978  O   ASN P 816      -5.488 -10.821   5.050  0.00  0.00      PROA  
ATOM   1979  N   TRP P 817      -7.054  -9.255   5.027  0.00  0.00      PROA  
ATOM   1980  HN  TRP P 817      -8.020  -9.098   5.217  0.00  0.00      PROA  
ATOM   1981  CA  TRP P 817      -6.220  -8.128   4.796  0.00  0.00      PROA  
ATOM   1982  HA  TRP P 817      -5.690  -8.199   3.858  0.00  0.00      PROA  
ATOM   1983  CB  TRP P 817      -7.022  -6.800   4.766  0.00  0.00      PROA  
ATOM   1984  HB1 TRP P 817      -6.319  -5.977   4.512  0.00  0.00      PROA  
ATOM   1985  HB2 TRP P 817      -7.524  -6.570   5.730  0.00  0.00      PROA  
ATOM   1986  CG  TRP P 817      -8.116  -6.690   3.695  0.00  0.00      PROA  
ATOM   1987  CD1 TRP P 817      -7.908  -7.142   2.420  0.00  0.00      PROA  
ATOM   1988  HD1 TRP P 817      -7.158  -7.822   2.044  0.00  0.00      PROA  
ATOM   1989  NE1 TRP P 817      -8.927  -6.678   1.647  0.00  0.00      PROA  
ATOM   1990  HE1 TRP P 817      -9.202  -7.218   0.882  0.00  0.00      PROA  
ATOM   1991  CE2 TRP P 817      -9.756  -5.932   2.283  0.00  0.00      PROA  
ATOM   1992  CD2 TRP P 817      -9.287  -5.844   3.632  0.00  0.00      PROA  
ATOM   1993  CE3 TRP P 817      -9.995  -5.125   4.617  0.00  0.00      PROA  
ATOM   1994  HE3 TRP P 817      -9.627  -5.137   5.633  0.00  0.00      PROA  
ATOM   1995  CZ3 TRP P 817     -11.167  -4.438   4.167  0.00  0.00      PROA  
ATOM   1996  HZ3 TRP P 817     -11.859  -4.089   4.920  0.00  0.00      PROA  
ATOM   1997  CZ2 TRP P 817     -10.942  -5.292   1.925  0.00  0.00      PROA  
ATOM   1998  HZ2 TRP P 817     -11.411  -5.479   0.971  0.00  0.00      PROA  
ATOM   1999  CH2 TRP P 817     -11.649  -4.577   2.886  0.00  0.00      PROA  
ATOM   2000  HH2 TRP P 817     -12.550  -4.119   2.506  0.00  0.00      PROA  
ATOM   2001  C   TRP P 817      -5.143  -7.888   5.841  0.00  0.00      PROA  
ATOM   2002  O   TRP P 817      -4.025  -7.384   5.567  0.00  0.00      PROA  
ATOM   2003  N   CYS P 818      -5.507  -8.197   7.147  0.00  0.00      PROA  
ATOM   2004  HN  CYS P 818      -6.446  -8.449   7.369  0.00  0.00      PROA  
ATOM   2005  CA  CYS P 818      -4.513  -8.221   8.250  0.00  0.00      PROA  
ATOM   2006  HA  CYS P 818      -4.041  -7.252   8.318  0.00  0.00      PROA  
ATOM   2007  CB  CYS P 818      -5.072  -8.401   9.707  0.00  0.00      PROA  
ATOM   2008  HB1 CYS P 818      -4.223  -8.494  10.417  0.00  0.00      PROA  
ATOM   2009  HB2 CYS P 818      -5.625  -9.365   9.726  0.00  0.00      PROA  
ATOM   2010  SG  CYS P 818      -6.217  -6.992  10.205  0.00  0.00      PROA  
ATOM   2011  HG1 CYS P 818      -7.141  -7.339   9.321  0.00  0.00      PROA  
ATOM   2012  C   CYS P 818      -3.411  -9.299   8.143  0.00  0.00      PROA  
ATOM   2013  O   CYS P 818      -2.245  -9.025   8.459  0.00  0.00      PROA  
ATOM   2014  N   VAL P 819      -3.749 -10.539   7.737  0.00  0.00      PROA  
ATOM   2015  HN  VAL P 819      -4.689 -10.848   7.613  0.00  0.00      PROA  
ATOM   2016  CA  VAL P 819      -2.706 -11.482   7.285  0.00  0.00      PROA  
ATOM   2017  HA  VAL P 819      -1.976 -11.616   8.069  0.00  0.00      PROA  
ATOM   2018  CB  VAL P 819      -3.351 -12.890   7.023  0.00  0.00      PROA  
ATOM   2019  HB  VAL P 819      -4.212 -12.818   6.324  0.00  0.00      PROA  
ATOM   2020  CG1 VAL P 819      -2.290 -13.896   6.581  0.00  0.00      PROA  
ATOM   2021 HG11 VAL P 819      -1.931 -13.704   5.547  0.00  0.00      PROA  
ATOM   2022 HG12 VAL P 819      -2.703 -14.926   6.523  0.00  0.00      PROA  
ATOM   2023 HG13 VAL P 819      -1.421 -13.880   7.273  0.00  0.00      PROA  
ATOM   2024  CG2 VAL P 819      -3.981 -13.347   8.352  0.00  0.00      PROA  
ATOM   2025 HG21 VAL P 819      -4.281 -14.410   8.232  0.00  0.00      PROA  
ATOM   2026 HG22 VAL P 819      -4.941 -12.879   8.656  0.00  0.00      PROA  
ATOM   2027 HG23 VAL P 819      -3.212 -13.222   9.144  0.00  0.00      PROA  
ATOM   2028  C   VAL P 819      -1.870 -10.977   6.156  0.00  0.00      PROA  
ATOM   2029  O   VAL P 819      -0.663 -11.014   6.071  0.00  0.00      PROA  
ATOM   2030  N   GLN P 820      -2.536 -10.449   5.073  0.00  0.00      PROA  
ATOM   2031  HN  GLN P 820      -3.517 -10.402   5.246  0.00  0.00      PROA  
ATOM   2032  CA  GLN P 820      -1.894 -10.014   3.840  0.00  0.00      PROA  
ATOM   2033  HA  GLN P 820      -1.391 -10.857   3.390  0.00  0.00      PROA  
ATOM   2034  CB  GLN P 820      -2.878  -9.603   2.740  0.00  0.00      PROA  
ATOM   2035  HB1 GLN P 820      -2.302  -9.130   1.916  0.00  0.00      PROA  
ATOM   2036  HB2 GLN P 820      -3.661  -8.969   3.209  0.00  0.00      PROA  
ATOM   2037  CG  GLN P 820      -3.646 -10.879   2.179  0.00  0.00      PROA  
ATOM   2038  HG1 GLN P 820      -4.123 -11.424   3.021  0.00  0.00      PROA  
ATOM   2039  HG2 GLN P 820      -2.898 -11.473   1.612  0.00  0.00      PROA  
ATOM   2040  CD  GLN P 820      -4.842 -10.373   1.348  0.00  0.00      PROA  
ATOM   2041  OE1 GLN P 820      -4.830  -9.439   0.503  0.00  0.00      PROA  
ATOM   2042  NE2 GLN P 820      -6.034 -10.898   1.594  0.00  0.00      PROA  
ATOM   2043 HE21 GLN P 820      -6.782 -10.644   0.981  0.00  0.00      PROA  
ATOM   2044 HE22 GLN P 820      -6.160 -11.459   2.412  0.00  0.00      PROA  
ATOM   2045  C   GLN P 820      -0.738  -8.991   4.006  0.00  0.00      PROA  
ATOM   2046  O   GLN P 820       0.337  -9.154   3.401  0.00  0.00      PROA  
ATOM   2047  N   ILE P 821      -0.889  -7.911   4.837  0.00  0.00      PROA  
ATOM   2048  HN  ILE P 821      -1.781  -7.676   5.217  0.00  0.00      PROA  
ATOM   2049  CA  ILE P 821       0.140  -7.002   5.352  0.00  0.00      PROA  
ATOM   2050  HA  ILE P 821       0.614  -6.636   4.453  0.00  0.00      PROA  
ATOM   2051  CB  ILE P 821      -0.467  -5.940   6.294  0.00  0.00      PROA  
ATOM   2052  HB  ILE P 821      -0.810  -6.558   7.152  0.00  0.00      PROA  
ATOM   2053  CG2 ILE P 821       0.708  -5.057   6.890  0.00  0.00      PROA  
ATOM   2054 HG21 ILE P 821       0.350  -4.164   7.445  0.00  0.00      PROA  
ATOM   2055 HG22 ILE P 821       1.339  -4.613   6.091  0.00  0.00      PROA  
ATOM   2056 HG23 ILE P 821       1.341  -5.658   7.578  0.00  0.00      PROA  
ATOM   2057  CG1 ILE P 821      -1.541  -5.015   5.649  0.00  0.00      PROA  
ATOM   2058 HG11 ILE P 821      -2.117  -5.600   4.900  0.00  0.00      PROA  
ATOM   2059 HG12 ILE P 821      -1.005  -4.206   5.109  0.00  0.00      PROA  
ATOM   2060  CD  ILE P 821      -2.493  -4.282   6.516  0.00  0.00      PROA  
ATOM   2061  HD1 ILE P 821      -3.212  -4.976   7.002  0.00  0.00      PROA  
ATOM   2062  HD2 ILE P 821      -3.183  -3.666   5.901  0.00  0.00      PROA  
ATOM   2063  HD3 ILE P 821      -1.945  -3.650   7.247  0.00  0.00      PROA  
ATOM   2064  C   ILE P 821       1.296  -7.765   6.031  0.00  0.00      PROA  
ATOM   2065  O   ILE P 821       2.436  -7.721   5.572  0.00  0.00      PROA  
ATOM   2066  N   ALA P 822       0.983  -8.511   7.061  0.00  0.00      PROA  
ATOM   2067  HN  ALA P 822       0.025  -8.658   7.293  0.00  0.00      PROA  
ATOM   2068  CA  ALA P 822       1.913  -9.208   7.830  0.00  0.00      PROA  
ATOM   2069  HA  ALA P 822       2.654  -8.628   8.358  0.00  0.00      PROA  
ATOM   2070  CB  ALA P 822       1.165  -9.988   9.028  0.00  0.00      PROA  
ATOM   2071  HB1 ALA P 822       0.337 -10.653   8.704  0.00  0.00      PROA  
ATOM   2072  HB2 ALA P 822       0.573  -9.280   9.646  0.00  0.00      PROA  
ATOM   2073  HB3 ALA P 822       1.860 -10.552   9.687  0.00  0.00      PROA  
ATOM   2074  C   ALA P 822       2.732 -10.244   6.910  0.00  0.00      PROA  
ATOM   2075  O   ALA P 822       3.937 -10.343   7.127  0.00  0.00      PROA  
ATOM   2076  N   LYS P 823       2.090 -10.957   6.031  0.00  0.00      PROA  
ATOM   2077  HN  LYS P 823       1.109 -10.911   6.203  0.00  0.00      PROA  
ATOM   2078  CA  LYS P 823       2.683 -11.872   5.044  0.00  0.00      PROA  
ATOM   2079  HA  LYS P 823       3.303 -12.612   5.528  0.00  0.00      PROA  
ATOM   2080  CB  LYS P 823       1.694 -12.574   4.167  0.00  0.00      PROA  
ATOM   2081  HB1 LYS P 823       2.153 -12.798   3.181  0.00  0.00      PROA  
ATOM   2082  HB2 LYS P 823       0.927 -11.805   3.930  0.00  0.00      PROA  
ATOM   2083  CG  LYS P 823       1.111 -13.940   4.615  0.00  0.00      PROA  
ATOM   2084  HG1 LYS P 823       0.549 -13.859   5.570  0.00  0.00      PROA  
ATOM   2085  HG2 LYS P 823       1.924 -14.628   4.930  0.00  0.00      PROA  
ATOM   2086  CD  LYS P 823       0.246 -14.611   3.502  0.00  0.00      PROA  
ATOM   2087  HD1 LYS P 823       0.890 -14.670   2.598  0.00  0.00      PROA  
ATOM   2088  HD2 LYS P 823      -0.588 -13.906   3.299  0.00  0.00      PROA  
ATOM   2089  CE  LYS P 823      -0.247 -16.017   3.826  0.00  0.00      PROA  
ATOM   2090  HE1 LYS P 823      -0.833 -16.108   4.765  0.00  0.00      PROA  
ATOM   2091  HE2 LYS P 823       0.670 -16.642   3.872  0.00  0.00      PROA  
ATOM   2092  NZ  LYS P 823      -1.140 -16.344   2.744  0.00  0.00      PROA  
ATOM   2093  HZ1 LYS P 823      -0.690 -16.294   1.808  0.00  0.00      PROA  
ATOM   2094  HZ2 LYS P 823      -1.869 -15.607   2.652  0.00  0.00      PROA  
ATOM   2095  HZ3 LYS P 823      -1.572 -17.264   2.964  0.00  0.00      PROA  
ATOM   2096  C   LYS P 823       3.814 -11.159   4.282  0.00  0.00      PROA  
ATOM   2097  O   LYS P 823       4.956 -11.622   4.080  0.00  0.00      PROA  
ATOM   2098  N   GLY P 824       3.494  -9.942   3.726  0.00  0.00      PROA  
ATOM   2099  HN  GLY P 824       2.643  -9.456   3.910  0.00  0.00      PROA  
ATOM   2100  CA  GLY P 824       4.486  -9.104   2.964  0.00  0.00      PROA  
ATOM   2101  HA1 GLY P 824       3.879  -8.227   2.792  0.00  0.00      PROA  
ATOM   2102  HA2 GLY P 824       4.942  -9.671   2.165  0.00  0.00      PROA  
ATOM   2103  C   GLY P 824       5.575  -8.557   3.892  0.00  0.00      PROA  
ATOM   2104  O   GLY P 824       6.743  -8.534   3.518  0.00  0.00      PROA  
ATOM   2105  N   MET P 825       5.147  -8.197   5.080  0.00  0.00      PROA  
ATOM   2106  HN  MET P 825       4.156  -8.202   5.196  0.00  0.00      PROA  
ATOM   2107  CA  MET P 825       6.006  -7.705   6.202  0.00  0.00      PROA  
ATOM   2108  HA  MET P 825       6.709  -6.967   5.845  0.00  0.00      PROA  
ATOM   2109  CB  MET P 825       5.252  -6.974   7.358  0.00  0.00      PROA  
ATOM   2110  HB1 MET P 825       6.074  -6.626   8.019  0.00  0.00      PROA  
ATOM   2111  HB2 MET P 825       4.519  -7.646   7.854  0.00  0.00      PROA  
ATOM   2112  CG  MET P 825       4.614  -5.664   6.935  0.00  0.00      PROA  
ATOM   2113  HG1 MET P 825       4.013  -5.463   7.848  0.00  0.00      PROA  
ATOM   2114  HG2 MET P 825       3.838  -5.894   6.174  0.00  0.00      PROA  
ATOM   2115  SD  MET P 825       5.613  -4.242   6.386  0.00  0.00      PROA  
ATOM   2116  CE  MET P 825       6.886  -4.351   7.728  0.00  0.00      PROA  
ATOM   2117  HE1 MET P 825       6.368  -4.361   8.711  0.00  0.00      PROA  
ATOM   2118  HE2 MET P 825       7.513  -3.435   7.779  0.00  0.00      PROA  
ATOM   2119  HE3 MET P 825       7.651  -5.139   7.563  0.00  0.00      PROA  
ATOM   2120  C   MET P 825       7.020  -8.779   6.709  0.00  0.00      PROA  
ATOM   2121  O   MET P 825       8.127  -8.415   6.945  0.00  0.00      PROA  
ATOM   2122  N   ASN P 826       6.699 -10.046   6.723  0.00  0.00      PROA  
ATOM   2123  HN  ASN P 826       5.739 -10.245   6.543  0.00  0.00      PROA  
ATOM   2124  CA  ASN P 826       7.566 -11.115   7.127  0.00  0.00      PROA  
ATOM   2125  HA  ASN P 826       7.936 -10.825   8.099  0.00  0.00      PROA  
ATOM   2126  CB  ASN P 826       6.695 -12.371   7.273  0.00  0.00      PROA  
ATOM   2127  HB1 ASN P 826       6.129 -12.695   6.373  0.00  0.00      PROA  
ATOM   2128  HB2 ASN P 826       5.892 -12.197   8.021  0.00  0.00      PROA  
ATOM   2129  CG  ASN P 826       7.433 -13.591   7.806  0.00  0.00      PROA  
ATOM   2130  OD1 ASN P 826       8.430 -13.477   8.472  0.00  0.00      PROA  
ATOM   2131  ND2 ASN P 826       6.886 -14.855   7.536  0.00  0.00      PROA  
ATOM   2132 HD21 ASN P 826       7.430 -15.674   7.715  0.00  0.00      PROA  
ATOM   2133 HD22 ASN P 826       6.053 -14.923   6.987  0.00  0.00      PROA  
ATOM   2134  C   ASN P 826       8.774 -11.473   6.217  0.00  0.00      PROA  
ATOM   2135  O   ASN P 826       9.866 -11.652   6.639  0.00  0.00      PROA  
ATOM   2136  N   TYR P 827       8.544 -11.325   4.892  0.00  0.00      PROA  
ATOM   2137  HN  TYR P 827       7.606 -11.362   4.556  0.00  0.00      PROA  
ATOM   2138  CA  TYR P 827       9.432 -11.102   3.741  0.00  0.00      PROA  
ATOM   2139  HA  TYR P 827      10.157 -11.902   3.755  0.00  0.00      PROA  
ATOM   2140  CB  TYR P 827       8.666 -11.235   2.428  0.00  0.00      PROA  
ATOM   2141  HB1 TYR P 827       7.813 -10.527   2.504  0.00  0.00      PROA  
ATOM   2142  HB2 TYR P 827       8.294 -12.257   2.202  0.00  0.00      PROA  
ATOM   2143  CG  TYR P 827       9.420 -10.841   1.255  0.00  0.00      PROA  
ATOM   2144  CD1 TYR P 827      10.400 -11.751   0.835  0.00  0.00      PROA  
ATOM   2145  HD1 TYR P 827      10.676 -12.619   1.416  0.00  0.00      PROA  
ATOM   2146  CE1 TYR P 827      11.148 -11.452  -0.352  0.00  0.00      PROA  
ATOM   2147  HE1 TYR P 827      11.812 -12.183  -0.788  0.00  0.00      PROA  
ATOM   2148  CZ  TYR P 827      11.030 -10.175  -0.974  0.00  0.00      PROA  
ATOM   2149  OH  TYR P 827      11.744  -9.916  -2.142  0.00  0.00      PROA  
ATOM   2150  HH  TYR P 827      12.370 -10.630  -2.284  0.00  0.00      PROA  
ATOM   2151  CD2 TYR P 827       9.183  -9.683   0.544  0.00  0.00      PROA  
ATOM   2152  HD2 TYR P 827       8.449  -8.973   0.897  0.00  0.00      PROA  
ATOM   2153  CE2 TYR P 827       9.989  -9.318  -0.505  0.00  0.00      PROA  
ATOM   2154  HE2 TYR P 827       9.715  -8.479  -1.128  0.00  0.00      PROA  
ATOM   2155  C   TYR P 827      10.319  -9.889   3.845  0.00  0.00      PROA  
ATOM   2156  O   TYR P 827      11.539 -10.025   3.792  0.00  0.00      PROA  
ATOM   2157  N   LEU P 828       9.724  -8.655   4.017  0.00  0.00      PROA  
ATOM   2158  HN  LEU P 828       8.734  -8.539   3.992  0.00  0.00      PROA  
ATOM   2159  CA  LEU P 828      10.493  -7.432   4.122  0.00  0.00      PROA  
ATOM   2160  HA  LEU P 828      10.941  -7.368   3.141  0.00  0.00      PROA  
ATOM   2161  CB  LEU P 828       9.607  -6.195   4.143  0.00  0.00      PROA  
ATOM   2162  HB1 LEU P 828      10.129  -5.217   4.222  0.00  0.00      PROA  
ATOM   2163  HB2 LEU P 828       8.936  -6.345   5.016  0.00  0.00      PROA  
ATOM   2164  CG  LEU P 828       8.645  -6.024   2.935  0.00  0.00      PROA  
ATOM   2165  HG  LEU P 828       8.397  -7.054   2.601  0.00  0.00      PROA  
ATOM   2166  CD1 LEU P 828       7.403  -5.106   3.325  0.00  0.00      PROA  
ATOM   2167 HD11 LEU P 828       6.787  -4.792   2.456  0.00  0.00      PROA  
ATOM   2168 HD12 LEU P 828       7.660  -4.201   3.918  0.00  0.00      PROA  
ATOM   2169 HD13 LEU P 828       6.743  -5.668   4.020  0.00  0.00      PROA  
ATOM   2170  CD2 LEU P 828       9.415  -5.302   1.857  0.00  0.00      PROA  
ATOM   2171 HD21 LEU P 828       9.617  -4.219   1.998  0.00  0.00      PROA  
ATOM   2172 HD22 LEU P 828       8.822  -5.168   0.927  0.00  0.00      PROA  
ATOM   2173 HD23 LEU P 828      10.287  -5.871   1.469  0.00  0.00      PROA  
ATOM   2174  C   LEU P 828      11.428  -7.512   5.310  0.00  0.00      PROA  
ATOM   2175  O   LEU P 828      12.638  -7.135   5.217  0.00  0.00      PROA  
ATOM   2176  N   GLU P 829      10.904  -8.017   6.458  0.00  0.00      PROA  
ATOM   2177  HN  GLU P 829       9.980  -8.391   6.499  0.00  0.00      PROA  
ATOM   2178  CA  GLU P 829      11.797  -8.388   7.502  0.00  0.00      PROA  
ATOM   2179  HA  GLU P 829      12.246  -7.472   7.857  0.00  0.00      PROA  
ATOM   2180  CB  GLU P 829      10.966  -9.102   8.581  0.00  0.00      PROA  
ATOM   2181  HB1 GLU P 829      10.408  -9.983   8.197  0.00  0.00      PROA  
ATOM   2182  HB2 GLU P 829      10.210  -8.297   8.701  0.00  0.00      PROA  
ATOM   2183  CG  GLU P 829      11.665  -9.430   9.892  0.00  0.00      PROA  
ATOM   2184  HG1 GLU P 829      11.033  -9.039  10.718  0.00  0.00      PROA  
ATOM   2185  HG2 GLU P 829      12.627  -8.901  10.061  0.00  0.00      PROA  
ATOM   2186  CD  GLU P 829      11.976 -10.915  10.211  0.00  0.00      PROA  
ATOM   2187  OE1 GLU P 829      11.158 -11.801   9.795  0.00  0.00      PROA  
ATOM   2188  OE2 GLU P 829      12.866 -11.138  11.022  0.00  0.00      PROA  
ATOM   2189  C   GLU P 829      12.889  -9.342   7.215  0.00  0.00      PROA  
ATOM   2190  O   GLU P 829      13.986  -9.169   7.651  0.00  0.00      PROA  
ATOM   2191  N   ASP P 830      12.667 -10.351   6.336  0.00  0.00      PROA  
ATOM   2192  HN  ASP P 830      11.782 -10.454   5.889  0.00  0.00      PROA  
ATOM   2193  CA  ASP P 830      13.681 -11.331   6.064  0.00  0.00      PROA  
ATOM   2194  HA  ASP P 830      14.182 -11.618   6.977  0.00  0.00      PROA  
ATOM   2195  CB  ASP P 830      12.992 -12.510   5.379  0.00  0.00      PROA  
ATOM   2196  HB1 ASP P 830      13.572 -13.106   4.642  0.00  0.00      PROA  
ATOM   2197  HB2 ASP P 830      12.107 -12.197   4.784  0.00  0.00      PROA  
ATOM   2198  CG  ASP P 830      12.460 -13.539   6.344  0.00  0.00      PROA  
ATOM   2199  OD1 ASP P 830      12.902 -13.622   7.532  0.00  0.00      PROA  
ATOM   2200  OD2 ASP P 830      11.549 -14.322   5.926  0.00  0.00      PROA  
ATOM   2201  C   ASP P 830      14.716 -10.802   5.001  0.00  0.00      PROA  
ATOM   2202  O   ASP P 830      15.811 -11.408   4.948  0.00  0.00      PROA  
ATOM   2203  N   ARG P 831      14.354  -9.719   4.289  0.00  0.00      PROA  
ATOM   2204  HN  ARG P 831      13.389  -9.473   4.325  0.00  0.00      PROA  
ATOM   2205  CA  ARG P 831      15.231  -8.902   3.408  0.00  0.00      PROA  
ATOM   2206  HA  ARG P 831      15.929  -9.582   2.944  0.00  0.00      PROA  
ATOM   2207  CB  ARG P 831      14.307  -8.261   2.391  0.00  0.00      PROA  
ATOM   2208  HB1 ARG P 831      14.923  -7.527   1.829  0.00  0.00      PROA  
ATOM   2209  HB2 ARG P 831      13.386  -7.779   2.781  0.00  0.00      PROA  
ATOM   2210  CG  ARG P 831      13.777  -9.177   1.226  0.00  0.00      PROA  
ATOM   2211  HG1 ARG P 831      13.510  -8.435   0.443  0.00  0.00      PROA  
ATOM   2212  HG2 ARG P 831      12.917  -9.706   1.690  0.00  0.00      PROA  
ATOM   2213  CD  ARG P 831      14.676 -10.243   0.755  0.00  0.00      PROA  
ATOM   2214  HD1 ARG P 831      14.238 -10.941   0.010  0.00  0.00      PROA  
ATOM   2215  HD2 ARG P 831      15.163 -10.780   1.598  0.00  0.00      PROA  
ATOM   2216  NE  ARG P 831      15.838  -9.711  -0.004  0.00  0.00      PROA  
ATOM   2217  HE  ARG P 831      15.859  -8.712   0.005  0.00  0.00      PROA  
ATOM   2218  CZ  ARG P 831      16.964 -10.369  -0.195  0.00  0.00      PROA  
ATOM   2219  NH1 ARG P 831      17.003 -11.682  -0.195  0.00  0.00      PROA  
ATOM   2220 HH11 ARG P 831      17.868 -12.139  -0.397  0.00  0.00      PROA  
ATOM   2221 HH12 ARG P 831      16.217 -12.168  -0.576  0.00  0.00      PROA  
ATOM   2222  NH2 ARG P 831      18.133  -9.762  -0.425  0.00  0.00      PROA  
ATOM   2223 HH21 ARG P 831      18.241  -8.773  -0.322  0.00  0.00      PROA  
ATOM   2224 HH22 ARG P 831      18.919 -10.342  -0.643  0.00  0.00      PROA  
ATOM   2225  C   ARG P 831      15.990  -7.889   4.298  0.00  0.00      PROA  
ATOM   2226  O   ARG P 831      16.780  -7.073   3.788  0.00  0.00      PROA  
ATOM   2227  N   ARG P 832      15.676  -7.877   5.580  0.00  0.00      PROA  
ATOM   2228  HN  ARG P 832      14.892  -8.411   5.884  0.00  0.00      PROA  
ATOM   2229  CA  ARG P 832      16.276  -7.168   6.653  0.00  0.00      PROA  
ATOM   2230  HA  ARG P 832      15.946  -7.625   7.574  0.00  0.00      PROA  
ATOM   2231  CB  ARG P 832      17.745  -7.242   6.663  0.00  0.00      PROA  
ATOM   2232  HB1 ARG P 832      18.124  -6.611   7.495  0.00  0.00      PROA  
ATOM   2233  HB2 ARG P 832      18.297  -6.908   5.759  0.00  0.00      PROA  
ATOM   2234  CG  ARG P 832      18.417  -8.664   6.871  0.00  0.00      PROA  
ATOM   2235  HG1 ARG P 832      19.440  -8.546   7.285  0.00  0.00      PROA  
ATOM   2236  HG2 ARG P 832      18.543  -9.210   5.911  0.00  0.00      PROA  
ATOM   2237  CD  ARG P 832      17.615  -9.617   7.864  0.00  0.00      PROA  
ATOM   2238  HD1 ARG P 832      16.613  -9.777   7.412  0.00  0.00      PROA  
ATOM   2239  HD2 ARG P 832      17.406  -9.249   8.892  0.00  0.00      PROA  
ATOM   2240  NE  ARG P 832      18.451 -10.808   7.814  0.00  0.00      PROA  
ATOM   2241  HE  ARG P 832      19.203 -10.703   7.163  0.00  0.00      PROA  
ATOM   2242  CZ  ARG P 832      18.084 -12.014   8.079  0.00  0.00      PROA  
ATOM   2243  NH1 ARG P 832      18.646 -13.030   7.526  0.00  0.00      PROA  
ATOM   2244 HH11 ARG P 832      19.290 -12.840   6.785  0.00  0.00      PROA  
ATOM   2245 HH12 ARG P 832      18.124 -13.877   7.630  0.00  0.00      PROA  
ATOM   2246  NH2 ARG P 832      16.977 -12.337   8.770  0.00  0.00      PROA  
ATOM   2247 HH21 ARG P 832      16.483 -13.190   8.604  0.00  0.00      PROA  
ATOM   2248 HH22 ARG P 832      16.473 -11.572   9.172  0.00  0.00      PROA  
ATOM   2249  C   ARG P 832      15.809  -5.694   6.762  0.00  0.00      PROA  
ATOM   2250  O   ARG P 832      16.438  -4.887   7.437  0.00  0.00      PROA  
ATOM   2251  N   LEU P 833      14.739  -5.242   6.152  0.00  0.00      PROA  
ATOM   2252  HN  LEU P 833      14.125  -5.834   5.636  0.00  0.00      PROA  
ATOM   2253  CA  LEU P 833      14.320  -3.841   6.111  0.00  0.00      PROA  
ATOM   2254  HA  LEU P 833      15.241  -3.299   5.956  0.00  0.00      PROA  
ATOM   2255  CB  LEU P 833      13.483  -3.499   4.909  0.00  0.00      PROA  
ATOM   2256  HB1 LEU P 833      13.059  -2.474   4.986  0.00  0.00      PROA  
ATOM   2257  HB2 LEU P 833      12.554  -4.105   4.973  0.00  0.00      PROA  
ATOM   2258  CG  LEU P 833      14.179  -3.722   3.526  0.00  0.00      PROA  
ATOM   2259  HG  LEU P 833      14.720  -4.679   3.364  0.00  0.00      PROA  
ATOM   2260  CD1 LEU P 833      13.086  -3.582   2.377  0.00  0.00      PROA  
ATOM   2261 HD11 LEU P 833      12.840  -2.502   2.279  0.00  0.00      PROA  
ATOM   2262 HD12 LEU P 833      12.167  -4.136   2.665  0.00  0.00      PROA  
ATOM   2263 HD13 LEU P 833      13.430  -3.996   1.405  0.00  0.00      PROA  
ATOM   2264  CD2 LEU P 833      15.180  -2.558   3.343  0.00  0.00      PROA  
ATOM   2265 HD21 LEU P 833      14.584  -1.621   3.385  0.00  0.00      PROA  
ATOM   2266 HD22 LEU P 833      15.611  -2.694   2.328  0.00  0.00      PROA  
ATOM   2267 HD23 LEU P 833      15.904  -2.557   4.185  0.00  0.00      PROA  
ATOM   2268  C   LEU P 833      13.594  -3.368   7.375  0.00  0.00      PROA  
ATOM   2269  O   LEU P 833      12.705  -4.062   7.788  0.00  0.00      PROA  
ATOM   2270  N   VAL P 834      13.971  -2.211   7.879  0.00  0.00      PROA  
ATOM   2271  HN  VAL P 834      14.857  -1.916   7.531  0.00  0.00      PROA  
ATOM   2272  CA  VAL P 834      13.242  -1.545   8.915  0.00  0.00      PROA  
ATOM   2273  HA  VAL P 834      12.461  -2.146   9.356  0.00  0.00      PROA  
ATOM   2274  CB  VAL P 834      14.116  -1.257  10.142  0.00  0.00      PROA  
ATOM   2275  HB  VAL P 834      14.909  -0.572   9.774  0.00  0.00      PROA  
ATOM   2276  CG1 VAL P 834      13.234  -0.553  11.303  0.00  0.00      PROA  
ATOM   2277 HG11 VAL P 834      12.370  -1.136  11.686  0.00  0.00      PROA  
ATOM   2278 HG12 VAL P 834      12.944   0.492  11.063  0.00  0.00      PROA  
ATOM   2279 HG13 VAL P 834      14.014  -0.544  12.094  0.00  0.00      PROA  
ATOM   2280  CG2 VAL P 834      14.629  -2.567  10.659  0.00  0.00      PROA  
ATOM   2281 HG21 VAL P 834      15.246  -2.363  11.560  0.00  0.00      PROA  
ATOM   2282 HG22 VAL P 834      15.203  -3.187   9.937  0.00  0.00      PROA  
ATOM   2283 HG23 VAL P 834      13.830  -3.307  10.879  0.00  0.00      PROA  
ATOM   2284  C   VAL P 834      12.629  -0.195   8.414  0.00  0.00      PROA  
ATOM   2285  O   VAL P 834      13.249   0.509   7.678  0.00  0.00      PROA  
ATOM   2286  N   HSD P 835      11.362   0.194   8.801  0.00  0.00      PROA  
ATOM   2287  HN  HSD P 835      10.848  -0.206   9.556  0.00  0.00      PROA  
ATOM   2288  CA  HSD P 835      10.478   0.981   7.921  0.00  0.00      PROA  
ATOM   2289  HA  HSD P 835      11.038   1.248   7.037  0.00  0.00      PROA  
ATOM   2290  CB  HSD P 835       9.157   0.192   7.577  0.00  0.00      PROA  
ATOM   2291  HB1 HSD P 835       8.541   0.856   6.934  0.00  0.00      PROA  
ATOM   2292  HB2 HSD P 835       8.772  -0.033   8.594  0.00  0.00      PROA  
ATOM   2293  ND1 HSD P 835       9.530  -2.276   7.442  0.00  0.00      PROA  
ATOM   2294  HD1 HSD P 835       9.688  -2.369   8.425  0.00  0.00      PROA  
ATOM   2295  CG  HSD P 835       9.415  -1.095   6.782  0.00  0.00      PROA  
ATOM   2296  CE1 HSD P 835       9.740  -3.263   6.405  0.00  0.00      PROA  
ATOM   2297  HE1 HSD P 835       9.860  -4.303   6.709  0.00  0.00      PROA  
ATOM   2298  NE2 HSD P 835       9.625  -2.753   5.214  0.00  0.00      PROA  
ATOM   2299  CD2 HSD P 835       9.466  -1.367   5.439  0.00  0.00      PROA  
ATOM   2300  HD2 HSD P 835       9.583  -0.724   4.576  0.00  0.00      PROA  
ATOM   2301  C   HSD P 835      10.201   2.328   8.577  0.00  0.00      PROA  
ATOM   2302  O   HSD P 835      10.345   2.475   9.780  0.00  0.00      PROA  
ATOM   2303  N   ARG P 836       9.866   3.324   7.703  0.00  0.00      PROA  
ATOM   2304  HN  ARG P 836       9.823   3.076   6.738  0.00  0.00      PROA  
ATOM   2305  CA  ARG P 836       9.614   4.698   8.043  0.00  0.00      PROA  
ATOM   2306  HA  ARG P 836       9.635   4.655   9.122  0.00  0.00      PROA  
ATOM   2307  CB  ARG P 836      10.439   5.752   7.323  0.00  0.00      PROA  
ATOM   2308  HB1 ARG P 836      10.129   6.806   7.491  0.00  0.00      PROA  
ATOM   2309  HB2 ARG P 836      10.210   5.465   6.274  0.00  0.00      PROA  
ATOM   2310  CG  ARG P 836      12.003   5.744   7.494  0.00  0.00      PROA  
ATOM   2311  HG1 ARG P 836      12.217   6.661   6.905  0.00  0.00      PROA  
ATOM   2312  HG2 ARG P 836      12.475   4.919   6.918  0.00  0.00      PROA  
ATOM   2313  CD  ARG P 836      12.637   5.981   8.902  0.00  0.00      PROA  
ATOM   2314  HD1 ARG P 836      13.694   5.650   8.978  0.00  0.00      PROA  
ATOM   2315  HD2 ARG P 836      12.200   5.449   9.774  0.00  0.00      PROA  
ATOM   2316  NE  ARG P 836      12.543   7.407   9.174  0.00  0.00      PROA  
ATOM   2317  HE  ARG P 836      11.801   7.804   9.714  0.00  0.00      PROA  
ATOM   2318  CZ  ARG P 836      13.515   8.281   8.921  0.00  0.00      PROA  
ATOM   2319  NH1 ARG P 836      14.521   8.011   8.134  0.00  0.00      PROA  
ATOM   2320 HH11 ARG P 836      14.962   8.822   7.747  0.00  0.00      PROA  
ATOM   2321 HH12 ARG P 836      14.483   7.133   7.656  0.00  0.00      PROA  
ATOM   2322  NH2 ARG P 836      13.490   9.486   9.467  0.00  0.00      PROA  
ATOM   2323 HH21 ARG P 836      12.867   9.685  10.223  0.00  0.00      PROA  
ATOM   2324 HH22 ARG P 836      14.351   9.994   9.438  0.00  0.00      PROA  
ATOM   2325  C   ARG P 836       8.105   5.209   7.900  0.00  0.00      PROA  
ATOM   2326  O   ARG P 836       7.695   6.131   8.610  0.00  0.00      PROA  
ATOM   2327  N   ASP P 837       7.410   4.661   6.897  0.00  0.00      PROA  
ATOM   2328  HN  ASP P 837       7.831   4.057   6.225  0.00  0.00      PROA  
ATOM   2329  CA  ASP P 837       6.136   5.115   6.485  0.00  0.00      PROA  
ATOM   2330  HA  ASP P 837       5.804   5.923   7.120  0.00  0.00      PROA  
ATOM   2331  CB  ASP P 837       6.177   5.744   5.107  0.00  0.00      PROA  
ATOM   2332  HB1 ASP P 837       5.125   5.937   4.806  0.00  0.00      PROA  
ATOM   2333  HB2 ASP P 837       6.625   4.934   4.492  0.00  0.00      PROA  
ATOM   2334  CG  ASP P 837       7.056   6.944   5.132  0.00  0.00      PROA  
ATOM   2335  OD1 ASP P 837       6.675   8.016   5.687  0.00  0.00      PROA  
ATOM   2336  OD2 ASP P 837       8.149   6.853   4.520  0.00  0.00      PROA  
ATOM   2337  C   ASP P 837       5.062   4.031   6.674  0.00  0.00      PROA  
ATOM   2338  O   ASP P 837       3.935   4.204   6.165  0.00  0.00      PROA  
ATOM   2339  N   LEU P 838       5.313   2.913   7.383  0.00  0.00      PROA  
ATOM   2340  HN  LEU P 838       6.211   2.851   7.812  0.00  0.00      PROA  
ATOM   2341  CA  LEU P 838       4.336   1.810   7.455  0.00  0.00      PROA  
ATOM   2342  HA  LEU P 838       4.052   1.598   6.435  0.00  0.00      PROA  
ATOM   2343  CB  LEU P 838       4.973   0.565   8.126  0.00  0.00      PROA  
ATOM   2344  HB1 LEU P 838       5.404   0.830   9.116  0.00  0.00      PROA  
ATOM   2345  HB2 LEU P 838       5.818   0.244   7.481  0.00  0.00      PROA  
ATOM   2346  CG  LEU P 838       3.977  -0.595   8.565  0.00  0.00      PROA  
ATOM   2347  HG  LEU P 838       3.083  -0.210   9.100  0.00  0.00      PROA  
ATOM   2348  CD1 LEU P 838       3.444  -1.336   7.320  0.00  0.00      PROA  
ATOM   2349 HD11 LEU P 838       4.268  -1.512   6.596  0.00  0.00      PROA  
ATOM   2350 HD12 LEU P 838       2.623  -0.729   6.883  0.00  0.00      PROA  
ATOM   2351 HD13 LEU P 838       2.908  -2.302   7.443  0.00  0.00      PROA  
ATOM   2352  CD2 LEU P 838       4.701  -1.527   9.554  0.00  0.00      PROA  
ATOM   2353 HD21 LEU P 838       3.989  -2.267   9.979  0.00  0.00      PROA  
ATOM   2354 HD22 LEU P 838       5.056  -0.883  10.387  0.00  0.00      PROA  
ATOM   2355 HD23 LEU P 838       5.586  -1.995   9.073  0.00  0.00      PROA  
ATOM   2356  C   LEU P 838       3.016   2.178   8.245  0.00  0.00      PROA  
ATOM   2357  O   LEU P 838       3.056   2.266   9.430  0.00  0.00      PROA  
ATOM   2358  N   ALA P 839       1.949   2.339   7.460  0.00  0.00      PROA  
ATOM   2359  HN  ALA P 839       1.965   2.025   6.514  0.00  0.00      PROA  
ATOM   2360  CA  ALA P 839       0.709   2.843   7.927  0.00  0.00      PROA  
ATOM   2361  HA  ALA P 839       0.490   2.402   8.888  0.00  0.00      PROA  
ATOM   2362  CB  ALA P 839       0.721   4.380   8.016  0.00  0.00      PROA  
ATOM   2363  HB1 ALA P 839       1.426   4.681   8.820  0.00  0.00      PROA  
ATOM   2364  HB2 ALA P 839      -0.241   4.803   8.376  0.00  0.00      PROA  
ATOM   2365  HB3 ALA P 839       1.042   4.783   7.032  0.00  0.00      PROA  
ATOM   2366  C   ALA P 839      -0.294   2.494   6.891  0.00  0.00      PROA  
ATOM   2367  O   ALA P 839       0.067   2.218   5.738  0.00  0.00      PROA  
ATOM   2368  N   ALA P 840      -1.551   2.443   7.359  0.00  0.00      PROA  
ATOM   2369  HN  ALA P 840      -1.819   2.637   8.300  0.00  0.00      PROA  
ATOM   2370  CA  ALA P 840      -2.732   1.995   6.691  0.00  0.00      PROA  
ATOM   2371  HA  ALA P 840      -2.527   1.070   6.172  0.00  0.00      PROA  
ATOM   2372  CB  ALA P 840      -3.837   1.877   7.719  0.00  0.00      PROA  
ATOM   2373  HB1 ALA P 840      -4.095   2.804   8.276  0.00  0.00      PROA  
ATOM   2374  HB2 ALA P 840      -3.670   1.068   8.461  0.00  0.00      PROA  
ATOM   2375  HB3 ALA P 840      -4.682   1.450   7.139  0.00  0.00      PROA  
ATOM   2376  C   ALA P 840      -3.170   2.989   5.598  0.00  0.00      PROA  
ATOM   2377  O   ALA P 840      -3.831   2.647   4.705  0.00  0.00      PROA  
ATOM   2378  N   ARG P 841      -2.790   4.307   5.773  0.00  0.00      PROA  
ATOM   2379  HN  ARG P 841      -2.528   4.733   6.636  0.00  0.00      PROA  
ATOM   2380  CA  ARG P 841      -2.882   5.276   4.683  0.00  0.00      PROA  
ATOM   2381  HA  ARG P 841      -3.926   5.402   4.434  0.00  0.00      PROA  
ATOM   2382  CB  ARG P 841      -2.509   6.703   5.176  0.00  0.00      PROA  
ATOM   2383  HB1 ARG P 841      -3.315   7.004   5.879  0.00  0.00      PROA  
ATOM   2384  HB2 ARG P 841      -2.672   7.383   4.313  0.00  0.00      PROA  
ATOM   2385  CG  ARG P 841      -1.056   6.923   5.687  0.00  0.00      PROA  
ATOM   2386  HG1 ARG P 841      -0.396   6.744   4.811  0.00  0.00      PROA  
ATOM   2387  HG2 ARG P 841      -0.833   6.155   6.458  0.00  0.00      PROA  
ATOM   2388  CD  ARG P 841      -0.765   8.273   6.344  0.00  0.00      PROA  
ATOM   2389  HD1 ARG P 841      -1.347   8.158   7.284  0.00  0.00      PROA  
ATOM   2390  HD2 ARG P 841      -1.125   9.110   5.709  0.00  0.00      PROA  
ATOM   2391  NE  ARG P 841       0.643   8.386   6.757  0.00  0.00      PROA  
ATOM   2392  HE  ARG P 841       1.150   7.532   6.871  0.00  0.00      PROA  
ATOM   2393  CZ  ARG P 841       1.266   9.505   7.121  0.00  0.00      PROA  
ATOM   2394  NH1 ARG P 841       0.703  10.725   7.045  0.00  0.00      PROA  
ATOM   2395 HH11 ARG P 841       1.097  11.509   7.523  0.00  0.00      PROA  
ATOM   2396 HH12 ARG P 841      -0.284  10.805   6.904  0.00  0.00      PROA  
ATOM   2397  NH2 ARG P 841       2.497   9.506   7.691  0.00  0.00      PROA  
ATOM   2398 HH21 ARG P 841       2.950  10.375   7.892  0.00  0.00      PROA  
ATOM   2399 HH22 ARG P 841       3.002   8.644   7.716  0.00  0.00      PROA  
ATOM   2400  C   ARG P 841      -1.934   4.932   3.544  0.00  0.00      PROA  
ATOM   2401  O   ARG P 841      -2.156   5.328   2.450  0.00  0.00      PROA  
ATOM   2402  N   ASN P 842      -0.872   4.092   3.710  0.00  0.00      PROA  
ATOM   2403  HN  ASN P 842      -0.785   3.568   4.554  0.00  0.00      PROA  
ATOM   2404  CA  ASN P 842       0.116   3.672   2.774  0.00  0.00      PROA  
ATOM   2405  HA  ASN P 842       0.079   4.250   1.862  0.00  0.00      PROA  
ATOM   2406  CB  ASN P 842       1.533   3.761   3.311  0.00  0.00      PROA  
ATOM   2407  HB1 ASN P 842       2.217   3.134   2.700  0.00  0.00      PROA  
ATOM   2408  HB2 ASN P 842       1.536   3.405   4.363  0.00  0.00      PROA  
ATOM   2409  CG  ASN P 842       1.983   5.247   3.150  0.00  0.00      PROA  
ATOM   2410  OD1 ASN P 842       1.910   5.736   2.029  0.00  0.00      PROA  
ATOM   2411  ND2 ASN P 842       2.462   5.835   4.239  0.00  0.00      PROA  
ATOM   2412 HD21 ASN P 842       2.827   6.761   4.146  0.00  0.00      PROA  
ATOM   2413 HD22 ASN P 842       2.745   5.245   4.995  0.00  0.00      PROA  
ATOM   2414  C   ASN P 842      -0.205   2.312   2.245  0.00  0.00      PROA  
ATOM   2415  O   ASN P 842       0.671   1.652   1.714  0.00  0.00      PROA  
ATOM   2416  N   VAL P 843      -1.431   1.731   2.476  0.00  0.00      PROA  
ATOM   2417  HN  VAL P 843      -2.180   2.171   2.966  0.00  0.00      PROA  
ATOM   2418  CA  VAL P 843      -1.743   0.400   1.884  0.00  0.00      PROA  
ATOM   2419  HA  VAL P 843      -0.876  -0.109   1.488  0.00  0.00      PROA  
ATOM   2420  CB  VAL P 843      -2.082  -0.695   2.981  0.00  0.00      PROA  
ATOM   2421  HB  VAL P 843      -2.857  -0.268   3.652  0.00  0.00      PROA  
ATOM   2422  CG1 VAL P 843      -2.388  -2.100   2.489  0.00  0.00      PROA  
ATOM   2423 HG11 VAL P 843      -2.445  -2.789   3.358  0.00  0.00      PROA  
ATOM   2424 HG12 VAL P 843      -1.656  -2.484   1.746  0.00  0.00      PROA  
ATOM   2425 HG13 VAL P 843      -3.349  -2.185   1.939  0.00  0.00      PROA  
ATOM   2426  CG2 VAL P 843      -0.812  -0.743   3.900  0.00  0.00      PROA  
ATOM   2427 HG21 VAL P 843       0.022  -1.113   3.267  0.00  0.00      PROA  
ATOM   2428 HG22 VAL P 843      -0.905  -1.347   4.829  0.00  0.00      PROA  
ATOM   2429 HG23 VAL P 843      -0.544   0.286   4.223  0.00  0.00      PROA  
ATOM   2430  C   VAL P 843      -2.886   0.429   0.959  0.00  0.00      PROA  
ATOM   2431  O   VAL P 843      -3.869   1.176   1.141  0.00  0.00      PROA  
ATOM   2432  N   LEU P 844      -2.720  -0.223  -0.244  0.00  0.00      PROA  
ATOM   2433  HN  LEU P 844      -1.985  -0.896  -0.225  0.00  0.00      PROA  
ATOM   2434  CA  LEU P 844      -3.500  -0.177  -1.450  0.00  0.00      PROA  
ATOM   2435  HA  LEU P 844      -4.271   0.565  -1.307  0.00  0.00      PROA  
ATOM   2436  CB  LEU P 844      -2.694   0.328  -2.702  0.00  0.00      PROA  
ATOM   2437  HB1 LEU P 844      -3.192   0.240  -3.691  0.00  0.00      PROA  
ATOM   2438  HB2 LEU P 844      -1.858  -0.403  -2.721  0.00  0.00      PROA  
ATOM   2439  CG  LEU P 844      -2.151   1.761  -2.617  0.00  0.00      PROA  
ATOM   2440  HG  LEU P 844      -1.465   1.802  -1.744  0.00  0.00      PROA  
ATOM   2441  CD1 LEU P 844      -1.436   2.107  -3.910  0.00  0.00      PROA  
ATOM   2442 HD11 LEU P 844      -2.253   2.137  -4.663  0.00  0.00      PROA  
ATOM   2443 HD12 LEU P 844      -0.623   1.377  -4.109  0.00  0.00      PROA  
ATOM   2444 HD13 LEU P 844      -0.988   3.107  -3.727  0.00  0.00      PROA  
ATOM   2445  CD2 LEU P 844      -3.278   2.808  -2.502  0.00  0.00      PROA  
ATOM   2446 HD21 LEU P 844      -2.737   3.762  -2.322  0.00  0.00      PROA  
ATOM   2447 HD22 LEU P 844      -3.927   2.536  -1.643  0.00  0.00      PROA  
ATOM   2448 HD23 LEU P 844      -3.928   2.853  -3.402  0.00  0.00      PROA  
ATOM   2449  C   LEU P 844      -4.153  -1.559  -1.692  0.00  0.00      PROA  
ATOM   2450  O   LEU P 844      -3.588  -2.578  -1.292  0.00  0.00      PROA  
ATOM   2451  N   VAL P 845      -5.347  -1.523  -2.289  0.00  0.00      PROA  
ATOM   2452  HN  VAL P 845      -5.789  -0.678  -2.581  0.00  0.00      PROA  
ATOM   2453  CA  VAL P 845      -6.186  -2.661  -2.536  0.00  0.00      PROA  
ATOM   2454  HA  VAL P 845      -5.752  -3.523  -2.050  0.00  0.00      PROA  
ATOM   2455  CB  VAL P 845      -7.616  -2.310  -1.991  0.00  0.00      PROA  
ATOM   2456  HB  VAL P 845      -8.037  -1.509  -2.636  0.00  0.00      PROA  
ATOM   2457  CG1 VAL P 845      -8.518  -3.562  -1.938  0.00  0.00      PROA  
ATOM   2458 HG11 VAL P 845      -9.496  -3.290  -1.486  0.00  0.00      PROA  
ATOM   2459 HG12 VAL P 845      -7.937  -4.295  -1.338  0.00  0.00      PROA  
ATOM   2460 HG13 VAL P 845      -8.615  -3.950  -2.974  0.00  0.00      PROA  
ATOM   2461  CG2 VAL P 845      -7.472  -1.599  -0.661  0.00  0.00      PROA  
ATOM   2462 HG21 VAL P 845      -6.878  -2.118   0.121  0.00  0.00      PROA  
ATOM   2463 HG22 VAL P 845      -8.441  -1.492  -0.128  0.00  0.00      PROA  
ATOM   2464 HG23 VAL P 845      -7.189  -0.537  -0.821  0.00  0.00      PROA  
ATOM   2465  C   VAL P 845      -6.203  -2.910  -4.040  0.00  0.00      PROA  
ATOM   2466  O   VAL P 845      -6.458  -1.988  -4.852  0.00  0.00      PROA  
ATOM   2467  N   LYS P 846      -5.873  -4.076  -4.499  0.00  0.00      PROA  
ATOM   2468  HN  LYS P 846      -5.614  -4.829  -3.899  0.00  0.00      PROA  
ATOM   2469  CA  LYS P 846      -6.018  -4.493  -5.939  0.00  0.00      PROA  
ATOM   2470  HA  LYS P 846      -5.837  -3.646  -6.585  0.00  0.00      PROA  
ATOM   2471  CB  LYS P 846      -5.009  -5.708  -6.267  0.00  0.00      PROA  
ATOM   2472  HB1 LYS P 846      -5.305  -6.543  -5.596  0.00  0.00      PROA  
ATOM   2473  HB2 LYS P 846      -3.968  -5.397  -6.038  0.00  0.00      PROA  
ATOM   2474  CG  LYS P 846      -5.145  -6.346  -7.687  0.00  0.00      PROA  
ATOM   2475  HG1 LYS P 846      -5.135  -5.489  -8.394  0.00  0.00      PROA  
ATOM   2476  HG2 LYS P 846      -6.181  -6.700  -7.877  0.00  0.00      PROA  
ATOM   2477  CD  LYS P 846      -4.112  -7.360  -8.000  0.00  0.00      PROA  
ATOM   2478  HD1 LYS P 846      -4.002  -8.115  -7.192  0.00  0.00      PROA  
ATOM   2479  HD2 LYS P 846      -3.131  -6.842  -7.934  0.00  0.00      PROA  
ATOM   2480  CE  LYS P 846      -4.120  -7.952  -9.451  0.00  0.00      PROA  
ATOM   2481  HE1 LYS P 846      -4.065  -7.239 -10.301  0.00  0.00      PROA  
ATOM   2482  HE2 LYS P 846      -5.086  -8.500  -9.468  0.00  0.00      PROA  
ATOM   2483  NZ  LYS P 846      -3.123  -8.994  -9.477  0.00  0.00      PROA  
ATOM   2484  HZ1 LYS P 846      -3.420  -9.723  -8.798  0.00  0.00      PROA  
ATOM   2485  HZ2 LYS P 846      -2.232  -8.600  -9.114  0.00  0.00      PROA  
ATOM   2486  HZ3 LYS P 846      -2.976  -9.427 -10.412  0.00  0.00      PROA  
ATOM   2487  C   LYS P 846      -7.461  -4.898  -6.259  0.00  0.00      PROA  
ATOM   2488  O   LYS P 846      -7.939  -4.716  -7.353  0.00  0.00      PROA  
ATOM   2489  N   THR P 847      -8.225  -5.364  -5.318  0.00  0.00      PROA  
ATOM   2490  HN  THR P 847      -7.852  -5.478  -4.401  0.00  0.00      PROA  
ATOM   2491  CA  THR P 847      -9.540  -6.009  -5.397  0.00  0.00      PROA  
ATOM   2492  HA  THR P 847     -10.270  -5.255  -5.652  0.00  0.00      PROA  
ATOM   2493  CB  THR P 847      -9.670  -7.221  -6.415  0.00  0.00      PROA  
ATOM   2494  HB  THR P 847      -9.368  -6.895  -7.433  0.00  0.00      PROA  
ATOM   2495  OG1 THR P 847     -10.985  -7.702  -6.482  0.00  0.00      PROA  
ATOM   2496  HG1 THR P 847     -11.465  -7.313  -7.217  0.00  0.00      PROA  
ATOM   2497  CG2 THR P 847      -8.800  -8.376  -5.982  0.00  0.00      PROA  
ATOM   2498 HG21 THR P 847      -9.123  -8.819  -5.016  0.00  0.00      PROA  
ATOM   2499 HG22 THR P 847      -7.762  -7.979  -6.002  0.00  0.00      PROA  
ATOM   2500 HG23 THR P 847      -8.955  -9.223  -6.685  0.00  0.00      PROA  
ATOM   2501  C   THR P 847      -9.614  -6.379  -3.959  0.00  0.00      PROA  
ATOM   2502  O   THR P 847      -8.631  -6.427  -3.247  0.00  0.00      PROA  
ATOM   2503  N   PRO P 848     -10.817  -6.564  -3.353  0.00  0.00      PROA  
ATOM   2504  CD  PRO P 848     -12.096  -5.999  -3.947  0.00  0.00      PROA  
ATOM   2505  HD1 PRO P 848     -12.380  -6.846  -4.608  0.00  0.00      PROA  
ATOM   2506  HD2 PRO P 848     -11.933  -5.088  -4.561  0.00  0.00      PROA  
ATOM   2507  CA  PRO P 848     -10.989  -6.841  -1.913  0.00  0.00      PROA  
ATOM   2508  HA  PRO P 848     -10.473  -6.047  -1.393  0.00  0.00      PROA  
ATOM   2509  CB  PRO P 848     -12.521  -6.816  -1.771  0.00  0.00      PROA  
ATOM   2510  HB1 PRO P 848     -12.867  -6.658  -0.727  0.00  0.00      PROA  
ATOM   2511  HB2 PRO P 848     -12.976  -7.746  -2.174  0.00  0.00      PROA  
ATOM   2512  CG  PRO P 848     -13.045  -5.751  -2.758  0.00  0.00      PROA  
ATOM   2513  HG1 PRO P 848     -14.117  -5.935  -2.982  0.00  0.00      PROA  
ATOM   2514  HG2 PRO P 848     -12.801  -4.738  -2.370  0.00  0.00      PROA  
ATOM   2515  C   PRO P 848     -10.355  -8.170  -1.540  0.00  0.00      PROA  
ATOM   2516  O   PRO P 848      -9.837  -8.233  -0.446  0.00  0.00      PROA  
ATOM   2517  N   GLN P 849     -10.347  -9.196  -2.361  0.00  0.00      PROA  
ATOM   2518  HN  GLN P 849     -10.873  -9.154  -3.207  0.00  0.00      PROA  
ATOM   2519  CA  GLN P 849      -9.503 -10.342  -2.126  0.00  0.00      PROA  
ATOM   2520  HA  GLN P 849      -9.651 -10.627  -1.095  0.00  0.00      PROA  
ATOM   2521  CB  GLN P 849      -9.954 -11.476  -3.022  0.00  0.00      PROA  
ATOM   2522  HB1 GLN P 849      -9.154 -12.244  -2.966  0.00  0.00      PROA  
ATOM   2523  HB2 GLN P 849      -9.928 -11.182  -4.093  0.00  0.00      PROA  
ATOM   2524  CG  GLN P 849     -11.247 -12.210  -2.505  0.00  0.00      PROA  
ATOM   2525  HG1 GLN P 849     -12.016 -11.442  -2.273  0.00  0.00      PROA  
ATOM   2526  HG2 GLN P 849     -11.013 -12.729  -1.551  0.00  0.00      PROA  
ATOM   2527  CD  GLN P 849     -11.913 -13.152  -3.497  0.00  0.00      PROA  
ATOM   2528  OE1 GLN P 849     -11.297 -14.255  -3.778  0.00  0.00      PROA  
ATOM   2529  NE2 GLN P 849     -12.940 -12.666  -4.232  0.00  0.00      PROA  
ATOM   2530 HE21 GLN P 849     -13.391 -13.333  -4.825  0.00  0.00      PROA  
ATOM   2531 HE22 GLN P 849     -13.153 -11.694  -4.338  0.00  0.00      PROA  
ATOM   2532  C   GLN P 849      -8.015 -10.165  -2.005  0.00  0.00      PROA  
ATOM   2533  O   GLN P 849      -7.304 -11.023  -1.550  0.00  0.00      PROA  
ATOM   2534  N   HSD P 850      -7.487  -9.012  -2.433  0.00  0.00      PROA  
ATOM   2535  HN  HSD P 850      -8.107  -8.247  -2.591  0.00  0.00      PROA  
ATOM   2536  CA  HSD P 850      -6.005  -8.758  -2.448  0.00  0.00      PROA  
ATOM   2537  HA  HSD P 850      -5.564  -9.434  -1.730  0.00  0.00      PROA  
ATOM   2538  CB  HSD P 850      -5.531  -9.135  -3.857  0.00  0.00      PROA  
ATOM   2539  HB1 HSD P 850      -6.074  -8.520  -4.606  0.00  0.00      PROA  
ATOM   2540  HB2 HSD P 850      -5.935 -10.127  -4.155  0.00  0.00      PROA  
ATOM   2541  ND1 HSD P 850      -3.490 -10.196  -4.685  0.00  0.00      PROA  
ATOM   2542  HD1 HSD P 850      -3.915 -11.102  -4.694  0.00  0.00      PROA  
ATOM   2543  CG  HSD P 850      -4.098  -9.097  -4.103  0.00  0.00      PROA  
ATOM   2544  CE1 HSD P 850      -2.237  -9.868  -5.002  0.00  0.00      PROA  
ATOM   2545  HE1 HSD P 850      -1.469 -10.571  -5.323  0.00  0.00      PROA  
ATOM   2546  NE2 HSD P 850      -1.994  -8.597  -4.883  0.00  0.00      PROA  
ATOM   2547  CD2 HSD P 850      -3.192  -8.090  -4.298  0.00  0.00      PROA  
ATOM   2548  HD2 HSD P 850      -3.402  -7.030  -4.220  0.00  0.00      PROA  
ATOM   2549  C   HSD P 850      -5.572  -7.298  -2.162  0.00  0.00      PROA  
ATOM   2550  O   HSD P 850      -5.819  -6.422  -3.005  0.00  0.00      PROA  
ATOM   2551  N   VAL P 851      -4.798  -7.089  -1.123  0.00  0.00      PROA  
ATOM   2552  HN  VAL P 851      -4.573  -7.834  -0.500  0.00  0.00      PROA  
ATOM   2553  CA  VAL P 851      -4.084  -5.794  -0.921  0.00  0.00      PROA  
ATOM   2554  HA  VAL P 851      -4.513  -5.067  -1.596  0.00  0.00      PROA  
ATOM   2555  CB  VAL P 851      -4.099  -5.294   0.521  0.00  0.00      PROA  
ATOM   2556  HB  VAL P 851      -3.553  -4.339   0.670  0.00  0.00      PROA  
ATOM   2557  CG1 VAL P 851      -5.520  -5.047   1.105  0.00  0.00      PROA  
ATOM   2558 HG11 VAL P 851      -6.146  -5.929   0.852  0.00  0.00      PROA  
ATOM   2559 HG12 VAL P 851      -6.071  -4.236   0.581  0.00  0.00      PROA  
ATOM   2560 HG13 VAL P 851      -5.466  -4.859   2.199  0.00  0.00      PROA  
ATOM   2561  CG2 VAL P 851      -3.314  -6.304   1.357  0.00  0.00      PROA  
ATOM   2562 HG21 VAL P 851      -2.234  -6.400   1.116  0.00  0.00      PROA  
ATOM   2563 HG22 VAL P 851      -3.886  -7.256   1.324  0.00  0.00      PROA  
ATOM   2564 HG23 VAL P 851      -3.252  -5.995   2.422  0.00  0.00      PROA  
ATOM   2565  C   VAL P 851      -2.634  -5.851  -1.391  0.00  0.00      PROA  
ATOM   2566  O   VAL P 851      -2.101  -6.944  -1.570  0.00  0.00      PROA  
ATOM   2567  N   LYS P 852      -1.919  -4.694  -1.481  0.00  0.00      PROA  
ATOM   2568  HN  LYS P 852      -2.466  -3.903  -1.220  0.00  0.00      PROA  
ATOM   2569  CA  LYS P 852      -0.510  -4.621  -1.515  0.00  0.00      PROA  
ATOM   2570  HA  LYS P 852      -0.153  -5.528  -1.048  0.00  0.00      PROA  
ATOM   2571  CB  LYS P 852       0.093  -4.582  -2.973  0.00  0.00      PROA  
ATOM   2572  HB1 LYS P 852       1.176  -4.345  -2.901  0.00  0.00      PROA  
ATOM   2573  HB2 LYS P 852      -0.286  -3.723  -3.567  0.00  0.00      PROA  
ATOM   2574  CG  LYS P 852      -0.152  -5.835  -3.854  0.00  0.00      PROA  
ATOM   2575  HG1 LYS P 852      -1.232  -5.977  -4.071  0.00  0.00      PROA  
ATOM   2576  HG2 LYS P 852       0.098  -6.746  -3.269  0.00  0.00      PROA  
ATOM   2577  CD  LYS P 852       0.556  -5.618  -5.194  0.00  0.00      PROA  
ATOM   2578  HD1 LYS P 852       1.640  -5.723  -4.975  0.00  0.00      PROA  
ATOM   2579  HD2 LYS P 852       0.400  -4.539  -5.407  0.00  0.00      PROA  
ATOM   2580  CE  LYS P 852       0.036  -6.473  -6.349  0.00  0.00      PROA  
ATOM   2581  HE1 LYS P 852       0.316  -5.970  -7.300  0.00  0.00      PROA  
ATOM   2582  HE2 LYS P 852      -1.068  -6.498  -6.228  0.00  0.00      PROA  
ATOM   2583  NZ  LYS P 852       0.534  -7.790  -6.056  0.00  0.00      PROA  
ATOM   2584  HZ1 LYS P 852       0.520  -8.350  -6.932  0.00  0.00      PROA  
ATOM   2585  HZ2 LYS P 852      -0.068  -8.236  -5.335  0.00  0.00      PROA  
ATOM   2586  HZ3 LYS P 852       1.533  -7.736  -5.772  0.00  0.00      PROA  
ATOM   2587  C   LYS P 852      -0.043  -3.453  -0.737  0.00  0.00      PROA  
ATOM   2588  O   LYS P 852      -0.430  -2.326  -0.943  0.00  0.00      PROA  
ATOM   2589  N   ILE P 853       0.937  -3.614   0.135  0.00  0.00      PROA  
ATOM   2590  HN  ILE P 853       1.324  -4.528   0.232  0.00  0.00      PROA  
ATOM   2591  CA  ILE P 853       1.719  -2.536   0.664  0.00  0.00      PROA  
ATOM   2592  HA  ILE P 853       0.975  -1.892   1.109  0.00  0.00      PROA  
ATOM   2593  CB  ILE P 853       2.643  -3.028   1.821  0.00  0.00      PROA  
ATOM   2594  HB  ILE P 853       3.623  -3.448   1.511  0.00  0.00      PROA  
ATOM   2595  CG2 ILE P 853       2.959  -1.836   2.821  0.00  0.00      PROA  
ATOM   2596 HG21 ILE P 853       3.281  -0.935   2.256  0.00  0.00      PROA  
ATOM   2597 HG22 ILE P 853       3.885  -2.125   3.363  0.00  0.00      PROA  
ATOM   2598 HG23 ILE P 853       2.177  -1.560   3.561  0.00  0.00      PROA  
ATOM   2599  CG1 ILE P 853       2.158  -4.286   2.615  0.00  0.00      PROA  
ATOM   2600 HG11 ILE P 853       2.356  -5.078   1.861  0.00  0.00      PROA  
ATOM   2601 HG12 ILE P 853       1.075  -4.211   2.851  0.00  0.00      PROA  
ATOM   2602  CD  ILE P 853       2.990  -4.594   3.870  0.00  0.00      PROA  
ATOM   2603  HD1 ILE P 853       2.699  -3.896   4.684  0.00  0.00      PROA  
ATOM   2604  HD2 ILE P 853       4.084  -4.601   3.682  0.00  0.00      PROA  
ATOM   2605  HD3 ILE P 853       2.626  -5.589   4.203  0.00  0.00      PROA  
ATOM   2606  C   ILE P 853       2.518  -1.649  -0.325  0.00  0.00      PROA  
ATOM   2607  O   ILE P 853       3.126  -2.170  -1.248  0.00  0.00      PROA  
ATOM   2608  N   THR P 854       2.591  -0.310  -0.115  0.00  0.00      PROA  
ATOM   2609  HN  THR P 854       2.219   0.123   0.702  0.00  0.00      PROA  
ATOM   2610  CA  THR P 854       3.140   0.548  -1.110  0.00  0.00      PROA  
ATOM   2611  HA  THR P 854       3.945   0.017  -1.596  0.00  0.00      PROA  
ATOM   2612  CB  THR P 854       2.208   1.255  -2.081  0.00  0.00      PROA  
ATOM   2613  HB  THR P 854       1.543   0.456  -2.474  0.00  0.00      PROA  
ATOM   2614  OG1 THR P 854       2.919   1.729  -3.188  0.00  0.00      PROA  
ATOM   2615  HG1 THR P 854       3.492   2.479  -3.011  0.00  0.00      PROA  
ATOM   2616  CG2 THR P 854       1.314   2.359  -1.572  0.00  0.00      PROA  
ATOM   2617 HG21 THR P 854       1.877   3.150  -1.031  0.00  0.00      PROA  
ATOM   2618 HG22 THR P 854       0.661   1.883  -0.810  0.00  0.00      PROA  
ATOM   2619 HG23 THR P 854       0.599   2.727  -2.337  0.00  0.00      PROA  
ATOM   2620  C   THR P 854       3.965   1.548  -0.417  0.00  0.00      PROA  
ATOM   2621  O   THR P 854       3.709   1.784   0.748  0.00  0.00      PROA  
ATOM   2622  N   ASP P 855       4.946   2.167  -1.119  0.00  0.00      PROA  
ATOM   2623  HN  ASP P 855       5.134   1.948  -2.074  0.00  0.00      PROA  
ATOM   2624  CA  ASP P 855       5.509   3.383  -0.654  0.00  0.00      PROA  
ATOM   2625  HA  ASP P 855       6.206   3.711  -1.410  0.00  0.00      PROA  
ATOM   2626  CB  ASP P 855       4.452   4.531  -0.489  0.00  0.00      PROA  
ATOM   2627  HB1 ASP P 855       5.017   5.438  -0.185  0.00  0.00      PROA  
ATOM   2628  HB2 ASP P 855       3.711   4.181   0.260  0.00  0.00      PROA  
ATOM   2629  CG  ASP P 855       3.728   4.980  -1.782  0.00  0.00      PROA  
ATOM   2630  OD1 ASP P 855       3.930   4.500  -2.923  0.00  0.00      PROA  
ATOM   2631  OD2 ASP P 855       2.847   5.871  -1.646  0.00  0.00      PROA  
ATOM   2632  C   ASP P 855       6.418   3.210   0.569  0.00  0.00      PROA  
ATOM   2633  O   ASP P 855       6.408   4.052   1.510  0.00  0.00      PROA  
ATOM   2634  N   PHE P 856       7.226   2.171   0.584  0.00  0.00      PROA  
ATOM   2635  HN  PHE P 856       7.013   1.513  -0.134  0.00  0.00      PROA  
ATOM   2636  CA  PHE P 856       8.102   1.786   1.747  0.00  0.00      PROA  
ATOM   2637  HA  PHE P 856       7.671   2.265   2.613  0.00  0.00      PROA  
ATOM   2638  CB  PHE P 856       7.970   0.243   2.082  0.00  0.00      PROA  
ATOM   2639  HB1 PHE P 856       6.916   0.141   2.418  0.00  0.00      PROA  
ATOM   2640  HB2 PHE P 856       8.708  -0.157   2.809  0.00  0.00      PROA  
ATOM   2641  CG  PHE P 856       8.209  -0.600   0.854  0.00  0.00      PROA  
ATOM   2642  CD1 PHE P 856       7.211  -0.840  -0.114  0.00  0.00      PROA  
ATOM   2643  HD1 PHE P 856       6.245  -0.357  -0.092  0.00  0.00      PROA  
ATOM   2644  CE1 PHE P 856       7.402  -1.482  -1.346  0.00  0.00      PROA  
ATOM   2645  HE1 PHE P 856       6.535  -1.590  -1.980  0.00  0.00      PROA  
ATOM   2646  CZ  PHE P 856       8.712  -2.019  -1.590  0.00  0.00      PROA  
ATOM   2647  HZ  PHE P 856       8.919  -2.426  -2.568  0.00  0.00      PROA  
ATOM   2648  CD2 PHE P 856       9.490  -1.259   0.661  0.00  0.00      PROA  
ATOM   2649  HD2 PHE P 856      10.232  -1.025   1.410  0.00  0.00      PROA  
ATOM   2650  CE2 PHE P 856       9.719  -1.896  -0.543  0.00  0.00      PROA  
ATOM   2651  HE2 PHE P 856      10.620  -2.419  -0.830  0.00  0.00      PROA  
ATOM   2652  C   PHE P 856       9.516   2.253   1.544  0.00  0.00      PROA  
ATOM   2653  O   PHE P 856      10.512   1.906   2.237  0.00  0.00      PROA  
ATOM   2654  N   GLY P 857       9.712   3.226   0.589  0.00  0.00      PROA  
ATOM   2655  HN  GLY P 857       8.878   3.467   0.098  0.00  0.00      PROA  
ATOM   2656  CA  GLY P 857      10.897   3.847  -0.064  0.00  0.00      PROA  
ATOM   2657  HA1 GLY P 857      10.514   4.641  -0.687  0.00  0.00      PROA  
ATOM   2658  HA2 GLY P 857      11.452   3.110  -0.627  0.00  0.00      PROA  
ATOM   2659  C   GLY P 857      12.041   4.308   0.778  0.00  0.00      PROA  
ATOM   2660  O   GLY P 857      13.183   4.248   0.341  0.00  0.00      PROA  
ATOM   2661  N   ARG P 858      11.780   4.747   1.991  0.00  0.00      PROA  
ATOM   2662  HN  ARG P 858      10.846   4.597   2.306  0.00  0.00      PROA  
ATOM   2663  CA  ARG P 858      12.774   5.188   2.930  0.00  0.00      PROA  
ATOM   2664  HA  ARG P 858      13.686   5.408   2.395  0.00  0.00      PROA  
ATOM   2665  CB  ARG P 858      12.190   6.462   3.647  0.00  0.00      PROA  
ATOM   2666  HB1 ARG P 858      13.151   6.873   4.025  0.00  0.00      PROA  
ATOM   2667  HB2 ARG P 858      11.558   5.969   4.416  0.00  0.00      PROA  
ATOM   2668  CG  ARG P 858      11.464   7.465   2.707  0.00  0.00      PROA  
ATOM   2669  HG1 ARG P 858      10.460   7.179   2.327  0.00  0.00      PROA  
ATOM   2670  HG2 ARG P 858      12.100   7.602   1.807  0.00  0.00      PROA  
ATOM   2671  CD  ARG P 858      11.253   8.817   3.343  0.00  0.00      PROA  
ATOM   2672  HD1 ARG P 858      10.807   9.437   2.536  0.00  0.00      PROA  
ATOM   2673  HD2 ARG P 858      12.217   9.281   3.643  0.00  0.00      PROA  
ATOM   2674  NE  ARG P 858      10.321   8.650   4.517  0.00  0.00      PROA  
ATOM   2675  HE  ARG P 858       9.589   7.976   4.419  0.00  0.00      PROA  
ATOM   2676  CZ  ARG P 858      10.274   9.391   5.591  0.00  0.00      PROA  
ATOM   2677  NH1 ARG P 858      11.081  10.360   5.933  0.00  0.00      PROA  
ATOM   2678 HH11 ARG P 858      11.940  10.384   5.423  0.00  0.00      PROA  
ATOM   2679 HH12 ARG P 858      10.885  10.731   6.841  0.00  0.00      PROA  
ATOM   2680  NH2 ARG P 858       9.172   9.347   6.269  0.00  0.00      PROA  
ATOM   2681 HH21 ARG P 858       9.160  10.129   6.892  0.00  0.00      PROA  
ATOM   2682 HH22 ARG P 858       8.381   8.892   5.861  0.00  0.00      PROA  
ATOM   2683  C   ARG P 858      13.193   4.156   4.021  0.00  0.00      PROA  
ATOM   2684  O   ARG P 858      13.949   4.417   4.971  0.00  0.00      PROA  
ATOM   2685  N   ALA P 859      12.648   2.957   3.880  0.00  0.00      PROA  
ATOM   2686  HN  ALA P 859      11.936   2.728   3.220  0.00  0.00      PROA  
ATOM   2687  CA  ALA P 859      12.986   1.835   4.764  0.00  0.00      PROA  
ATOM   2688  HA  ALA P 859      12.899   2.159   5.791  0.00  0.00      PROA  
ATOM   2689  CB  ALA P 859      12.062   0.674   4.509  0.00  0.00      PROA  
ATOM   2690  HB1 ALA P 859      11.024   0.919   4.821  0.00  0.00      PROA  
ATOM   2691  HB2 ALA P 859      12.302  -0.216   5.130  0.00  0.00      PROA  
ATOM   2692  HB3 ALA P 859      12.017   0.451   3.421  0.00  0.00      PROA  
ATOM   2693  C   ALA P 859      14.399   1.292   4.547  0.00  0.00      PROA  
ATOM   2694  O   ALA P 859      14.891   1.335   3.408  0.00  0.00      PROA  
ATOM   2695  N   LYS P 860      15.095   0.846   5.619  0.00  0.00      PROA  
ATOM   2696  HN  LYS P 860      14.718   0.624   6.515  0.00  0.00      PROA  
ATOM   2697  CA  LYS P 860      16.496   0.644   5.412  0.00  0.00      PROA  
ATOM   2698  HA  LYS P 860      16.831   0.548   4.390  0.00  0.00      PROA  
ATOM   2699  CB  LYS P 860      17.305   1.702   6.218  0.00  0.00      PROA  
ATOM   2700  HB1 LYS P 860      18.383   1.433   6.232  0.00  0.00      PROA  
ATOM   2701  HB2 LYS P 860      16.965   1.664   7.275  0.00  0.00      PROA  
ATOM   2702  CG  LYS P 860      17.301   3.094   5.688  0.00  0.00      PROA  
ATOM   2703  HG1 LYS P 860      17.876   3.794   6.331  0.00  0.00      PROA  
ATOM   2704  HG2 LYS P 860      16.268   3.502   5.662  0.00  0.00      PROA  
ATOM   2705  CD  LYS P 860      17.843   3.389   4.273  0.00  0.00      PROA  
ATOM   2706  HD1 LYS P 860      17.396   4.381   4.047  0.00  0.00      PROA  
ATOM   2707  HD2 LYS P 860      17.563   2.566   3.581  0.00  0.00      PROA  
ATOM   2708  CE  LYS P 860      19.345   3.620   4.323  0.00  0.00      PROA  
ATOM   2709  HE1 LYS P 860      19.870   2.659   4.131  0.00  0.00      PROA  
ATOM   2710  HE2 LYS P 860      19.625   4.194   5.232  0.00  0.00      PROA  
ATOM   2711  NZ  LYS P 860      19.784   4.470   3.288  0.00  0.00      PROA  
ATOM   2712  HZ1 LYS P 860      20.751   4.806   3.472  0.00  0.00      PROA  
ATOM   2713  HZ2 LYS P 860      19.096   5.244   3.190  0.00  0.00      PROA  
ATOM   2714  HZ3 LYS P 860      19.763   3.963   2.381  0.00  0.00      PROA  
ATOM   2715  C   LYS P 860      16.897  -0.632   5.967  0.00  0.00      PROA  
ATOM   2716  O   LYS P 860      16.336  -1.109   6.941  0.00  0.00      PROA  
ATOM   2717  N   LEU P 861      17.851  -1.323   5.272  0.00  0.00      PROA  
ATOM   2718  HN  LEU P 861      18.172  -0.941   4.409  0.00  0.00      PROA  
ATOM   2719  CA  LEU P 861      18.595  -2.476   5.691  0.00  0.00      PROA  
ATOM   2720  HA  LEU P 861      17.923  -3.320   5.740  0.00  0.00      PROA  
ATOM   2721  CB  LEU P 861      19.758  -2.677   4.661  0.00  0.00      PROA  
ATOM   2722  HB1 LEU P 861      20.467  -3.318   5.229  0.00  0.00      PROA  
ATOM   2723  HB2 LEU P 861      20.369  -1.758   4.531  0.00  0.00      PROA  
ATOM   2724  CG  LEU P 861      19.322  -3.391   3.364  0.00  0.00      PROA  
ATOM   2725  HG  LEU P 861      18.559  -2.732   2.897  0.00  0.00      PROA  
ATOM   2726  CD1 LEU P 861      20.393  -3.545   2.266  0.00  0.00      PROA  
ATOM   2727 HD11 LEU P 861      20.881  -2.573   2.041  0.00  0.00      PROA  
ATOM   2728 HD12 LEU P 861      19.889  -3.969   1.371  0.00  0.00      PROA  
ATOM   2729 HD13 LEU P 861      21.240  -4.234   2.471  0.00  0.00      PROA  
ATOM   2730  CD2 LEU P 861      18.670  -4.806   3.656  0.00  0.00      PROA  
ATOM   2731 HD21 LEU P 861      19.148  -5.499   4.381  0.00  0.00      PROA  
ATOM   2732 HD22 LEU P 861      18.638  -5.420   2.730  0.00  0.00      PROA  
ATOM   2733 HD23 LEU P 861      17.624  -4.598   3.970  0.00  0.00      PROA  
ATOM   2734  C   LEU P 861      19.162  -2.429   7.088  0.00  0.00      PROA  
ATOM   2735  O   LEU P 861      19.822  -1.438   7.426  0.00  0.00      PROA  
ATOM   2736  N   LEU P 862      18.720  -3.317   7.974  0.00  0.00      PROA  
ATOM   2737  HN  LEU P 862      17.933  -3.895   7.773  0.00  0.00      PROA  
ATOM   2738  CA  LEU P 862      19.259  -3.512   9.313  0.00  0.00      PROA  
ATOM   2739  HA  LEU P 862      18.746  -4.257   9.903  0.00  0.00      PROA  
ATOM   2740  CB  LEU P 862      20.684  -4.072   9.144  0.00  0.00      PROA  
ATOM   2741  HB1 LEU P 862      21.117  -4.226  10.156  0.00  0.00      PROA  
ATOM   2742  HB2 LEU P 862      21.253  -3.336   8.537  0.00  0.00      PROA  
ATOM   2743  CG  LEU P 862      20.749  -5.400   8.422  0.00  0.00      PROA  
ATOM   2744  HG  LEU P 862      20.042  -5.367   7.565  0.00  0.00      PROA  
ATOM   2745  CD1 LEU P 862      22.176  -5.649   7.883  0.00  0.00      PROA  
ATOM   2746 HD11 LEU P 862      22.855  -5.616   8.761  0.00  0.00      PROA  
ATOM   2747 HD12 LEU P 862      22.441  -4.836   7.173  0.00  0.00      PROA  
ATOM   2748 HD13 LEU P 862      22.244  -6.647   7.399  0.00  0.00      PROA  
ATOM   2749  CD2 LEU P 862      20.442  -6.588   9.323  0.00  0.00      PROA  
ATOM   2750 HD21 LEU P 862      20.254  -7.530   8.766  0.00  0.00      PROA  
ATOM   2751 HD22 LEU P 862      19.612  -6.380  10.031  0.00  0.00      PROA  
ATOM   2752 HD23 LEU P 862      21.308  -6.667  10.014  0.00  0.00      PROA  
ATOM   2753  C   LEU P 862      19.260  -2.246  10.274  0.00  0.00      PROA  
ATOM   2754  O   LEU P 862      20.155  -2.188  11.130  0.00  0.00      PROA  
ATOM   2755  N   GLY P 863      18.475  -1.201  10.060  0.00  0.00      PROA  
ATOM   2756  HN  GLY P 863      17.839  -1.105   9.298  0.00  0.00      PROA  
ATOM   2757  CA  GLY P 863      18.520   0.033  10.764  0.00  0.00      PROA  
ATOM   2758  HA1 GLY P 863      19.357   0.061  11.447  0.00  0.00      PROA  
ATOM   2759  HA2 GLY P 863      17.596   0.079  11.321  0.00  0.00      PROA  
ATOM   2760  C   GLY P 863      18.774   1.267   9.951  0.00  0.00      PROA  
ATOM   2761  O   GLY P 863      19.449   1.194   8.965  0.00  0.00      PROA  
ATOM   2762  N   ALA P 864      18.208   2.404  10.348  0.00  0.00      PROA  
ATOM   2763  HN  ALA P 864      17.604   2.424  11.141  0.00  0.00      PROA  
ATOM   2764  CA  ALA P 864      18.430   3.648   9.656  0.00  0.00      PROA  
ATOM   2765  HA  ALA P 864      18.124   3.591   8.622  0.00  0.00      PROA  
ATOM   2766  CB  ALA P 864      17.488   4.679  10.375  0.00  0.00      PROA  
ATOM   2767  HB1 ALA P 864      17.514   5.689   9.914  0.00  0.00      PROA  
ATOM   2768  HB2 ALA P 864      17.825   4.718  11.433  0.00  0.00      PROA  
ATOM   2769  HB3 ALA P 864      16.438   4.332  10.487  0.00  0.00      PROA  
ATOM   2770  C   ALA P 864      19.875   4.196   9.650  0.00  0.00      PROA  
ATOM   2771  O   ALA P 864      20.698   4.096  10.607  0.00  0.00      PROA  
ATOM   2772  N   GLU P 865      20.229   4.936   8.557  0.00  0.00      PROA  
ATOM   2773  HN  GLU P 865      19.590   5.004   7.794  0.00  0.00      PROA  
ATOM   2774  CA  GLU P 865      21.365   5.859   8.465  0.00  0.00      PROA  
ATOM   2775  HA  GLU P 865      22.186   5.382   8.979  0.00  0.00      PROA  
ATOM   2776  CB  GLU P 865      21.871   5.984   6.962  0.00  0.00      PROA  
ATOM   2777  HB1 GLU P 865      22.685   6.739   6.926  0.00  0.00      PROA  
ATOM   2778  HB2 GLU P 865      21.072   6.233   6.231  0.00  0.00      PROA  
ATOM   2779  CG  GLU P 865      22.411   4.608   6.487  0.00  0.00      PROA  
ATOM   2780  HG1 GLU P 865      21.601   3.856   6.603  0.00  0.00      PROA  
ATOM   2781  HG2 GLU P 865      23.191   4.278   7.206  0.00  0.00      PROA  
ATOM   2782  CD  GLU P 865      23.024   4.738   5.096  0.00  0.00      PROA  
ATOM   2783  OE1 GLU P 865      24.125   4.118   4.839  0.00  0.00      PROA  
ATOM   2784  OE2 GLU P 865      22.226   5.270   4.216  0.00  0.00      PROA  
ATOM   2785  C   GLU P 865      21.138   7.246   8.960  0.00  0.00      PROA  
ATOM   2786  O   GLU P 865      22.105   7.898   9.390  0.00  0.00      PROA  
ATOM   2787  N   GLU P 866      19.908   7.809   9.039  0.00  0.00      PROA  
ATOM   2788  HN  GLU P 866      19.126   7.192   9.004  0.00  0.00      PROA  
ATOM   2789  CA  GLU P 866      19.557   9.162   9.334  0.00  0.00      PROA  
ATOM   2790  HA  GLU P 866      20.518   9.577   9.597  0.00  0.00      PROA  
ATOM   2791  CB  GLU P 866      18.857   9.685   8.060  0.00  0.00      PROA  
ATOM   2792  HB1 GLU P 866      18.605  10.767   8.059  0.00  0.00      PROA  
ATOM   2793  HB2 GLU P 866      17.882   9.153   8.031  0.00  0.00      PROA  
ATOM   2794  CG  GLU P 866      19.608   9.347   6.757  0.00  0.00      PROA  
ATOM   2795  HG1 GLU P 866      19.500   8.249   6.622  0.00  0.00      PROA  
ATOM   2796  HG2 GLU P 866      20.652   9.726   6.782  0.00  0.00      PROA  
ATOM   2797  CD  GLU P 866      19.025   9.936   5.436  0.00  0.00      PROA  
ATOM   2798  OE1 GLU P 866      19.207   9.464   4.278  0.00  0.00      PROA  
ATOM   2799  OE2 GLU P 866      18.457  11.074   5.580  0.00  0.00      PROA  
ATOM   2800  C   GLU P 866      18.709   9.122  10.566  0.00  0.00      PROA  
ATOM   2801  O   GLU P 866      17.865   8.205  10.646  0.00  0.00      PROA  
ATOM   2802  N   LYS P 867      18.933   9.976  11.575  0.00  0.00      PROA  
ATOM   2803  HN  LYS P 867      19.802  10.464  11.548  0.00  0.00      PROA  
ATOM   2804  CA  LYS P 867      18.149  10.125  12.767  0.00  0.00      PROA  
ATOM   2805  HA  LYS P 867      17.923   9.108  13.054  0.00  0.00      PROA  
ATOM   2806  CB  LYS P 867      18.799  10.601  14.060  0.00  0.00      PROA  
ATOM   2807  HB1 LYS P 867      19.592   9.873  14.331  0.00  0.00      PROA  
ATOM   2808  HB2 LYS P 867      18.091  10.507  14.912  0.00  0.00      PROA  
ATOM   2809  CG  LYS P 867      19.595  11.881  13.995  0.00  0.00      PROA  
ATOM   2810  HG1 LYS P 867      20.438  11.818  13.275  0.00  0.00      PROA  
ATOM   2811  HG2 LYS P 867      20.003  12.112  15.002  0.00  0.00      PROA  
ATOM   2812  CD  LYS P 867      18.815  13.230  13.654  0.00  0.00      PROA  
ATOM   2813  HD1 LYS P 867      18.262  13.110  12.697  0.00  0.00      PROA  
ATOM   2814  HD2 LYS P 867      19.586  14.012  13.487  0.00  0.00      PROA  
ATOM   2815  CE  LYS P 867      17.891  13.528  14.780  0.00  0.00      PROA  
ATOM   2816  HE1 LYS P 867      18.524  13.892  15.617  0.00  0.00      PROA  
ATOM   2817  HE2 LYS P 867      17.359  12.636  15.175  0.00  0.00      PROA  
ATOM   2818  NZ  LYS P 867      16.956  14.627  14.410  0.00  0.00      PROA  
ATOM   2819  HZ1 LYS P 867      17.494  15.505  14.264  0.00  0.00      PROA  
ATOM   2820  HZ2 LYS P 867      16.290  14.703  15.206  0.00  0.00      PROA  
ATOM   2821  HZ3 LYS P 867      16.446  14.304  13.563  0.00  0.00      PROA  
ATOM   2822  C   LYS P 867      16.878  10.813  12.559  0.00  0.00      PROA  
ATOM   2823  O   LYS P 867      16.669  11.525  11.582  0.00  0.00      PROA  
ATOM   2824  N   GLU P 868      15.917  10.630  13.517  0.00  0.00      PROA  
ATOM   2825  HN  GLU P 868      15.999   9.993  14.279  0.00  0.00      PROA  
ATOM   2826  CA  GLU P 868      14.622  11.366  13.448  0.00  0.00      PROA  
ATOM   2827  HA  GLU P 868      14.619  12.042  12.605  0.00  0.00      PROA  
ATOM   2828  CB  GLU P 868      13.508  10.277  13.339  0.00  0.00      PROA  
ATOM   2829  HB1 GLU P 868      13.827   9.557  14.123  0.00  0.00      PROA  
ATOM   2830  HB2 GLU P 868      13.572   9.730  12.374  0.00  0.00      PROA  
ATOM   2831  CG  GLU P 868      12.043  10.633  13.709  0.00  0.00      PROA  
ATOM   2832  HG1 GLU P 868      12.046  11.062  14.734  0.00  0.00      PROA  
ATOM   2833  HG2 GLU P 868      11.417   9.731  13.537  0.00  0.00      PROA  
ATOM   2834  CD  GLU P 868      11.503  11.584  12.688  0.00  0.00      PROA  
ATOM   2835  OE1 GLU P 868      11.916  12.778  12.609  0.00  0.00      PROA  
ATOM   2836  OE2 GLU P 868      10.746  11.136  11.771  0.00  0.00      PROA  
ATOM   2837  C   GLU P 868      14.528  12.228  14.757  0.00  0.00      PROA  
ATOM   2838  O   GLU P 868      15.088  11.905  15.831  0.00  0.00      PROA  
ATOM   2839  N   TYR P 869      13.654  13.337  14.705  0.00  0.00      PROA  
ATOM   2840  HN  TYR P 869      13.144  13.494  13.863  0.00  0.00      PROA  
ATOM   2841  CA  TYR P 869      13.168  14.057  15.842  0.00  0.00      PROA  
ATOM   2842  HA  TYR P 869      12.372  14.633  15.394  0.00  0.00      PROA  
ATOM   2843  CB  TYR P 869      12.497  13.126  16.918  0.00  0.00      PROA  
ATOM   2844  HB1 TYR P 869      13.212  12.385  17.335  0.00  0.00      PROA  
ATOM   2845  HB2 TYR P 869      11.650  12.571  16.463  0.00  0.00      PROA  
ATOM   2846  CG  TYR P 869      11.736  13.815  18.044  0.00  0.00      PROA  
ATOM   2847  CD1 TYR P 869      10.698  14.731  17.792  0.00  0.00      PROA  
ATOM   2848  HD1 TYR P 869      10.442  14.914  16.758  0.00  0.00      PROA  
ATOM   2849  CE1 TYR P 869       9.911  15.292  18.795  0.00  0.00      PROA  
ATOM   2850  HE1 TYR P 869       9.166  16.032  18.546  0.00  0.00      PROA  
ATOM   2851  CZ  TYR P 869      10.195  14.905  20.083  0.00  0.00      PROA  
ATOM   2852  OH  TYR P 869       9.393  15.483  21.092  0.00  0.00      PROA  
ATOM   2853  HH  TYR P 869       9.859  15.247  21.897  0.00  0.00      PROA  
ATOM   2854  CD2 TYR P 869      11.965  13.368  19.379  0.00  0.00      PROA  
ATOM   2855  HD2 TYR P 869      12.687  12.591  19.582  0.00  0.00      PROA  
ATOM   2856  CE2 TYR P 869      11.087  13.850  20.356  0.00  0.00      PROA  
ATOM   2857  HE2 TYR P 869      11.162  13.490  21.371  0.00  0.00      PROA  
ATOM   2858  C   TYR P 869      14.203  15.029  16.366  0.00  0.00      PROA  
ATOM   2859  O   TYR P 869      15.372  14.683  16.512  0.00  0.00      PROA  
ATOM   2860  N   HSD P 870      13.793  16.275  16.537  0.00  0.00      PROA  
ATOM   2861  HN  HSD P 870      12.843  16.538  16.386  0.00  0.00      PROA  
ATOM   2862  CA  HSD P 870      14.656  17.402  16.774  0.00  0.00      PROA  
ATOM   2863  HA  HSD P 870      15.559  17.029  17.234  0.00  0.00      PROA  
ATOM   2864  CB  HSD P 870      14.120  18.395  17.810  0.00  0.00      PROA  
ATOM   2865  HB1 HSD P 870      13.221  18.812  17.308  0.00  0.00      PROA  
ATOM   2866  HB2 HSD P 870      14.815  19.195  18.143  0.00  0.00      PROA  
ATOM   2867  ND1 HSD P 870      14.614  17.392  20.126  0.00  0.00      PROA  
ATOM   2868  HD1 HSD P 870      15.580  17.154  20.026  0.00  0.00      PROA  
ATOM   2869  CG  HSD P 870      13.707  17.707  19.180  0.00  0.00      PROA  
ATOM   2870  CE1 HSD P 870      13.897  17.277  21.271  0.00  0.00      PROA  
ATOM   2871  HE1 HSD P 870      14.387  16.850  22.146  0.00  0.00      PROA  
ATOM   2872  NE2 HSD P 870      12.641  17.489  21.129  0.00  0.00      PROA  
ATOM   2873  CD2 HSD P 870      12.500  17.810  19.834  0.00  0.00      PROA  
ATOM   2874  HD2 HSD P 870      11.552  18.156  19.441  0.00  0.00      PROA  
ATOM   2875  C   HSD P 870      14.955  18.177  15.491  0.00  0.00      PROA  
ATOM   2876  O   HSD P 870      15.870  19.020  15.536  0.00  0.00      PROA  
ATOM   2877  N   ALA P 871      14.081  18.028  14.460  0.00  0.00      PROA  
ATOM   2878  HN  ALA P 871      13.272  17.450  14.537  0.00  0.00      PROA  
ATOM   2879  CA  ALA P 871      13.967  18.973  13.347  0.00  0.00      PROA  
ATOM   2880  HA  ALA P 871      14.972  19.319  13.158  0.00  0.00      PROA  
ATOM   2881  CB  ALA P 871      13.397  18.336  12.110  0.00  0.00      PROA  
ATOM   2882  HB1 ALA P 871      13.978  17.394  12.015  0.00  0.00      PROA  
ATOM   2883  HB2 ALA P 871      13.400  18.992  11.213  0.00  0.00      PROA  
ATOM   2884  HB3 ALA P 871      12.327  18.106  12.302  0.00  0.00      PROA  
ATOM   2885  C   ALA P 871      13.241  20.219  13.647  0.00  0.00      PROA  
ATOM   2886  O   ALA P 871      12.598  20.331  14.703  0.00  0.00      PROA  
ATOM   2887  N   GLU P 872      13.354  21.270  12.802  0.00  0.00      PROA  
ATOM   2888  HN  GLU P 872      13.990  21.289  12.035  0.00  0.00      PROA  
ATOM   2889  CA  GLU P 872      12.417  22.392  12.867  0.00  0.00      PROA  
ATOM   2890  HA  GLU P 872      12.542  22.886  13.819  0.00  0.00      PROA  
ATOM   2891  CB  GLU P 872      12.972  23.412  11.836  0.00  0.00      PROA  
ATOM   2892  HB1 GLU P 872      12.228  24.238  11.839  0.00  0.00      PROA  
ATOM   2893  HB2 GLU P 872      13.038  23.116  10.768  0.00  0.00      PROA  
ATOM   2894  CG  GLU P 872      14.407  23.982  12.282  0.00  0.00      PROA  
ATOM   2895  HG1 GLU P 872      15.182  23.252  11.965  0.00  0.00      PROA  
ATOM   2896  HG2 GLU P 872      14.529  24.268  13.348  0.00  0.00      PROA  
ATOM   2897  CD  GLU P 872      14.664  25.151  11.417  0.00  0.00      PROA  
ATOM   2898  OE1 GLU P 872      15.653  25.027  10.649  0.00  0.00      PROA  
ATOM   2899  OE2 GLU P 872      13.941  26.204  11.407  0.00  0.00      PROA  
ATOM   2900  C   GLU P 872      10.927  22.077  12.480  0.00  0.00      PROA  
ATOM   2901  O   GLU P 872      10.563  21.289  11.630  0.00  0.00      PROA  
ATOM   2902  N   GLY P 873       9.979  22.736  13.243  0.00  0.00      PROA  
ATOM   2903  HN  GLY P 873      10.296  23.333  13.976  0.00  0.00      PROA  
ATOM   2904  CA  GLY P 873       8.595  22.527  13.239  0.00  0.00      PROA  
ATOM   2905  HA1 GLY P 873       8.274  22.550  12.208  0.00  0.00      PROA  
ATOM   2906  HA2 GLY P 873       8.170  23.279  13.888  0.00  0.00      PROA  
ATOM   2907  C   GLY P 873       8.159  21.235  13.811  0.00  0.00      PROA  
ATOM   2908  O   GLY P 873       8.969  20.364  14.228  0.00  0.00      PROA  
ATOM   2909  N   GLY P 874       6.828  21.086  13.698  0.00  0.00      PROA  
ATOM   2910  HN  GLY P 874       6.355  21.844  13.257  0.00  0.00      PROA  
ATOM   2911  CA  GLY P 874       6.283  19.842  14.087  0.00  0.00      PROA  
ATOM   2912  HA1 GLY P 874       5.247  19.935  14.380  0.00  0.00      PROA  
ATOM   2913  HA2 GLY P 874       6.736  19.398  14.961  0.00  0.00      PROA  
ATOM   2914  C   GLY P 874       6.315  18.844  12.912  0.00  0.00      PROA  
ATOM   2915  O   GLY P 874       7.167  18.873  12.034  0.00  0.00      PROA  
ATOM   2916  N   LYS P 875       5.278  17.946  12.921  0.00  0.00      PROA  
ATOM   2917  HN  LYS P 875       4.566  18.082  13.606  0.00  0.00      PROA  
ATOM   2918  CA  LYS P 875       5.002  16.981  11.855  0.00  0.00      PROA  
ATOM   2919  HA  LYS P 875       5.566  17.216  10.965  0.00  0.00      PROA  
ATOM   2920  CB  LYS P 875       3.424  16.899  11.480  0.00  0.00      PROA  
ATOM   2921  HB1 LYS P 875       2.812  16.348  12.225  0.00  0.00      PROA  
ATOM   2922  HB2 LYS P 875       3.424  16.275  10.561  0.00  0.00      PROA  
ATOM   2923  CG  LYS P 875       2.814  18.204  11.168  0.00  0.00      PROA  
ATOM   2924  HG1 LYS P 875       2.634  18.705  12.144  0.00  0.00      PROA  
ATOM   2925  HG2 LYS P 875       1.793  17.996  10.784  0.00  0.00      PROA  
ATOM   2926  CD  LYS P 875       3.476  19.070  10.066  0.00  0.00      PROA  
ATOM   2927  HD1 LYS P 875       3.117  18.775   9.056  0.00  0.00      PROA  
ATOM   2928  HD2 LYS P 875       4.561  18.833  10.083  0.00  0.00      PROA  
ATOM   2929  CE  LYS P 875       3.208  20.553  10.282  0.00  0.00      PROA  
ATOM   2930  HE1 LYS P 875       3.714  20.973  11.177  0.00  0.00      PROA  
ATOM   2931  HE2 LYS P 875       2.102  20.641  10.339  0.00  0.00      PROA  
ATOM   2932  NZ  LYS P 875       3.724  21.375   9.227  0.00  0.00      PROA  
ATOM   2933  HZ1 LYS P 875       3.203  21.288   8.330  0.00  0.00      PROA  
ATOM   2934  HZ2 LYS P 875       4.733  21.220   9.028  0.00  0.00      PROA  
ATOM   2935  HZ3 LYS P 875       3.790  22.390   9.441  0.00  0.00      PROA  
ATOM   2936  C   LYS P 875       5.495  15.593  12.179  0.00  0.00      PROA  
ATOM   2937  O   LYS P 875       5.479  14.705  11.326  0.00  0.00      PROA  
ATOM   2938  N   VAL P 876       5.928  15.377  13.380  0.00  0.00      PROA  
ATOM   2939  HN  VAL P 876       5.900  16.131  14.033  0.00  0.00      PROA  
ATOM   2940  CA  VAL P 876       6.601  14.157  13.901  0.00  0.00      PROA  
ATOM   2941  HA  VAL P 876       7.379  13.914  13.193  0.00  0.00      PROA  
ATOM   2942  CB  VAL P 876       7.044  14.502  15.322  0.00  0.00      PROA  
ATOM   2943  HB  VAL P 876       6.233  14.595  16.075  0.00  0.00      PROA  
ATOM   2944  CG1 VAL P 876       7.797  13.174  15.716  0.00  0.00      PROA  
ATOM   2945 HG11 VAL P 876       8.487  12.820  14.920  0.00  0.00      PROA  
ATOM   2946 HG12 VAL P 876       7.106  12.349  15.991  0.00  0.00      PROA  
ATOM   2947 HG13 VAL P 876       8.467  13.202  16.602  0.00  0.00      PROA  
ATOM   2948  CG2 VAL P 876       7.958  15.716  15.354  0.00  0.00      PROA  
ATOM   2949 HG21 VAL P 876       8.303  16.016  16.366  0.00  0.00      PROA  
ATOM   2950 HG22 VAL P 876       8.751  15.550  14.594  0.00  0.00      PROA  
ATOM   2951 HG23 VAL P 876       7.532  16.587  14.811  0.00  0.00      PROA  
ATOM   2952  C   VAL P 876       5.605  12.962  13.823  0.00  0.00      PROA  
ATOM   2953  O   VAL P 876       4.517  12.961  14.389  0.00  0.00      PROA  
ATOM   2954  N   PRO P 877       5.893  11.849  13.117  0.00  0.00      PROA  
ATOM   2955  CD  PRO P 877       7.138  11.633  12.378  0.00  0.00      PROA  
ATOM   2956  HD1 PRO P 877       7.979  11.621  13.103  0.00  0.00      PROA  
ATOM   2957  HD2 PRO P 877       7.253  12.406  11.589  0.00  0.00      PROA  
ATOM   2958  CA  PRO P 877       4.990  10.664  13.044  0.00  0.00      PROA  
ATOM   2959  HA  PRO P 877       3.938  10.899  12.993  0.00  0.00      PROA  
ATOM   2960  CB  PRO P 877       5.515  10.001  11.790  0.00  0.00      PROA  
ATOM   2961  HB1 PRO P 877       5.016  10.469  10.915  0.00  0.00      PROA  
ATOM   2962  HB2 PRO P 877       5.418   8.895  11.782  0.00  0.00      PROA  
ATOM   2963  CG  PRO P 877       7.000  10.297  11.701  0.00  0.00      PROA  
ATOM   2964  HG1 PRO P 877       7.611   9.581  12.291  0.00  0.00      PROA  
ATOM   2965  HG2 PRO P 877       7.336  10.223  10.644  0.00  0.00      PROA  
ATOM   2966  C   PRO P 877       5.151   9.789  14.339  0.00  0.00      PROA  
ATOM   2967  O   PRO P 877       5.215   8.570  14.224  0.00  0.00      PROA  
ATOM   2968  N   ILE P 878       5.166  10.377  15.552  0.00  0.00      PROA  
ATOM   2969  HN  ILE P 878       5.051  11.367  15.569  0.00  0.00      PROA  
ATOM   2970  CA  ILE P 878       5.206   9.740  16.885  0.00  0.00      PROA  
ATOM   2971  HA  ILE P 878       5.891   8.906  16.840  0.00  0.00      PROA  
ATOM   2972  CB  ILE P 878       5.470  10.723  17.918  0.00  0.00      PROA  
ATOM   2973  HB  ILE P 878       6.483  11.066  17.618  0.00  0.00      PROA  
ATOM   2974  CG2 ILE P 878       4.495  12.036  17.759  0.00  0.00      PROA  
ATOM   2975 HG21 ILE P 878       3.415  11.806  17.638  0.00  0.00      PROA  
ATOM   2976 HG22 ILE P 878       4.803  12.564  16.831  0.00  0.00      PROA  
ATOM   2977 HG23 ILE P 878       4.604  12.665  18.668  0.00  0.00      PROA  
ATOM   2978  CG1 ILE P 878       5.510  10.327  19.399  0.00  0.00      PROA  
ATOM   2979 HG11 ILE P 878       5.625   9.223  19.448  0.00  0.00      PROA  
ATOM   2980 HG12 ILE P 878       4.506  10.555  19.816  0.00  0.00      PROA  
ATOM   2981  CD  ILE P 878       6.640  10.918  20.267  0.00  0.00      PROA  
ATOM   2982  HD1 ILE P 878       6.486  11.990  20.513  0.00  0.00      PROA  
ATOM   2983  HD2 ILE P 878       7.698  10.875  19.930  0.00  0.00      PROA  
ATOM   2984  HD3 ILE P 878       6.725  10.338  21.212  0.00  0.00      PROA  
ATOM   2985  C   ILE P 878       3.819   9.003  17.157  0.00  0.00      PROA  
ATOM   2986  O   ILE P 878       3.800   8.088  18.060  0.00  0.00      PROA  
ATOM   2987  N   LYS P 879       2.758   9.258  16.356  0.00  0.00      PROA  
ATOM   2988  HN  LYS P 879       2.886   9.932  15.632  0.00  0.00      PROA  
ATOM   2989  CA  LYS P 879       1.514   8.531  16.371  0.00  0.00      PROA  
ATOM   2990  HA  LYS P 879       1.100   8.506  17.368  0.00  0.00      PROA  
ATOM   2991  CB  LYS P 879       0.519   9.251  15.373  0.00  0.00      PROA  
ATOM   2992  HB1 LYS P 879      -0.483   8.781  15.465  0.00  0.00      PROA  
ATOM   2993  HB2 LYS P 879       0.852   9.168  14.317  0.00  0.00      PROA  
ATOM   2994  CG  LYS P 879       0.448  10.759  15.668  0.00  0.00      PROA  
ATOM   2995  HG1 LYS P 879       1.398  11.275  15.411  0.00  0.00      PROA  
ATOM   2996  HG2 LYS P 879       0.376  10.790  16.776  0.00  0.00      PROA  
ATOM   2997  CD  LYS P 879      -0.825  11.362  15.050  0.00  0.00      PROA  
ATOM   2998  HD1 LYS P 879      -1.736  10.893  15.480  0.00  0.00      PROA  
ATOM   2999  HD2 LYS P 879      -0.881  11.298  13.943  0.00  0.00      PROA  
ATOM   3000  CE  LYS P 879      -1.021  12.803  15.443  0.00  0.00      PROA  
ATOM   3001  HE1 LYS P 879      -1.015  13.019  16.533  0.00  0.00      PROA  
ATOM   3002  HE2 LYS P 879      -2.024  13.023  15.019  0.00  0.00      PROA  
ATOM   3003  NZ  LYS P 879      -0.142  13.796  14.730  0.00  0.00      PROA  
ATOM   3004  HZ1 LYS P 879      -0.187  13.677  13.698  0.00  0.00      PROA  
ATOM   3005  HZ2 LYS P 879       0.844  13.656  15.033  0.00  0.00      PROA  
ATOM   3006  HZ3 LYS P 879      -0.506  14.758  14.886  0.00  0.00      PROA  
ATOM   3007  C   LYS P 879       1.590   7.109  15.911  0.00  0.00      PROA  
ATOM   3008  O   LYS P 879       0.935   6.222  16.504  0.00  0.00      PROA  
ATOM   3009  N   TRP P 880       2.406   6.836  14.871  0.00  0.00      PROA  
ATOM   3010  HN  TRP P 880       2.819   7.544  14.303  0.00  0.00      PROA  
ATOM   3011  CA  TRP P 880       2.606   5.452  14.386  0.00  0.00      PROA  
ATOM   3012  HA  TRP P 880       1.837   4.765  14.710  0.00  0.00      PROA  
ATOM   3013  CB  TRP P 880       2.436   5.395  12.841  0.00  0.00      PROA  
ATOM   3014  HB1 TRP P 880       2.601   4.370  12.446  0.00  0.00      PROA  
ATOM   3015  HB2 TRP P 880       3.318   5.899  12.391  0.00  0.00      PROA  
ATOM   3016  CG  TRP P 880       1.178   6.016  12.285  0.00  0.00      PROA  
ATOM   3017  CD1 TRP P 880      -0.124   5.502  12.145  0.00  0.00      PROA  
ATOM   3018  HD1 TRP P 880      -0.431   4.504  12.423  0.00  0.00      PROA  
ATOM   3019  NE1 TRP P 880      -0.876   6.281  11.358  0.00  0.00      PROA  
ATOM   3020  HE1 TRP P 880      -1.811   6.028  11.239  0.00  0.00      PROA  
ATOM   3021  CE2 TRP P 880      -0.221   7.428  11.141  0.00  0.00      PROA  
ATOM   3022  CD2 TRP P 880       1.123   7.313  11.636  0.00  0.00      PROA  
ATOM   3023  CE3 TRP P 880       2.040   8.390  11.562  0.00  0.00      PROA  
ATOM   3024  HE3 TRP P 880       3.030   8.240  11.966  0.00  0.00      PROA  
ATOM   3025  CZ3 TRP P 880       1.552   9.589  11.032  0.00  0.00      PROA  
ATOM   3026  HZ3 TRP P 880       2.169  10.470  10.939  0.00  0.00      PROA  
ATOM   3027  CZ2 TRP P 880      -0.550   8.548  10.467  0.00  0.00      PROA  
ATOM   3028  HZ2 TRP P 880      -1.527   8.537  10.007  0.00  0.00      PROA  
ATOM   3029  CH2 TRP P 880       0.293   9.704  10.434  0.00  0.00      PROA  
ATOM   3030  HH2 TRP P 880       0.101  10.600   9.863  0.00  0.00      PROA  
ATOM   3031  C   TRP P 880       3.885   4.885  14.741  0.00  0.00      PROA  
ATOM   3032  O   TRP P 880       3.999   3.651  14.839  0.00  0.00      PROA  
ATOM   3033  N   MET P 881       4.969   5.702  14.804  0.00  0.00      PROA  
ATOM   3034  HN  MET P 881       4.940   6.686  14.643  0.00  0.00      PROA  
ATOM   3035  CA  MET P 881       6.345   5.251  15.100  0.00  0.00      PROA  
ATOM   3036  HA  MET P 881       6.480   4.304  14.599  0.00  0.00      PROA  
ATOM   3037  CB  MET P 881       7.408   6.276  14.620  0.00  0.00      PROA  
ATOM   3038  HB1 MET P 881       8.445   6.042  14.945  0.00  0.00      PROA  
ATOM   3039  HB2 MET P 881       7.052   7.264  14.982  0.00  0.00      PROA  
ATOM   3040  CG  MET P 881       7.359   6.343  13.085  0.00  0.00      PROA  
ATOM   3041  HG1 MET P 881       8.005   7.183  12.753  0.00  0.00      PROA  
ATOM   3042  HG2 MET P 881       6.343   6.552  12.688  0.00  0.00      PROA  
ATOM   3043  SD  MET P 881       7.889   4.841  12.223  0.00  0.00      PROA  
ATOM   3044  CE  MET P 881       9.650   5.136  12.300  0.00  0.00      PROA  
ATOM   3045  HE1 MET P 881       9.945   5.402  11.262  0.00  0.00      PROA  
ATOM   3046  HE2 MET P 881      10.199   4.281  12.748  0.00  0.00      PROA  
ATOM   3047  HE3 MET P 881       9.809   6.053  12.906  0.00  0.00      PROA  
ATOM   3048  C   MET P 881       6.577   4.989  16.602  0.00  0.00      PROA  
ATOM   3049  O   MET P 881       6.161   5.771  17.461  0.00  0.00      PROA  
ATOM   3050  N   ALA P 882       7.326   3.958  16.888  0.00  0.00      PROA  
ATOM   3051  HN  ALA P 882       7.518   3.238  16.225  0.00  0.00      PROA  
ATOM   3052  CA  ALA P 882       7.645   3.597  18.208  0.00  0.00      PROA  
ATOM   3053  HA  ALA P 882       6.701   3.492  18.721  0.00  0.00      PROA  
ATOM   3054  CB  ALA P 882       8.316   2.224  18.050  0.00  0.00      PROA  
ATOM   3055  HB1 ALA P 882       8.440   1.582  18.947  0.00  0.00      PROA  
ATOM   3056  HB2 ALA P 882       9.323   2.432  17.628  0.00  0.00      PROA  
ATOM   3057  HB3 ALA P 882       7.731   1.736  17.241  0.00  0.00      PROA  
ATOM   3058  C   ALA P 882       8.633   4.521  19.003  0.00  0.00      PROA  
ATOM   3059  O   ALA P 882       9.411   5.238  18.465  0.00  0.00      PROA  
ATOM   3060  N   LEU P 883       8.628   4.463  20.323  0.00  0.00      PROA  
ATOM   3061  HN  LEU P 883       7.958   3.900  20.800  0.00  0.00      PROA  
ATOM   3062  CA  LEU P 883       9.631   5.153  21.155  0.00  0.00      PROA  
ATOM   3063  HA  LEU P 883       9.630   6.207  20.919  0.00  0.00      PROA  
ATOM   3064  CB  LEU P 883       9.124   5.284  22.608  0.00  0.00      PROA  
ATOM   3065  HB1 LEU P 883       9.706   6.045  23.171  0.00  0.00      PROA  
ATOM   3066  HB2 LEU P 883       9.065   4.245  22.997  0.00  0.00      PROA  
ATOM   3067  CG  LEU P 883       7.587   5.683  22.733  0.00  0.00      PROA  
ATOM   3068  HG  LEU P 883       6.929   4.854  22.394  0.00  0.00      PROA  
ATOM   3069  CD1 LEU P 883       7.125   5.957  24.130  0.00  0.00      PROA  
ATOM   3070 HD11 LEU P 883       6.055   6.244  24.213  0.00  0.00      PROA  
ATOM   3071 HD12 LEU P 883       7.801   6.738  24.538  0.00  0.00      PROA  
ATOM   3072 HD13 LEU P 883       7.258   5.061  24.774  0.00  0.00      PROA  
ATOM   3073  CD2 LEU P 883       7.270   6.928  22.024  0.00  0.00      PROA  
ATOM   3074 HD21 LEU P 883       6.185   7.165  22.046  0.00  0.00      PROA  
ATOM   3075 HD22 LEU P 883       7.598   6.884  20.963  0.00  0.00      PROA  
ATOM   3076 HD23 LEU P 883       7.792   7.712  22.613  0.00  0.00      PROA  
ATOM   3077  C   LEU P 883      11.160   4.756  21.023  0.00  0.00      PROA  
ATOM   3078  O   LEU P 883      12.049   5.546  21.132  0.00  0.00      PROA  
ATOM   3079  N   GLU P 884      11.400   3.531  20.589  0.00  0.00      PROA  
ATOM   3080  HN  GLU P 884      10.618   2.918  20.674  0.00  0.00      PROA  
ATOM   3081  CA  GLU P 884      12.655   3.065  20.003  0.00  0.00      PROA  
ATOM   3082  HA  GLU P 884      13.435   2.899  20.732  0.00  0.00      PROA  
ATOM   3083  CB  GLU P 884      12.448   1.625  19.512  0.00  0.00      PROA  
ATOM   3084  HB1 GLU P 884      13.344   1.242  18.977  0.00  0.00      PROA  
ATOM   3085  HB2 GLU P 884      11.656   1.643  18.733  0.00  0.00      PROA  
ATOM   3086  CG  GLU P 884      11.957   0.591  20.589  0.00  0.00      PROA  
ATOM   3087  HG1 GLU P 884      12.062   0.980  21.624  0.00  0.00      PROA  
ATOM   3088  HG2 GLU P 884      12.620  -0.299  20.547  0.00  0.00      PROA  
ATOM   3089  CD  GLU P 884      10.535   0.111  20.512  0.00  0.00      PROA  
ATOM   3090  OE1 GLU P 884       9.734   0.247  21.443  0.00  0.00      PROA  
ATOM   3091  OE2 GLU P 884      10.238  -0.400  19.405  0.00  0.00      PROA  
ATOM   3092  C   GLU P 884      13.146   3.893  18.846  0.00  0.00      PROA  
ATOM   3093  O   GLU P 884      14.282   4.278  18.786  0.00  0.00      PROA  
ATOM   3094  N   SER P 885      12.246   4.339  17.875  0.00  0.00      PROA  
ATOM   3095  HN  SER P 885      11.259   4.276  17.999  0.00  0.00      PROA  
ATOM   3096  CA  SER P 885      12.733   5.048  16.649  0.00  0.00      PROA  
ATOM   3097  HA  SER P 885      13.705   4.702  16.331  0.00  0.00      PROA  
ATOM   3098  CB  SER P 885      11.714   4.730  15.479  0.00  0.00      PROA  
ATOM   3099  HB1 SER P 885      10.716   5.156  15.719  0.00  0.00      PROA  
ATOM   3100  HB2 SER P 885      11.618   3.630  15.350  0.00  0.00      PROA  
ATOM   3101  OG  SER P 885      12.259   5.215  14.229  0.00  0.00      PROA  
ATOM   3102  HG1 SER P 885      12.284   4.377  13.761  0.00  0.00      PROA  
ATOM   3103  C   SER P 885      12.750   6.559  16.888  0.00  0.00      PROA  
ATOM   3104  O   SER P 885      13.679   7.276  16.412  0.00  0.00      PROA  
ATOM   3105  N   ILE P 886      11.783   7.131  17.648  0.00  0.00      PROA  
ATOM   3106  HN  ILE P 886      11.121   6.447  17.945  0.00  0.00      PROA  
ATOM   3107  CA  ILE P 886      11.540   8.586  17.878  0.00  0.00      PROA  
ATOM   3108  HA  ILE P 886      11.997   9.019  17.001  0.00  0.00      PROA  
ATOM   3109  CB  ILE P 886      10.007   8.914  18.058  0.00  0.00      PROA  
ATOM   3110  HB  ILE P 886       9.624   8.280  18.886  0.00  0.00      PROA  
ATOM   3111  CG2 ILE P 886       9.966  10.392  18.331  0.00  0.00      PROA  
ATOM   3112 HG21 ILE P 886      10.071  10.456  19.435  0.00  0.00      PROA  
ATOM   3113 HG22 ILE P 886       8.968  10.861  18.193  0.00  0.00      PROA  
ATOM   3114 HG23 ILE P 886      10.696  11.025  17.782  0.00  0.00      PROA  
ATOM   3115  CG1 ILE P 886       9.101   8.460  16.849  0.00  0.00      PROA  
ATOM   3116 HG11 ILE P 886       8.056   8.767  17.067  0.00  0.00      PROA  
ATOM   3117 HG12 ILE P 886       9.095   7.350  16.876  0.00  0.00      PROA  
ATOM   3118  CD  ILE P 886       9.684   8.898  15.514  0.00  0.00      PROA  
ATOM   3119  HD1 ILE P 886       8.953   8.779  14.686  0.00  0.00      PROA  
ATOM   3120  HD2 ILE P 886      10.608   8.378  15.181  0.00  0.00      PROA  
ATOM   3121  HD3 ILE P 886       9.808   9.992  15.666  0.00  0.00      PROA  
ATOM   3122  C   ILE P 886      12.467   9.158  18.994  0.00  0.00      PROA  
ATOM   3123  O   ILE P 886      13.066  10.198  18.888  0.00  0.00      PROA  
ATOM   3124  N   LEU P 887      12.640   8.308  20.017  0.00  0.00      PROA  
ATOM   3125  HN  LEU P 887      12.181   7.426  20.097  0.00  0.00      PROA  
ATOM   3126  CA  LEU P 887      13.381   8.661  21.226  0.00  0.00      PROA  
ATOM   3127  HA  LEU P 887      13.714   9.687  21.280  0.00  0.00      PROA  
ATOM   3128  CB  LEU P 887      12.565   8.487  22.554  0.00  0.00      PROA  
ATOM   3129  HB1 LEU P 887      13.199   8.918  23.359  0.00  0.00      PROA  
ATOM   3130  HB2 LEU P 887      12.393   7.409  22.761  0.00  0.00      PROA  
ATOM   3131  CG  LEU P 887      11.237   9.260  22.546  0.00  0.00      PROA  
ATOM   3132  HG  LEU P 887      10.685   8.967  21.627  0.00  0.00      PROA  
ATOM   3133  CD1 LEU P 887      10.326   9.012  23.800  0.00  0.00      PROA  
ATOM   3134 HD11 LEU P 887      10.781   9.518  24.678  0.00  0.00      PROA  
ATOM   3135 HD12 LEU P 887      10.108   7.960  24.083  0.00  0.00      PROA  
ATOM   3136 HD13 LEU P 887       9.337   9.460  23.560  0.00  0.00      PROA  
ATOM   3137  CD2 LEU P 887      11.294  10.785  22.416  0.00  0.00      PROA  
ATOM   3138 HD21 LEU P 887      11.617  11.020  21.380  0.00  0.00      PROA  
ATOM   3139 HD22 LEU P 887      11.956  11.364  23.094  0.00  0.00      PROA  
ATOM   3140 HD23 LEU P 887      10.271  11.212  22.497  0.00  0.00      PROA  
ATOM   3141  C   LEU P 887      14.713   7.972  21.284  0.00  0.00      PROA  
ATOM   3142  O   LEU P 887      15.735   8.620  21.236  0.00  0.00      PROA  
ATOM   3143  N   HSD P 888      14.786   6.644  21.552  0.00  0.00      PROA  
ATOM   3144  HN  HSD P 888      13.980   6.057  21.587  0.00  0.00      PROA  
ATOM   3145  CA  HSD P 888      16.046   5.938  21.857  0.00  0.00      PROA  
ATOM   3146  HA  HSD P 888      16.520   6.543  22.616  0.00  0.00      PROA  
ATOM   3147  CB  HSD P 888      15.725   4.517  22.316  0.00  0.00      PROA  
ATOM   3148  HB1 HSD P 888      16.630   3.988  22.684  0.00  0.00      PROA  
ATOM   3149  HB2 HSD P 888      15.442   3.911  21.429  0.00  0.00      PROA  
ATOM   3150  ND1 HSD P 888      15.215   5.026  24.799  0.00  0.00      PROA  
ATOM   3151  HD1 HSD P 888      16.058   5.441  25.142  0.00  0.00      PROA  
ATOM   3152  CG  HSD P 888      14.894   4.460  23.590  0.00  0.00      PROA  
ATOM   3153  CE1 HSD P 888      14.178   4.765  25.666  0.00  0.00      PROA  
ATOM   3154  HE1 HSD P 888      14.199   5.136  26.691  0.00  0.00      PROA  
ATOM   3155  NE2 HSD P 888      13.242   4.018  25.093  0.00  0.00      PROA  
ATOM   3156  CD2 HSD P 888      13.675   3.863  23.767  0.00  0.00      PROA  
ATOM   3157  HD2 HSD P 888      13.110   3.263  23.064  0.00  0.00      PROA  
ATOM   3158  C   HSD P 888      17.024   5.860  20.716  0.00  0.00      PROA  
ATOM   3159  O   HSD P 888      18.207   5.905  20.995  0.00  0.00      PROA  
ATOM   3160  N   ARG P 889      16.588   5.742  19.449  0.00  0.00      PROA  
ATOM   3161  HN  ARG P 889      15.631   5.483  19.350  0.00  0.00      PROA  
ATOM   3162  CA  ARG P 889      17.368   5.754  18.219  0.00  0.00      PROA  
ATOM   3163  HA  ARG P 889      16.656   5.986  17.441  0.00  0.00      PROA  
ATOM   3164  CB  ARG P 889      18.592   6.712  18.151  0.00  0.00      PROA  
ATOM   3165  HB1 ARG P 889      19.084   6.601  17.162  0.00  0.00      PROA  
ATOM   3166  HB2 ARG P 889      19.276   6.584  19.018  0.00  0.00      PROA  
ATOM   3167  CG  ARG P 889      18.305   8.286  18.305  0.00  0.00      PROA  
ATOM   3168  HG1 ARG P 889      17.878   8.415  19.323  0.00  0.00      PROA  
ATOM   3169  HG2 ARG P 889      17.506   8.552  17.580  0.00  0.00      PROA  
ATOM   3170  CD  ARG P 889      19.443   9.270  18.134  0.00  0.00      PROA  
ATOM   3171  HD1 ARG P 889      19.825   9.337  17.093  0.00  0.00      PROA  
ATOM   3172  HD2 ARG P 889      20.306   9.076  18.805  0.00  0.00      PROA  
ATOM   3173  NE  ARG P 889      18.851  10.616  18.344  0.00  0.00      PROA  
ATOM   3174  HE  ARG P 889      17.904  10.747  18.638  0.00  0.00      PROA  
ATOM   3175  CZ  ARG P 889      19.594  11.753  18.387  0.00  0.00      PROA  
ATOM   3176  NH1 ARG P 889      20.846  11.755  18.033  0.00  0.00      PROA  
ATOM   3177 HH11 ARG P 889      21.372  10.931  17.821  0.00  0.00      PROA  
ATOM   3178 HH12 ARG P 889      21.347  12.548  18.378  0.00  0.00      PROA  
ATOM   3179  NH2 ARG P 889      19.031  12.889  18.634  0.00  0.00      PROA  
ATOM   3180 HH21 ARG P 889      18.106  12.876  19.014  0.00  0.00      PROA  
ATOM   3181 HH22 ARG P 889      19.592  13.697  18.813  0.00  0.00      PROA  
ATOM   3182  C   ARG P 889      17.851   4.339  17.881  0.00  0.00      PROA  
ATOM   3183  O   ARG P 889      18.877   4.011  17.294  0.00  0.00      PROA  
ATOM   3184  N   ILE P 890      16.976   3.327  18.266  0.00  0.00      PROA  
ATOM   3185  HN  ILE P 890      16.067   3.402  18.667  0.00  0.00      PROA  
ATOM   3186  CA  ILE P 890      17.360   1.963  18.201  0.00  0.00      PROA  
ATOM   3187  HA  ILE P 890      18.412   1.902  17.963  0.00  0.00      PROA  
ATOM   3188  CB  ILE P 890      17.144   1.390  19.611  0.00  0.00      PROA  
ATOM   3189  HB  ILE P 890      16.154   1.735  19.978  0.00  0.00      PROA  
ATOM   3190  CG2 ILE P 890      17.170  -0.143  19.606  0.00  0.00      PROA  
ATOM   3191 HG21 ILE P 890      18.210  -0.535  19.592  0.00  0.00      PROA  
ATOM   3192 HG22 ILE P 890      16.646  -0.732  18.823  0.00  0.00      PROA  
ATOM   3193 HG23 ILE P 890      16.735  -0.467  20.576  0.00  0.00      PROA  
ATOM   3194  CG1 ILE P 890      18.205   1.878  20.668  0.00  0.00      PROA  
ATOM   3195 HG11 ILE P 890      17.900   1.575  21.693  0.00  0.00      PROA  
ATOM   3196 HG12 ILE P 890      18.090   2.983  20.639  0.00  0.00      PROA  
ATOM   3197  CD  ILE P 890      19.686   1.616  20.342  0.00  0.00      PROA  
ATOM   3198  HD1 ILE P 890      19.985   0.552  20.445  0.00  0.00      PROA  
ATOM   3199  HD2 ILE P 890      20.367   2.177  21.017  0.00  0.00      PROA  
ATOM   3200  HD3 ILE P 890      19.757   1.914  19.274  0.00  0.00      PROA  
ATOM   3201  C   ILE P 890      16.537   1.233  17.202  0.00  0.00      PROA  
ATOM   3202  O   ILE P 890      15.315   1.387  17.255  0.00  0.00      PROA  
ATOM   3203  N   TYR P 891      17.142   0.480  16.290  0.00  0.00      PROA  
ATOM   3204  HN  TYR P 891      18.134   0.436  16.197  0.00  0.00      PROA  
ATOM   3205  CA  TYR P 891      16.380  -0.037  15.152  0.00  0.00      PROA  
ATOM   3206  HA  TYR P 891      15.377   0.361  15.211  0.00  0.00      PROA  
ATOM   3207  CB  TYR P 891      16.968   0.515  13.787  0.00  0.00      PROA  
ATOM   3208  HB1 TYR P 891      16.225   0.206  13.020  0.00  0.00      PROA  
ATOM   3209  HB2 TYR P 891      17.938   0.039  13.527  0.00  0.00      PROA  
ATOM   3210  CG  TYR P 891      17.184   1.986  13.764  0.00  0.00      PROA  
ATOM   3211  CD1 TYR P 891      16.137   2.924  13.647  0.00  0.00      PROA  
ATOM   3212  HD1 TYR P 891      15.170   2.449  13.579  0.00  0.00      PROA  
ATOM   3213  CE1 TYR P 891      16.299   4.267  13.880  0.00  0.00      PROA  
ATOM   3214  HE1 TYR P 891      15.491   4.975  13.771  0.00  0.00      PROA  
ATOM   3215  CZ  TYR P 891      17.610   4.771  14.104  0.00  0.00      PROA  
ATOM   3216  OH  TYR P 891      17.827   6.150  14.113  0.00  0.00      PROA  
ATOM   3217  HH  TYR P 891      18.637   6.370  13.647  0.00  0.00      PROA  
ATOM   3218  CD2 TYR P 891      18.422   2.566  13.962  0.00  0.00      PROA  
ATOM   3219  HD2 TYR P 891      19.261   1.895  14.071  0.00  0.00      PROA  
ATOM   3220  CE2 TYR P 891      18.648   3.899  14.124  0.00  0.00      PROA  
ATOM   3221  HE2 TYR P 891      19.659   4.268  14.224  0.00  0.00      PROA  
ATOM   3222  C   TYR P 891      16.238  -1.469  15.320  0.00  0.00      PROA  
ATOM   3223  O   TYR P 891      17.124  -2.205  15.658  0.00  0.00      PROA  
ATOM   3224  N   THR P 892      15.020  -1.914  15.010  0.00  0.00      PROA  
ATOM   3225  HN  THR P 892      14.375  -1.255  14.632  0.00  0.00      PROA  
ATOM   3226  CA  THR P 892      14.595  -3.308  14.967  0.00  0.00      PROA  
ATOM   3227  HA  THR P 892      15.383  -3.872  14.491  0.00  0.00      PROA  
ATOM   3228  CB  THR P 892      14.350  -3.798  16.435  0.00  0.00      PROA  
ATOM   3229  HB  THR P 892      15.286  -3.876  17.028  0.00  0.00      PROA  
ATOM   3230  OG1 THR P 892      13.700  -5.112  16.561  0.00  0.00      PROA  
ATOM   3231  HG1 THR P 892      13.773  -5.395  17.475  0.00  0.00      PROA  
ATOM   3232  CG2 THR P 892      13.291  -2.854  17.183  0.00  0.00      PROA  
ATOM   3233 HG21 THR P 892      13.398  -3.207  18.231  0.00  0.00      PROA  
ATOM   3234 HG22 THR P 892      13.612  -1.791  17.152  0.00  0.00      PROA  
ATOM   3235 HG23 THR P 892      12.239  -2.907  16.832  0.00  0.00      PROA  
ATOM   3236  C   THR P 892      13.265  -3.346  14.159  0.00  0.00      PROA  
ATOM   3237  O   THR P 892      12.561  -2.339  13.914  0.00  0.00      PROA  
ATOM   3238  N   HSD P 893      12.898  -4.571  13.848  0.00  0.00      PROA  
ATOM   3239  HN  HSD P 893      13.630  -5.247  13.891  0.00  0.00      PROA  
ATOM   3240  CA  HSD P 893      11.706  -4.885  13.042  0.00  0.00      PROA  
ATOM   3241  HA  HSD P 893      11.614  -4.161  12.245  0.00  0.00      PROA  
ATOM   3242  CB  HSD P 893      11.786  -6.363  12.398  0.00  0.00      PROA  
ATOM   3243  HB1 HSD P 893      10.861  -6.542  11.809  0.00  0.00      PROA  
ATOM   3244  HB2 HSD P 893      11.703  -7.163  13.165  0.00  0.00      PROA  
ATOM   3245  ND1 HSD P 893      12.847  -5.972  10.158  0.00  0.00      PROA  
ATOM   3246  HD1 HSD P 893      12.281  -5.188   9.905  0.00  0.00      PROA  
ATOM   3247  CG  HSD P 893      12.856  -6.496  11.426  0.00  0.00      PROA  
ATOM   3248  CE1 HSD P 893      13.936  -6.350   9.539  0.00  0.00      PROA  
ATOM   3249  HE1 HSD P 893      14.172  -6.064   8.514  0.00  0.00      PROA  
ATOM   3250  NE2 HSD P 893      14.721  -7.108  10.239  0.00  0.00      PROA  
ATOM   3251  CD2 HSD P 893      14.077  -7.213  11.452  0.00  0.00      PROA  
ATOM   3252  HD2 HSD P 893      14.504  -7.873  12.197  0.00  0.00      PROA  
ATOM   3253  C   HSD P 893      10.517  -4.892  13.968  0.00  0.00      PROA  
ATOM   3254  O   HSD P 893       9.327  -4.719  13.658  0.00  0.00      PROA  
ATOM   3255  N   GLN P 894      10.842  -4.970  15.290  0.00  0.00      PROA  
ATOM   3256  HN  GLN P 894      11.797  -5.156  15.509  0.00  0.00      PROA  
ATOM   3257  CA  GLN P 894       9.867  -5.086  16.411  0.00  0.00      PROA  
ATOM   3258  HA  GLN P 894       9.144  -5.791  16.027  0.00  0.00      PROA  
ATOM   3259  CB  GLN P 894      10.443  -5.697  17.730  0.00  0.00      PROA  
ATOM   3260  HB1 GLN P 894       9.663  -5.591  18.515  0.00  0.00      PROA  
ATOM   3261  HB2 GLN P 894      11.296  -5.088  18.099  0.00  0.00      PROA  
ATOM   3262  CG  GLN P 894      10.981  -7.107  17.561  0.00  0.00      PROA  
ATOM   3263  HG1 GLN P 894      11.505  -7.602  18.407  0.00  0.00      PROA  
ATOM   3264  HG2 GLN P 894      11.819  -6.949  16.849  0.00  0.00      PROA  
ATOM   3265  CD  GLN P 894       9.959  -8.055  16.877  0.00  0.00      PROA  
ATOM   3266  OE1 GLN P 894       9.980  -8.173  15.649  0.00  0.00      PROA  
ATOM   3267  NE2 GLN P 894       9.170  -8.634  17.740  0.00  0.00      PROA  
ATOM   3268 HE21 GLN P 894       9.478  -8.795  18.678  0.00  0.00      PROA  
ATOM   3269 HE22 GLN P 894       8.254  -8.933  17.472  0.00  0.00      PROA  
ATOM   3270  C   GLN P 894       9.117  -3.677  16.621  0.00  0.00      PROA  
ATOM   3271  O   GLN P 894       8.006  -3.547  17.149  0.00  0.00      PROA  
ATOM   3272  N   SER P 895       9.773  -2.599  16.187  0.00  0.00      PROA  
ATOM   3273  HN  SER P 895      10.694  -2.794  15.859  0.00  0.00      PROA  
ATOM   3274  CA  SER P 895       9.175  -1.265  16.203  0.00  0.00      PROA  
ATOM   3275  HA  SER P 895       8.598  -1.048  17.090  0.00  0.00      PROA  
ATOM   3276  CB  SER P 895      10.315  -0.163  16.033  0.00  0.00      PROA  
ATOM   3277  HB1 SER P 895      10.028   0.910  16.050  0.00  0.00      PROA  
ATOM   3278  HB2 SER P 895      10.843  -0.294  15.064  0.00  0.00      PROA  
ATOM   3279  OG  SER P 895      11.334  -0.421  17.026  0.00  0.00      PROA  
ATOM   3280  HG1 SER P 895      10.870  -0.409  17.866  0.00  0.00      PROA  
ATOM   3281  C   SER P 895       8.125  -1.188  15.095  0.00  0.00      PROA  
ATOM   3282  O   SER P 895       7.070  -0.597  15.209  0.00  0.00      PROA  
ATOM   3283  N   ASP P 896       8.337  -1.982  14.022  0.00  0.00      PROA  
ATOM   3284  HN  ASP P 896       9.097  -2.627  13.986  0.00  0.00      PROA  
ATOM   3285  CA  ASP P 896       7.384  -2.049  12.911  0.00  0.00      PROA  
ATOM   3286  HA  ASP P 896       7.151  -1.035  12.624  0.00  0.00      PROA  
ATOM   3287  CB  ASP P 896       8.092  -2.562  11.633  0.00  0.00      PROA  
ATOM   3288  HB1 ASP P 896       7.394  -2.844  10.816  0.00  0.00      PROA  
ATOM   3289  HB2 ASP P 896       8.747  -3.439  11.826  0.00  0.00      PROA  
ATOM   3290  CG  ASP P 896       9.133  -1.592  11.022  0.00  0.00      PROA  
ATOM   3291  OD1 ASP P 896       9.907  -2.080  10.143  0.00  0.00      PROA  
ATOM   3292  OD2 ASP P 896       8.948  -0.389  11.223  0.00  0.00      PROA  
ATOM   3293  C   ASP P 896       6.196  -2.925  13.206  0.00  0.00      PROA  
ATOM   3294  O   ASP P 896       5.050  -2.743  12.724  0.00  0.00      PROA  
ATOM   3295  N   VAL P 897       6.336  -3.903  14.073  0.00  0.00      PROA  
ATOM   3296  HN  VAL P 897       7.203  -4.255  14.417  0.00  0.00      PROA  
ATOM   3297  CA  VAL P 897       5.279  -4.613  14.680  0.00  0.00      PROA  
ATOM   3298  HA  VAL P 897       4.555  -4.919  13.939  0.00  0.00      PROA  
ATOM   3299  CB  VAL P 897       5.751  -5.750  15.530  0.00  0.00      PROA  
ATOM   3300  HB  VAL P 897       6.465  -5.286  16.244  0.00  0.00      PROA  
ATOM   3301  CG1 VAL P 897       4.682  -6.412  16.457  0.00  0.00      PROA  
ATOM   3302 HG11 VAL P 897       4.961  -7.449  16.741  0.00  0.00      PROA  
ATOM   3303 HG12 VAL P 897       3.743  -6.600  15.893  0.00  0.00      PROA  
ATOM   3304 HG13 VAL P 897       4.484  -5.891  17.418  0.00  0.00      PROA  
ATOM   3305  CG2 VAL P 897       6.450  -6.820  14.665  0.00  0.00      PROA  
ATOM   3306 HG21 VAL P 897       5.729  -7.600  14.340  0.00  0.00      PROA  
ATOM   3307 HG22 VAL P 897       7.114  -7.466  15.278  0.00  0.00      PROA  
ATOM   3308 HG23 VAL P 897       7.009  -6.461  13.775  0.00  0.00      PROA  
ATOM   3309  C   VAL P 897       4.387  -3.671  15.548  0.00  0.00      PROA  
ATOM   3310  O   VAL P 897       3.184  -3.817  15.618  0.00  0.00      PROA  
ATOM   3311  N   TRP P 898       4.992  -2.652  16.298  0.00  0.00      PROA  
ATOM   3312  HN  TRP P 898       5.964  -2.439  16.369  0.00  0.00      PROA  
ATOM   3313  CA  TRP P 898       4.237  -1.703  17.128  0.00  0.00      PROA  
ATOM   3314  HA  TRP P 898       3.670  -2.310  17.818  0.00  0.00      PROA  
ATOM   3315  CB  TRP P 898       5.250  -0.742  17.936  0.00  0.00      PROA  
ATOM   3316  HB1 TRP P 898       5.880  -0.316  17.126  0.00  0.00      PROA  
ATOM   3317  HB2 TRP P 898       5.915  -1.361  18.574  0.00  0.00      PROA  
ATOM   3318  CG  TRP P 898       4.659   0.431  18.705  0.00  0.00      PROA  
ATOM   3319  CD1 TRP P 898       4.070   1.489  18.105  0.00  0.00      PROA  
ATOM   3320  HD1 TRP P 898       4.111   1.747  17.057  0.00  0.00      PROA  
ATOM   3321  NE1 TRP P 898       3.819   2.406  19.064  0.00  0.00      PROA  
ATOM   3322  HE1 TRP P 898       3.358   3.235  18.836  0.00  0.00      PROA  
ATOM   3323  CE2 TRP P 898       4.135   1.964  20.347  0.00  0.00      PROA  
ATOM   3324  CD2 TRP P 898       4.627   0.679  20.102  0.00  0.00      PROA  
ATOM   3325  CE3 TRP P 898       5.042  -0.082  21.217  0.00  0.00      PROA  
ATOM   3326  HE3 TRP P 898       5.316  -1.123  21.123  0.00  0.00      PROA  
ATOM   3327  CZ3 TRP P 898       5.035   0.480  22.528  0.00  0.00      PROA  
ATOM   3328  HZ3 TRP P 898       5.319  -0.031  23.437  0.00  0.00      PROA  
ATOM   3329  CZ2 TRP P 898       4.059   2.519  21.635  0.00  0.00      PROA  
ATOM   3330  HZ2 TRP P 898       3.575   3.479  21.737  0.00  0.00      PROA  
ATOM   3331  CH2 TRP P 898       4.488   1.734  22.629  0.00  0.00      PROA  
ATOM   3332  HH2 TRP P 898       4.472   2.009  23.674  0.00  0.00      PROA  
ATOM   3333  C   TRP P 898       3.381  -0.809  16.224  0.00  0.00      PROA  
ATOM   3334  O   TRP P 898       2.153  -0.685  16.434  0.00  0.00      PROA  
ATOM   3335  N   SER P 899       3.952  -0.352  15.074  0.00  0.00      PROA  
ATOM   3336  HN  SER P 899       4.937  -0.442  14.951  0.00  0.00      PROA  
ATOM   3337  CA  SER P 899       3.256   0.299  13.972  0.00  0.00      PROA  
ATOM   3338  HA  SER P 899       2.757   1.146  14.418  0.00  0.00      PROA  
ATOM   3339  CB  SER P 899       4.154   0.829  12.848  0.00  0.00      PROA  
ATOM   3340  HB1 SER P 899       3.552   1.538  12.240  0.00  0.00      PROA  
ATOM   3341  HB2 SER P 899       4.644   0.068  12.203  0.00  0.00      PROA  
ATOM   3342  OG  SER P 899       5.182   1.663  13.414  0.00  0.00      PROA  
ATOM   3343  HG1 SER P 899       4.734   2.412  13.813  0.00  0.00      PROA  
ATOM   3344  C   SER P 899       2.114  -0.503  13.310  0.00  0.00      PROA  
ATOM   3345  O   SER P 899       0.966  -0.055  13.101  0.00  0.00      PROA  
ATOM   3346  N   TYR P 900       2.416  -1.796  13.032  0.00  0.00      PROA  
ATOM   3347  HN  TYR P 900       3.302  -2.159  13.312  0.00  0.00      PROA  
ATOM   3348  CA  TYR P 900       1.386  -2.765  12.593  0.00  0.00      PROA  
ATOM   3349  HA  TYR P 900       1.054  -2.396  11.634  0.00  0.00      PROA  
ATOM   3350  CB  TYR P 900       2.040  -4.160  12.353  0.00  0.00      PROA  
ATOM   3351  HB1 TYR P 900       2.571  -4.514  13.263  0.00  0.00      PROA  
ATOM   3352  HB2 TYR P 900       2.743  -4.095  11.495  0.00  0.00      PROA  
ATOM   3353  CG  TYR P 900       1.018  -5.186  12.065  0.00  0.00      PROA  
ATOM   3354  CD1 TYR P 900       0.852  -6.313  12.837  0.00  0.00      PROA  
ATOM   3355  HD1 TYR P 900       1.370  -6.273  13.784  0.00  0.00      PROA  
ATOM   3356  CE1 TYR P 900      -0.153  -7.288  12.590  0.00  0.00      PROA  
ATOM   3357  HE1 TYR P 900      -0.324  -8.062  13.324  0.00  0.00      PROA  
ATOM   3358  CZ  TYR P 900      -0.856  -7.161  11.370  0.00  0.00      PROA  
ATOM   3359  OH  TYR P 900      -1.765  -8.139  11.030  0.00  0.00      PROA  
ATOM   3360  HH  TYR P 900      -1.895  -8.032  10.085  0.00  0.00      PROA  
ATOM   3361  CD2 TYR P 900       0.320  -5.126  10.801  0.00  0.00      PROA  
ATOM   3362  HD2 TYR P 900       0.341  -4.194  10.255  0.00  0.00      PROA  
ATOM   3363  CE2 TYR P 900      -0.615  -6.174  10.462  0.00  0.00      PROA  
ATOM   3364  HE2 TYR P 900      -1.205  -6.052   9.566  0.00  0.00      PROA  
ATOM   3365  C   TYR P 900       0.139  -2.809  13.499  0.00  0.00      PROA  
ATOM   3366  O   TYR P 900      -1.059  -2.756  13.122  0.00  0.00      PROA  
ATOM   3367  N   GLY P 901       0.370  -2.788  14.869  0.00  0.00      PROA  
ATOM   3368  HN  GLY P 901       1.337  -2.727  15.100  0.00  0.00      PROA  
ATOM   3369  CA  GLY P 901      -0.641  -2.588  15.910  0.00  0.00      PROA  
ATOM   3370  HA1 GLY P 901      -0.080  -2.392  16.812  0.00  0.00      PROA  
ATOM   3371  HA2 GLY P 901      -1.283  -3.448  16.030  0.00  0.00      PROA  
ATOM   3372  C   GLY P 901      -1.546  -1.378  15.760  0.00  0.00      PROA  
ATOM   3373  O   GLY P 901      -2.749  -1.530  15.703  0.00  0.00      PROA  
ATOM   3374  N   VAL P 902      -1.027  -0.152  15.502  0.00  0.00      PROA  
ATOM   3375  HN  VAL P 902      -0.039  -0.053  15.415  0.00  0.00      PROA  
ATOM   3376  CA  VAL P 902      -1.770   1.037  15.114  0.00  0.00      PROA  
ATOM   3377  HA  VAL P 902      -2.498   1.124  15.908  0.00  0.00      PROA  
ATOM   3378  CB  VAL P 902      -0.925   2.242  15.091  0.00  0.00      PROA  
ATOM   3379  HB  VAL P 902      -0.117   2.160  14.333  0.00  0.00      PROA  
ATOM   3380  CG1 VAL P 902      -1.776   3.516  14.830  0.00  0.00      PROA  
ATOM   3381 HG11 VAL P 902      -1.127   4.415  14.909  0.00  0.00      PROA  
ATOM   3382 HG12 VAL P 902      -2.651   3.665  15.498  0.00  0.00      PROA  
ATOM   3383 HG13 VAL P 902      -2.165   3.451  13.791  0.00  0.00      PROA  
ATOM   3384  CG2 VAL P 902      -0.182   2.484  16.415  0.00  0.00      PROA  
ATOM   3385 HG21 VAL P 902       0.455   3.383  16.269  0.00  0.00      PROA  
ATOM   3386 HG22 VAL P 902       0.570   1.677  16.552  0.00  0.00      PROA  
ATOM   3387 HG23 VAL P 902      -0.777   2.667  17.335  0.00  0.00      PROA  
ATOM   3388  C   VAL P 902      -2.539   0.886  13.821  0.00  0.00      PROA  
ATOM   3389  O   VAL P 902      -3.647   1.340  13.701  0.00  0.00      PROA  
ATOM   3390  N   THR P 903      -1.974   0.267  12.797  0.00  0.00      PROA  
ATOM   3391  HN  THR P 903      -1.020  -0.010  12.888  0.00  0.00      PROA  
ATOM   3392  CA  THR P 903      -2.656  -0.055  11.542  0.00  0.00      PROA  
ATOM   3393  HA  THR P 903      -2.959   0.901  11.141  0.00  0.00      PROA  
ATOM   3394  CB  THR P 903      -1.764  -0.805  10.562  0.00  0.00      PROA  
ATOM   3395  HB  THR P 903      -1.312  -1.681  11.075  0.00  0.00      PROA  
ATOM   3396  OG1 THR P 903      -0.626  -0.002  10.170  0.00  0.00      PROA  
ATOM   3397  HG1 THR P 903      -1.039   0.864  10.122  0.00  0.00      PROA  
ATOM   3398  CG2 THR P 903      -2.481  -1.345   9.276  0.00  0.00      PROA  
ATOM   3399 HG21 THR P 903      -1.855  -1.139   8.381  0.00  0.00      PROA  
ATOM   3400 HG22 THR P 903      -3.411  -0.768   9.091  0.00  0.00      PROA  
ATOM   3401 HG23 THR P 903      -2.605  -2.443   9.394  0.00  0.00      PROA  
ATOM   3402  C   THR P 903      -3.852  -0.862  11.705  0.00  0.00      PROA  
ATOM   3403  O   THR P 903      -4.882  -0.518  11.154  0.00  0.00      PROA  
ATOM   3404  N   VAL P 904      -3.920  -1.970  12.447  0.00  0.00      PROA  
ATOM   3405  HN  VAL P 904      -3.177  -2.434  12.924  0.00  0.00      PROA  
ATOM   3406  CA  VAL P 904      -5.168  -2.616  12.664  0.00  0.00      PROA  
ATOM   3407  HA  VAL P 904      -5.655  -2.842  11.727  0.00  0.00      PROA  
ATOM   3408  CB  VAL P 904      -4.830  -3.984  13.319  0.00  0.00      PROA  
ATOM   3409  HB  VAL P 904      -4.245  -3.786  14.242  0.00  0.00      PROA  
ATOM   3410  CG1 VAL P 904      -6.038  -4.851  13.569  0.00  0.00      PROA  
ATOM   3411 HG11 VAL P 904      -6.478  -5.195  12.609  0.00  0.00      PROA  
ATOM   3412 HG12 VAL P 904      -6.865  -4.376  14.139  0.00  0.00      PROA  
ATOM   3413 HG13 VAL P 904      -5.676  -5.808  14.003  0.00  0.00      PROA  
ATOM   3414  CG2 VAL P 904      -4.027  -4.742  12.269  0.00  0.00      PROA  
ATOM   3415 HG21 VAL P 904      -3.086  -4.213  12.007  0.00  0.00      PROA  
ATOM   3416 HG22 VAL P 904      -4.495  -5.001  11.295  0.00  0.00      PROA  
ATOM   3417 HG23 VAL P 904      -3.692  -5.744  12.612  0.00  0.00      PROA  
ATOM   3418  C   VAL P 904      -6.151  -1.788  13.507  0.00  0.00      PROA  
ATOM   3419  O   VAL P 904      -7.370  -1.843  13.323  0.00  0.00      PROA  
ATOM   3420  N   TRP P 905      -5.643  -1.014  14.431  0.00  0.00      PROA  
ATOM   3421  HN  TRP P 905      -4.691  -0.964  14.724  0.00  0.00      PROA  
ATOM   3422  CA  TRP P 905      -6.542  -0.138  15.254  0.00  0.00      PROA  
ATOM   3423  HA  TRP P 905      -7.319  -0.769  15.659  0.00  0.00      PROA  
ATOM   3424  CB  TRP P 905      -5.794   0.525  16.427  0.00  0.00      PROA  
ATOM   3425  HB1 TRP P 905      -5.043   1.230  16.010  0.00  0.00      PROA  
ATOM   3426  HB2 TRP P 905      -5.189  -0.188  17.028  0.00  0.00      PROA  
ATOM   3427  CG  TRP P 905      -6.686   1.206  17.399  0.00  0.00      PROA  
ATOM   3428  CD1 TRP P 905      -7.162   0.756  18.656  0.00  0.00      PROA  
ATOM   3429  HD1 TRP P 905      -7.061  -0.210  19.129  0.00  0.00      PROA  
ATOM   3430  NE1 TRP P 905      -8.044   1.706  19.115  0.00  0.00      PROA  
ATOM   3431  HE1 TRP P 905      -8.651   1.491  19.849  0.00  0.00      PROA  
ATOM   3432  CE2 TRP P 905      -8.014   2.811  18.390  0.00  0.00      PROA  
ATOM   3433  CD2 TRP P 905      -7.142   2.578  17.327  0.00  0.00      PROA  
ATOM   3434  CE3 TRP P 905      -6.924   3.599  16.366  0.00  0.00      PROA  
ATOM   3435  HE3 TRP P 905      -6.227   3.544  15.543  0.00  0.00      PROA  
ATOM   3436  CZ3 TRP P 905      -7.581   4.841  16.486  0.00  0.00      PROA  
ATOM   3437  HZ3 TRP P 905      -7.334   5.671  15.841  0.00  0.00      PROA  
ATOM   3438  CZ2 TRP P 905      -8.711   3.987  18.496  0.00  0.00      PROA  
ATOM   3439  HZ2 TRP P 905      -9.510   4.033  19.220  0.00  0.00      PROA  
ATOM   3440  CH2 TRP P 905      -8.396   5.037  17.576  0.00  0.00      PROA  
ATOM   3441  HH2 TRP P 905      -8.998   5.931  17.646  0.00  0.00      PROA  
ATOM   3442  C   TRP P 905      -7.182   0.876  14.288  0.00  0.00      PROA  
ATOM   3443  O   TRP P 905      -8.358   1.127  14.473  0.00  0.00      PROA  
ATOM   3444  N   GLU P 906      -6.491   1.437  13.252  0.00  0.00      PROA  
ATOM   3445  HN  GLU P 906      -5.494   1.414  13.222  0.00  0.00      PROA  
ATOM   3446  CA  GLU P 906      -7.042   2.316  12.204  0.00  0.00      PROA  
ATOM   3447  HA  GLU P 906      -7.550   3.058  12.802  0.00  0.00      PROA  
ATOM   3448  CB  GLU P 906      -5.941   3.017  11.338  0.00  0.00      PROA  
ATOM   3449  HB1 GLU P 906      -6.370   3.387  10.382  0.00  0.00      PROA  
ATOM   3450  HB2 GLU P 906      -5.053   2.382  11.131  0.00  0.00      PROA  
ATOM   3451  CG  GLU P 906      -5.379   4.260  12.091  0.00  0.00      PROA  
ATOM   3452  HG1 GLU P 906      -4.690   3.863  12.867  0.00  0.00      PROA  
ATOM   3453  HG2 GLU P 906      -6.181   4.927  12.472  0.00  0.00      PROA  
ATOM   3454  CD  GLU P 906      -4.464   5.125  11.135  0.00  0.00      PROA  
ATOM   3455  OE1 GLU P 906      -4.988   6.194  10.650  0.00  0.00      PROA  
ATOM   3456  OE2 GLU P 906      -3.315   4.726  11.000  0.00  0.00      PROA  
ATOM   3457  C   GLU P 906      -8.067   1.689  11.296  0.00  0.00      PROA  
ATOM   3458  O   GLU P 906      -9.142   2.143  11.069  0.00  0.00      PROA  
ATOM   3459  N   LEU P 907      -7.742   0.485  10.942  0.00  0.00      PROA  
ATOM   3460  HN  LEU P 907      -6.801   0.230  11.147  0.00  0.00      PROA  
ATOM   3461  CA  LEU P 907      -8.442  -0.382  10.067  0.00  0.00      PROA  
ATOM   3462  HA  LEU P 907      -8.678   0.068   9.114  0.00  0.00      PROA  
ATOM   3463  CB  LEU P 907      -7.610  -1.563   9.617  0.00  0.00      PROA  
ATOM   3464  HB1 LEU P 907      -7.369  -2.226  10.476  0.00  0.00      PROA  
ATOM   3465  HB2 LEU P 907      -6.698  -1.184   9.107  0.00  0.00      PROA  
ATOM   3466  CG  LEU P 907      -8.269  -2.565   8.569  0.00  0.00      PROA  
ATOM   3467  HG  LEU P 907      -9.163  -3.077   8.985  0.00  0.00      PROA  
ATOM   3468  CD1 LEU P 907      -8.541  -1.911   7.285  0.00  0.00      PROA  
ATOM   3469 HD11 LEU P 907      -9.430  -1.251   7.374  0.00  0.00      PROA  
ATOM   3470 HD12 LEU P 907      -8.726  -2.714   6.540  0.00  0.00      PROA  
ATOM   3471 HD13 LEU P 907      -7.744  -1.186   7.013  0.00  0.00      PROA  
ATOM   3472  CD2 LEU P 907      -7.221  -3.640   8.378  0.00  0.00      PROA  
ATOM   3473 HD21 LEU P 907      -7.660  -4.366   7.661  0.00  0.00      PROA  
ATOM   3474 HD22 LEU P 907      -7.154  -4.268   9.292  0.00  0.00      PROA  
ATOM   3475 HD23 LEU P 907      -6.237  -3.222   8.075  0.00  0.00      PROA  
ATOM   3476  C   LEU P 907      -9.736  -0.843  10.738  0.00  0.00      PROA  
ATOM   3477  O   LEU P 907     -10.768  -0.814  10.035  0.00  0.00      PROA  
ATOM   3478  N   MET P 908      -9.701  -1.314  11.918  0.00  0.00      PROA  
ATOM   3479  HN  MET P 908      -8.787  -1.406  12.305  0.00  0.00      PROA  
ATOM   3480  CA  MET P 908     -10.880  -1.804  12.700  0.00  0.00      PROA  
ATOM   3481  HA  MET P 908     -11.402  -2.355  11.932  0.00  0.00      PROA  
ATOM   3482  CB  MET P 908     -10.368  -2.731  13.840  0.00  0.00      PROA  
ATOM   3483  HB1 MET P 908     -11.166  -3.111  14.514  0.00  0.00      PROA  
ATOM   3484  HB2 MET P 908      -9.686  -2.131  14.480  0.00  0.00      PROA  
ATOM   3485  CG  MET P 908      -9.772  -4.016  13.277  0.00  0.00      PROA  
ATOM   3486  HG1 MET P 908      -9.276  -4.661  14.034  0.00  0.00      PROA  
ATOM   3487  HG2 MET P 908      -8.912  -3.805  12.606  0.00  0.00      PROA  
ATOM   3488  SD  MET P 908     -10.987  -5.116  12.443  0.00  0.00      PROA  
ATOM   3489  CE  MET P 908      -9.733  -6.425  12.275  0.00  0.00      PROA  
ATOM   3490  HE1 MET P 908     -10.075  -7.275  11.647  0.00  0.00      PROA  
ATOM   3491  HE2 MET P 908      -9.600  -6.855  13.291  0.00  0.00      PROA  
ATOM   3492  HE3 MET P 908      -8.842  -6.137  11.676  0.00  0.00      PROA  
ATOM   3493  C   MET P 908     -11.824  -0.780  13.311  0.00  0.00      PROA  
ATOM   3494  O   MET P 908     -12.987  -1.154  13.568  0.00  0.00      PROA  
ATOM   3495  N   THR P 909     -11.472   0.483  13.527  0.00  0.00      PROA  
ATOM   3496  HN  THR P 909     -10.496   0.671  13.453  0.00  0.00      PROA  
ATOM   3497  CA  THR P 909     -12.313   1.654  13.883  0.00  0.00      PROA  
ATOM   3498  HA  THR P 909     -13.066   1.334  14.588  0.00  0.00      PROA  
ATOM   3499  CB  THR P 909     -11.521   2.880  14.378  0.00  0.00      PROA  
ATOM   3500  HB  THR P 909     -12.055   3.851  14.301  0.00  0.00      PROA  
ATOM   3501  OG1 THR P 909     -10.296   3.068  13.652  0.00  0.00      PROA  
ATOM   3502  HG1 THR P 909      -9.627   2.538  14.092  0.00  0.00      PROA  
ATOM   3503  CG2 THR P 909     -11.105   2.665  15.846  0.00  0.00      PROA  
ATOM   3504 HG21 THR P 909     -10.570   1.709  16.031  0.00  0.00      PROA  
ATOM   3505 HG22 THR P 909     -12.050   2.521  16.412  0.00  0.00      PROA  
ATOM   3506 HG23 THR P 909     -10.520   3.518  16.251  0.00  0.00      PROA  
ATOM   3507  C   THR P 909     -13.027   2.229  12.609  0.00  0.00      PROA  
ATOM   3508  O   THR P 909     -13.900   3.083  12.743  0.00  0.00      PROA  
ATOM   3509  N   PHE P 910     -12.624   1.785  11.417  0.00  0.00      PROA  
ATOM   3510  HN  PHE P 910     -11.886   1.137  11.587  0.00  0.00      PROA  
ATOM   3511  CA  PHE P 910     -12.868   2.299  10.085  0.00  0.00      PROA  
ATOM   3512  HA  PHE P 910     -12.275   1.659   9.449  0.00  0.00      PROA  
ATOM   3513  CB  PHE P 910     -14.364   2.127   9.712  0.00  0.00      PROA  
ATOM   3514  HB1 PHE P 910     -14.562   2.591   8.722  0.00  0.00      PROA  
ATOM   3515  HB2 PHE P 910     -15.078   2.583  10.431  0.00  0.00      PROA  
ATOM   3516  CG  PHE P 910     -14.826   0.677   9.612  0.00  0.00      PROA  
ATOM   3517  CD1 PHE P 910     -16.177   0.390   9.845  0.00  0.00      PROA  
ATOM   3518  HD1 PHE P 910     -16.874   1.142  10.183  0.00  0.00      PROA  
ATOM   3519  CE1 PHE P 910     -16.709  -0.861   9.586  0.00  0.00      PROA  
ATOM   3520  HE1 PHE P 910     -17.770  -1.065   9.581  0.00  0.00      PROA  
ATOM   3521  CZ  PHE P 910     -15.883  -1.942   9.097  0.00  0.00      PROA  
ATOM   3522  HZ  PHE P 910     -16.305  -2.885   8.781  0.00  0.00      PROA  
ATOM   3523  CD2 PHE P 910     -13.990  -0.322   9.174  0.00  0.00      PROA  
ATOM   3524  HD2 PHE P 910     -12.981  -0.038   8.916  0.00  0.00      PROA  
ATOM   3525  CE2 PHE P 910     -14.498  -1.598   8.864  0.00  0.00      PROA  
ATOM   3526  HE2 PHE P 910     -13.881  -2.267   8.282  0.00  0.00      PROA  
ATOM   3527  C   PHE P 910     -12.219   3.616   9.808  0.00  0.00      PROA  
ATOM   3528  O   PHE P 910     -12.873   4.494   9.290  0.00  0.00      PROA  
ATOM   3529  N   GLY P 911     -10.936   3.926  10.138  0.00  0.00      PROA  
ATOM   3530  HN  GLY P 911     -10.355   3.219  10.533  0.00  0.00      PROA  
ATOM   3531  CA  GLY P 911     -10.261   5.198   9.871  0.00  0.00      PROA  
ATOM   3532  HA1 GLY P 911     -10.633   5.524   8.911  0.00  0.00      PROA  
ATOM   3533  HA2 GLY P 911      -9.196   5.061   9.983  0.00  0.00      PROA  
ATOM   3534  C   GLY P 911     -10.531   6.173  10.926  0.00  0.00      PROA  
ATOM   3535  O   GLY P 911     -10.649   7.377  10.549  0.00  0.00      PROA  
ATOM   3536  N   SER P 912     -10.541   5.835  12.268  0.00  0.00      PROA  
ATOM   3537  HN  SER P 912     -10.401   4.923  12.646  0.00  0.00      PROA  
ATOM   3538  CA  SER P 912     -10.366   6.816  13.304  0.00  0.00      PROA  
ATOM   3539  HA  SER P 912     -11.015   7.636  13.034  0.00  0.00      PROA  
ATOM   3540  CB  SER P 912     -10.790   6.282  14.712  0.00  0.00      PROA  
ATOM   3541  HB1 SER P 912     -10.130   5.409  14.902  0.00  0.00      PROA  
ATOM   3542  HB2 SER P 912     -11.838   5.911  14.716  0.00  0.00      PROA  
ATOM   3543  OG  SER P 912     -10.619   7.177  15.742  0.00  0.00      PROA  
ATOM   3544  HG1 SER P 912     -11.086   6.886  16.529  0.00  0.00      PROA  
ATOM   3545  C   SER P 912      -8.943   7.331  13.302  0.00  0.00      PROA  
ATOM   3546  O   SER P 912      -7.954   6.643  13.182  0.00  0.00      PROA  
ATOM   3547  N   LYS P 913      -8.836   8.673  13.503  0.00  0.00      PROA  
ATOM   3548  HN  LYS P 913      -9.573   9.343  13.461  0.00  0.00      PROA  
ATOM   3549  CA  LYS P 913      -7.506   9.257  13.847  0.00  0.00      PROA  
ATOM   3550  HA  LYS P 913      -6.752   8.935  13.144  0.00  0.00      PROA  
ATOM   3551  CB  LYS P 913      -7.555  10.771  13.621  0.00  0.00      PROA  
ATOM   3552  HB1 LYS P 913      -6.821  11.396  14.173  0.00  0.00      PROA  
ATOM   3553  HB2 LYS P 913      -8.495  11.133  14.088  0.00  0.00      PROA  
ATOM   3554  CG  LYS P 913      -7.541  11.176  12.167  0.00  0.00      PROA  
ATOM   3555  HG1 LYS P 913      -8.425  10.807  11.604  0.00  0.00      PROA  
ATOM   3556  HG2 LYS P 913      -6.633  10.751  11.689  0.00  0.00      PROA  
ATOM   3557  CD  LYS P 913      -7.572  12.640  12.011  0.00  0.00      PROA  
ATOM   3558  HD1 LYS P 913      -6.702  13.140  12.488  0.00  0.00      PROA  
ATOM   3559  HD2 LYS P 913      -8.445  13.084  12.536  0.00  0.00      PROA  
ATOM   3560  CE  LYS P 913      -7.503  13.086  10.512  0.00  0.00      PROA  
ATOM   3561  HE1 LYS P 913      -8.242  12.491   9.934  0.00  0.00      PROA  
ATOM   3562  HE2 LYS P 913      -6.495  12.851  10.109  0.00  0.00      PROA  
ATOM   3563  NZ  LYS P 913      -7.762  14.535  10.378  0.00  0.00      PROA  
ATOM   3564  HZ1 LYS P 913      -8.616  14.617   9.789  0.00  0.00      PROA  
ATOM   3565  HZ2 LYS P 913      -7.061  15.093   9.851  0.00  0.00      PROA  
ATOM   3566  HZ3 LYS P 913      -7.870  15.100  11.244  0.00  0.00      PROA  
ATOM   3567  C   LYS P 913      -7.039   8.960  15.320  0.00  0.00      PROA  
ATOM   3568  O   LYS P 913      -7.645   9.511  16.151  0.00  0.00      PROA  
ATOM   3569  N   PRO P 914      -6.045   8.170  15.580  0.00  0.00      PROA  
ATOM   3570  CD  PRO P 914      -5.149   7.354  14.610  0.00  0.00      PROA  
ATOM   3571  HD1 PRO P 914      -4.761   7.998  13.792  0.00  0.00      PROA  
ATOM   3572  HD2 PRO P 914      -5.779   6.550  14.173  0.00  0.00      PROA  
ATOM   3573  CA  PRO P 914      -5.373   8.333  16.864  0.00  0.00      PROA  
ATOM   3574  HA  PRO P 914      -6.090   8.259  17.668  0.00  0.00      PROA  
ATOM   3575  CB  PRO P 914      -4.432   7.072  16.792  0.00  0.00      PROA  
ATOM   3576  HB1 PRO P 914      -5.071   6.207  17.071  0.00  0.00      PROA  
ATOM   3577  HB2 PRO P 914      -3.589   7.153  17.512  0.00  0.00      PROA  
ATOM   3578  CG  PRO P 914      -3.909   6.875  15.393  0.00  0.00      PROA  
ATOM   3579  HG1 PRO P 914      -3.102   7.592  15.132  0.00  0.00      PROA  
ATOM   3580  HG2 PRO P 914      -3.661   5.864  15.004  0.00  0.00      PROA  
ATOM   3581  C   PRO P 914      -4.615   9.662  16.939  0.00  0.00      PROA  
ATOM   3582  O   PRO P 914      -4.216  10.229  15.925  0.00  0.00      PROA  
ATOM   3583  N   TYR P 915      -4.453  10.045  18.184  0.00  0.00      PROA  
ATOM   3584  HN  TYR P 915      -4.922   9.520  18.890  0.00  0.00      PROA  
ATOM   3585  CA  TYR P 915      -3.715  11.188  18.666  0.00  0.00      PROA  
ATOM   3586  HA  TYR P 915      -4.084  11.261  19.679  0.00  0.00      PROA  
ATOM   3587  CB  TYR P 915      -2.242  10.959  18.741  0.00  0.00      PROA  
ATOM   3588  HB1 TYR P 915      -1.644  11.831  19.082  0.00  0.00      PROA  
ATOM   3589  HB2 TYR P 915      -1.924  10.764  17.695  0.00  0.00      PROA  
ATOM   3590  CG  TYR P 915      -1.979   9.702  19.493  0.00  0.00      PROA  
ATOM   3591  CD1 TYR P 915      -1.829   9.748  20.872  0.00  0.00      PROA  
ATOM   3592  HD1 TYR P 915      -2.063  10.636  21.441  0.00  0.00      PROA  
ATOM   3593  CE1 TYR P 915      -1.438   8.574  21.595  0.00  0.00      PROA  
ATOM   3594  HE1 TYR P 915      -1.427   8.494  22.672  0.00  0.00      PROA  
ATOM   3595  CZ  TYR P 915      -1.221   7.392  20.931  0.00  0.00      PROA  
ATOM   3596  OH  TYR P 915      -1.034   6.204  21.639  0.00  0.00      PROA  
ATOM   3597  HH  TYR P 915      -1.320   6.324  22.548  0.00  0.00      PROA  
ATOM   3598  CD2 TYR P 915      -1.576   8.479  18.890  0.00  0.00      PROA  
ATOM   3599  HD2 TYR P 915      -1.699   8.401  17.820  0.00  0.00      PROA  
ATOM   3600  CE2 TYR P 915      -1.244   7.357  19.578  0.00  0.00      PROA  
ATOM   3601  HE2 TYR P 915      -0.945   6.414  19.143  0.00  0.00      PROA  
ATOM   3602  C   TYR P 915      -4.060  12.580  18.093  0.00  0.00      PROA  
ATOM   3603  O   TYR P 915      -3.182  13.420  17.923  0.00  0.00      PROA  
ATOM   3604  N   ASP P 916      -5.268  12.820  17.690  0.00  0.00      PROA  
ATOM   3605  HN  ASP P 916      -5.962  12.174  17.998  0.00  0.00      PROA  
ATOM   3606  CA  ASP P 916      -5.696  14.012  17.057  0.00  0.00      PROA  
ATOM   3607  HA  ASP P 916      -4.922  14.261  16.346  0.00  0.00      PROA  
ATOM   3608  CB  ASP P 916      -7.132  13.789  16.378  0.00  0.00      PROA  
ATOM   3609  HB1 ASP P 916      -7.894  13.427  17.100  0.00  0.00      PROA  
ATOM   3610  HB2 ASP P 916      -6.962  12.974  15.642  0.00  0.00      PROA  
ATOM   3611  CG  ASP P 916      -7.660  14.996  15.579  0.00  0.00      PROA  
ATOM   3612  OD1 ASP P 916      -6.887  15.965  15.321  0.00  0.00      PROA  
ATOM   3613  OD2 ASP P 916      -8.895  14.884  15.129  0.00  0.00      PROA  
ATOM   3614  C   ASP P 916      -5.780  15.222  18.028  0.00  0.00      PROA  
ATOM   3615  O   ASP P 916      -6.527  15.211  19.029  0.00  0.00      PROA  
ATOM   3616  N   GLY P 917      -4.883  16.235  17.834  0.00  0.00      PROA  
ATOM   3617  HN  GLY P 917      -4.371  16.165  16.981  0.00  0.00      PROA  
ATOM   3618  CA  GLY P 917      -4.688  17.414  18.726  0.00  0.00      PROA  
ATOM   3619  HA1 GLY P 917      -5.661  17.870  18.829  0.00  0.00      PROA  
ATOM   3620  HA2 GLY P 917      -3.962  18.099  18.312  0.00  0.00      PROA  
ATOM   3621  C   GLY P 917      -4.077  17.038  20.030  0.00  0.00      PROA  
ATOM   3622  O   GLY P 917      -4.339  17.659  21.062  0.00  0.00      PROA  
ATOM   3623  N   ILE P 918      -3.231  16.053  20.034  0.00  0.00      PROA  
ATOM   3624  HN  ILE P 918      -3.193  15.505  19.202  0.00  0.00      PROA  
ATOM   3625  CA  ILE P 918      -2.368  15.700  21.168  0.00  0.00      PROA  
ATOM   3626  HA  ILE P 918      -2.701  16.205  22.062  0.00  0.00      PROA  
ATOM   3627  CB  ILE P 918      -2.471  14.236  21.574  0.00  0.00      PROA  
ATOM   3628  HB  ILE P 918      -1.964  13.581  20.834  0.00  0.00      PROA  
ATOM   3629  CG2 ILE P 918      -1.803  14.077  22.905  0.00  0.00      PROA  
ATOM   3630 HG21 ILE P 918      -1.707  12.976  23.014  0.00  0.00      PROA  
ATOM   3631 HG22 ILE P 918      -2.440  14.379  23.764  0.00  0.00      PROA  
ATOM   3632 HG23 ILE P 918      -0.787  14.516  22.999  0.00  0.00      PROA  
ATOM   3633  CG1 ILE P 918      -3.993  13.770  21.694  0.00  0.00      PROA  
ATOM   3634 HG11 ILE P 918      -4.228  13.689  20.611  0.00  0.00      PROA  
ATOM   3635 HG12 ILE P 918      -4.466  14.690  22.100  0.00  0.00      PROA  
ATOM   3636  CD  ILE P 918      -4.375  12.578  22.592  0.00  0.00      PROA  
ATOM   3637  HD1 ILE P 918      -5.404  12.200  22.411  0.00  0.00      PROA  
ATOM   3638  HD2 ILE P 918      -4.172  12.688  23.679  0.00  0.00      PROA  
ATOM   3639  HD3 ILE P 918      -3.708  11.708  22.414  0.00  0.00      PROA  
ATOM   3640  C   ILE P 918      -0.928  16.068  20.763  0.00  0.00      PROA  
ATOM   3641  O   ILE P 918      -0.381  15.406  19.882  0.00  0.00      PROA  
ATOM   3642  N   PRO P 919      -0.345  17.131  21.315  0.00  0.00      PROA  
ATOM   3643  CD  PRO P 919      -1.013  18.131  22.148  0.00  0.00      PROA  
ATOM   3644  HD1 PRO P 919      -0.947  17.766  23.195  0.00  0.00      PROA  
ATOM   3645  HD2 PRO P 919      -2.056  18.383  21.862  0.00  0.00      PROA  
ATOM   3646  CA  PRO P 919       1.019  17.582  21.009  0.00  0.00      PROA  
ATOM   3647  HA  PRO P 919       1.223  17.804  19.972  0.00  0.00      PROA  
ATOM   3648  CB  PRO P 919       1.240  18.742  21.915  0.00  0.00      PROA  
ATOM   3649  HB1 PRO P 919       1.972  19.338  21.328  0.00  0.00      PROA  
ATOM   3650  HB2 PRO P 919       1.657  18.480  22.910  0.00  0.00      PROA  
ATOM   3651  CG  PRO P 919      -0.096  19.388  22.047  0.00  0.00      PROA  
ATOM   3652  HG1 PRO P 919      -0.186  19.926  23.015  0.00  0.00      PROA  
ATOM   3653  HG2 PRO P 919      -0.322  19.870  21.072  0.00  0.00      PROA  
ATOM   3654  C   PRO P 919       1.992  16.464  21.309  0.00  0.00      PROA  
ATOM   3655  O   PRO P 919       1.726  15.731  22.273  0.00  0.00      PROA  
ATOM   3656  N   ALA P 920       3.131  16.304  20.582  0.00  0.00      PROA  
ATOM   3657  HN  ALA P 920       3.211  16.961  19.837  0.00  0.00      PROA  
ATOM   3658  CA  ALA P 920       4.053  15.139  20.650  0.00  0.00      PROA  
ATOM   3659  HA  ALA P 920       3.493  14.282  20.305  0.00  0.00      PROA  
ATOM   3660  CB  ALA P 920       5.132  15.408  19.608  0.00  0.00      PROA  
ATOM   3661  HB1 ALA P 920       5.642  16.341  19.930  0.00  0.00      PROA  
ATOM   3662  HB2 ALA P 920       4.691  15.660  18.620  0.00  0.00      PROA  
ATOM   3663  HB3 ALA P 920       5.763  14.499  19.511  0.00  0.00      PROA  
ATOM   3664  C   ALA P 920       4.673  14.843  21.998  0.00  0.00      PROA  
ATOM   3665  O   ALA P 920       4.848  13.663  22.291  0.00  0.00      PROA  
ATOM   3666  N   SER P 921       4.995  15.848  22.842  0.00  0.00      PROA  
ATOM   3667  HN  SER P 921       5.148  16.777  22.513  0.00  0.00      PROA  
ATOM   3668  CA  SER P 921       5.384  15.682  24.247  0.00  0.00      PROA  
ATOM   3669  HA  SER P 921       6.137  14.910  24.193  0.00  0.00      PROA  
ATOM   3670  CB  SER P 921       5.773  17.096  24.921  0.00  0.00      PROA  
ATOM   3671  HB1 SER P 921       4.905  17.777  25.061  0.00  0.00      PROA  
ATOM   3672  HB2 SER P 921       6.418  17.590  24.164  0.00  0.00      PROA  
ATOM   3673  OG  SER P 921       6.418  16.867  26.149  0.00  0.00      PROA  
ATOM   3674  HG1 SER P 921       5.728  16.507  26.711  0.00  0.00      PROA  
ATOM   3675  C   SER P 921       4.373  15.001  25.100  0.00  0.00      PROA  
ATOM   3676  O   SER P 921       4.763  14.159  25.871  0.00  0.00      PROA  
ATOM   3677  N   GLU P 922       3.088  15.256  24.883  0.00  0.00      PROA  
ATOM   3678  HN  GLU P 922       2.725  15.865  24.182  0.00  0.00      PROA  
ATOM   3679  CA  GLU P 922       2.013  14.728  25.627  0.00  0.00      PROA  
ATOM   3680  HA  GLU P 922       2.340  14.504  26.632  0.00  0.00      PROA  
ATOM   3681  CB  GLU P 922       0.803  15.679  25.589  0.00  0.00      PROA  
ATOM   3682  HB1 GLU P 922      -0.013  15.433  26.302  0.00  0.00      PROA  
ATOM   3683  HB2 GLU P 922       0.342  15.708  24.579  0.00  0.00      PROA  
ATOM   3684  CG  GLU P 922       1.160  17.207  25.817  0.00  0.00      PROA  
ATOM   3685  HG1 GLU P 922       1.315  17.631  24.802  0.00  0.00      PROA  
ATOM   3686  HG2 GLU P 922       2.153  17.359  26.291  0.00  0.00      PROA  
ATOM   3687  CD  GLU P 922       0.112  18.096  26.547  0.00  0.00      PROA  
ATOM   3688  OE1 GLU P 922      -0.601  17.699  27.468  0.00  0.00      PROA  
ATOM   3689  OE2 GLU P 922      -0.111  19.261  25.983  0.00  0.00      PROA  
ATOM   3690  C   GLU P 922       1.583  13.422  25.050  0.00  0.00      PROA  
ATOM   3691  O   GLU P 922       1.035  12.654  25.762  0.00  0.00      PROA  
ATOM   3692  N   ILE P 923       1.845  13.067  23.790  0.00  0.00      PROA  
ATOM   3693  HN  ILE P 923       2.083  13.733  23.087  0.00  0.00      PROA  
ATOM   3694  CA  ILE P 923       1.816  11.675  23.247  0.00  0.00      PROA  
ATOM   3695  HA  ILE P 923       0.824  11.322  23.487  0.00  0.00      PROA  
ATOM   3696  CB  ILE P 923       2.159  11.620  21.752  0.00  0.00      PROA  
ATOM   3697  HB  ILE P 923       3.162  12.003  21.470  0.00  0.00      PROA  
ATOM   3698  CG2 ILE P 923       2.170  10.142  21.228  0.00  0.00      PROA  
ATOM   3699 HG21 ILE P 923       1.208   9.674  21.529  0.00  0.00      PROA  
ATOM   3700 HG22 ILE P 923       3.001   9.517  21.621  0.00  0.00      PROA  
ATOM   3701 HG23 ILE P 923       2.232  10.154  20.118  0.00  0.00      PROA  
ATOM   3702  CG1 ILE P 923       1.047  12.418  20.917  0.00  0.00      PROA  
ATOM   3703 HG11 ILE P 923       0.905  13.474  21.231  0.00  0.00      PROA  
ATOM   3704 HG12 ILE P 923       0.103  11.936  21.251  0.00  0.00      PROA  
ATOM   3705  CD  ILE P 923       1.191  12.435  19.351  0.00  0.00      PROA  
ATOM   3706  HD1 ILE P 923       2.231  12.758  19.129  0.00  0.00      PROA  
ATOM   3707  HD2 ILE P 923       0.511  13.241  19.003  0.00  0.00      PROA  
ATOM   3708  HD3 ILE P 923       0.897  11.465  18.897  0.00  0.00      PROA  
ATOM   3709  C   ILE P 923       2.735  10.674  24.013  0.00  0.00      PROA  
ATOM   3710  O   ILE P 923       2.265   9.655  24.453  0.00  0.00      PROA  
ATOM   3711  N   SER P 924       4.033  11.083  24.280  0.00  0.00      PROA  
ATOM   3712  HN  SER P 924       4.318  11.901  23.787  0.00  0.00      PROA  
ATOM   3713  CA  SER P 924       5.059  10.370  25.081  0.00  0.00      PROA  
ATOM   3714  HA  SER P 924       5.034   9.362  24.693  0.00  0.00      PROA  
ATOM   3715  CB  SER P 924       6.437  11.045  24.898  0.00  0.00      PROA  
ATOM   3716  HB1 SER P 924       6.394  12.087  25.282  0.00  0.00      PROA  
ATOM   3717  HB2 SER P 924       6.639  11.184  23.814  0.00  0.00      PROA  
ATOM   3718  OG  SER P 924       7.423  10.277  25.536  0.00  0.00      PROA  
ATOM   3719  HG1 SER P 924       7.862  10.949  26.062  0.00  0.00      PROA  
ATOM   3720  C   SER P 924       4.738  10.269  26.544  0.00  0.00      PROA  
ATOM   3721  O   SER P 924       4.857   9.246  27.170  0.00  0.00      PROA  
ATOM   3722  N   SER P 925       4.103  11.330  27.149  0.00  0.00      PROA  
ATOM   3723  HN  SER P 925       4.006  12.069  26.487  0.00  0.00      PROA  
ATOM   3724  CA  SER P 925       3.553  11.418  28.482  0.00  0.00      PROA  
ATOM   3725  HA  SER P 925       4.272  11.042  29.195  0.00  0.00      PROA  
ATOM   3726  CB  SER P 925       3.144  12.894  28.769  0.00  0.00      PROA  
ATOM   3727  HB1 SER P 925       2.113  13.071  28.393  0.00  0.00      PROA  
ATOM   3728  HB2 SER P 925       3.838  13.628  28.307  0.00  0.00      PROA  
ATOM   3729  OG  SER P 925       3.091  13.113  30.179  0.00  0.00      PROA  
ATOM   3730  HG1 SER P 925       3.955  12.843  30.499  0.00  0.00      PROA  
ATOM   3731  C   SER P 925       2.370  10.533  28.613  0.00  0.00      PROA  
ATOM   3732  O   SER P 925       2.365   9.766  29.605  0.00  0.00      PROA  
ATOM   3733  N   ILE P 926       1.324  10.430  27.704  0.00  0.00      PROA  
ATOM   3734  HN  ILE P 926       1.492  10.920  26.852  0.00  0.00      PROA  
ATOM   3735  CA  ILE P 926       0.292   9.486  27.749  0.00  0.00      PROA  
ATOM   3736  HA  ILE P 926      -0.069   9.514  28.766  0.00  0.00      PROA  
ATOM   3737  CB  ILE P 926      -0.820   9.731  26.733  0.00  0.00      PROA  
ATOM   3738  HB  ILE P 926      -0.396   9.941  25.728  0.00  0.00      PROA  
ATOM   3739  CG2 ILE P 926      -1.897   8.655  26.659  0.00  0.00      PROA  
ATOM   3740 HG21 ILE P 926      -2.512   8.590  27.582  0.00  0.00      PROA  
ATOM   3741 HG22 ILE P 926      -1.499   7.723  26.204  0.00  0.00      PROA  
ATOM   3742 HG23 ILE P 926      -2.625   8.933  25.867  0.00  0.00      PROA  
ATOM   3743  CG1 ILE P 926      -1.486  11.127  27.073  0.00  0.00      PROA  
ATOM   3744 HG11 ILE P 926      -0.818  11.966  27.361  0.00  0.00      PROA  
ATOM   3745 HG12 ILE P 926      -2.161  10.881  27.921  0.00  0.00      PROA  
ATOM   3746  CD  ILE P 926      -2.347  11.754  25.917  0.00  0.00      PROA  
ATOM   3747  HD1 ILE P 926      -3.282  11.155  25.867  0.00  0.00      PROA  
ATOM   3748  HD2 ILE P 926      -1.710  11.747  25.007  0.00  0.00      PROA  
ATOM   3749  HD3 ILE P 926      -2.646  12.805  26.116  0.00  0.00      PROA  
ATOM   3750  C   ILE P 926       0.881   8.002  27.648  0.00  0.00      PROA  
ATOM   3751  O   ILE P 926       0.607   7.208  28.551  0.00  0.00      PROA  
ATOM   3752  N   LEU P 927       1.796   7.738  26.753  0.00  0.00      PROA  
ATOM   3753  HN  LEU P 927       1.894   8.462  26.075  0.00  0.00      PROA  
ATOM   3754  CA  LEU P 927       2.449   6.464  26.553  0.00  0.00      PROA  
ATOM   3755  HA  LEU P 927       1.655   5.742  26.429  0.00  0.00      PROA  
ATOM   3756  CB  LEU P 927       3.247   6.301  25.262  0.00  0.00      PROA  
ATOM   3757  HB1 LEU P 927       3.713   5.292  25.249  0.00  0.00      PROA  
ATOM   3758  HB2 LEU P 927       4.028   7.052  25.016  0.00  0.00      PROA  
ATOM   3759  CG  LEU P 927       2.303   6.298  23.950  0.00  0.00      PROA  
ATOM   3760  HG  LEU P 927       1.825   7.301  23.991  0.00  0.00      PROA  
ATOM   3761  CD1 LEU P 927       3.113   6.318  22.722  0.00  0.00      PROA  
ATOM   3762 HD11 LEU P 927       3.904   7.098  22.767  0.00  0.00      PROA  
ATOM   3763 HD12 LEU P 927       2.516   6.520  21.807  0.00  0.00      PROA  
ATOM   3764 HD13 LEU P 927       3.546   5.306  22.571  0.00  0.00      PROA  
ATOM   3765  CD2 LEU P 927       1.175   5.223  23.912  0.00  0.00      PROA  
ATOM   3766 HD21 LEU P 927       0.496   5.363  24.780  0.00  0.00      PROA  
ATOM   3767 HD22 LEU P 927       1.754   4.282  23.799  0.00  0.00      PROA  
ATOM   3768 HD23 LEU P 927       0.581   5.301  22.976  0.00  0.00      PROA  
ATOM   3769  C   LEU P 927       3.222   6.005  27.777  0.00  0.00      PROA  
ATOM   3770  O   LEU P 927       3.305   4.799  28.006  0.00  0.00      PROA  
ATOM   3771  N   GLU P 928       3.944   6.989  28.427  0.00  0.00      PROA  
ATOM   3772  HN  GLU P 928       4.055   7.917  28.080  0.00  0.00      PROA  
ATOM   3773  CA  GLU P 928       4.733   6.735  29.597  0.00  0.00      PROA  
ATOM   3774  HA  GLU P 928       5.576   6.077  29.446  0.00  0.00      PROA  
ATOM   3775  CB  GLU P 928       5.424   8.003  30.139  0.00  0.00      PROA  
ATOM   3776  HB1 GLU P 928       4.655   8.802  30.208  0.00  0.00      PROA  
ATOM   3777  HB2 GLU P 928       6.124   8.349  29.348  0.00  0.00      PROA  
ATOM   3778  CG  GLU P 928       6.168   7.924  31.461  0.00  0.00      PROA  
ATOM   3779  HG1 GLU P 928       7.037   7.247  31.317  0.00  0.00      PROA  
ATOM   3780  HG2 GLU P 928       5.443   7.651  32.257  0.00  0.00      PROA  
ATOM   3781  CD  GLU P 928       6.722   9.287  31.735  0.00  0.00      PROA  
ATOM   3782  OE1 GLU P 928       6.191   9.991  32.584  0.00  0.00      PROA  
ATOM   3783  OE2 GLU P 928       7.742   9.588  31.105  0.00  0.00      PROA  
ATOM   3784  C   GLU P 928       3.936   6.095  30.702  0.00  0.00      PROA  
ATOM   3785  O   GLU P 928       4.393   5.114  31.344  0.00  0.00      PROA  
ATOM   3786  N   LYS P 929       2.681   6.571  30.913  0.00  0.00      PROA  
ATOM   3787  HN  LYS P 929       2.492   7.382  30.365  0.00  0.00      PROA  
ATOM   3788  CA  LYS P 929       1.937   6.035  31.976  0.00  0.00      PROA  
ATOM   3789  HA  LYS P 929       2.499   5.716  32.841  0.00  0.00      PROA  
ATOM   3790  CB  LYS P 929       0.861   7.061  32.573  0.00  0.00      PROA  
ATOM   3791  HB1 LYS P 929       0.656   6.478  33.496  0.00  0.00      PROA  
ATOM   3792  HB2 LYS P 929      -0.069   7.018  31.967  0.00  0.00      PROA  
ATOM   3793  CG  LYS P 929       1.233   8.513  32.732  0.00  0.00      PROA  
ATOM   3794  HG1 LYS P 929       0.252   8.783  33.178  0.00  0.00      PROA  
ATOM   3795  HG2 LYS P 929       1.310   9.038  31.755  0.00  0.00      PROA  
ATOM   3796  CD  LYS P 929       2.505   8.645  33.570  0.00  0.00      PROA  
ATOM   3797  HD1 LYS P 929       3.263   8.209  32.885  0.00  0.00      PROA  
ATOM   3798  HD2 LYS P 929       2.392   7.957  34.436  0.00  0.00      PROA  
ATOM   3799  CE  LYS P 929       2.847  10.076  33.983  0.00  0.00      PROA  
ATOM   3800  HE1 LYS P 929       3.835  10.205  34.474  0.00  0.00      PROA  
ATOM   3801  HE2 LYS P 929       1.961  10.374  34.585  0.00  0.00      PROA  
ATOM   3802  NZ  LYS P 929       2.793  11.007  32.809  0.00  0.00      PROA  
ATOM   3803  HZ1 LYS P 929       2.744  11.986  33.156  0.00  0.00      PROA  
ATOM   3804  HZ2 LYS P 929       1.859  10.869  32.372  0.00  0.00      PROA  
ATOM   3805  HZ3 LYS P 929       3.584  10.878  32.146  0.00  0.00      PROA  
ATOM   3806  C   LYS P 929       1.180   4.814  31.487  0.00  0.00      PROA  
ATOM   3807  O   LYS P 929       0.414   4.187  32.207  0.00  0.00      PROA  
ATOM   3808  N   GLY P 930       1.363   4.325  30.198  0.00  0.00      PROA  
ATOM   3809  HN  GLY P 930       1.978   4.821  29.589  0.00  0.00      PROA  
ATOM   3810  CA  GLY P 930       0.840   3.050  29.779  0.00  0.00      PROA  
ATOM   3811  HA1 GLY P 930       0.940   2.287  30.537  0.00  0.00      PROA  
ATOM   3812  HA2 GLY P 930       1.340   2.767  28.865  0.00  0.00      PROA  
ATOM   3813  C   GLY P 930      -0.649   3.156  29.447  0.00  0.00      PROA  
ATOM   3814  O   GLY P 930      -1.419   2.246  29.650  0.00  0.00      PROA  
ATOM   3815  N   GLU P 931      -1.123   4.337  29.022  0.00  0.00      PROA  
ATOM   3816  HN  GLU P 931      -0.438   5.001  28.732  0.00  0.00      PROA  
ATOM   3817  CA  GLU P 931      -2.435   4.359  28.535  0.00  0.00      PROA  
ATOM   3818  HA  GLU P 931      -3.053   3.595  28.983  0.00  0.00      PROA  
ATOM   3819  CB  GLU P 931      -3.227   5.644  28.727  0.00  0.00      PROA  
ATOM   3820  HB1 GLU P 931      -4.247   5.645  28.287  0.00  0.00      PROA  
ATOM   3821  HB2 GLU P 931      -2.538   6.458  28.415  0.00  0.00      PROA  
ATOM   3822  CG  GLU P 931      -3.419   6.092  30.222  0.00  0.00      PROA  
ATOM   3823  HG1 GLU P 931      -2.435   6.246  30.714  0.00  0.00      PROA  
ATOM   3824  HG2 GLU P 931      -3.933   5.219  30.678  0.00  0.00      PROA  
ATOM   3825  CD  GLU P 931      -4.354   7.272  30.400  0.00  0.00      PROA  
ATOM   3826  OE1 GLU P 931      -5.614   7.116  30.446  0.00  0.00      PROA  
ATOM   3827  OE2 GLU P 931      -3.926   8.386  30.643  0.00  0.00      PROA  
ATOM   3828  C   GLU P 931      -2.562   4.044  27.015  0.00  0.00      PROA  
ATOM   3829  O   GLU P 931      -1.787   4.663  26.222  0.00  0.00      PROA  
ATOM   3830  N   ARG P 932      -3.307   3.011  26.598  0.00  0.00      PROA  
ATOM   3831  HN  ARG P 932      -3.708   2.354  27.231  0.00  0.00      PROA  
ATOM   3832  CA  ARG P 932      -3.220   2.488  25.216  0.00  0.00      PROA  
ATOM   3833  HA  ARG P 932      -2.369   2.936  24.724  0.00  0.00      PROA  
ATOM   3834  CB  ARG P 932      -3.176   0.894  25.321  0.00  0.00      PROA  
ATOM   3835  HB1 ARG P 932      -3.151   0.530  24.271  0.00  0.00      PROA  
ATOM   3836  HB2 ARG P 932      -4.156   0.633  25.774  0.00  0.00      PROA  
ATOM   3837  CG  ARG P 932      -1.978   0.443  26.191  0.00  0.00      PROA  
ATOM   3838  HG1 ARG P 932      -1.962  -0.666  26.238  0.00  0.00      PROA  
ATOM   3839  HG2 ARG P 932      -2.138   0.744  27.249  0.00  0.00      PROA  
ATOM   3840  CD  ARG P 932      -0.498   0.792  25.862  0.00  0.00      PROA  
ATOM   3841  HD1 ARG P 932      -0.523   1.902  25.860  0.00  0.00      PROA  
ATOM   3842  HD2 ARG P 932      -0.132   0.340  24.915  0.00  0.00      PROA  
ATOM   3843  NE  ARG P 932       0.354   0.316  26.994  0.00  0.00      PROA  
ATOM   3844  HE  ARG P 932      -0.023  -0.090  27.827  0.00  0.00      PROA  
ATOM   3845  CZ  ARG P 932       1.687   0.649  27.006  0.00  0.00      PROA  
ATOM   3846  NH1 ARG P 932       2.423   0.313  28.061  0.00  0.00      PROA  
ATOM   3847 HH11 ARG P 932       1.830   0.062  28.825  0.00  0.00      PROA  
ATOM   3848 HH12 ARG P 932       3.362   0.617  28.223  0.00  0.00      PROA  
ATOM   3849  NH2 ARG P 932       2.186   1.371  26.022  0.00  0.00      PROA  
ATOM   3850 HH21 ARG P 932       3.178   1.476  26.081  0.00  0.00      PROA  
ATOM   3851 HH22 ARG P 932       1.683   1.443  25.160  0.00  0.00      PROA  
ATOM   3852  C   ARG P 932      -4.440   2.896  24.475  0.00  0.00      PROA  
ATOM   3853  O   ARG P 932      -5.435   3.332  25.129  0.00  0.00      PROA  
ATOM   3854  N   LEU P 933      -4.398   2.833  23.131  0.00  0.00      PROA  
ATOM   3855  HN  LEU P 933      -3.525   2.717  22.665  0.00  0.00      PROA  
ATOM   3856  CA  LEU P 933      -5.595   3.204  22.343  0.00  0.00      PROA  
ATOM   3857  HA  LEU P 933      -5.728   4.254  22.557  0.00  0.00      PROA  
ATOM   3858  CB  LEU P 933      -5.286   3.207  20.822  0.00  0.00      PROA  
ATOM   3859  HB1 LEU P 933      -6.255   3.541  20.395  0.00  0.00      PROA  
ATOM   3860  HB2 LEU P 933      -5.025   2.167  20.530  0.00  0.00      PROA  
ATOM   3861  CG  LEU P 933      -4.169   4.146  20.223  0.00  0.00      PROA  
ATOM   3862  HG  LEU P 933      -3.183   3.945  20.694  0.00  0.00      PROA  
ATOM   3863  CD1 LEU P 933      -3.946   3.934  18.664  0.00  0.00      PROA  
ATOM   3864 HD11 LEU P 933      -4.863   4.353  18.198  0.00  0.00      PROA  
ATOM   3865 HD12 LEU P 933      -3.934   2.878  18.322  0.00  0.00      PROA  
ATOM   3866 HD13 LEU P 933      -3.056   4.491  18.300  0.00  0.00      PROA  
ATOM   3867  CD2 LEU P 933      -4.508   5.557  20.499  0.00  0.00      PROA  
ATOM   3868 HD21 LEU P 933      -3.686   6.217  20.149  0.00  0.00      PROA  
ATOM   3869 HD22 LEU P 933      -4.681   5.693  21.588  0.00  0.00      PROA  
ATOM   3870 HD23 LEU P 933      -5.479   5.723  19.986  0.00  0.00      PROA  
ATOM   3871  C   LEU P 933      -6.939   2.513  22.589  0.00  0.00      PROA  
ATOM   3872  O   LEU P 933      -7.031   1.305  22.594  0.00  0.00      PROA  
ATOM   3873  N   PRO P 934      -8.151   3.115  22.866  0.00  0.00      PROA  
ATOM   3874  CD  PRO P 934      -8.232   4.563  23.115  0.00  0.00      PROA  
ATOM   3875  HD1 PRO P 934      -8.357   5.051  22.125  0.00  0.00      PROA  
ATOM   3876  HD2 PRO P 934      -7.363   4.996  23.654  0.00  0.00      PROA  
ATOM   3877  CA  PRO P 934      -9.462   2.449  23.186  0.00  0.00      PROA  
ATOM   3878  HA  PRO P 934      -9.357   1.891  24.104  0.00  0.00      PROA  
ATOM   3879  CB  PRO P 934     -10.454   3.670  23.234  0.00  0.00      PROA  
ATOM   3880  HB1 PRO P 934     -11.377   3.367  23.772  0.00  0.00      PROA  
ATOM   3881  HB2 PRO P 934     -10.687   3.956  22.186  0.00  0.00      PROA  
ATOM   3882  CG  PRO P 934      -9.572   4.756  23.836  0.00  0.00      PROA  
ATOM   3883  HG1 PRO P 934     -10.070   5.747  23.776  0.00  0.00      PROA  
ATOM   3884  HG2 PRO P 934      -9.553   4.624  24.939  0.00  0.00      PROA  
ATOM   3885  C   PRO P 934      -9.961   1.323  22.246  0.00  0.00      PROA  
ATOM   3886  O   PRO P 934      -9.852   1.488  21.012  0.00  0.00      PROA  
ATOM   3887  N   GLN P 935     -10.434   0.217  22.756  0.00  0.00      PROA  
ATOM   3888  HN  GLN P 935     -10.568   0.086  23.735  0.00  0.00      PROA  
ATOM   3889  CA  GLN P 935     -10.772  -0.948  21.948  0.00  0.00      PROA  
ATOM   3890  HA  GLN P 935      -9.958  -1.544  21.562  0.00  0.00      PROA  
ATOM   3891  CB  GLN P 935     -11.330  -2.077  22.906  0.00  0.00      PROA  
ATOM   3892  HB1 GLN P 935     -12.083  -1.512  23.496  0.00  0.00      PROA  
ATOM   3893  HB2 GLN P 935     -10.554  -2.302  23.668  0.00  0.00      PROA  
ATOM   3894  CG  GLN P 935     -12.047  -3.276  22.130  0.00  0.00      PROA  
ATOM   3895  HG1 GLN P 935     -11.262  -3.861  21.606  0.00  0.00      PROA  
ATOM   3896  HG2 GLN P 935     -12.732  -2.774  21.414  0.00  0.00      PROA  
ATOM   3897  CD  GLN P 935     -12.563  -4.348  23.027  0.00  0.00      PROA  
ATOM   3898  OE1 GLN P 935     -12.312  -4.575  24.234  0.00  0.00      PROA  
ATOM   3899  NE2 GLN P 935     -13.484  -5.158  22.388  0.00  0.00      PROA  
ATOM   3900 HE21 GLN P 935     -13.633  -5.065  21.403  0.00  0.00      PROA  
ATOM   3901 HE22 GLN P 935     -14.081  -5.725  22.956  0.00  0.00      PROA  
ATOM   3902  C   GLN P 935     -11.643  -0.578  20.719  0.00  0.00      PROA  
ATOM   3903  O   GLN P 935     -12.612   0.181  20.897  0.00  0.00      PROA  
ATOM   3904  N   PRO P 936     -11.434  -1.118  19.517  0.00  0.00      PROA  
ATOM   3905  CD  PRO P 936     -10.077  -1.469  19.051  0.00  0.00      PROA  
ATOM   3906  HD1 PRO P 936      -9.863  -2.544  19.233  0.00  0.00      PROA  
ATOM   3907  HD2 PRO P 936      -9.182  -0.940  19.442  0.00  0.00      PROA  
ATOM   3908  CA  PRO P 936     -12.423  -0.878  18.467  0.00  0.00      PROA  
ATOM   3909  HA  PRO P 936     -12.671   0.172  18.417  0.00  0.00      PROA  
ATOM   3910  CB  PRO P 936     -11.659  -1.347  17.164  0.00  0.00      PROA  
ATOM   3911  HB1 PRO P 936     -11.970  -0.721  16.300  0.00  0.00      PROA  
ATOM   3912  HB2 PRO P 936     -12.127  -2.297  16.826  0.00  0.00      PROA  
ATOM   3913  CG  PRO P 936     -10.169  -1.212  17.512  0.00  0.00      PROA  
ATOM   3914  HG1 PRO P 936      -9.535  -1.935  16.956  0.00  0.00      PROA  
ATOM   3915  HG2 PRO P 936      -9.831  -0.232  17.111  0.00  0.00      PROA  
ATOM   3916  C   PRO P 936     -13.720  -1.625  18.638  0.00  0.00      PROA  
ATOM   3917  O   PRO P 936     -13.599  -2.790  18.914  0.00  0.00      PROA  
ATOM   3918  N   PRO P 937     -14.975  -1.098  18.366  0.00  0.00      PROA  
ATOM   3919  CD  PRO P 937     -15.166   0.241  17.862  0.00  0.00      PROA  
ATOM   3920  HD1 PRO P 937     -14.499   0.511  17.015  0.00  0.00      PROA  
ATOM   3921  HD2 PRO P 937     -15.249   0.865  18.777  0.00  0.00      PROA  
ATOM   3922  CA  PRO P 937     -16.312  -1.726  18.638  0.00  0.00      PROA  
ATOM   3923  HA  PRO P 937     -16.264  -1.773  19.716  0.00  0.00      PROA  
ATOM   3924  CB  PRO P 937     -17.353  -0.803  18.016  0.00  0.00      PROA  
ATOM   3925  HB1 PRO P 937     -17.701  -0.164  18.856  0.00  0.00      PROA  
ATOM   3926  HB2 PRO P 937     -18.140  -1.340  17.444  0.00  0.00      PROA  
ATOM   3927  CG  PRO P 937     -16.515   0.113  17.146  0.00  0.00      PROA  
ATOM   3928  HG1 PRO P 937     -16.374  -0.296  16.122  0.00  0.00      PROA  
ATOM   3929  HG2 PRO P 937     -17.023   1.099  17.079  0.00  0.00      PROA  
ATOM   3930  C   PRO P 937     -16.478  -3.122  18.046  0.00  0.00      PROA  
ATOM   3931  O   PRO P 937     -16.933  -3.974  18.811  0.00  0.00      PROA  
ATOM   3932  N   ILE P 938     -16.171  -3.333  16.738  0.00  0.00      PROA  
ATOM   3933  HN  ILE P 938     -15.873  -2.537  16.217  0.00  0.00      PROA  
ATOM   3934  CA  ILE P 938     -16.311  -4.660  16.147  0.00  0.00      PROA  
ATOM   3935  HA  ILE P 938     -17.318  -4.949  16.406  0.00  0.00      PROA  
ATOM   3936  CB  ILE P 938     -16.237  -4.695  14.605  0.00  0.00      PROA  
ATOM   3937  HB  ILE P 938     -16.261  -5.720  14.178  0.00  0.00      PROA  
ATOM   3938  CG2 ILE P 938     -17.580  -4.029  14.171  0.00  0.00      PROA  
ATOM   3939 HG21 ILE P 938     -18.326  -4.384  14.915  0.00  0.00      PROA  
ATOM   3940 HG22 ILE P 938     -17.806  -4.312  13.121  0.00  0.00      PROA  
ATOM   3941 HG23 ILE P 938     -17.455  -2.950  14.404  0.00  0.00      PROA  
ATOM   3942  CG1 ILE P 938     -15.017  -3.991  14.046  0.00  0.00      PROA  
ATOM   3943 HG11 ILE P 938     -14.133  -4.612  14.305  0.00  0.00      PROA  
ATOM   3944 HG12 ILE P 938     -14.853  -3.003  14.527  0.00  0.00      PROA  
ATOM   3945  CD  ILE P 938     -14.998  -3.918  12.524  0.00  0.00      PROA  
ATOM   3946  HD1 ILE P 938     -14.150  -3.319  12.130  0.00  0.00      PROA  
ATOM   3947  HD2 ILE P 938     -15.958  -3.452  12.212  0.00  0.00      PROA  
ATOM   3948  HD3 ILE P 938     -15.019  -4.948  12.108  0.00  0.00      PROA  
ATOM   3949  C   ILE P 938     -15.293  -5.679  16.613  0.00  0.00      PROA  
ATOM   3950  O   ILE P 938     -15.435  -6.867  16.536  0.00  0.00      PROA  
ATOM   3951  N   CYS P 939     -14.128  -5.296  17.136  0.00  0.00      PROA  
ATOM   3952  HN  CYS P 939     -14.157  -4.311  17.291  0.00  0.00      PROA  
ATOM   3953  CA  CYS P 939     -13.216  -6.105  17.877  0.00  0.00      PROA  
ATOM   3954  HA  CYS P 939     -13.085  -6.870  17.127  0.00  0.00      PROA  
ATOM   3955  CB  CYS P 939     -11.831  -5.431  18.109  0.00  0.00      PROA  
ATOM   3956  HB1 CYS P 939     -11.156  -6.162  18.603  0.00  0.00      PROA  
ATOM   3957  HB2 CYS P 939     -11.960  -4.561  18.787  0.00  0.00      PROA  
ATOM   3958  SG  CYS P 939     -10.892  -5.050  16.604  0.00  0.00      PROA  
ATOM   3959  HG1 CYS P 939     -11.297  -6.096  15.898  0.00  0.00      PROA  
ATOM   3960  C   CYS P 939     -13.714  -6.740  19.120  0.00  0.00      PROA  
ATOM   3961  O   CYS P 939     -14.337  -6.190  20.012  0.00  0.00      PROA  
ATOM   3962  N   THR P 940     -13.403  -8.029  19.247  0.00  0.00      PROA  
ATOM   3963  HN  THR P 940     -13.024  -8.522  18.467  0.00  0.00      PROA  
ATOM   3964  CA  THR P 940     -13.539  -8.726  20.514  0.00  0.00      PROA  
ATOM   3965  HA  THR P 940     -14.415  -8.369  21.036  0.00  0.00      PROA  
ATOM   3966  CB  THR P 940     -13.716 -10.279  20.502  0.00  0.00      PROA  
ATOM   3967  HB  THR P 940     -14.012 -10.552  21.538  0.00  0.00      PROA  
ATOM   3968  OG1 THR P 940     -12.496 -10.815  19.994  0.00  0.00      PROA  
ATOM   3969  HG1 THR P 940     -12.592 -11.760  20.135  0.00  0.00      PROA  
ATOM   3970  CG2 THR P 940     -14.889 -10.551  19.624  0.00  0.00      PROA  
ATOM   3971 HG21 THR P 940     -14.578 -10.340  18.578  0.00  0.00      PROA  
ATOM   3972 HG22 THR P 940     -15.783  -9.962  19.920  0.00  0.00      PROA  
ATOM   3973 HG23 THR P 940     -15.109 -11.634  19.742  0.00  0.00      PROA  
ATOM   3974  C   THR P 940     -12.354  -8.333  21.466  0.00  0.00      PROA  
ATOM   3975  O   THR P 940     -11.418  -7.663  21.048  0.00  0.00      PROA  
ATOM   3976  N   ILE P 941     -12.492  -8.663  22.762  0.00  0.00      PROA  
ATOM   3977  HN  ILE P 941     -13.244  -9.090  23.258  0.00  0.00      PROA  
ATOM   3978  CA  ILE P 941     -11.355  -8.424  23.674  0.00  0.00      PROA  
ATOM   3979  HA  ILE P 941     -11.105  -7.374  23.672  0.00  0.00      PROA  
ATOM   3980  CB  ILE P 941     -11.771  -8.653  25.185  0.00  0.00      PROA  
ATOM   3981  HB  ILE P 941     -11.944  -9.750  25.164  0.00  0.00      PROA  
ATOM   3982  CG2 ILE P 941     -10.594  -8.323  26.189  0.00  0.00      PROA  
ATOM   3983 HG21 ILE P 941     -10.929  -8.795  27.138  0.00  0.00      PROA  
ATOM   3984 HG22 ILE P 941     -10.577  -7.233  26.406  0.00  0.00      PROA  
ATOM   3985 HG23 ILE P 941      -9.577  -8.644  25.879  0.00  0.00      PROA  
ATOM   3986  CG1 ILE P 941     -13.012  -7.799  25.489  0.00  0.00      PROA  
ATOM   3987 HG11 ILE P 941     -13.772  -7.728  24.682  0.00  0.00      PROA  
ATOM   3988 HG12 ILE P 941     -12.659  -6.758  25.653  0.00  0.00      PROA  
ATOM   3989  CD  ILE P 941     -13.792  -8.335  26.698  0.00  0.00      PROA  
ATOM   3990  HD1 ILE P 941     -14.695  -7.696  26.805  0.00  0.00      PROA  
ATOM   3991  HD2 ILE P 941     -13.179  -8.137  27.604  0.00  0.00      PROA  
ATOM   3992  HD3 ILE P 941     -14.072  -9.395  26.520  0.00  0.00      PROA  
ATOM   3993  C   ILE P 941     -10.136  -9.252  23.314  0.00  0.00      PROA  
ATOM   3994  O   ILE P 941      -9.041  -8.743  23.385  0.00  0.00      PROA  
ATOM   3995  N   ASP P 942     -10.251 -10.498  22.857  0.00  0.00      PROA  
ATOM   3996  HN  ASP P 942     -11.180 -10.833  22.718  0.00  0.00      PROA  
ATOM   3997  CA  ASP P 942      -9.074 -11.231  22.363  0.00  0.00      PROA  
ATOM   3998  HA  ASP P 942      -8.261 -11.144  23.070  0.00  0.00      PROA  
ATOM   3999  CB  ASP P 942      -9.520 -12.696  21.839  0.00  0.00      PROA  
ATOM   4000  HB1 ASP P 942      -8.666 -13.082  21.241  0.00  0.00      PROA  
ATOM   4001  HB2 ASP P 942     -10.385 -12.567  21.154  0.00  0.00      PROA  
ATOM   4002  CG  ASP P 942      -9.640 -13.601  22.961  0.00  0.00      PROA  
ATOM   4003  OD1 ASP P 942      -8.823 -13.636  23.911  0.00  0.00      PROA  
ATOM   4004  OD2 ASP P 942     -10.549 -14.442  22.912  0.00  0.00      PROA  
ATOM   4005  C   ASP P 942      -8.451 -10.561  21.115  0.00  0.00      PROA  
ATOM   4006  O   ASP P 942      -7.220 -10.426  21.095  0.00  0.00      PROA  
ATOM   4007  N   VAL P 943      -9.159 -10.022  20.055  0.00  0.00      PROA  
ATOM   4008  HN  VAL P 943     -10.145 -10.104  20.174  0.00  0.00      PROA  
ATOM   4009  CA  VAL P 943      -8.583  -9.287  18.922  0.00  0.00      PROA  
ATOM   4010  HA  VAL P 943      -7.717  -9.773  18.498  0.00  0.00      PROA  
ATOM   4011  CB  VAL P 943      -9.649  -9.028  17.916  0.00  0.00      PROA  
ATOM   4012  HB  VAL P 943     -10.506  -8.415  18.269  0.00  0.00      PROA  
ATOM   4013  CG1 VAL P 943      -9.056  -8.243  16.707  0.00  0.00      PROA  
ATOM   4014 HG11 VAL P 943      -9.722  -8.240  15.818  0.00  0.00      PROA  
ATOM   4015 HG12 VAL P 943      -8.101  -8.750  16.451  0.00  0.00      PROA  
ATOM   4016 HG13 VAL P 943      -8.769  -7.203  16.976  0.00  0.00      PROA  
ATOM   4017  CG2 VAL P 943     -10.176 -10.383  17.347  0.00  0.00      PROA  
ATOM   4018 HG21 VAL P 943      -9.301 -10.935  16.942  0.00  0.00      PROA  
ATOM   4019 HG22 VAL P 943     -10.824 -10.095  16.492  0.00  0.00      PROA  
ATOM   4020 HG23 VAL P 943     -10.827 -10.821  18.134  0.00  0.00      PROA  
ATOM   4021  C   VAL P 943      -7.919  -7.977  19.438  0.00  0.00      PROA  
ATOM   4022  O   VAL P 943      -6.832  -7.652  18.959  0.00  0.00      PROA  
ATOM   4023  N   TYR P 944      -8.452  -7.341  20.434  0.00  0.00      PROA  
ATOM   4024  HN  TYR P 944      -9.269  -7.670  20.901  0.00  0.00      PROA  
ATOM   4025  CA  TYR P 944      -7.867  -6.232  21.162  0.00  0.00      PROA  
ATOM   4026  HA  TYR P 944      -7.540  -5.445  20.499  0.00  0.00      PROA  
ATOM   4027  CB  TYR P 944      -8.737  -5.677  22.229  0.00  0.00      PROA  
ATOM   4028  HB1 TYR P 944      -9.097  -6.420  22.973  0.00  0.00      PROA  
ATOM   4029  HB2 TYR P 944      -9.653  -5.480  21.633  0.00  0.00      PROA  
ATOM   4030  CG  TYR P 944      -8.140  -4.473  22.909  0.00  0.00      PROA  
ATOM   4031  CD1 TYR P 944      -7.962  -4.375  24.332  0.00  0.00      PROA  
ATOM   4032  HD1 TYR P 944      -8.318  -5.211  24.915  0.00  0.00      PROA  
ATOM   4033  CE1 TYR P 944      -7.600  -3.095  24.846  0.00  0.00      PROA  
ATOM   4034  HE1 TYR P 944      -7.654  -3.109  25.924  0.00  0.00      PROA  
ATOM   4035  CZ  TYR P 944      -7.316  -2.001  24.017  0.00  0.00      PROA  
ATOM   4036  OH  TYR P 944      -7.039  -0.727  24.562  0.00  0.00      PROA  
ATOM   4037  HH  TYR P 944      -6.772  -0.132  23.858  0.00  0.00      PROA  
ATOM   4038  CD2 TYR P 944      -7.889  -3.399  22.107  0.00  0.00      PROA  
ATOM   4039  HD2 TYR P 944      -8.121  -3.433  21.053  0.00  0.00      PROA  
ATOM   4040  CE2 TYR P 944      -7.470  -2.168  22.605  0.00  0.00      PROA  
ATOM   4041  HE2 TYR P 944      -7.206  -1.304  22.014  0.00  0.00      PROA  
ATOM   4042  C   TYR P 944      -6.532  -6.627  21.835  0.00  0.00      PROA  
ATOM   4043  O   TYR P 944      -5.545  -5.901  21.757  0.00  0.00      PROA  
ATOM   4044  N   MET P 945      -6.519  -7.806  22.539  0.00  0.00      PROA  
ATOM   4045  HN  MET P 945      -7.375  -8.305  22.650  0.00  0.00      PROA  
ATOM   4046  CA  MET P 945      -5.387  -8.388  23.204  0.00  0.00      PROA  
ATOM   4047  HA  MET P 945      -5.054  -7.677  23.945  0.00  0.00      PROA  
ATOM   4048  CB  MET P 945      -5.751  -9.626  24.004  0.00  0.00      PROA  
ATOM   4049  HB1 MET P 945      -6.165 -10.422  23.349  0.00  0.00      PROA  
ATOM   4050  HB2 MET P 945      -6.552  -9.272  24.687  0.00  0.00      PROA  
ATOM   4051  CG  MET P 945      -4.558 -10.173  24.736  0.00  0.00      PROA  
ATOM   4052  HG1 MET P 945      -3.821 -10.552  23.995  0.00  0.00      PROA  
ATOM   4053  HG2 MET P 945      -4.891 -11.038  25.347  0.00  0.00      PROA  
ATOM   4054  SD  MET P 945      -3.695  -9.044  25.879  0.00  0.00      PROA  
ATOM   4055  CE  MET P 945      -2.423 -10.185  26.450  0.00  0.00      PROA  
ATOM   4056  HE1 MET P 945      -2.593 -11.266  26.258  0.00  0.00      PROA  
ATOM   4057  HE2 MET P 945      -2.443 -10.064  27.555  0.00  0.00      PROA  
ATOM   4058  HE3 MET P 945      -1.396  -9.944  26.104  0.00  0.00      PROA  
ATOM   4059  C   MET P 945      -4.147  -8.484  22.303  0.00  0.00      PROA  
ATOM   4060  O   MET P 945      -3.030  -8.113  22.645  0.00  0.00      PROA  
ATOM   4061  N   ILE P 946      -4.284  -8.939  21.079  0.00  0.00      PROA  
ATOM   4062  HN  ILE P 946      -5.200  -9.237  20.819  0.00  0.00      PROA  
ATOM   4063  CA  ILE P 946      -3.239  -8.979  20.033  0.00  0.00      PROA  
ATOM   4064  HA  ILE P 946      -2.422  -9.615  20.340  0.00  0.00      PROA  
ATOM   4065  CB  ILE P 946      -3.910  -9.504  18.753  0.00  0.00      PROA  
ATOM   4066  HB  ILE P 946      -4.862  -8.940  18.655  0.00  0.00      PROA  
ATOM   4067  CG2 ILE P 946      -3.119  -9.243  17.497  0.00  0.00      PROA  
ATOM   4068 HG21 ILE P 946      -2.073  -9.604  17.591  0.00  0.00      PROA  
ATOM   4069 HG22 ILE P 946      -3.158  -8.177  17.184  0.00  0.00      PROA  
ATOM   4070 HG23 ILE P 946      -3.611  -9.812  16.679  0.00  0.00      PROA  
ATOM   4071  CG1 ILE P 946      -4.265 -11.012  18.926  0.00  0.00      PROA  
ATOM   4072 HG11 ILE P 946      -4.553 -11.348  17.907  0.00  0.00      PROA  
ATOM   4073 HG12 ILE P 946      -5.075 -11.144  19.676  0.00  0.00      PROA  
ATOM   4074  CD  ILE P 946      -3.109 -11.968  19.262  0.00  0.00      PROA  
ATOM   4075  HD1 ILE P 946      -3.264 -13.056  19.097  0.00  0.00      PROA  
ATOM   4076  HD2 ILE P 946      -2.780 -11.934  20.323  0.00  0.00      PROA  
ATOM   4077  HD3 ILE P 946      -2.224 -11.725  18.634  0.00  0.00      PROA  
ATOM   4078  C   ILE P 946      -2.670  -7.603  19.694  0.00  0.00      PROA  
ATOM   4079  O   ILE P 946      -1.439  -7.474  19.470  0.00  0.00      PROA  
ATOM   4080  N   MET P 947      -3.492  -6.499  19.647  0.00  0.00      PROA  
ATOM   4081  HN  MET P 947      -4.464  -6.563  19.861  0.00  0.00      PROA  
ATOM   4082  CA  MET P 947      -2.939  -5.149  19.580  0.00  0.00      PROA  
ATOM   4083  HA  MET P 947      -2.313  -5.122  18.700  0.00  0.00      PROA  
ATOM   4084  CB  MET P 947      -4.026  -4.091  19.413  0.00  0.00      PROA  
ATOM   4085  HB1 MET P 947      -3.430  -3.203  19.111  0.00  0.00      PROA  
ATOM   4086  HB2 MET P 947      -4.499  -3.918  20.403  0.00  0.00      PROA  
ATOM   4087  CG  MET P 947      -5.234  -4.402  18.521  0.00  0.00      PROA  
ATOM   4088  HG1 MET P 947      -5.800  -5.246  18.970  0.00  0.00      PROA  
ATOM   4089  HG2 MET P 947      -4.908  -4.857  17.561  0.00  0.00      PROA  
ATOM   4090  SD  MET P 947      -6.420  -3.009  18.412  0.00  0.00      PROA  
ATOM   4091  CE  MET P 947      -7.639  -3.980  17.504  0.00  0.00      PROA  
ATOM   4092  HE1 MET P 947      -8.014  -3.346  16.672  0.00  0.00      PROA  
ATOM   4093  HE2 MET P 947      -8.529  -4.247  18.113  0.00  0.00      PROA  
ATOM   4094  HE3 MET P 947      -7.276  -4.918  17.031  0.00  0.00      PROA  
ATOM   4095  C   MET P 947      -2.008  -4.832  20.779  0.00  0.00      PROA  
ATOM   4096  O   MET P 947      -0.864  -4.364  20.632  0.00  0.00      PROA  
ATOM   4097  N   VAL P 948      -2.492  -5.076  21.922  0.00  0.00      PROA  
ATOM   4098  HN  VAL P 948      -3.416  -5.445  21.985  0.00  0.00      PROA  
ATOM   4099  CA  VAL P 948      -1.840  -5.004  23.264  0.00  0.00      PROA  
ATOM   4100  HA  VAL P 948      -1.597  -3.967  23.439  0.00  0.00      PROA  
ATOM   4101  CB  VAL P 948      -2.666  -5.502  24.402  0.00  0.00      PROA  
ATOM   4102  HB  VAL P 948      -3.079  -6.527  24.292  0.00  0.00      PROA  
ATOM   4103  CG1 VAL P 948      -1.972  -5.412  25.770  0.00  0.00      PROA  
ATOM   4104 HG11 VAL P 948      -1.427  -4.469  25.988  0.00  0.00      PROA  
ATOM   4105 HG12 VAL P 948      -1.344  -6.325  25.843  0.00  0.00      PROA  
ATOM   4106 HG13 VAL P 948      -2.690  -5.533  26.609  0.00  0.00      PROA  
ATOM   4107  CG2 VAL P 948      -3.845  -4.506  24.423  0.00  0.00      PROA  
ATOM   4108 HG21 VAL P 948      -4.479  -4.657  23.523  0.00  0.00      PROA  
ATOM   4109 HG22 VAL P 948      -3.507  -3.450  24.505  0.00  0.00      PROA  
ATOM   4110 HG23 VAL P 948      -4.443  -4.693  25.341  0.00  0.00      PROA  
ATOM   4111  C   VAL P 948      -0.507  -5.775  23.184  0.00  0.00      PROA  
ATOM   4112  O   VAL P 948       0.567  -5.284  23.726  0.00  0.00      PROA  
ATOM   4113  N   LYS P 949      -0.445  -6.987  22.538  0.00  0.00      PROA  
ATOM   4114  HN  LYS P 949      -1.310  -7.437  22.328  0.00  0.00      PROA  
ATOM   4115  CA  LYS P 949       0.744  -7.718  22.295  0.00  0.00      PROA  
ATOM   4116  HA  LYS P 949       1.242  -7.778  23.252  0.00  0.00      PROA  
ATOM   4117  CB  LYS P 949       0.420  -9.139  21.811  0.00  0.00      PROA  
ATOM   4118  HB1 LYS P 949       1.396  -9.604  21.553  0.00  0.00      PROA  
ATOM   4119  HB2 LYS P 949      -0.112  -9.110  20.836  0.00  0.00      PROA  
ATOM   4120  CG  LYS P 949      -0.194 -10.024  22.818  0.00  0.00      PROA  
ATOM   4121  HG1 LYS P 949      -1.264  -9.750  22.940  0.00  0.00      PROA  
ATOM   4122  HG2 LYS P 949       0.279  -9.769  23.790  0.00  0.00      PROA  
ATOM   4123  CD  LYS P 949      -0.147 -11.459  22.499  0.00  0.00      PROA  
ATOM   4124  HD1 LYS P 949       0.916 -11.780  22.448  0.00  0.00      PROA  
ATOM   4125  HD2 LYS P 949      -0.623 -11.748  21.538  0.00  0.00      PROA  
ATOM   4126  CE  LYS P 949      -0.904 -12.346  23.518  0.00  0.00      PROA  
ATOM   4127  HE1 LYS P 949      -1.970 -12.042  23.438  0.00  0.00      PROA  
ATOM   4128  HE2 LYS P 949      -0.683 -12.396  24.606  0.00  0.00      PROA  
ATOM   4129  NZ  LYS P 949      -0.798 -13.767  23.163  0.00  0.00      PROA  
ATOM   4130  HZ1 LYS P 949       0.171 -14.045  22.908  0.00  0.00      PROA  
ATOM   4131  HZ2 LYS P 949      -1.374 -14.121  22.373  0.00  0.00      PROA  
ATOM   4132  HZ3 LYS P 949      -1.132 -14.260  24.016  0.00  0.00      PROA  
ATOM   4133  C   LYS P 949       1.748  -7.114  21.333  0.00  0.00      PROA  
ATOM   4134  O   LYS P 949       2.961  -7.342  21.433  0.00  0.00      PROA  
ATOM   4135  N   CYS P 950       1.276  -6.282  20.377  0.00  0.00      PROA  
ATOM   4136  HN  CYS P 950       0.328  -5.982  20.299  0.00  0.00      PROA  
ATOM   4137  CA  CYS P 950       2.114  -5.574  19.388  0.00  0.00      PROA  
ATOM   4138  HA  CYS P 950       2.951  -6.184  19.083  0.00  0.00      PROA  
ATOM   4139  CB  CYS P 950       1.315  -5.150  18.094  0.00  0.00      PROA  
ATOM   4140  HB1 CYS P 950       1.969  -4.567  17.411  0.00  0.00      PROA  
ATOM   4141  HB2 CYS P 950       0.579  -4.390  18.433  0.00  0.00      PROA  
ATOM   4142  SG  CYS P 950       0.256  -6.364  17.142  0.00  0.00      PROA  
ATOM   4143  HG1 CYS P 950      -0.674  -6.787  17.987  0.00  0.00      PROA  
ATOM   4144  C   CYS P 950       2.713  -4.319  20.043  0.00  0.00      PROA  
ATOM   4145  O   CYS P 950       3.746  -3.792  19.634  0.00  0.00      PROA  
ATOM   4146  N   TRP P 951       2.024  -3.776  21.094  0.00  0.00      PROA  
ATOM   4147  HN  TRP P 951       1.103  -4.133  21.225  0.00  0.00      PROA  
ATOM   4148  CA  TRP P 951       2.377  -2.574  21.752  0.00  0.00      PROA  
ATOM   4149  HA  TRP P 951       3.025  -1.928  21.179  0.00  0.00      PROA  
ATOM   4150  CB  TRP P 951       1.059  -1.914  22.241  0.00  0.00      PROA  
ATOM   4151  HB1 TRP P 951       1.180  -0.988  22.841  0.00  0.00      PROA  
ATOM   4152  HB2 TRP P 951       0.394  -2.572  22.840  0.00  0.00      PROA  
ATOM   4153  CG  TRP P 951       0.229  -1.442  21.030  0.00  0.00      PROA  
ATOM   4154  CD1 TRP P 951       0.774  -0.956  19.837  0.00  0.00      PROA  
ATOM   4155  HD1 TRP P 951       1.814  -0.984  19.547  0.00  0.00      PROA  
ATOM   4156  NE1 TRP P 951      -0.207  -0.534  18.959  0.00  0.00      PROA  
ATOM   4157  HE1 TRP P 951      -0.092  -0.041  18.125  0.00  0.00      PROA  
ATOM   4158  CE2 TRP P 951      -1.423  -0.606  19.706  0.00  0.00      PROA  
ATOM   4159  CD2 TRP P 951      -1.152  -1.149  20.998  0.00  0.00      PROA  
ATOM   4160  CE3 TRP P 951      -2.214  -1.367  21.913  0.00  0.00      PROA  
ATOM   4161  HE3 TRP P 951      -2.032  -1.824  22.875  0.00  0.00      PROA  
ATOM   4162  CZ3 TRP P 951      -3.534  -1.021  21.474  0.00  0.00      PROA  
ATOM   4163  HZ3 TRP P 951      -4.302  -1.353  22.157  0.00  0.00      PROA  
ATOM   4164  CZ2 TRP P 951      -2.727  -0.322  19.292  0.00  0.00      PROA  
ATOM   4165  HZ2 TRP P 951      -3.000  -0.007  18.295  0.00  0.00      PROA  
ATOM   4166  CH2 TRP P 951      -3.781  -0.514  20.227  0.00  0.00      PROA  
ATOM   4167  HH2 TRP P 951      -4.786  -0.355  19.867  0.00  0.00      PROA  
ATOM   4168  C   TRP P 951       3.232  -2.738  22.984  0.00  0.00      PROA  
ATOM   4169  O   TRP P 951       3.201  -1.920  23.919  0.00  0.00      PROA  
ATOM   4170  N   MET P 952       3.862  -3.968  23.083  0.00  0.00      PROA  
ATOM   4171  HN  MET P 952       3.873  -4.483  22.229  0.00  0.00      PROA  
ATOM   4172  CA  MET P 952       4.523  -4.359  24.315  0.00  0.00      PROA  
ATOM   4173  HA  MET P 952       3.851  -4.031  25.094  0.00  0.00      PROA  
ATOM   4174  CB  MET P 952       4.830  -5.867  24.308  0.00  0.00      PROA  
ATOM   4175  HB1 MET P 952       5.720  -5.975  24.963  0.00  0.00      PROA  
ATOM   4176  HB2 MET P 952       5.118  -6.189  23.284  0.00  0.00      PROA  
ATOM   4177  CG  MET P 952       3.602  -6.685  24.798  0.00  0.00      PROA  
ATOM   4178  HG1 MET P 952       2.864  -6.727  23.969  0.00  0.00      PROA  
ATOM   4179  HG2 MET P 952       3.046  -6.204  25.631  0.00  0.00      PROA  
ATOM   4180  SD  MET P 952       3.988  -8.456  25.150  0.00  0.00      PROA  
ATOM   4181  CE  MET P 952       4.434  -8.200  26.920  0.00  0.00      PROA  
ATOM   4182  HE1 MET P 952       4.693  -9.128  27.475  0.00  0.00      PROA  
ATOM   4183  HE2 MET P 952       3.534  -7.758  27.398  0.00  0.00      PROA  
ATOM   4184  HE3 MET P 952       5.273  -7.482  27.041  0.00  0.00      PROA  
ATOM   4185  C   MET P 952       5.841  -3.646  24.578  0.00  0.00      PROA  
ATOM   4186  O   MET P 952       6.427  -3.319  23.570  0.00  0.00      PROA  
ATOM   4187  N   ILE P 953       6.065  -3.161  25.796  0.00  0.00      PROA  
ATOM   4188  HN  ILE P 953       5.570  -3.437  26.616  0.00  0.00      PROA  
ATOM   4189  CA  ILE P 953       7.034  -2.120  26.078  0.00  0.00      PROA  
ATOM   4190  HA  ILE P 953       6.904  -1.265  25.430  0.00  0.00      PROA  
ATOM   4191  CB  ILE P 953       6.990  -1.644  27.496  0.00  0.00      PROA  
ATOM   4192  HB  ILE P 953       7.336  -2.435  28.195  0.00  0.00      PROA  
ATOM   4193  CG2 ILE P 953       7.965  -0.462  27.742  0.00  0.00      PROA  
ATOM   4194 HG21 ILE P 953       7.652  -0.035  28.719  0.00  0.00      PROA  
ATOM   4195 HG22 ILE P 953       7.814   0.289  26.937  0.00  0.00      PROA  
ATOM   4196 HG23 ILE P 953       9.039  -0.744  27.695  0.00  0.00      PROA  
ATOM   4197  CG1 ILE P 953       5.563  -1.167  27.911  0.00  0.00      PROA  
ATOM   4198 HG11 ILE P 953       4.821  -1.982  27.770  0.00  0.00      PROA  
ATOM   4199 HG12 ILE P 953       5.256  -0.252  27.360  0.00  0.00      PROA  
ATOM   4200  CD  ILE P 953       5.412  -0.985  29.422  0.00  0.00      PROA  
ATOM   4201  HD1 ILE P 953       5.643  -1.876  30.044  0.00  0.00      PROA  
ATOM   4202  HD2 ILE P 953       4.339  -0.855  29.679  0.00  0.00      PROA  
ATOM   4203  HD3 ILE P 953       5.919  -0.065  29.783  0.00  0.00      PROA  
ATOM   4204  C   ILE P 953       8.416  -2.483  25.645  0.00  0.00      PROA  
ATOM   4205  O   ILE P 953       9.048  -1.776  24.878  0.00  0.00      PROA  
ATOM   4206  N   ASP P 954       8.940  -3.605  26.160  0.00  0.00      PROA  
ATOM   4207  HN  ASP P 954       8.468  -4.039  26.923  0.00  0.00      PROA  
ATOM   4208  CA  ASP P 954      10.067  -4.298  25.602  0.00  0.00      PROA  
ATOM   4209  HA  ASP P 954      10.925  -3.645  25.664  0.00  0.00      PROA  
ATOM   4210  CB  ASP P 954      10.288  -5.536  26.441  0.00  0.00      PROA  
ATOM   4211  HB1 ASP P 954       9.459  -6.274  26.488  0.00  0.00      PROA  
ATOM   4212  HB2 ASP P 954      10.542  -5.104  27.432  0.00  0.00      PROA  
ATOM   4213  CG  ASP P 954      11.519  -6.344  26.106  0.00  0.00      PROA  
ATOM   4214  OD1 ASP P 954      11.421  -7.566  26.326  0.00  0.00      PROA  
ATOM   4215  OD2 ASP P 954      12.580  -5.764  25.817  0.00  0.00      PROA  
ATOM   4216  C   ASP P 954       9.821  -4.715  24.083  0.00  0.00      PROA  
ATOM   4217  O   ASP P 954       8.778  -5.281  23.724  0.00  0.00      PROA  
ATOM   4218  N   ALA P 955      10.648  -4.290  23.199  0.00  0.00      PROA  
ATOM   4219  HN  ALA P 955      11.467  -3.761  23.406  0.00  0.00      PROA  
ATOM   4220  CA  ALA P 955      10.515  -4.664  21.744  0.00  0.00      PROA  
ATOM   4221  HA  ALA P 955       9.525  -4.593  21.319  0.00  0.00      PROA  
ATOM   4222  CB  ALA P 955      11.560  -3.816  21.013  0.00  0.00      PROA  
ATOM   4223  HB1 ALA P 955      12.615  -4.004  21.306  0.00  0.00      PROA  
ATOM   4224  HB2 ALA P 955      11.373  -2.743  21.231  0.00  0.00      PROA  
ATOM   4225  HB3 ALA P 955      11.439  -3.917  19.913  0.00  0.00      PROA  
ATOM   4226  C   ALA P 955      10.653  -6.172  21.569  0.00  0.00      PROA  
ATOM   4227  O   ALA P 955       9.863  -6.756  20.808  0.00  0.00      PROA  
ATOM   4228  N   ASP P 956      11.639  -6.804  22.181  0.00  0.00      PROA  
ATOM   4229  HN  ASP P 956      12.385  -6.365  22.677  0.00  0.00      PROA  
ATOM   4230  CA  ASP P 956      11.862  -8.256  22.161  0.00  0.00      PROA  
ATOM   4231  HA  ASP P 956      12.013  -8.623  21.156  0.00  0.00      PROA  
ATOM   4232  CB  ASP P 956      13.156  -8.647  22.901  0.00  0.00      PROA  
ATOM   4233  HB1 ASP P 956      13.202  -9.757  22.904  0.00  0.00      PROA  
ATOM   4234  HB2 ASP P 956      13.113  -8.288  23.951  0.00  0.00      PROA  
ATOM   4235  CG  ASP P 956      14.337  -8.129  22.156  0.00  0.00      PROA  
ATOM   4236  OD1 ASP P 956      14.293  -8.212  20.883  0.00  0.00      PROA  
ATOM   4237  OD2 ASP P 956      15.371  -7.816  22.835  0.00  0.00      PROA  
ATOM   4238  C   ASP P 956      10.721  -9.090  22.672  0.00  0.00      PROA  
ATOM   4239  O   ASP P 956      10.380 -10.185  22.185  0.00  0.00      PROA  
ATOM   4240  N   SER P 957       9.998  -8.594  23.743  0.00  0.00      PROA  
ATOM   4241  HN  SER P 957      10.300  -7.743  24.166  0.00  0.00      PROA  
ATOM   4242  CA  SER P 957       8.814  -9.300  24.097  0.00  0.00      PROA  
ATOM   4243  HA  SER P 957       9.205 -10.287  24.299  0.00  0.00      PROA  
ATOM   4244  CB  SER P 957       8.124  -8.814  25.436  0.00  0.00      PROA  
ATOM   4245  HB1 SER P 957       7.227  -9.418  25.692  0.00  0.00      PROA  
ATOM   4246  HB2 SER P 957       7.663  -7.803  25.437  0.00  0.00      PROA  
ATOM   4247  OG  SER P 957       9.059  -8.943  26.570  0.00  0.00      PROA  
ATOM   4248  HG1 SER P 957       9.851  -8.456  26.330  0.00  0.00      PROA  
ATOM   4249  C   SER P 957       7.732  -9.400  23.001  0.00  0.00      PROA  
ATOM   4250  O   SER P 957       6.918 -10.394  22.924  0.00  0.00      PROA  
ATOM   4251  N   ARG P 958       7.658  -8.370  22.034  0.00  0.00      PROA  
ATOM   4252  HN  ARG P 958       8.325  -7.633  22.111  0.00  0.00      PROA  
ATOM   4253  CA  ARG P 958       6.629  -8.333  20.937  0.00  0.00      PROA  
ATOM   4254  HA  ARG P 958       5.657  -8.268  21.403  0.00  0.00      PROA  
ATOM   4255  CB  ARG P 958       6.640  -7.094  20.045  0.00  0.00      PROA  
ATOM   4256  HB1 ARG P 958       6.029  -7.211  19.124  0.00  0.00      PROA  
ATOM   4257  HB2 ARG P 958       7.689  -7.081  19.679  0.00  0.00      PROA  
ATOM   4258  CG  ARG P 958       6.315  -5.712  20.644  0.00  0.00      PROA  
ATOM   4259  HG1 ARG P 958       6.950  -5.769  21.553  0.00  0.00      PROA  
ATOM   4260  HG2 ARG P 958       5.229  -5.655  20.873  0.00  0.00      PROA  
ATOM   4261  CD  ARG P 958       6.768  -4.605  19.787  0.00  0.00      PROA  
ATOM   4262  HD1 ARG P 958       6.097  -4.353  18.939  0.00  0.00      PROA  
ATOM   4263  HD2 ARG P 958       7.787  -4.798  19.388  0.00  0.00      PROA  
ATOM   4264  NE  ARG P 958       6.869  -3.513  20.796  0.00  0.00      PROA  
ATOM   4265  HE  ARG P 958       6.569  -3.581  21.747  0.00  0.00      PROA  
ATOM   4266  CZ  ARG P 958       7.790  -2.561  20.663  0.00  0.00      PROA  
ATOM   4267  NH1 ARG P 958       8.119  -1.843  21.727  0.00  0.00      PROA  
ATOM   4268 HH11 ARG P 958       7.718  -2.126  22.598  0.00  0.00      PROA  
ATOM   4269 HH12 ARG P 958       8.907  -1.242  21.585  0.00  0.00      PROA  
ATOM   4270  NH2 ARG P 958       8.416  -2.333  19.569  0.00  0.00      PROA  
ATOM   4271 HH21 ARG P 958       9.130  -1.645  19.436  0.00  0.00      PROA  
ATOM   4272 HH22 ARG P 958       8.184  -2.919  18.793  0.00  0.00      PROA  
ATOM   4273  C   ARG P 958       6.606  -9.632  20.072  0.00  0.00      PROA  
ATOM   4274  O   ARG P 958       7.676 -10.152  19.773  0.00  0.00      PROA  
ATOM   4275  N   PRO P 959       5.503 -10.187  19.613  0.00  0.00      PROA  
ATOM   4276  CD  PRO P 959       4.223  -9.557  19.865  0.00  0.00      PROA  
ATOM   4277  HD1 PRO P 959       4.222  -8.522  19.461  0.00  0.00      PROA  
ATOM   4278  HD2 PRO P 959       3.995  -9.456  20.948  0.00  0.00      PROA  
ATOM   4279  CA  PRO P 959       5.421 -11.159  18.454  0.00  0.00      PROA  
ATOM   4280  HA  PRO P 959       5.682 -12.104  18.907  0.00  0.00      PROA  
ATOM   4281  CB  PRO P 959       3.904 -11.090  18.085  0.00  0.00      PROA  
ATOM   4282  HB1 PRO P 959       3.541 -12.063  17.690  0.00  0.00      PROA  
ATOM   4283  HB2 PRO P 959       3.770 -10.416  17.212  0.00  0.00      PROA  
ATOM   4284  CG  PRO P 959       3.147 -10.466  19.257  0.00  0.00      PROA  
ATOM   4285  HG1 PRO P 959       2.225  -9.902  19.002  0.00  0.00      PROA  
ATOM   4286  HG2 PRO P 959       2.863 -11.171  20.067  0.00  0.00      PROA  
ATOM   4287  C   PRO P 959       6.289 -10.856  17.243  0.00  0.00      PROA  
ATOM   4288  O   PRO P 959       6.279  -9.672  16.804  0.00  0.00      PROA  
ATOM   4289  N   LYS P 960       6.910 -11.822  16.547  0.00  0.00      PROA  
ATOM   4290  HN  LYS P 960       6.926 -12.709  17.001  0.00  0.00      PROA  
ATOM   4291  CA  LYS P 960       7.351 -11.604  15.146  0.00  0.00      PROA  
ATOM   4292  HA  LYS P 960       7.915 -10.684  15.195  0.00  0.00      PROA  
ATOM   4293  CB  LYS P 960       8.295 -12.761  14.583  0.00  0.00      PROA  
ATOM   4294  HB1 LYS P 960       8.443 -12.727  13.482  0.00  0.00      PROA  
ATOM   4295  HB2 LYS P 960       7.873 -13.712  14.973  0.00  0.00      PROA  
ATOM   4296  CG  LYS P 960       9.776 -12.472  15.076  0.00  0.00      PROA  
ATOM   4297  HG1 LYS P 960      10.130 -11.486  14.704  0.00  0.00      PROA  
ATOM   4298  HG2 LYS P 960      10.436 -13.275  14.683  0.00  0.00      PROA  
ATOM   4299  CD  LYS P 960      10.052 -12.513  16.535  0.00  0.00      PROA  
ATOM   4300  HD1 LYS P 960       9.302 -11.931  17.114  0.00  0.00      PROA  
ATOM   4301  HD2 LYS P 960      11.034 -12.065  16.796  0.00  0.00      PROA  
ATOM   4302  CE  LYS P 960      10.131 -13.925  17.097  0.00  0.00      PROA  
ATOM   4303  HE1 LYS P 960      11.191 -14.255  17.060  0.00  0.00      PROA  
ATOM   4304  HE2 LYS P 960       9.397 -14.557  16.552  0.00  0.00      PROA  
ATOM   4305  NZ  LYS P 960       9.783 -13.958  18.487  0.00  0.00      PROA  
ATOM   4306  HZ1 LYS P 960      10.154 -13.066  18.872  0.00  0.00      PROA  
ATOM   4307  HZ2 LYS P 960      10.168 -14.795  18.970  0.00  0.00      PROA  
ATOM   4308  HZ3 LYS P 960       8.747 -13.961  18.402  0.00  0.00      PROA  
ATOM   4309  C   LYS P 960       6.200 -11.548  14.175  0.00  0.00      PROA  
ATOM   4310  O   LYS P 960       5.057 -11.991  14.476  0.00  0.00      PROA  
ATOM   4311  N   PHE P 961       6.393 -10.976  12.943  0.00  0.00      PROA  
ATOM   4312  HN  PHE P 961       7.337 -10.746  12.721  0.00  0.00      PROA  
ATOM   4313  CA  PHE P 961       5.443 -10.944  11.853  0.00  0.00      PROA  
ATOM   4314  HA  PHE P 961       4.500 -10.473  12.089  0.00  0.00      PROA  
ATOM   4315  CB  PHE P 961       5.897 -10.279  10.544  0.00  0.00      PROA  
ATOM   4316  HB1 PHE P 961       5.077 -10.403   9.804  0.00  0.00      PROA  
ATOM   4317  HB2 PHE P 961       6.810 -10.712  10.083  0.00  0.00      PROA  
ATOM   4318  CG  PHE P 961       6.126  -8.744  10.678  0.00  0.00      PROA  
ATOM   4319  CD1 PHE P 961       4.940  -7.950  10.927  0.00  0.00      PROA  
ATOM   4320  HD1 PHE P 961       4.033  -8.530  11.010  0.00  0.00      PROA  
ATOM   4321  CE1 PHE P 961       5.026  -6.544  11.123  0.00  0.00      PROA  
ATOM   4322  HE1 PHE P 961       4.213  -5.871  11.353  0.00  0.00      PROA  
ATOM   4323  CZ  PHE P 961       6.271  -5.898  11.022  0.00  0.00      PROA  
ATOM   4324  HZ  PHE P 961       6.407  -4.830  11.112  0.00  0.00      PROA  
ATOM   4325  CD2 PHE P 961       7.329  -8.057  10.482  0.00  0.00      PROA  
ATOM   4326  HD2 PHE P 961       8.250  -8.584  10.283  0.00  0.00      PROA  
ATOM   4327  CE2 PHE P 961       7.429  -6.648  10.781  0.00  0.00      PROA  
ATOM   4328  HE2 PHE P 961       8.303  -6.050  10.569  0.00  0.00      PROA  
ATOM   4329  C   PHE P 961       4.932 -12.321  11.559  0.00  0.00      PROA  
ATOM   4330  O   PHE P 961       3.720 -12.498  11.402  0.00  0.00      PROA  
ATOM   4331  N   ARG P 962       5.885 -13.380  11.647  0.00  0.00      PROA  
ATOM   4332  HN  ARG P 962       6.828 -13.211  11.925  0.00  0.00      PROA  
ATOM   4333  CA  ARG P 962       5.480 -14.736  11.377  0.00  0.00      PROA  
ATOM   4334  HA  ARG P 962       4.921 -14.612  10.461  0.00  0.00      PROA  
ATOM   4335  CB  ARG P 962       6.756 -15.710  11.372  0.00  0.00      PROA  
ATOM   4336  HB1 ARG P 962       7.392 -15.267  10.576  0.00  0.00      PROA  
ATOM   4337  HB2 ARG P 962       6.411 -16.711  11.036  0.00  0.00      PROA  
ATOM   4338  CG  ARG P 962       7.623 -15.941  12.642  0.00  0.00      PROA  
ATOM   4339  HG1 ARG P 962       6.991 -16.142  13.533  0.00  0.00      PROA  
ATOM   4340  HG2 ARG P 962       8.212 -15.007  12.766  0.00  0.00      PROA  
ATOM   4341  CD  ARG P 962       8.685 -16.997  12.508  0.00  0.00      PROA  
ATOM   4342  HD1 ARG P 962       9.366 -16.612  11.719  0.00  0.00      PROA  
ATOM   4343  HD2 ARG P 962       8.180 -17.956  12.262  0.00  0.00      PROA  
ATOM   4344  NE  ARG P 962       9.311 -17.155  13.832  0.00  0.00      PROA  
ATOM   4345  HE  ARG P 962       8.771 -17.656  14.509  0.00  0.00      PROA  
ATOM   4346  CZ  ARG P 962      10.616 -16.901  14.124  0.00  0.00      PROA  
ATOM   4347  NH1 ARG P 962      11.166 -17.213  15.286  0.00  0.00      PROA  
ATOM   4348 HH11 ARG P 962      10.622 -17.725  15.951  0.00  0.00      PROA  
ATOM   4349 HH12 ARG P 962      12.100 -16.969  15.547  0.00  0.00      PROA  
ATOM   4350  NH2 ARG P 962      11.332 -16.085  13.349  0.00  0.00      PROA  
ATOM   4351 HH21 ARG P 962      12.190 -15.670  13.652  0.00  0.00      PROA  
ATOM   4352 HH22 ARG P 962      10.768 -15.501  12.765  0.00  0.00      PROA  
ATOM   4353  C   ARG P 962       4.457 -15.262  12.387  0.00  0.00      PROA  
ATOM   4354  O   ARG P 962       3.533 -16.004  12.023  0.00  0.00      PROA  
ATOM   4355  N   GLU P 963       4.566 -14.883  13.659  0.00  0.00      PROA  
ATOM   4356  HN  GLU P 963       5.353 -14.324  13.908  0.00  0.00      PROA  
ATOM   4357  CA  GLU P 963       3.736 -15.288  14.732  0.00  0.00      PROA  
ATOM   4358  HA  GLU P 963       3.689 -16.356  14.577  0.00  0.00      PROA  
ATOM   4359  CB  GLU P 963       4.368 -14.846  16.109  0.00  0.00      PROA  
ATOM   4360  HB1 GLU P 963       3.703 -15.205  16.923  0.00  0.00      PROA  
ATOM   4361  HB2 GLU P 963       4.546 -13.754  16.010  0.00  0.00      PROA  
ATOM   4362  CG  GLU P 963       5.704 -15.517  16.374  0.00  0.00      PROA  
ATOM   4363  HG1 GLU P 963       6.496 -15.297  15.627  0.00  0.00      PROA  
ATOM   4364  HG2 GLU P 963       5.640 -16.618  16.507  0.00  0.00      PROA  
ATOM   4365  CD  GLU P 963       6.271 -15.050  17.708  0.00  0.00      PROA  
ATOM   4366  OE1 GLU P 963       5.785 -15.534  18.745  0.00  0.00      PROA  
ATOM   4367  OE2 GLU P 963       7.209 -14.221  17.700  0.00  0.00      PROA  
ATOM   4368  C   GLU P 963       2.378 -14.777  14.581  0.00  0.00      PROA  
ATOM   4369  O   GLU P 963       1.388 -15.441  14.843  0.00  0.00      PROA  
ATOM   4370  N   LEU P 964       2.300 -13.469  14.247  0.00  0.00      PROA  
ATOM   4371  HN  LEU P 964       3.124 -12.946  14.041  0.00  0.00      PROA  
ATOM   4372  CA  LEU P 964       1.087 -12.746  14.061  0.00  0.00      PROA  
ATOM   4373  HA  LEU P 964       0.492 -12.901  14.949  0.00  0.00      PROA  
ATOM   4374  CB  LEU P 964       1.291 -11.263  13.778  0.00  0.00      PROA  
ATOM   4375  HB1 LEU P 964       0.343 -10.831  13.393  0.00  0.00      PROA  
ATOM   4376  HB2 LEU P 964       1.987 -11.172  12.916  0.00  0.00      PROA  
ATOM   4377  CG  LEU P 964       1.722 -10.494  14.996  0.00  0.00      PROA  
ATOM   4378  HG  LEU P 964       2.373 -11.148  15.614  0.00  0.00      PROA  
ATOM   4379  CD1 LEU P 964       2.533  -9.256  14.706  0.00  0.00      PROA  
ATOM   4380 HD11 LEU P 964       2.059  -8.599  13.946  0.00  0.00      PROA  
ATOM   4381 HD12 LEU P 964       3.508  -9.478  14.223  0.00  0.00      PROA  
ATOM   4382 HD13 LEU P 964       2.770  -8.704  15.640  0.00  0.00      PROA  
ATOM   4383  CD2 LEU P 964       0.486 -10.125  15.936  0.00  0.00      PROA  
ATOM   4384 HD21 LEU P 964      -0.260  -9.496  15.405  0.00  0.00      PROA  
ATOM   4385 HD22 LEU P 964       0.911  -9.668  16.856  0.00  0.00      PROA  
ATOM   4386 HD23 LEU P 964      -0.003 -11.063  16.276  0.00  0.00      PROA  
ATOM   4387  C   LEU P 964       0.267 -13.262  12.905  0.00  0.00      PROA  
ATOM   4388  O   LEU P 964      -0.965 -13.180  12.930  0.00  0.00      PROA  
ATOM   4389  N   ILE P 965       0.894 -13.856  11.868  0.00  0.00      PROA  
ATOM   4390  HN  ILE P 965       1.882 -13.760  11.777  0.00  0.00      PROA  
ATOM   4391  CA  ILE P 965       0.190 -14.497  10.733  0.00  0.00      PROA  
ATOM   4392  HA  ILE P 965      -0.500 -13.743  10.383  0.00  0.00      PROA  
ATOM   4393  CB  ILE P 965       1.252 -14.944   9.690  0.00  0.00      PROA  
ATOM   4394  HB  ILE P 965       2.147 -15.465  10.092  0.00  0.00      PROA  
ATOM   4395  CG2 ILE P 965       0.545 -15.941   8.629  0.00  0.00      PROA  
ATOM   4396 HG21 ILE P 965       1.135 -15.931   7.688  0.00  0.00      PROA  
ATOM   4397 HG22 ILE P 965      -0.492 -15.631   8.377  0.00  0.00      PROA  
ATOM   4398 HG23 ILE P 965       0.519 -16.992   8.988  0.00  0.00      PROA  
ATOM   4399  CG1 ILE P 965       1.721 -13.640   9.009  0.00  0.00      PROA  
ATOM   4400 HG11 ILE P 965       1.974 -12.785   9.672  0.00  0.00      PROA  
ATOM   4401 HG12 ILE P 965       0.932 -13.187   8.371  0.00  0.00      PROA  
ATOM   4402  CD  ILE P 965       2.958 -13.892   8.124  0.00  0.00      PROA  
ATOM   4403  HD1 ILE P 965       3.423 -14.805   8.553  0.00  0.00      PROA  
ATOM   4404  HD2 ILE P 965       3.573 -12.968   8.072  0.00  0.00      PROA  
ATOM   4405  HD3 ILE P 965       2.711 -14.273   7.110  0.00  0.00      PROA  
ATOM   4406  C   ILE P 965      -0.632 -15.724  11.349  0.00  0.00      PROA  
ATOM   4407  O   ILE P 965      -1.829 -15.902  11.110  0.00  0.00      PROA  
ATOM   4408  N   ILE P 966      -0.021 -16.547  12.228  0.00  0.00      PROA  
ATOM   4409  HN  ILE P 966       0.948 -16.392  12.403  0.00  0.00      PROA  
ATOM   4410  CA  ILE P 966      -0.684 -17.642  12.941  0.00  0.00      PROA  
ATOM   4411  HA  ILE P 966      -1.236 -18.199  12.199  0.00  0.00      PROA  
ATOM   4412  CB  ILE P 966       0.385 -18.504  13.675  0.00  0.00      PROA  
ATOM   4413  HB  ILE P 966       0.811 -17.882  14.490  0.00  0.00      PROA  
ATOM   4414  CG2 ILE P 966      -0.150 -19.824  14.098  0.00  0.00      PROA  
ATOM   4415 HG21 ILE P 966      -1.144 -19.741  14.587  0.00  0.00      PROA  
ATOM   4416 HG22 ILE P 966       0.605 -20.258  14.788  0.00  0.00      PROA  
ATOM   4417 HG23 ILE P 966      -0.379 -20.447  13.207  0.00  0.00      PROA  
ATOM   4418  CG1 ILE P 966       1.697 -18.727  12.818  0.00  0.00      PROA  
ATOM   4419 HG11 ILE P 966       2.417 -19.395  13.336  0.00  0.00      PROA  
ATOM   4420 HG12 ILE P 966       2.236 -17.760  12.718  0.00  0.00      PROA  
ATOM   4421  CD  ILE P 966       1.473 -19.428  11.421  0.00  0.00      PROA  
ATOM   4422  HD1 ILE P 966       0.946 -18.806  10.666  0.00  0.00      PROA  
ATOM   4423  HD2 ILE P 966       0.856 -20.335  11.594  0.00  0.00      PROA  
ATOM   4424  HD3 ILE P 966       2.468 -19.742  11.039  0.00  0.00      PROA  
ATOM   4425  C   ILE P 966      -1.747 -17.132  13.779  0.00  0.00      PROA  
ATOM   4426  O   ILE P 966      -2.803 -17.716  13.839  0.00  0.00      PROA  
ATOM   4427  N   GLU P 967      -1.497 -15.990  14.513  0.00  0.00      PROA  
ATOM   4428  HN  GLU P 967      -0.741 -15.362  14.345  0.00  0.00      PROA  
ATOM   4429  CA  GLU P 967      -2.557 -15.458  15.369  0.00  0.00      PROA  
ATOM   4430  HA  GLU P 967      -2.799 -16.321  15.972  0.00  0.00      PROA  
ATOM   4431  CB  GLU P 967      -1.969 -14.393  16.336  0.00  0.00      PROA  
ATOM   4432  HB1 GLU P 967      -2.861 -13.874  16.746  0.00  0.00      PROA  
ATOM   4433  HB2 GLU P 967      -1.553 -13.552  15.742  0.00  0.00      PROA  
ATOM   4434  CG  GLU P 967      -0.968 -14.808  17.435  0.00  0.00      PROA  
ATOM   4435  HG1 GLU P 967      -0.603 -13.919  17.992  0.00  0.00      PROA  
ATOM   4436  HG2 GLU P 967      -0.129 -15.321  16.918  0.00  0.00      PROA  
ATOM   4437  CD  GLU P 967      -1.696 -15.778  18.331  0.00  0.00      PROA  
ATOM   4438  OE1 GLU P 967      -2.822 -15.460  18.775  0.00  0.00      PROA  
ATOM   4439  OE2 GLU P 967      -1.171 -16.919  18.543  0.00  0.00      PROA  
ATOM   4440  C   GLU P 967      -3.824 -14.990  14.702  0.00  0.00      PROA  
ATOM   4441  O   GLU P 967      -4.915 -15.301  15.230  0.00  0.00      PROA  
ATOM   4442  N   PHE P 968      -3.723 -14.225  13.644  0.00  0.00      PROA  
ATOM   4443  HN  PHE P 968      -2.851 -13.787  13.441  0.00  0.00      PROA  
ATOM   4444  CA  PHE P 968      -4.805 -13.895  12.740  0.00  0.00      PROA  
ATOM   4445  HA  PHE P 968      -5.625 -13.664  13.405  0.00  0.00      PROA  
ATOM   4446  CB  PHE P 968      -4.473 -12.645  11.867  0.00  0.00      PROA  
ATOM   4447  HB1 PHE P 968      -5.310 -12.619  11.137  0.00  0.00      PROA  
ATOM   4448  HB2 PHE P 968      -3.476 -12.786  11.398  0.00  0.00      PROA  
ATOM   4449  CG  PHE P 968      -4.445 -11.326  12.672  0.00  0.00      PROA  
ATOM   4450  CD1 PHE P 968      -5.656 -10.660  13.071  0.00  0.00      PROA  
ATOM   4451  HD1 PHE P 968      -6.628 -11.131  13.068  0.00  0.00      PROA  
ATOM   4452  CE1 PHE P 968      -5.620  -9.534  13.904  0.00  0.00      PROA  
ATOM   4453  HE1 PHE P 968      -6.489  -9.016  14.284  0.00  0.00      PROA  
ATOM   4454  CZ  PHE P 968      -4.373  -9.004  14.145  0.00  0.00      PROA  
ATOM   4455  HZ  PHE P 968      -4.217  -8.176  14.821  0.00  0.00      PROA  
ATOM   4456  CD2 PHE P 968      -3.199 -10.602  12.807  0.00  0.00      PROA  
ATOM   4457  HD2 PHE P 968      -2.293 -10.991  12.366  0.00  0.00      PROA  
ATOM   4458  CE2 PHE P 968      -3.142  -9.481  13.670  0.00  0.00      PROA  
ATOM   4459  HE2 PHE P 968      -2.256  -8.886  13.834  0.00  0.00      PROA  
ATOM   4460  C   PHE P 968      -5.434 -15.061  11.954  0.00  0.00      PROA  
ATOM   4461  O   PHE P 968      -6.644 -15.226  11.835  0.00  0.00      PROA  
ATOM   4462  N   SER P 969      -4.589 -15.989  11.396  0.00  0.00      PROA  
ATOM   4463  HN  SER P 969      -3.601 -15.881  11.473  0.00  0.00      PROA  
ATOM   4464  CA  SER P 969      -5.088 -17.168  10.673  0.00  0.00      PROA  
ATOM   4465  HA  SER P 969      -5.726 -16.897   9.844  0.00  0.00      PROA  
ATOM   4466  CB  SER P 969      -3.948 -17.991   9.971  0.00  0.00      PROA  
ATOM   4467  HB1 SER P 969      -4.319 -18.894   9.440  0.00  0.00      PROA  
ATOM   4468  HB2 SER P 969      -3.286 -18.435  10.745  0.00  0.00      PROA  
ATOM   4469  OG  SER P 969      -3.243 -17.327   8.925  0.00  0.00      PROA  
ATOM   4470  HG1 SER P 969      -2.699 -16.691   9.396  0.00  0.00      PROA  
ATOM   4471  C   SER P 969      -5.985 -18.061  11.450  0.00  0.00      PROA  
ATOM   4472  O   SER P 969      -7.088 -18.403  11.005  0.00  0.00      PROA  
ATOM   4473  N   LYS P 970      -5.598 -18.372  12.683  0.00  0.00      PROA  
ATOM   4474  HN  LYS P 970      -4.636 -18.155  12.823  0.00  0.00      PROA  
ATOM   4475  CA  LYS P 970      -6.305 -19.008  13.796  0.00  0.00      PROA  
ATOM   4476  HA  LYS P 970      -6.535 -20.024  13.511  0.00  0.00      PROA  
ATOM   4477  CB  LYS P 970      -5.460 -19.055  15.059  0.00  0.00      PROA  
ATOM   4478  HB1 LYS P 970      -6.126 -19.403  15.877  0.00  0.00      PROA  
ATOM   4479  HB2 LYS P 970      -5.087 -18.033  15.285  0.00  0.00      PROA  
ATOM   4480  CG  LYS P 970      -4.382 -20.179  15.045  0.00  0.00      PROA  
ATOM   4481  HG1 LYS P 970      -3.601 -19.821  14.340  0.00  0.00      PROA  
ATOM   4482  HG2 LYS P 970      -4.790 -21.160  14.721  0.00  0.00      PROA  
ATOM   4483  CD  LYS P 970      -3.794 -20.439  16.477  0.00  0.00      PROA  
ATOM   4484  HD1 LYS P 970      -3.095 -21.300  16.405  0.00  0.00      PROA  
ATOM   4485  HD2 LYS P 970      -4.612 -20.536  17.221  0.00  0.00      PROA  
ATOM   4486  CE  LYS P 970      -2.863 -19.262  16.891  0.00  0.00      PROA  
ATOM   4487  HE1 LYS P 970      -3.299 -18.255  16.715  0.00  0.00      PROA  
ATOM   4488  HE2 LYS P 970      -1.855 -19.291  16.426  0.00  0.00      PROA  
ATOM   4489  NZ  LYS P 970      -2.573 -19.239  18.405  0.00  0.00      PROA  
ATOM   4490  HZ1 LYS P 970      -2.091 -18.361  18.686  0.00  0.00      PROA  
ATOM   4491  HZ2 LYS P 970      -1.938 -19.953  18.815  0.00  0.00      PROA  
ATOM   4492  HZ3 LYS P 970      -3.517 -19.289  18.838  0.00  0.00      PROA  
ATOM   4493  C   LYS P 970      -7.678 -18.457  13.971  0.00  0.00      PROA  
ATOM   4494  O   LYS P 970      -8.653 -19.218  14.074  0.00  0.00      PROA  
ATOM   4495  N   MET P 971      -7.792 -17.156  14.006  0.00  0.00      PROA  
ATOM   4496  HN  MET P 971      -7.017 -16.560  13.810  0.00  0.00      PROA  
ATOM   4497  CA  MET P 971      -9.028 -16.392  14.135  0.00  0.00      PROA  
ATOM   4498  HA  MET P 971      -9.559 -16.793  14.986  0.00  0.00      PROA  
ATOM   4499  CB  MET P 971      -8.798 -14.802  14.279  0.00  0.00      PROA  
ATOM   4500  HB1 MET P 971      -9.769 -14.274  14.395  0.00  0.00      PROA  
ATOM   4501  HB2 MET P 971      -8.332 -14.452  13.333  0.00  0.00      PROA  
ATOM   4502  CG  MET P 971      -7.988 -14.505  15.537  0.00  0.00      PROA  
ATOM   4503  HG1 MET P 971      -7.096 -15.168  15.557  0.00  0.00      PROA  
ATOM   4504  HG2 MET P 971      -8.724 -14.696  16.347  0.00  0.00      PROA  
ATOM   4505  SD  MET P 971      -7.705 -12.747  15.660  0.00  0.00      PROA  
ATOM   4506  CE  MET P 971      -6.940 -12.877  17.271  0.00  0.00      PROA  
ATOM   4507  HE1 MET P 971      -7.500 -13.569  17.936  0.00  0.00      PROA  
ATOM   4508  HE2 MET P 971      -6.977 -11.908  17.814  0.00  0.00      PROA  
ATOM   4509  HE3 MET P 971      -5.942 -13.364  17.235  0.00  0.00      PROA  
ATOM   4510  C   MET P 971     -10.006 -16.531  13.028  0.00  0.00      PROA  
ATOM   4511  O   MET P 971     -11.246 -16.524  13.096  0.00  0.00      PROA  
ATOM   4512  N   ALA P 972      -9.493 -16.644  11.827  0.00  0.00      PROA  
ATOM   4513  HN  ALA P 972      -8.528 -16.868  11.717  0.00  0.00      PROA  
ATOM   4514  CA  ALA P 972     -10.269 -16.592  10.617  0.00  0.00      PROA  
ATOM   4515  HA  ALA P 972     -11.072 -15.875  10.707  0.00  0.00      PROA  
ATOM   4516  CB  ALA P 972      -9.302 -16.089   9.505  0.00  0.00      PROA  
ATOM   4517  HB1 ALA P 972      -8.472 -16.821   9.405  0.00  0.00      PROA  
ATOM   4518  HB2 ALA P 972      -8.846 -15.146   9.875  0.00  0.00      PROA  
ATOM   4519  HB3 ALA P 972      -9.902 -15.860   8.599  0.00  0.00      PROA  
ATOM   4520  C   ALA P 972     -10.862 -18.013  10.254  0.00  0.00      PROA  
ATOM   4521  O   ALA P 972     -11.903 -18.100   9.556  0.00  0.00      PROA  
ATOM   4522  N   ARG P 973     -10.323 -19.054  10.909  0.00  0.00      PROA  
ATOM   4523  HN  ARG P 973      -9.497 -19.012  11.465  0.00  0.00      PROA  
ATOM   4524  CA  ARG P 973     -11.005 -20.313  10.979  0.00  0.00      PROA  
ATOM   4525  HA  ARG P 973     -11.242 -20.576   9.959  0.00  0.00      PROA  
ATOM   4526  CB  ARG P 973     -10.071 -21.367  11.611  0.00  0.00      PROA  
ATOM   4527  HB1 ARG P 973     -10.455 -22.409  11.650  0.00  0.00      PROA  
ATOM   4528  HB2 ARG P 973      -9.893 -21.169  12.690  0.00  0.00      PROA  
ATOM   4529  CG  ARG P 973      -8.707 -21.450  10.874  0.00  0.00      PROA  
ATOM   4530  HG1 ARG P 973      -8.283 -20.427  10.957  0.00  0.00      PROA  
ATOM   4531  HG2 ARG P 973      -8.937 -21.701   9.816  0.00  0.00      PROA  
ATOM   4532  CD  ARG P 973      -7.761 -22.492  11.408  0.00  0.00      PROA  
ATOM   4533  HD1 ARG P 973      -8.097 -23.486  11.042  0.00  0.00      PROA  
ATOM   4534  HD2 ARG P 973      -7.752 -22.437  12.518  0.00  0.00      PROA  
ATOM   4535  NE  ARG P 973      -6.400 -22.158  10.849  0.00  0.00      PROA  
ATOM   4536  HE  ARG P 973      -6.376 -21.802   9.915  0.00  0.00      PROA  
ATOM   4537  CZ  ARG P 973      -5.289 -22.746  11.232  0.00  0.00      PROA  
ATOM   4538  NH1 ARG P 973      -4.225 -22.473  10.515  0.00  0.00      PROA  
ATOM   4539 HH11 ARG P 973      -4.314 -22.196   9.558  0.00  0.00      PROA  
ATOM   4540 HH12 ARG P 973      -3.283 -22.676  10.782  0.00  0.00      PROA  
ATOM   4541  NH2 ARG P 973      -5.215 -23.508  12.324  0.00  0.00      PROA  
ATOM   4542 HH21 ARG P 973      -5.988 -23.862  12.849  0.00  0.00      PROA  
ATOM   4543 HH22 ARG P 973      -4.296 -23.852  12.515  0.00  0.00      PROA  
ATOM   4544  C   ARG P 973     -12.411 -20.300  11.618  0.00  0.00      PROA  
ATOM   4545  O   ARG P 973     -13.348 -21.005  11.203  0.00  0.00      PROA  
ATOM   4546  N   ASP P 974     -12.697 -19.437  12.577  0.00  0.00      PROA  
ATOM   4547  HN  ASP P 974     -11.975 -18.864  12.957  0.00  0.00      PROA  
ATOM   4548  CA  ASP P 974     -14.041 -19.145  13.087  0.00  0.00      PROA  
ATOM   4549  HA  ASP P 974     -14.770 -19.580  12.420  0.00  0.00      PROA  
ATOM   4550  CB  ASP P 974     -14.144 -19.758  14.502  0.00  0.00      PROA  
ATOM   4551  HB1 ASP P 974     -14.946 -19.285  15.108  0.00  0.00      PROA  
ATOM   4552  HB2 ASP P 974     -13.199 -19.796  15.086  0.00  0.00      PROA  
ATOM   4553  CG  ASP P 974     -14.459 -21.275  14.452  0.00  0.00      PROA  
ATOM   4554  OD1 ASP P 974     -15.292 -21.680  13.712  0.00  0.00      PROA  
ATOM   4555  OD2 ASP P 974     -14.058 -21.896  15.483  0.00  0.00      PROA  
ATOM   4556  C   ASP P 974     -14.294 -17.634  13.227  0.00  0.00      PROA  
ATOM   4557  O   ASP P 974     -14.183 -17.017  14.280  0.00  0.00      PROA  
ATOM   4558  N   PRO P 975     -14.654 -16.908  12.142  0.00  0.00      PROA  
ATOM   4559  CD  PRO P 975     -14.918 -17.462  10.844  0.00  0.00      PROA  
ATOM   4560  HD1 PRO P 975     -15.744 -18.204  10.888  0.00  0.00      PROA  
ATOM   4561  HD2 PRO P 975     -13.979 -17.942  10.497  0.00  0.00      PROA  
ATOM   4562  CA  PRO P 975     -14.529 -15.454  12.061  0.00  0.00      PROA  
ATOM   4563  HA  PRO P 975     -13.594 -15.199  12.538  0.00  0.00      PROA  
ATOM   4564  CB  PRO P 975     -14.579 -15.042  10.551  0.00  0.00      PROA  
ATOM   4565  HB1 PRO P 975     -13.564 -14.993  10.101  0.00  0.00      PROA  
ATOM   4566  HB2 PRO P 975     -15.078 -14.082  10.296  0.00  0.00      PROA  
ATOM   4567  CG  PRO P 975     -15.241 -16.332   9.941  0.00  0.00      PROA  
ATOM   4568  HG1 PRO P 975     -16.333 -16.127   9.913  0.00  0.00      PROA  
ATOM   4569  HG2 PRO P 975     -14.889 -16.608   8.924  0.00  0.00      PROA  
ATOM   4570  C   PRO P 975     -15.532 -14.632  12.850  0.00  0.00      PROA  
ATOM   4571  O   PRO P 975     -15.103 -13.627  13.353  0.00  0.00      PROA  
ATOM   4572  N   GLN P 976     -16.745 -15.103  12.980  0.00  0.00      PROA  
ATOM   4573  HN  GLN P 976     -16.928 -15.915  12.431  0.00  0.00      PROA  
ATOM   4574  CA  GLN P 976     -17.795 -14.621  13.842  0.00  0.00      PROA  
ATOM   4575  HA  GLN P 976     -17.866 -13.545  13.775  0.00  0.00      PROA  
ATOM   4576  CB  GLN P 976     -19.213 -15.153  13.384  0.00  0.00      PROA  
ATOM   4577  HB1 GLN P 976     -19.241 -14.692  12.373  0.00  0.00      PROA  
ATOM   4578  HB2 GLN P 976     -19.964 -14.740  14.091  0.00  0.00      PROA  
ATOM   4579  CG  GLN P 976     -19.521 -16.625  13.323  0.00  0.00      PROA  
ATOM   4580  HG1 GLN P 976     -20.485 -16.825  12.807  0.00  0.00      PROA  
ATOM   4581  HG2 GLN P 976     -19.590 -17.033  14.354  0.00  0.00      PROA  
ATOM   4582  CD  GLN P 976     -18.552 -17.474  12.494  0.00  0.00      PROA  
ATOM   4583  OE1 GLN P 976     -17.860 -18.297  13.046  0.00  0.00      PROA  
ATOM   4584  NE2 GLN P 976     -18.505 -17.335  11.129  0.00  0.00      PROA  
ATOM   4585 HE21 GLN P 976     -17.718 -17.797  10.719  0.00  0.00      PROA  
ATOM   4586 HE22 GLN P 976     -19.087 -16.727  10.590  0.00  0.00      PROA  
ATOM   4587  C   GLN P 976     -17.578 -14.883  15.269  0.00  0.00      PROA  
ATOM   4588  O   GLN P 976     -18.338 -14.395  16.109  0.00  0.00      PROA  
ATOM   4589  N   ARG P 977     -16.519 -15.589  15.649  0.00  0.00      PROA  
ATOM   4590  HN  ARG P 977     -15.941 -15.985  14.940  0.00  0.00      PROA  
ATOM   4591  CA  ARG P 977     -16.156 -15.857  17.004  0.00  0.00      PROA  
ATOM   4592  HA  ARG P 977     -16.959 -15.474  17.617  0.00  0.00      PROA  
ATOM   4593  CB  ARG P 977     -15.870 -17.354  17.288  0.00  0.00      PROA  
ATOM   4594  HB1 ARG P 977     -15.698 -17.446  18.382  0.00  0.00      PROA  
ATOM   4595  HB2 ARG P 977     -14.921 -17.609  16.770  0.00  0.00      PROA  
ATOM   4596  CG  ARG P 977     -17.006 -18.325  16.938  0.00  0.00      PROA  
ATOM   4597  HG1 ARG P 977     -16.703 -19.386  17.071  0.00  0.00      PROA  
ATOM   4598  HG2 ARG P 977     -17.181 -18.204  15.848  0.00  0.00      PROA  
ATOM   4599  CD  ARG P 977     -18.375 -18.247  17.671  0.00  0.00      PROA  
ATOM   4600  HD1 ARG P 977     -19.115 -18.957  17.242  0.00  0.00      PROA  
ATOM   4601  HD2 ARG P 977     -18.805 -17.245  17.459  0.00  0.00      PROA  
ATOM   4602  NE  ARG P 977     -18.143 -18.475  19.140  0.00  0.00      PROA  
ATOM   4603  HE  ARG P 977     -17.936 -17.670  19.696  0.00  0.00      PROA  
ATOM   4604  CZ  ARG P 977     -17.912 -19.665  19.703  0.00  0.00      PROA  
ATOM   4605  NH1 ARG P 977     -17.546 -19.688  20.953  0.00  0.00      PROA  
ATOM   4606 HH11 ARG P 977     -17.582 -18.790  21.390  0.00  0.00      PROA  
ATOM   4607 HH12 ARG P 977     -17.637 -20.539  21.470  0.00  0.00      PROA  
ATOM   4608  NH2 ARG P 977     -17.986 -20.774  19.054  0.00  0.00      PROA  
ATOM   4609 HH21 ARG P 977     -18.478 -20.932  18.198  0.00  0.00      PROA  
ATOM   4610 HH22 ARG P 977     -17.428 -21.489  19.474  0.00  0.00      PROA  
ATOM   4611  C   ARG P 977     -15.076 -14.993  17.466  0.00  0.00      PROA  
ATOM   4612  O   ARG P 977     -14.620 -15.115  18.559  0.00  0.00      PROA  
ATOM   4613  N   TYR P 978     -14.548 -14.092  16.548  0.00  0.00      PROA  
ATOM   4614  HN  TYR P 978     -15.099 -14.026  15.719  0.00  0.00      PROA  
ATOM   4615  CA  TYR P 978     -13.457 -13.132  16.673  0.00  0.00      PROA  
ATOM   4616  HA  TYR P 978     -13.344 -13.021  17.741  0.00  0.00      PROA  
ATOM   4617  CB  TYR P 978     -12.144 -13.738  16.029  0.00  0.00      PROA  
ATOM   4618  HB1 TYR P 978     -11.342 -12.980  15.898  0.00  0.00      PROA  
ATOM   4619  HB2 TYR P 978     -12.482 -14.190  15.072  0.00  0.00      PROA  
ATOM   4620  CG  TYR P 978     -11.433 -14.745  16.951  0.00  0.00      PROA  
ATOM   4621  CD1 TYR P 978     -11.324 -16.101  16.624  0.00  0.00      PROA  
ATOM   4622  HD1 TYR P 978     -11.742 -16.463  15.697  0.00  0.00      PROA  
ATOM   4623  CE1 TYR P 978     -10.684 -17.058  17.496  0.00  0.00      PROA  
ATOM   4624  HE1 TYR P 978     -10.545 -18.099  17.244  0.00  0.00      PROA  
ATOM   4625  CZ  TYR P 978     -10.061 -16.613  18.611  0.00  0.00      PROA  
ATOM   4626  OH  TYR P 978      -9.291 -17.602  19.343  0.00  0.00      PROA  
ATOM   4627  HH  TYR P 978      -9.089 -17.269  20.221  0.00  0.00      PROA  
ATOM   4628  CD2 TYR P 978     -10.793 -14.333  18.188  0.00  0.00      PROA  
ATOM   4629  HD2 TYR P 978     -10.740 -13.274  18.392  0.00  0.00      PROA  
ATOM   4630  CE2 TYR P 978     -10.165 -15.271  19.018  0.00  0.00      PROA  
ATOM   4631  HE2 TYR P 978      -9.671 -14.900  19.904  0.00  0.00      PROA  
ATOM   4632  C   TYR P 978     -13.756 -11.662  16.189  0.00  0.00      PROA  
ATOM   4633  O   TYR P 978     -13.233 -10.719  16.758  0.00  0.00      PROA  
ATOM   4634  N   LEU P 979     -14.653 -11.447  15.261  0.00  0.00      PROA  
ATOM   4635  HN  LEU P 979     -14.948 -12.120  14.587  0.00  0.00      PROA  
ATOM   4636  CA  LEU P 979     -15.141 -10.120  15.008  0.00  0.00      PROA  
ATOM   4637  HA  LEU P 979     -14.805  -9.489  15.817  0.00  0.00      PROA  
ATOM   4638  CB  LEU P 979     -14.751  -9.548  13.593  0.00  0.00      PROA  
ATOM   4639  HB1 LEU P 979     -15.325  -8.618  13.392  0.00  0.00      PROA  
ATOM   4640  HB2 LEU P 979     -15.192 -10.281  12.883  0.00  0.00      PROA  
ATOM   4641  CG  LEU P 979     -13.199  -9.311  13.435  0.00  0.00      PROA  
ATOM   4642  HG  LEU P 979     -12.577 -10.205  13.652  0.00  0.00      PROA  
ATOM   4643  CD1 LEU P 979     -12.893  -8.702  12.046  0.00  0.00      PROA  
ATOM   4644 HD11 LEU P 979     -11.851  -8.328  11.955  0.00  0.00      PROA  
ATOM   4645 HD12 LEU P 979     -13.553  -7.884  11.685  0.00  0.00      PROA  
ATOM   4646 HD13 LEU P 979     -12.952  -9.482  11.257  0.00  0.00      PROA  
ATOM   4647  CD2 LEU P 979     -12.811  -8.197  14.521  0.00  0.00      PROA  
ATOM   4648 HD21 LEU P 979     -11.747  -7.976  14.292  0.00  0.00      PROA  
ATOM   4649 HD22 LEU P 979     -12.938  -8.547  15.568  0.00  0.00      PROA  
ATOM   4650 HD23 LEU P 979     -13.432  -7.299  14.312  0.00  0.00      PROA  
ATOM   4651  C   LEU P 979     -16.659 -10.067  15.117  0.00  0.00      PROA  
ATOM   4652  O   LEU P 979     -17.449 -10.973  14.690  0.00  0.00      PROA  
ATOM   4653  N   VAL P 980     -17.197  -9.004  15.542  0.00  0.00      PROA  
ATOM   4654  HN  VAL P 980     -16.578  -8.257  15.771  0.00  0.00      PROA  
ATOM   4655  CA  VAL P 980     -18.647  -8.937  16.005  0.00  0.00      PROA  
ATOM   4656  HA  VAL P 980     -19.079  -9.914  16.163  0.00  0.00      PROA  
ATOM   4657  CB  VAL P 980     -18.799  -8.299  17.362  0.00  0.00      PROA  
ATOM   4658  HB  VAL P 980     -18.658  -7.199  17.303  0.00  0.00      PROA  
ATOM   4659  CG1 VAL P 980     -20.143  -8.645  17.864  0.00  0.00      PROA  
ATOM   4660 HG11 VAL P 980     -20.093  -8.107  18.835  0.00  0.00      PROA  
ATOM   4661 HG12 VAL P 980     -20.245  -9.702  18.189  0.00  0.00      PROA  
ATOM   4662 HG13 VAL P 980     -20.985  -8.254  17.253  0.00  0.00      PROA  
ATOM   4663  CG2 VAL P 980     -17.741  -8.806  18.412  0.00  0.00      PROA  
ATOM   4664 HG21 VAL P 980     -16.693  -8.483  18.233  0.00  0.00      PROA  
ATOM   4665 HG22 VAL P 980     -17.657  -9.904  18.263  0.00  0.00      PROA  
ATOM   4666 HG23 VAL P 980     -17.996  -8.457  19.435  0.00  0.00      PROA  
ATOM   4667  C   VAL P 980     -19.459  -8.163  15.010  0.00  0.00      PROA  
ATOM   4668  O   VAL P 980     -19.858  -7.025  15.258  0.00  0.00      PROA  
ATOM   4669  N   ILE P 981     -19.708  -8.689  13.788  0.00  0.00      PROA  
ATOM   4670  HN  ILE P 981     -19.495  -9.649  13.624  0.00  0.00      PROA  
ATOM   4671  CA  ILE P 981     -20.319  -7.914  12.723  0.00  0.00      PROA  
ATOM   4672  HA  ILE P 981     -20.423  -6.867  12.967  0.00  0.00      PROA  
ATOM   4673  CB  ILE P 981     -19.406  -7.856  11.470  0.00  0.00      PROA  
ATOM   4674  HB  ILE P 981     -19.213  -8.913  11.188  0.00  0.00      PROA  
ATOM   4675  CG2 ILE P 981     -20.220  -7.261  10.274  0.00  0.00      PROA  
ATOM   4676 HG21 ILE P 981     -19.656  -7.122   9.327  0.00  0.00      PROA  
ATOM   4677 HG22 ILE P 981     -20.465  -6.214  10.551  0.00  0.00      PROA  
ATOM   4678 HG23 ILE P 981     -21.095  -7.877   9.975  0.00  0.00      PROA  
ATOM   4679  CG1 ILE P 981     -18.119  -7.164  11.793  0.00  0.00      PROA  
ATOM   4680 HG11 ILE P 981     -17.538  -7.767  12.524  0.00  0.00      PROA  
ATOM   4681 HG12 ILE P 981     -18.416  -6.208  12.275  0.00  0.00      PROA  
ATOM   4682  CD  ILE P 981     -17.299  -6.850  10.566  0.00  0.00      PROA  
ATOM   4683  HD1 ILE P 981     -17.111  -7.760   9.957  0.00  0.00      PROA  
ATOM   4684  HD2 ILE P 981     -16.324  -6.400  10.849  0.00  0.00      PROA  
ATOM   4685  HD3 ILE P 981     -17.771  -6.088   9.909  0.00  0.00      PROA  
ATOM   4686  C   ILE P 981     -21.709  -8.447  12.399  0.00  0.00      PROA  
ATOM   4687  O   ILE P 981     -21.917  -9.621  12.110  0.00  0.00      PROA  
ATOM   4688  N   GLN P 982     -22.642  -7.584  12.539  0.00  0.00      PROA  
ATOM   4689  HN  GLN P 982     -22.401  -6.642  12.760  0.00  0.00      PROA  
ATOM   4690  CA  GLN P 982     -24.018  -7.968  12.224  0.00  0.00      PROA  
ATOM   4691  HA  GLN P 982     -24.186  -8.955  12.629  0.00  0.00      PROA  
ATOM   4692  CB  GLN P 982     -25.156  -7.066  12.980  0.00  0.00      PROA  
ATOM   4693  HB1 GLN P 982     -26.109  -7.627  12.875  0.00  0.00      PROA  
ATOM   4694  HB2 GLN P 982     -25.257  -6.040  12.565  0.00  0.00      PROA  
ATOM   4695  CG  GLN P 982     -24.967  -6.919  14.479  0.00  0.00      PROA  
ATOM   4696  HG1 GLN P 982     -25.984  -6.777  14.901  0.00  0.00      PROA  
ATOM   4697  HG2 GLN P 982     -24.416  -5.996  14.760  0.00  0.00      PROA  
ATOM   4698  CD  GLN P 982     -24.493  -8.111  15.194  0.00  0.00      PROA  
ATOM   4699  OE1 GLN P 982     -25.210  -9.124  15.313  0.00  0.00      PROA  
ATOM   4700  NE2 GLN P 982     -23.174  -8.083  15.614  0.00  0.00      PROA  
ATOM   4701 HE21 GLN P 982     -22.775  -8.898  16.034  0.00  0.00      PROA  
ATOM   4702 HE22 GLN P 982     -22.684  -7.212  15.661  0.00  0.00      PROA  
ATOM   4703  C   GLN P 982     -24.320  -8.043  10.703  0.00  0.00      PROA  
ATOM   4704  O   GLN P 982     -23.824  -7.234   9.942  0.00  0.00      PROA  
ATOM   4705  N   GLY P 983     -25.047  -9.162  10.252  0.00  0.00      PROA  
ATOM   4706  HN  GLY P 983     -25.524  -9.706  10.938  0.00  0.00      PROA  
ATOM   4707  CA  GLY P 983     -25.236  -9.465   8.820  0.00  0.00      PROA  
ATOM   4708  HA1 GLY P 983     -25.562  -8.579   8.296  0.00  0.00      PROA  
ATOM   4709  HA2 GLY P 983     -25.903 -10.315   8.816  0.00  0.00      PROA  
ATOM   4710  C   GLY P 983     -24.008  -9.788   8.103  0.00  0.00      PROA  
ATOM   4711  O   GLY P 983     -23.913  -9.655   6.924  0.00  0.00      PROA  
ATOM   4712  N   ASP P 984     -23.057 -10.338   8.811  0.00  0.00      PROA  
ATOM   4713  HN  ASP P 984     -23.238 -10.576   9.762  0.00  0.00      PROA  
ATOM   4714  CA  ASP P 984     -21.825 -10.769   8.189  0.00  0.00      PROA  
ATOM   4715  HA  ASP P 984     -21.339  -9.905   7.761  0.00  0.00      PROA  
ATOM   4716  CB  ASP P 984     -20.822 -11.206   9.336  0.00  0.00      PROA  
ATOM   4717  HB1 ASP P 984     -20.667 -10.314   9.980  0.00  0.00      PROA  
ATOM   4718  HB2 ASP P 984     -19.856 -11.402   8.823  0.00  0.00      PROA  
ATOM   4719  CG  ASP P 984     -21.289 -12.357  10.256  0.00  0.00      PROA  
ATOM   4720  OD1 ASP P 984     -20.398 -12.869  11.018  0.00  0.00      PROA  
ATOM   4721  OD2 ASP P 984     -22.443 -12.800  10.242  0.00  0.00      PROA  
ATOM   4722  C   ASP P 984     -21.900 -11.784   6.974  0.00  0.00      PROA  
ATOM   4723  O   ASP P 984     -21.238 -11.540   5.962  0.00  0.00      PROA  
ATOM   4724  N   GLU P 985     -22.685 -12.869   6.999  0.00  0.00      PROA  
ATOM   4725  HN  GLU P 985     -23.204 -13.102   7.817  0.00  0.00      PROA  
ATOM   4726  CA  GLU P 985     -22.678 -13.883   5.935  0.00  0.00      PROA  
ATOM   4727  HA  GLU P 985     -21.674 -14.227   5.738  0.00  0.00      PROA  
ATOM   4728  CB  GLU P 985     -23.822 -14.922   6.267  0.00  0.00      PROA  
ATOM   4729  HB1 GLU P 985     -24.211 -15.434   5.361  0.00  0.00      PROA  
ATOM   4730  HB2 GLU P 985     -24.718 -14.353   6.595  0.00  0.00      PROA  
ATOM   4731  CG  GLU P 985     -23.431 -15.969   7.364  0.00  0.00      PROA  
ATOM   4732  HG1 GLU P 985     -23.145 -15.527   8.342  0.00  0.00      PROA  
ATOM   4733  HG2 GLU P 985     -22.521 -16.537   7.073  0.00  0.00      PROA  
ATOM   4734  CD  GLU P 985     -24.534 -17.018   7.568  0.00  0.00      PROA  
ATOM   4735  OE1 GLU P 985     -25.462 -17.149   6.741  0.00  0.00      PROA  
ATOM   4736  OE2 GLU P 985     -24.403 -17.868   8.558  0.00  0.00      PROA  
ATOM   4737  C   GLU P 985     -23.023 -13.373   4.525  0.00  0.00      PROA  
ATOM   4738  O   GLU P 985     -22.610 -13.910   3.466  0.00  0.00      PROA  
ATOM   4739  N   ARG P 986     -23.849 -12.257   4.600  0.00  0.00      PROA  
ATOM   4740  HN  ARG P 986     -24.178 -11.995   5.504  0.00  0.00      PROA  
ATOM   4741  CA  ARG P 986     -24.288 -11.591   3.438  0.00  0.00      PROA  
ATOM   4742  HA  ARG P 986     -24.280 -12.290   2.614  0.00  0.00      PROA  
ATOM   4743  CB  ARG P 986     -25.726 -11.044   3.461  0.00  0.00      PROA  
ATOM   4744  HB1 ARG P 986     -26.407 -11.910   3.608  0.00  0.00      PROA  
ATOM   4745  HB2 ARG P 986     -25.937 -10.611   2.460  0.00  0.00      PROA  
ATOM   4746  CG  ARG P 986     -25.948  -9.956   4.549  0.00  0.00      PROA  
ATOM   4747  HG1 ARG P 986     -25.195  -9.149   4.423  0.00  0.00      PROA  
ATOM   4748  HG2 ARG P 986     -25.994 -10.488   5.524  0.00  0.00      PROA  
ATOM   4749  CD  ARG P 986     -27.242  -9.196   4.296  0.00  0.00      PROA  
ATOM   4750  HD1 ARG P 986     -28.077  -9.912   4.453  0.00  0.00      PROA  
ATOM   4751  HD2 ARG P 986     -27.379  -8.703   3.310  0.00  0.00      PROA  
ATOM   4752  NE  ARG P 986     -27.313  -8.204   5.424  0.00  0.00      PROA  
ATOM   4753  HE  ARG P 986     -27.914  -8.430   6.190  0.00  0.00      PROA  
ATOM   4754  CZ  ARG P 986     -26.762  -6.977   5.409  0.00  0.00      PROA  
ATOM   4755  NH1 ARG P 986     -25.872  -6.567   4.582  0.00  0.00      PROA  
ATOM   4756 HH11 ARG P 986     -25.534  -7.194   3.881  0.00  0.00      PROA  
ATOM   4757 HH12 ARG P 986     -25.794  -5.574   4.491  0.00  0.00      PROA  
ATOM   4758  NH2 ARG P 986     -27.222  -6.100   6.340  0.00  0.00      PROA  
ATOM   4759 HH21 ARG P 986     -27.669  -6.486   7.147  0.00  0.00      PROA  
ATOM   4760 HH22 ARG P 986     -27.014  -5.125   6.256  0.00  0.00      PROA  
ATOM   4761  C   ARG P 986     -23.324 -10.536   2.877  0.00  0.00      PROA  
ATOM   4762  O   ARG P 986     -23.494 -10.141   1.707  0.00  0.00      PROA  
ATOM   4763  N   MET P 987     -22.289  -9.985   3.561  0.00  0.00      PROA  
ATOM   4764  HN  MET P 987     -22.245 -10.239   4.524  0.00  0.00      PROA  
ATOM   4765  CA  MET P 987     -21.286  -9.134   3.034  0.00  0.00      PROA  
ATOM   4766  HA  MET P 987     -21.802  -8.256   2.674  0.00  0.00      PROA  
ATOM   4767  CB  MET P 987     -20.277  -8.750   4.178  0.00  0.00      PROA  
ATOM   4768  HB1 MET P 987     -19.436  -8.151   3.769  0.00  0.00      PROA  
ATOM   4769  HB2 MET P 987     -19.850  -9.669   4.635  0.00  0.00      PROA  
ATOM   4770  CG  MET P 987     -20.883  -8.215   5.490  0.00  0.00      PROA  
ATOM   4771  HG1 MET P 987     -20.182  -8.100   6.344  0.00  0.00      PROA  
ATOM   4772  HG2 MET P 987     -21.666  -8.923   5.837  0.00  0.00      PROA  
ATOM   4773  SD  MET P 987     -21.652  -6.554   5.379  0.00  0.00      PROA  
ATOM   4774  CE  MET P 987     -22.298  -6.489   7.056  0.00  0.00      PROA  
ATOM   4775  HE1 MET P 987     -21.470  -6.429   7.794  0.00  0.00      PROA  
ATOM   4776  HE2 MET P 987     -22.797  -7.462   7.255  0.00  0.00      PROA  
ATOM   4777  HE3 MET P 987     -23.188  -5.834   7.168  0.00  0.00      PROA  
ATOM   4778  C   MET P 987     -20.561  -9.632   1.858  0.00  0.00      PROA  
ATOM   4779  O   MET P 987     -20.013 -10.756   1.928  0.00  0.00      PROA  
ATOM   4780  N   HSD P 988     -20.450  -8.909   0.769  0.00  0.00      PROA  
ATOM   4781  HN  HSD P 988     -20.903  -8.025   0.853  0.00  0.00      PROA  
ATOM   4782  CA  HSD P 988     -19.630  -9.300  -0.291  0.00  0.00      PROA  
ATOM   4783  HA  HSD P 988     -18.739  -9.772   0.096  0.00  0.00      PROA  
ATOM   4784  CB  HSD P 988     -20.392 -10.304  -1.151  0.00  0.00      PROA  
ATOM   4785  HB1 HSD P 988     -21.231  -9.871  -1.737  0.00  0.00      PROA  
ATOM   4786  HB2 HSD P 988     -20.819 -11.072  -0.471  0.00  0.00      PROA  
ATOM   4787  ND1 HSD P 988     -19.178 -10.579  -3.410  0.00  0.00      PROA  
ATOM   4788  HD1 HSD P 988     -19.385  -9.692  -3.821  0.00  0.00      PROA  
ATOM   4789  CG  HSD P 988     -19.472 -11.026  -2.127  0.00  0.00      PROA  
ATOM   4790  CE1 HSD P 988     -18.640 -11.649  -4.069  0.00  0.00      PROA  
ATOM   4791  HE1 HSD P 988     -18.381 -11.504  -5.118  0.00  0.00      PROA  
ATOM   4792  NE2 HSD P 988     -18.569 -12.755  -3.346  0.00  0.00      PROA  
ATOM   4793  CD2 HSD P 988     -19.042 -12.353  -2.092  0.00  0.00      PROA  
ATOM   4794  HD2 HSD P 988     -19.089 -13.138  -1.348  0.00  0.00      PROA  
ATOM   4795  C   HSD P 988     -19.206  -8.006  -0.966  0.00  0.00      PROA  
ATOM   4796  O   HSD P 988     -19.870  -6.991  -0.790  0.00  0.00      PROA  
ATOM   4797  N   LEU P 989     -18.013  -8.030  -1.605  0.00  0.00      PROA  
ATOM   4798  HN  LEU P 989     -17.450  -8.772  -1.249  0.00  0.00      PROA  
ATOM   4799  CA  LEU P 989     -17.369  -6.948  -2.272  0.00  0.00      PROA  
ATOM   4800  HA  LEU P 989     -18.087  -6.229  -2.637  0.00  0.00      PROA  
ATOM   4801  CB  LEU P 989     -16.334  -6.333  -1.360  0.00  0.00      PROA  
ATOM   4802  HB1 LEU P 989     -15.840  -5.555  -1.981  0.00  0.00      PROA  
ATOM   4803  HB2 LEU P 989     -15.680  -7.105  -0.901  0.00  0.00      PROA  
ATOM   4804  CG  LEU P 989     -16.807  -5.571  -0.049  0.00  0.00      PROA  
ATOM   4805  HG  LEU P 989     -17.555  -6.269   0.385  0.00  0.00      PROA  
ATOM   4806  CD1 LEU P 989     -15.690  -5.380   1.005  0.00  0.00      PROA  
ATOM   4807 HD11 LEU P 989     -14.992  -6.233   1.138  0.00  0.00      PROA  
ATOM   4808 HD12 LEU P 989     -16.042  -5.013   1.993  0.00  0.00      PROA  
ATOM   4809 HD13 LEU P 989     -15.035  -4.590   0.579  0.00  0.00      PROA  
ATOM   4810  CD2 LEU P 989     -17.431  -4.193  -0.171  0.00  0.00      PROA  
ATOM   4811 HD21 LEU P 989     -16.725  -3.410  -0.520  0.00  0.00      PROA  
ATOM   4812 HD22 LEU P 989     -17.723  -3.892   0.857  0.00  0.00      PROA  
ATOM   4813 HD23 LEU P 989     -18.444  -4.136  -0.624  0.00  0.00      PROA  
ATOM   4814  C   LEU P 989     -16.795  -7.438  -3.592  0.00  0.00      PROA  
ATOM   4815  O   LEU P 989     -16.385  -8.604  -3.611  0.00  0.00      PROA  
ATOM   4816  N   PRO P 990     -16.720  -6.653  -4.667  0.00  0.00      PROA  
ATOM   4817  CD  PRO P 990     -16.705  -5.178  -4.624  0.00  0.00      PROA  
ATOM   4818  HD1 PRO P 990     -15.702  -4.829  -4.298  0.00  0.00      PROA  
ATOM   4819  HD2 PRO P 990     -17.489  -4.784  -3.943  0.00  0.00      PROA  
ATOM   4820  CA  PRO P 990     -16.448  -7.136  -6.026  0.00  0.00      PROA  
ATOM   4821  HA  PRO P 990     -17.358  -7.553  -6.432  0.00  0.00      PROA  
ATOM   4822  CB  PRO P 990     -16.048  -5.816  -6.758  0.00  0.00      PROA  
ATOM   4823  HB1 PRO P 990     -16.113  -5.883  -7.865  0.00  0.00      PROA  
ATOM   4824  HB2 PRO P 990     -14.959  -5.653  -6.603  0.00  0.00      PROA  
ATOM   4825  CG  PRO P 990     -16.928  -4.727  -6.141  0.00  0.00      PROA  
ATOM   4826  HG1 PRO P 990     -16.609  -3.687  -6.364  0.00  0.00      PROA  
ATOM   4827  HG2 PRO P 990     -18.006  -4.886  -6.360  0.00  0.00      PROA  
ATOM   4828  C   PRO P 990     -15.449  -8.272  -6.266  0.00  0.00      PROA  
ATOM   4829  O   PRO P 990     -14.253  -8.185  -5.951  0.00  0.00      PROA  
ATOM   4830  N   SER P 991     -15.890  -9.366  -6.803  0.00  0.00      PROA  
ATOM   4831  HN  SER P 991     -16.832  -9.617  -7.012  0.00  0.00      PROA  
ATOM   4832  CA  SER P 991     -14.953 -10.355  -7.357  0.00  0.00      PROA  
ATOM   4833  HA  SER P 991     -14.403 -10.732  -6.508  0.00  0.00      PROA  
ATOM   4834  CB  SER P 991     -15.715 -11.599  -7.958  0.00  0.00      PROA  
ATOM   4835  HB1 SER P 991     -15.996 -11.454  -9.023  0.00  0.00      PROA  
ATOM   4836  HB2 SER P 991     -16.644 -11.699  -7.357  0.00  0.00      PROA  
ATOM   4837  OG  SER P 991     -14.860 -12.716  -7.932  0.00  0.00      PROA  
ATOM   4838  HG1 SER P 991     -15.042 -13.301  -8.671  0.00  0.00      PROA  
ATOM   4839  C   SER P 991     -14.065  -9.842  -8.568  0.00  0.00      PROA  
ATOM   4840  O   SER P 991     -14.461  -8.744  -9.033  0.00  0.00      PROA  
ATOM   4841  N   PRO P 992     -13.068 -10.440  -9.183  0.00  0.00      PROA  
ATOM   4842  CD  PRO P 992     -12.212 -11.462  -8.528  0.00  0.00      PROA  
ATOM   4843  HD1 PRO P 992     -12.507 -12.501  -8.787  0.00  0.00      PROA  
ATOM   4844  HD2 PRO P 992     -12.299 -11.361  -7.425  0.00  0.00      PROA  
ATOM   4845  CA  PRO P 992     -12.370  -9.899 -10.354  0.00  0.00      PROA  
ATOM   4846  HA  PRO P 992     -12.050  -8.906 -10.077  0.00  0.00      PROA  
ATOM   4847  CB  PRO P 992     -11.206 -10.843 -10.518  0.00  0.00      PROA  
ATOM   4848  HB1 PRO P 992     -10.309 -10.440 -11.037  0.00  0.00      PROA  
ATOM   4849  HB2 PRO P 992     -11.545 -11.718 -11.112  0.00  0.00      PROA  
ATOM   4850  CG  PRO P 992     -10.835 -11.197  -9.029  0.00  0.00      PROA  
ATOM   4851  HG1 PRO P 992     -10.125 -12.051  -9.075  0.00  0.00      PROA  
ATOM   4852  HG2 PRO P 992     -10.504 -10.246  -8.560  0.00  0.00      PROA  
ATOM   4853  C   PRO P 992     -13.287  -9.540 -11.569  0.00  0.00      PROA  
ATOM   4854  O   PRO P 992     -13.179  -8.471 -12.114  0.00  0.00      PROA  
ATOM   4855  N   THR P 993     -14.275 -10.425 -11.965  0.00  0.00      PROA  
ATOM   4856  HN  THR P 993     -14.384 -11.243 -11.405  0.00  0.00      PROA  
ATOM   4857  CA  THR P 993     -15.212 -10.218 -12.999  0.00  0.00      PROA  
ATOM   4858  HA  THR P 993     -14.784  -9.985 -13.963  0.00  0.00      PROA  
ATOM   4859  CB  THR P 993     -16.193 -11.411 -13.129  0.00  0.00      PROA  
ATOM   4860  HB  THR P 993     -17.170 -11.054 -13.521  0.00  0.00      PROA  
ATOM   4861  OG1 THR P 993     -16.388 -12.062 -11.867  0.00  0.00      PROA  
ATOM   4862  HG1 THR P 993     -16.960 -12.821 -12.005  0.00  0.00      PROA  
ATOM   4863  CG2 THR P 993     -15.558 -12.454 -14.145  0.00  0.00      PROA  
ATOM   4864 HG21 THR P 993     -14.478 -12.596 -13.925  0.00  0.00      PROA  
ATOM   4865 HG22 THR P 993     -15.669 -12.086 -15.187  0.00  0.00      PROA  
ATOM   4866 HG23 THR P 993     -16.137 -13.398 -14.050  0.00  0.00      PROA  
ATOM   4867  C   THR P 993     -16.059  -8.934 -12.741  0.00  0.00      PROA  
ATOM   4868  O   THR P 993     -16.169  -8.104 -13.588  0.00  0.00      PROA  
ATOM   4869  N   ASP P 994     -16.672  -8.806 -11.514  0.00  0.00      PROA  
ATOM   4870  HN  ASP P 994     -16.572  -9.556 -10.864  0.00  0.00      PROA  
ATOM   4871  CA  ASP P 994     -17.349  -7.606 -11.045  0.00  0.00      PROA  
ATOM   4872  HA  ASP P 994     -18.040  -7.370 -11.840  0.00  0.00      PROA  
ATOM   4873  CB  ASP P 994     -18.012  -7.932  -9.699  0.00  0.00      PROA  
ATOM   4874  HB1 ASP P 994     -18.470  -7.031  -9.236  0.00  0.00      PROA  
ATOM   4875  HB2 ASP P 994     -17.331  -8.365  -8.936  0.00  0.00      PROA  
ATOM   4876  CG  ASP P 994     -19.252  -8.813  -9.924  0.00  0.00      PROA  
ATOM   4877  OD1 ASP P 994     -19.873  -9.175  -8.893  0.00  0.00      PROA  
ATOM   4878  OD2 ASP P 994     -19.706  -8.993 -11.063  0.00  0.00      PROA  
ATOM   4879  C   ASP P 994     -16.419  -6.337 -10.951  0.00  0.00      PROA  
ATOM   4880  O   ASP P 994     -16.814  -5.186 -11.230  0.00  0.00      PROA  
ATOM   4881  N   SER P 995     -15.138  -6.589 -10.514  0.00  0.00      PROA  
ATOM   4882  HN  SER P 995     -15.108  -7.440  -9.996  0.00  0.00      PROA  
ATOM   4883  CA  SER P 995     -14.075  -5.561 -10.381  0.00  0.00      PROA  
ATOM   4884  HA  SER P 995     -14.400  -4.795  -9.692  0.00  0.00      PROA  
ATOM   4885  CB  SER P 995     -12.748  -6.137  -9.851  0.00  0.00      PROA  
ATOM   4886  HB1 SER P 995     -11.980  -5.335  -9.815  0.00  0.00      PROA  
ATOM   4887  HB2 SER P 995     -12.341  -6.895 -10.553  0.00  0.00      PROA  
ATOM   4888  OG  SER P 995     -12.823  -6.626  -8.506  0.00  0.00      PROA  
ATOM   4889  HG1 SER P 995     -13.461  -7.343  -8.484  0.00  0.00      PROA  
ATOM   4890  C   SER P 995     -13.710  -4.891 -11.710  0.00  0.00      PROA  
ATOM   4891  O   SER P 995     -13.329  -3.744 -11.740  0.00  0.00      PROA  
ATOM   4892  N   ASN P 996     -13.739  -5.574 -12.918  0.00  0.00      PROA  
ATOM   4893  HN  ASN P 996     -13.932  -6.550 -12.987  0.00  0.00      PROA  
ATOM   4894  CA  ASN P 996     -13.573  -4.859 -14.190  0.00  0.00      PROA  
ATOM   4895  HA  ASN P 996     -12.696  -4.229 -14.216  0.00  0.00      PROA  
ATOM   4896  CB  ASN P 996     -13.461  -5.994 -15.292  0.00  0.00      PROA  
ATOM   4897  HB1 ASN P 996     -13.636  -5.596 -16.315  0.00  0.00      PROA  
ATOM   4898  HB2 ASN P 996     -14.279  -6.722 -15.105  0.00  0.00      PROA  
ATOM   4899  CG  ASN P 996     -12.125  -6.781 -15.261  0.00  0.00      PROA  
ATOM   4900  OD1 ASN P 996     -11.249  -6.632 -14.455  0.00  0.00      PROA  
ATOM   4901  ND2 ASN P 996     -12.001  -7.726 -16.176  0.00  0.00      PROA  
ATOM   4902 HD21 ASN P 996     -11.254  -8.385 -16.260  0.00  0.00      PROA  
ATOM   4903 HD22 ASN P 996     -12.753  -7.765 -16.834  0.00  0.00      PROA  
ATOM   4904  C   ASN P 996     -14.752  -3.874 -14.475  0.00  0.00      PROA  
ATOM   4905  O   ASN P 996     -14.524  -2.802 -15.090  0.00  0.00      PROA  
ATOM   4906  N   PHE P 997     -16.052  -4.135 -14.171  0.00  0.00      PROA  
ATOM   4907  HN  PHE P 997     -16.327  -5.036 -13.845  0.00  0.00      PROA  
ATOM   4908  CA  PHE P 997     -17.054  -3.147 -14.281  0.00  0.00      PROA  
ATOM   4909  HA  PHE P 997     -16.849  -2.616 -15.199  0.00  0.00      PROA  
ATOM   4910  CB  PHE P 997     -18.409  -3.952 -14.380  0.00  0.00      PROA  
ATOM   4911  HB1 PHE P 997     -19.261  -3.239 -14.412  0.00  0.00      PROA  
ATOM   4912  HB2 PHE P 997     -18.576  -4.434 -13.393  0.00  0.00      PROA  
ATOM   4913  CG  PHE P 997     -18.378  -4.966 -15.525  0.00  0.00      PROA  
ATOM   4914  CD1 PHE P 997     -18.579  -6.311 -15.337  0.00  0.00      PROA  
ATOM   4915  HD1 PHE P 997     -18.614  -6.703 -14.331  0.00  0.00      PROA  
ATOM   4916  CE1 PHE P 997     -18.565  -7.193 -16.441  0.00  0.00      PROA  
ATOM   4917  HE1 PHE P 997     -18.804  -8.210 -16.169  0.00  0.00      PROA  
ATOM   4918  CZ  PHE P 997     -18.429  -6.636 -17.657  0.00  0.00      PROA  
ATOM   4919  HZ  PHE P 997     -18.511  -7.337 -18.475  0.00  0.00      PROA  
ATOM   4920  CD2 PHE P 997     -18.181  -4.381 -16.814  0.00  0.00      PROA  
ATOM   4921  HD2 PHE P 997     -18.120  -3.312 -16.959  0.00  0.00      PROA  
ATOM   4922  CE2 PHE P 997     -18.271  -5.279 -17.867  0.00  0.00      PROA  
ATOM   4923  HE2 PHE P 997     -18.004  -4.893 -18.839  0.00  0.00      PROA  
ATOM   4924  C   PHE P 997     -17.279  -2.172 -13.159  0.00  0.00      PROA  
ATOM   4925  O   PHE P 997     -17.972  -1.171 -13.323  0.00  0.00      PROA  
ATOM   4926  N   TYR P 998     -16.573  -2.393 -11.991  0.00  0.00      PROA  
ATOM   4927  HN  TYR P 998     -16.173  -3.297 -11.858  0.00  0.00      PROA  
ATOM   4928  CA  TYR P 998     -16.327  -1.446 -10.911  0.00  0.00      PROA  
ATOM   4929  HA  TYR P 998     -17.290  -1.080 -10.588  0.00  0.00      PROA  
ATOM   4930  CB  TYR P 998     -15.586  -2.108  -9.698  0.00  0.00      PROA  
ATOM   4931  HB1 TYR P 998     -14.625  -2.612  -9.937  0.00  0.00      PROA  
ATOM   4932  HB2 TYR P 998     -16.316  -2.861  -9.331  0.00  0.00      PROA  
ATOM   4933  CG  TYR P 998     -15.348  -1.131  -8.590  0.00  0.00      PROA  
ATOM   4934  CD1 TYR P 998     -14.117  -0.583  -8.318  0.00  0.00      PROA  
ATOM   4935  HD1 TYR P 998     -13.295  -0.760  -8.996  0.00  0.00      PROA  
ATOM   4936  CE1 TYR P 998     -13.875   0.260  -7.250  0.00  0.00      PROA  
ATOM   4937  HE1 TYR P 998     -12.862   0.584  -7.066  0.00  0.00      PROA  
ATOM   4938  CZ  TYR P 998     -14.966   0.620  -6.404  0.00  0.00      PROA  
ATOM   4939  OH  TYR P 998     -14.736   1.465  -5.363  0.00  0.00      PROA  
ATOM   4940  HH  TYR P 998     -13.886   1.907  -5.427  0.00  0.00      PROA  
ATOM   4941  CD2 TYR P 998     -16.384  -0.812  -7.726  0.00  0.00      PROA  
ATOM   4942  HD2 TYR P 998     -17.354  -1.286  -7.723  0.00  0.00      PROA  
ATOM   4943  CE2 TYR P 998     -16.206   0.056  -6.606  0.00  0.00      PROA  
ATOM   4944  HE2 TYR P 998     -17.021   0.199  -5.912  0.00  0.00      PROA  
ATOM   4945  C   TYR P 998     -15.554  -0.195 -11.457  0.00  0.00      PROA  
ATOM   4946  O   TYR P 998     -15.845   0.970 -11.176  0.00  0.00      PROA  
ATOM   4947  N   ARG P 999     -14.466  -0.455 -12.221  0.00  0.00      PROA  
ATOM   4948  HN  ARG P 999     -14.236  -1.414 -12.371  0.00  0.00      PROA  
ATOM   4949  CA  ARG P 999     -13.460   0.452 -12.797  0.00  0.00      PROA  
ATOM   4950  HA  ARG P 999     -12.942   0.932 -11.979  0.00  0.00      PROA  
ATOM   4951  CB  ARG P 999     -12.345  -0.364 -13.483  0.00  0.00      PROA  
ATOM   4952  HB1 ARG P 999     -11.720   0.320 -14.097  0.00  0.00      PROA  
ATOM   4953  HB2 ARG P 999     -12.768  -1.192 -14.090  0.00  0.00      PROA  
ATOM   4954  CG  ARG P 999     -11.286  -0.941 -12.410  0.00  0.00      PROA  
ATOM   4955  HG1 ARG P 999     -11.776  -1.344 -11.498  0.00  0.00      PROA  
ATOM   4956  HG2 ARG P 999     -10.572  -0.164 -12.063  0.00  0.00      PROA  
ATOM   4957  CD  ARG P 999     -10.557  -2.231 -12.902  0.00  0.00      PROA  
ATOM   4958  HD1 ARG P 999     -11.305  -2.877 -13.409  0.00  0.00      PROA  
ATOM   4959  HD2 ARG P 999     -10.117  -2.742 -12.020  0.00  0.00      PROA  
ATOM   4960  NE  ARG P 999      -9.464  -1.895 -13.827  0.00  0.00      PROA  
ATOM   4961  HE  ARG P 999      -9.389  -0.982 -14.228  0.00  0.00      PROA  
ATOM   4962  CZ  ARG P 999      -8.392  -2.580 -14.075  0.00  0.00      PROA  
ATOM   4963  NH1 ARG P 999      -8.166  -3.790 -13.538  0.00  0.00      PROA  
ATOM   4964 HH11 ARG P 999      -7.262  -4.191 -13.691  0.00  0.00      PROA  
ATOM   4965 HH12 ARG P 999      -8.767  -4.318 -12.939  0.00  0.00      PROA  
ATOM   4966  NH2 ARG P 999      -7.482  -2.157 -14.915  0.00  0.00      PROA  
ATOM   4967 HH21 ARG P 999      -7.787  -1.368 -15.448  0.00  0.00      PROA  
ATOM   4968 HH22 ARG P 999      -6.743  -2.781 -15.170  0.00  0.00      PROA  
ATOM   4969  C   ARG P 999     -14.150   1.449 -13.708  0.00  0.00      PROA  
ATOM   4970  O   ARG P 999     -14.014   2.713 -13.604  0.00  0.00      PROA  
ATOM   4971  N   ALA P1000     -14.893   0.906 -14.642  0.00  0.00      PROA  
ATOM   4972  HN  ALA P1000     -15.061  -0.076 -14.612  0.00  0.00      PROA  
ATOM   4973  CA  ALA P1000     -15.478   1.631 -15.804  0.00  0.00      PROA  
ATOM   4974  HA  ALA P1000     -15.876   2.567 -15.440  0.00  0.00      PROA  
ATOM   4975  CB  ALA P1000     -14.401   1.906 -16.861  0.00  0.00      PROA  
ATOM   4976  HB1 ALA P1000     -13.519   2.404 -16.406  0.00  0.00      PROA  
ATOM   4977  HB2 ALA P1000     -14.764   2.592 -17.655  0.00  0.00      PROA  
ATOM   4978  HB3 ALA P1000     -14.140   0.955 -17.373  0.00  0.00      PROA  
ATOM   4979  C   ALA P1000     -16.633   0.882 -16.475  0.00  0.00      PROA  
ATOM   4980  O   ALA P1000     -16.894  -0.271 -16.158  0.00  0.00      PROA  
ATOM   4981  N   LEU P1001     -17.300   1.591 -17.407  0.00  0.00      PROA  
ATOM   4982  HN  LEU P1001     -16.952   2.465 -17.737  0.00  0.00      PROA  
ATOM   4983  CA  LEU P1001     -18.494   1.186 -18.144  0.00  0.00      PROA  
ATOM   4984  HA  LEU P1001     -19.248   0.972 -17.401  0.00  0.00      PROA  
ATOM   4985  CB  LEU P1001     -18.860   2.306 -19.192  0.00  0.00      PROA  
ATOM   4986  HB1 LEU P1001     -18.124   2.348 -20.023  0.00  0.00      PROA  
ATOM   4987  HB2 LEU P1001     -18.848   3.244 -18.597  0.00  0.00      PROA  
ATOM   4988  CG  LEU P1001     -20.309   2.030 -19.762  0.00  0.00      PROA  
ATOM   4989  HG  LEU P1001     -20.363   1.107 -20.378  0.00  0.00      PROA  
ATOM   4990  CD1 LEU P1001     -21.350   1.899 -18.681  0.00  0.00      PROA  
ATOM   4991 HD11 LEU P1001     -22.366   2.191 -19.023  0.00  0.00      PROA  
ATOM   4992 HD12 LEU P1001     -21.058   2.660 -17.926  0.00  0.00      PROA  
ATOM   4993 HD13 LEU P1001     -21.434   0.895 -18.212  0.00  0.00      PROA  
ATOM   4994  CD2 LEU P1001     -20.628   3.214 -20.697  0.00  0.00      PROA  
ATOM   4995 HD21 LEU P1001     -20.602   4.220 -20.227  0.00  0.00      PROA  
ATOM   4996 HD22 LEU P1001     -21.670   3.008 -21.022  0.00  0.00      PROA  
ATOM   4997 HD23 LEU P1001     -19.936   3.163 -21.565  0.00  0.00      PROA  
ATOM   4998  C   LEU P1001     -18.253  -0.025 -18.956  0.00  0.00      PROA  
ATOM   4999  O   LEU P1001     -19.148  -0.847 -19.206  0.00  0.00      PROA  
ATOM   5000  N   MET P1002     -17.057  -0.151 -19.584  0.00  0.00      PROA  
ATOM   5001  HN  MET P1002     -16.346   0.508 -19.351  0.00  0.00      PROA  
ATOM   5002  CA  MET P1002     -16.651  -1.332 -20.407  0.00  0.00      PROA  
ATOM   5003  HA  MET P1002     -15.664  -1.037 -20.730  0.00  0.00      PROA  
ATOM   5004  CB  MET P1002     -16.454  -2.623 -19.539  0.00  0.00      PROA  
ATOM   5005  HB1 MET P1002     -16.551  -3.535 -20.167  0.00  0.00      PROA  
ATOM   5006  HB2 MET P1002     -17.298  -2.736 -18.825  0.00  0.00      PROA  
ATOM   5007  CG  MET P1002     -15.274  -2.701 -18.607  0.00  0.00      PROA  
ATOM   5008  HG1 MET P1002     -15.300  -3.659 -18.045  0.00  0.00      PROA  
ATOM   5009  HG2 MET P1002     -15.194  -1.815 -17.940  0.00  0.00      PROA  
ATOM   5010  SD  MET P1002     -13.727  -2.580 -19.571  0.00  0.00      PROA  
ATOM   5011  CE  MET P1002     -12.695  -2.223 -18.080  0.00  0.00      PROA  
ATOM   5012  HE1 MET P1002     -13.193  -1.624 -17.288  0.00  0.00      PROA  
ATOM   5013  HE2 MET P1002     -11.711  -1.770 -18.325  0.00  0.00      PROA  
ATOM   5014  HE3 MET P1002     -12.404  -3.183 -17.601  0.00  0.00      PROA  
ATOM   5015  C   MET P1002     -17.294  -1.590 -21.808  0.00  0.00      PROA  
ATOM   5016  O   MET P1002     -17.705  -2.686 -22.141  0.00  0.00      PROA  
ATOM   5017  N   ASP P1003     -17.447  -0.559 -22.644  0.00  0.00      PROA  
ATOM   5018  HN  ASP P1003     -16.982   0.313 -22.513  0.00  0.00      PROA  
ATOM   5019  CA  ASP P1003     -18.127  -0.629 -23.894  0.00  0.00      PROA  
ATOM   5020  HA  ASP P1003     -18.653  -1.571 -23.851  0.00  0.00      PROA  
ATOM   5021  CB  ASP P1003     -19.109   0.644 -24.067  0.00  0.00      PROA  
ATOM   5022  HB1 ASP P1003     -18.476   1.545 -23.924  0.00  0.00      PROA  
ATOM   5023  HB2 ASP P1003     -19.769   0.630 -23.173  0.00  0.00      PROA  
ATOM   5024  CG  ASP P1003     -19.898   0.714 -25.325  0.00  0.00      PROA  
ATOM   5025  OD1 ASP P1003     -20.598   1.743 -25.596  0.00  0.00      PROA  
ATOM   5026  OD2 ASP P1003     -19.996  -0.234 -26.127  0.00  0.00      PROA  
ATOM   5027  C   ASP P1003     -17.147  -0.864 -25.094  0.00  0.00      PROA  
ATOM   5028  O   ASP P1003     -16.945  -2.023 -25.412  0.00  0.00      PROA  
ATOM   5029  N   GLU P1004     -16.386   0.134 -25.582  0.00  0.00      PROA  
ATOM   5030  HN  GLU P1004     -16.511   1.054 -25.220  0.00  0.00      PROA  
ATOM   5031  CA  GLU P1004     -15.400  -0.111 -26.647  0.00  0.00      PROA  
ATOM   5032  HA  GLU P1004     -15.824  -0.856 -27.304  0.00  0.00      PROA  
ATOM   5033  CB  GLU P1004     -15.217   1.207 -27.486  0.00  0.00      PROA  
ATOM   5034  HB1 GLU P1004     -14.484   1.009 -28.297  0.00  0.00      PROA  
ATOM   5035  HB2 GLU P1004     -14.756   1.985 -26.842  0.00  0.00      PROA  
ATOM   5036  CG  GLU P1004     -16.403   1.622 -28.275  0.00  0.00      PROA  
ATOM   5037  HG1 GLU P1004     -17.267   1.602 -27.577  0.00  0.00      PROA  
ATOM   5038  HG2 GLU P1004     -16.732   0.848 -29.001  0.00  0.00      PROA  
ATOM   5039  CD  GLU P1004     -16.507   3.027 -28.955  0.00  0.00      PROA  
ATOM   5040  OE1 GLU P1004     -16.325   3.129 -30.203  0.00  0.00      PROA  
ATOM   5041  OE2 GLU P1004     -16.733   3.974 -28.214  0.00  0.00      PROA  
ATOM   5042  C   GLU P1004     -14.097  -0.706 -26.077  0.00  0.00      PROA  
ATOM   5043  O   GLU P1004     -13.395  -1.468 -26.699  0.00  0.00      PROA  
ATOM   5044  N   GLU P1005     -13.679  -0.221 -24.926  0.00  0.00      PROA  
ATOM   5045  HN  GLU P1005     -14.184   0.555 -24.558  0.00  0.00      PROA  
ATOM   5046  CA  GLU P1005     -12.472  -0.715 -24.226  0.00  0.00      PROA  
ATOM   5047  HA  GLU P1005     -11.716  -0.884 -24.978  0.00  0.00      PROA  
ATOM   5048  CB  GLU P1005     -11.930   0.310 -23.186  0.00  0.00      PROA  
ATOM   5049  HB1 GLU P1005     -11.284  -0.078 -22.370  0.00  0.00      PROA  
ATOM   5050  HB2 GLU P1005     -12.820   0.699 -22.646  0.00  0.00      PROA  
ATOM   5051  CG  GLU P1005     -11.093   1.471 -23.946  0.00  0.00      PROA  
ATOM   5052  HG1 GLU P1005     -11.776   1.976 -24.662  0.00  0.00      PROA  
ATOM   5053  HG2 GLU P1005     -10.238   1.127 -24.565  0.00  0.00      PROA  
ATOM   5054  CD  GLU P1005     -10.522   2.436 -22.944  0.00  0.00      PROA  
ATOM   5055  OE1 GLU P1005      -9.264   2.657 -22.952  0.00  0.00      PROA  
ATOM   5056  OE2 GLU P1005     -11.332   3.075 -22.226  0.00  0.00      PROA  
ATOM   5057  C   GLU P1005     -12.728  -2.058 -23.664  0.00  0.00      PROA  
ATOM   5058  O   GLU P1005     -13.883  -2.337 -23.291  0.00  0.00      PROA  
ATOM   5059  N   ASP P1006     -11.701  -2.999 -23.586  0.00  0.00      PROA  
ATOM   5060  HN  ASP P1006     -10.803  -2.759 -23.946  0.00  0.00      PROA  
ATOM   5061  CA  ASP P1006     -11.848  -4.351 -23.296  0.00  0.00      PROA  
ATOM   5062  HA  ASP P1006     -12.708  -4.364 -22.643  0.00  0.00      PROA
[truncated: 6,455,411 more chars]
