# Supplementary material for: Uncovering the Mechanism of Drug Resistance Caused by the T790M Mutation in EGFR Kinase From Absolute Binding Free Energy Calculations
Source: Front Mol Biosci. 2022 May 30;9:922839. doi: 10.3389/fmolb.2022.922839 (PMC9189374; doi:10.3389/fmolb.2022.922839)
Supplement: Supplementary file 2 [file DataSheet2.ZIP › Source data/Figure1B.pdb]

CRYST1   94.406   94.966   94.760  90.00  90.00  90.00 P 1           1
ATOM      1  P1  LIG L   1       2.456  14.845  -3.820  0.00  0.00      LIG   
ATOM      2  O1  LIG L   1       2.204  16.133  -4.374  0.00  0.00      LIG   
ATOM      3  O2  LIG L   1       3.162  14.801  -2.502  0.00  0.00      LIG   
ATOM      4  O3  LIG L   1       3.911  14.882  -4.273  0.00  0.00      LIG   
ATOM      5  P2  LIG L   1       1.746  12.750  -4.946  0.00  0.00      LIG   
ATOM      6  O4  LIG L   1       0.527  13.465  -5.385  0.00  0.00      LIG   
ATOM      7  O5  LIG L   1       2.599  12.269  -6.002  0.00  0.00      LIG   
ATOM      8  N1  LIG L   1       3.034  13.755  -4.887  0.00  0.00      LIG   
ATOM      9  P3  LIG L   1       1.776  10.430  -3.155  0.00  0.00      LIG   
ATOM     10  O6  LIG L   1       2.884   9.631  -3.730  0.00  0.00      LIG   
ATOM     11  O7  LIG L   1       1.708  10.177  -1.687  0.00  0.00      LIG   
ATOM     12  O8  LIG L   1       1.902  12.029  -3.558  0.00  0.00      LIG   
ATOM     13  O9  LIG L   1       0.360  10.011  -3.653  0.00  0.00      LIG   
ATOM     14  C1  LIG L   1      -0.877  10.509  -3.139  0.00  0.00      LIG   
ATOM     15  C2  LIG L   1      -1.854   9.400  -2.811  0.00  0.00      LIG   
ATOM     16  O10 LIG L   1      -2.233   8.534  -3.878  0.00  0.00      LIG   
ATOM     17  C3  LIG L   1      -1.252   8.368  -1.774  0.00  0.00      LIG   
ATOM     18  O11 LIG L   1      -1.242   8.955  -0.465  0.00  0.00      LIG   
ATOM     19  C4  LIG L   1      -2.124   7.136  -1.920  0.00  0.00      LIG   
ATOM     20  O12 LIG L   1      -3.345   7.202  -1.201  0.00  0.00      LIG   
ATOM     21  C5  LIG L   1      -2.491   7.193  -3.416  0.00  0.00      LIG   
ATOM     22  N2  LIG L   1      -1.743   6.341  -4.284  0.00  0.00      LIG   
ATOM     23  C6  LIG L   1      -0.329   6.362  -4.366  0.00  0.00      LIG   
ATOM     24  N3  LIG L   1       0.162   5.401  -5.143  0.00  0.00      LIG   
ATOM     25  C7  LIG L   1      -0.967   4.804  -5.662  0.00  0.00      LIG   
ATOM     26  C8  LIG L   1      -1.149   3.671  -6.518  0.00  0.00      LIG   
ATOM     27  N4  LIG L   1      -0.200   2.871  -7.046  0.00  0.00      LIG   
ATOM     28  N5  LIG L   1      -2.406   3.321  -6.858  0.00  0.00      LIG   
ATOM     29  C9  LIG L   1      -3.454   3.924  -6.234  0.00  0.00      LIG   
ATOM     30  N6  LIG L   1      -3.375   5.031  -5.419  0.00  0.00      LIG   
ATOM     31  C10 LIG L   1      -2.121   5.415  -5.123  0.00  0.00      LIG   
ATOM     32  H1  LIG L   1       4.068  14.896  -2.806  0.00  0.00      LIG   
ATOM     33  H2  LIG L   1       3.894  14.920  -5.232  0.00  0.00      LIG   
ATOM     34  H3  LIG L   1       3.410  12.782  -6.026  0.00  0.00      LIG   
ATOM     35  H4  LIG L   1       3.812  13.203  -4.512  0.00  0.00      LIG   
ATOM     36  H5  LIG L   1       1.183  10.895  -1.324  0.00  0.00      LIG   
ATOM     37  H6  LIG L   1      -1.319  11.115  -3.959  0.00  0.00      LIG   
ATOM     38  H7  LIG L   1      -0.765  11.181  -2.262  0.00  0.00      LIG   
ATOM     39  H8  LIG L   1      -2.782   9.873  -2.458  0.00  0.00      LIG   
ATOM     40  H9  LIG L   1      -0.242   8.232  -2.189  0.00  0.00      LIG   
ATOM     41  H10 LIG L   1      -0.637   8.467   0.098  0.00  0.00      LIG   
ATOM     42  H11 LIG L   1      -1.597   6.196  -1.698  0.00  0.00      LIG   
ATOM     43  H12 LIG L   1      -3.139   7.040  -0.277  0.00  0.00      LIG   
ATOM     44  H13 LIG L   1      -3.581   7.069  -3.494  0.00  0.00      LIG   
ATOM     45  H14 LIG L   1       0.323   6.952  -3.721  0.00  0.00      LIG   
ATOM     46  H15 LIG L   1      -0.456   2.354  -7.863  0.00  0.00      LIG   
ATOM     47  H16 LIG L   1       0.728   2.928  -6.678  0.00  0.00      LIG   
ATOM     48  H17 LIG L   1      -4.407   3.487  -6.531  0.00  0.00      LIG   
ATOM     49  N   GLY P 696      27.122 -12.521   4.961  0.00  0.00      PROA  
ATOM     50  HT1 GLY P 696      27.721 -11.755   4.593  0.00  0.00      PROA  
ATOM     51  HT2 GLY P 696      27.290 -13.232   4.221  0.00  0.00      PROA  
ATOM     52  HT3 GLY P 696      27.599 -12.900   5.804  0.00  0.00      PROA  
ATOM     53  CA  GLY P 696      25.680 -12.273   5.144  0.00  0.00      PROA  
ATOM     54  HA1 GLY P 696      25.453 -11.500   5.863  0.00  0.00      PROA  
ATOM     55  HA2 GLY P 696      25.313 -13.229   5.489  0.00  0.00      PROA  
ATOM     56  C   GLY P 696      24.984 -11.849   3.879  0.00  0.00      PROA  
ATOM     57  O   GLY P 696      25.641 -11.246   3.059  0.00  0.00      PROA  
ATOM     58  N   GLU P 697      23.701 -12.174   3.629  0.00  0.00      PROA  
ATOM     59  HN  GLU P 697      23.154 -12.653   4.311  0.00  0.00      PROA  
ATOM     60  CA  GLU P 697      23.023 -11.985   2.321  0.00  0.00      PROA  
ATOM     61  HA  GLU P 697      23.366 -12.794   1.693  0.00  0.00      PROA  
ATOM     62  CB  GLU P 697      21.470 -12.278   2.524  0.00  0.00      PROA  
ATOM     63  HB1 GLU P 697      20.993 -11.945   1.577  0.00  0.00      PROA  
ATOM     64  HB2 GLU P 697      21.179 -11.679   3.413  0.00  0.00      PROA  
ATOM     65  CG  GLU P 697      21.207 -13.749   2.782  0.00  0.00      PROA  
ATOM     66  HG1 GLU P 697      21.976 -14.306   3.359  0.00  0.00      PROA  
ATOM     67  HG2 GLU P 697      20.978 -14.347   1.874  0.00  0.00      PROA  
ATOM     68  CD  GLU P 697      19.973 -13.945   3.663  0.00  0.00      PROA  
ATOM     69  OE1 GLU P 697      19.985 -13.439   4.823  0.00  0.00      PROA  
ATOM     70  OE2 GLU P 697      18.957 -14.629   3.354  0.00  0.00      PROA  
ATOM     71  C   GLU P 697      23.313 -10.721   1.498  0.00  0.00      PROA  
ATOM     72  O   GLU P 697      23.702  -9.677   2.070  0.00  0.00      PROA  
ATOM     73  N   ALA P 698      23.206 -10.744   0.200  0.00  0.00      PROA  
ATOM     74  HN  ALA P 698      23.020 -11.561  -0.340  0.00  0.00      PROA  
ATOM     75  CA  ALA P 698      23.423  -9.585  -0.596  0.00  0.00      PROA  
ATOM     76  HA  ALA P 698      24.458  -9.319  -0.439  0.00  0.00      PROA  
ATOM     77  CB  ALA P 698      23.366 -10.214  -1.995  0.00  0.00      PROA  
ATOM     78  HB1 ALA P 698      24.227 -10.916  -1.989  0.00  0.00      PROA  
ATOM     79  HB2 ALA P 698      23.484  -9.517  -2.853  0.00  0.00      PROA  
ATOM     80  HB3 ALA P 698      22.469 -10.813  -2.263  0.00  0.00      PROA  
ATOM     81  C   ALA P 698      22.504  -8.366  -0.348  0.00  0.00      PROA  
ATOM     82  O   ALA P 698      21.266  -8.490  -0.363  0.00  0.00      PROA  
ATOM     83  N   PRO P 699      23.027  -7.191  -0.227  0.00  0.00      PROA  
ATOM     84  CD  PRO P 699      24.385  -6.981   0.100  0.00  0.00      PROA  
ATOM     85  HD1 PRO P 699      24.989  -6.767  -0.808  0.00  0.00      PROA  
ATOM     86  HD2 PRO P 699      24.862  -7.642   0.855  0.00  0.00      PROA  
ATOM     87  CA  PRO P 699      22.334  -5.944  -0.327  0.00  0.00      PROA  
ATOM     88  HA  PRO P 699      21.581  -5.908   0.447  0.00  0.00      PROA  
ATOM     89  CB  PRO P 699      23.465  -4.926  -0.105  0.00  0.00      PROA  
ATOM     90  HB1 PRO P 699      23.140  -3.940   0.291  0.00  0.00      PROA  
ATOM     91  HB2 PRO P 699      24.024  -4.743  -1.047  0.00  0.00      PROA  
ATOM     92  CG  PRO P 699      24.480  -5.606   0.726  0.00  0.00      PROA  
ATOM     93  HG1 PRO P 699      25.452  -5.087   0.588  0.00  0.00      PROA  
ATOM     94  HG2 PRO P 699      24.305  -5.728   1.816  0.00  0.00      PROA  
ATOM     95  C   PRO P 699      21.598  -5.706  -1.583  0.00  0.00      PROA  
ATOM     96  O   PRO P 699      21.890  -6.292  -2.659  0.00  0.00      PROA  
ATOM     97  N   ASN P 700      20.624  -4.823  -1.537  0.00  0.00      PROA  
ATOM     98  HN  ASN P 700      20.537  -4.228  -0.743  0.00  0.00      PROA  
ATOM     99  CA  ASN P 700      19.816  -4.444  -2.659  0.00  0.00      PROA  
ATOM    100  HA  ASN P 700      19.668  -5.409  -3.121  0.00  0.00      PROA  
ATOM    101  CB  ASN P 700      18.480  -3.782  -2.217  0.00  0.00      PROA  
ATOM    102  HB1 ASN P 700      17.835  -3.924  -3.110  0.00  0.00      PROA  
ATOM    103  HB2 ASN P 700      18.732  -2.722  -1.998  0.00  0.00      PROA  
ATOM    104  CG  ASN P 700      17.846  -4.598  -1.134  0.00  0.00      PROA  
ATOM    105  OD1 ASN P 700      17.046  -5.555  -1.409  0.00  0.00      PROA  
ATOM    106  ND2 ASN P 700      18.037  -4.327   0.167  0.00  0.00      PROA  
ATOM    107 HD21 ASN P 700      17.489  -4.838   0.829  0.00  0.00      PROA  
ATOM    108 HD22 ASN P 700      18.781  -3.711   0.427  0.00  0.00      PROA  
ATOM    109  C   ASN P 700      20.645  -3.625  -3.684  0.00  0.00      PROA  
ATOM    110  O   ASN P 700      21.516  -2.849  -3.287  0.00  0.00      PROA  
ATOM    111  N   GLN P 701      20.401  -3.859  -5.056  0.00  0.00      PROA  
ATOM    112  HN  GLN P 701      19.682  -4.461  -5.394  0.00  0.00      PROA  
ATOM    113  CA  GLN P 701      21.256  -3.364  -6.060  0.00  0.00      PROA  
ATOM    114  HA  GLN P 701      21.648  -2.395  -5.788  0.00  0.00      PROA  
ATOM    115  CB  GLN P 701      22.356  -4.395  -6.172  0.00  0.00      PROA  
ATOM    116  HB1 GLN P 701      22.804  -4.540  -5.166  0.00  0.00      PROA  
ATOM    117  HB2 GLN P 701      23.176  -3.967  -6.787  0.00  0.00      PROA  
ATOM    118  CG  GLN P 701      22.080  -5.798  -6.772  0.00  0.00      PROA  
ATOM    119  HG1 GLN P 701      21.658  -5.815  -7.800  0.00  0.00      PROA  
ATOM    120  HG2 GLN P 701      21.232  -6.275  -6.235  0.00  0.00      PROA  
ATOM    121  CD  GLN P 701      23.282  -6.746  -6.909  0.00  0.00      PROA  
ATOM    122  OE1 GLN P 701      23.443  -7.743  -6.282  0.00  0.00      PROA  
ATOM    123  NE2 GLN P 701      24.279  -6.333  -7.728  0.00  0.00      PROA  
ATOM    124 HE21 GLN P 701      25.156  -6.809  -7.666  0.00  0.00      PROA  
ATOM    125 HE22 GLN P 701      24.293  -5.473  -8.238  0.00  0.00      PROA  
ATOM    126  C   GLN P 701      20.587  -3.256  -7.439  0.00  0.00      PROA  
ATOM    127  O   GLN P 701      21.218  -3.057  -8.486  0.00  0.00      PROA  
ATOM    128  N   ALA P 702      19.258  -3.241  -7.461  0.00  0.00      PROA  
ATOM    129  HN  ALA P 702      18.614  -3.419  -6.721  0.00  0.00      PROA  
ATOM    130  CA  ALA P 702      18.467  -3.075  -8.676  0.00  0.00      PROA  
ATOM    131  HA  ALA P 702      18.864  -3.789  -9.383  0.00  0.00      PROA  
ATOM    132  CB  ALA P 702      16.958  -3.386  -8.480  0.00  0.00      PROA  
ATOM    133  HB1 ALA P 702      16.965  -4.346  -7.921  0.00  0.00      PROA  
ATOM    134  HB2 ALA P 702      16.551  -3.562  -9.499  0.00  0.00      PROA  
ATOM    135  HB3 ALA P 702      16.329  -2.603  -8.006  0.00  0.00      PROA  
ATOM    136  C   ALA P 702      18.572  -1.846  -9.407  0.00  0.00      PROA  
ATOM    137  O   ALA P 702      18.621  -0.767  -8.867  0.00  0.00      PROA  
ATOM    138  N   LEU P 703      18.546  -1.925 -10.765  0.00  0.00      PROA  
ATOM    139  HN  LEU P 703      18.298  -2.836 -11.086  0.00  0.00      PROA  
ATOM    140  CA  LEU P 703      18.457  -0.908 -11.720  0.00  0.00      PROA  
ATOM    141  HA  LEU P 703      18.825   0.001 -11.266  0.00  0.00      PROA  
ATOM    142  CB  LEU P 703      19.362  -1.227 -12.930  0.00  0.00      PROA  
ATOM    143  HB1 LEU P 703      18.918  -0.794 -13.851  0.00  0.00      PROA  
ATOM    144  HB2 LEU P 703      19.294  -2.321 -13.107  0.00  0.00      PROA  
ATOM    145  CG  LEU P 703      20.785  -0.672 -12.896  0.00  0.00      PROA  
ATOM    146  HG  LEU P 703      20.714   0.437 -12.896  0.00  0.00      PROA  
ATOM    147  CD1 LEU P 703      21.607  -0.993 -11.650  0.00  0.00      PROA  
ATOM    148 HD11 LEU P 703      22.114  -1.973 -11.780  0.00  0.00      PROA  
ATOM    149 HD12 LEU P 703      21.015  -0.933 -10.712  0.00  0.00      PROA  
ATOM    150 HD13 LEU P 703      22.376  -0.192 -11.694  0.00  0.00      PROA  
ATOM    151  CD2 LEU P 703      21.566  -1.073 -14.151  0.00  0.00      PROA  
ATOM    152 HD21 LEU P 703      22.650  -0.827 -14.136  0.00  0.00      PROA  
ATOM    153 HD22 LEU P 703      21.125  -0.588 -15.049  0.00  0.00      PROA  
ATOM    154 HD23 LEU P 703      21.427  -2.168 -14.272  0.00  0.00      PROA  
ATOM    155  C   LEU P 703      16.979  -0.523 -12.142  0.00  0.00      PROA  
ATOM    156  O   LEU P 703      16.015  -1.244 -11.946  0.00  0.00      PROA  
ATOM    157  N   LEU P 704      16.812   0.711 -12.793  0.00  0.00      PROA  
ATOM    158  HN  LEU P 704      17.586   1.275 -13.069  0.00  0.00      PROA  
ATOM    159  CA  LEU P 704      15.535   1.324 -13.136  0.00  0.00      PROA  
ATOM    160  HA  LEU P 704      14.747   0.696 -12.747  0.00  0.00      PROA  
ATOM    161  CB  LEU P 704      15.382   2.756 -12.572  0.00  0.00      PROA  
ATOM    162  HB1 LEU P 704      14.326   3.098 -12.628  0.00  0.00      PROA  
ATOM    163  HB2 LEU P 704      16.039   3.470 -13.111  0.00  0.00      PROA  
ATOM    164  CG  LEU P 704      15.767   2.911 -11.053  0.00  0.00      PROA  
ATOM    165  HG  LEU P 704      16.870   2.820 -10.956  0.00  0.00      PROA  
ATOM    166  CD1 LEU P 704      15.561   4.406 -10.454  0.00  0.00      PROA  
ATOM    167 HD11 LEU P 704      14.452   4.477 -10.446  0.00  0.00      PROA  
ATOM    168 HD12 LEU P 704      15.861   5.196 -11.175  0.00  0.00      PROA  
ATOM    169 HD13 LEU P 704      16.110   4.494  -9.492  0.00  0.00      PROA  
ATOM    170  CD2 LEU P 704      14.967   1.898 -10.202  0.00  0.00      PROA  
ATOM    171 HD21 LEU P 704      13.949   1.556 -10.487  0.00  0.00      PROA  
ATOM    172 HD22 LEU P 704      15.023   2.338  -9.183  0.00  0.00      PROA  
ATOM    173 HD23 LEU P 704      15.611   0.993 -10.161  0.00  0.00      PROA  
ATOM    174  C   LEU P 704      15.340   1.258 -14.698  0.00  0.00      PROA  
ATOM    175  O   LEU P 704      16.262   1.471 -15.510  0.00  0.00      PROA  
ATOM    176  N   ARG P 705      14.148   0.790 -15.137  0.00  0.00      PROA  
ATOM    177  HN  ARG P 705      13.683   0.277 -14.420  0.00  0.00      PROA  
ATOM    178  CA  ARG P 705      13.812   0.763 -16.565  0.00  0.00      PROA  
ATOM    179  HA  ARG P 705      14.674   0.427 -17.122  0.00  0.00      PROA  
ATOM    180  CB  ARG P 705      12.672  -0.208 -17.142  0.00  0.00      PROA  
ATOM    181  HB1 ARG P 705      12.536   0.033 -18.218  0.00  0.00      PROA  
ATOM    182  HB2 ARG P 705      11.763  -0.079 -16.517  0.00  0.00      PROA  
ATOM    183  CG  ARG P 705      12.976  -1.707 -17.025  0.00  0.00      PROA  
ATOM    184  HG1 ARG P 705      12.088  -2.123 -17.547  0.00  0.00      PROA  
ATOM    185  HG2 ARG P 705      12.971  -2.059 -15.971  0.00  0.00      PROA  
ATOM    186  CD  ARG P 705      14.208  -2.340 -17.628  0.00  0.00      PROA  
ATOM    187  HD1 ARG P 705      15.127  -1.878 -17.210  0.00  0.00      PROA  
ATOM    188  HD2 ARG P 705      14.305  -2.160 -18.721  0.00  0.00      PROA  
ATOM    189  NE  ARG P 705      14.218  -3.779 -17.474  0.00  0.00      PROA  
ATOM    190  HE  ARG P 705      15.133  -4.179 -17.432  0.00  0.00      PROA  
ATOM    191  CZ  ARG P 705      13.336  -4.651 -17.958  0.00  0.00      PROA  
ATOM    192  NH1 ARG P 705      12.203  -4.408 -18.573  0.00  0.00      PROA  
ATOM    193 HH11 ARG P 705      11.633  -5.203 -18.783  0.00  0.00      PROA  
ATOM    194 HH12 ARG P 705      12.145  -3.619 -19.185  0.00  0.00      PROA  
ATOM    195  NH2 ARG P 705      13.529  -5.872 -17.464  0.00  0.00      PROA  
ATOM    196 HH21 ARG P 705      14.337  -6.007 -16.890  0.00  0.00      PROA  
ATOM    197 HH22 ARG P 705      12.783  -6.537 -17.511  0.00  0.00      PROA  
ATOM    198  C   ARG P 705      13.368   2.196 -16.929  0.00  0.00      PROA  
ATOM    199  O   ARG P 705      12.411   2.713 -16.437  0.00  0.00      PROA  
ATOM    200  N   ILE P 706      14.203   2.828 -17.687  0.00  0.00      PROA  
ATOM    201  HN  ILE P 706      15.042   2.321 -17.869  0.00  0.00      PROA  
ATOM    202  CA  ILE P 706      13.989   4.189 -18.170  0.00  0.00      PROA  
ATOM    203  HA  ILE P 706      13.441   4.768 -17.441  0.00  0.00      PROA  
ATOM    204  CB  ILE P 706      15.289   4.950 -18.462  0.00  0.00      PROA  
ATOM    205  HB  ILE P 706      15.661   4.582 -19.443  0.00  0.00      PROA  
ATOM    206  CG2 ILE P 706      15.092   6.480 -18.544  0.00  0.00      PROA  
ATOM    207 HG21 ILE P 706      14.953   6.774 -19.606  0.00  0.00      PROA  
ATOM    208 HG22 ILE P 706      16.027   7.062 -18.402  0.00  0.00      PROA  
ATOM    209 HG23 ILE P 706      14.334   6.858 -17.825  0.00  0.00      PROA  
ATOM    210  CG1 ILE P 706      16.389   4.677 -17.383  0.00  0.00      PROA  
ATOM    211 HG11 ILE P 706      17.231   5.372 -17.588  0.00  0.00      PROA  
ATOM    212 HG12 ILE P 706      16.771   3.642 -17.513  0.00  0.00      PROA  
ATOM    213  CD  ILE P 706      16.043   4.900 -15.840  0.00  0.00      PROA  
ATOM    214  HD1 ILE P 706      16.921   4.538 -15.263  0.00  0.00      PROA  
ATOM    215  HD2 ILE P 706      15.212   4.228 -15.537  0.00  0.00      PROA  
ATOM    216  HD3 ILE P 706      15.865   5.963 -15.570  0.00  0.00      PROA  
ATOM    217  C   ILE P 706      13.113   4.134 -19.454  0.00  0.00      PROA  
ATOM    218  O   ILE P 706      13.528   3.631 -20.455  0.00  0.00      PROA  
ATOM    219  N   LEU P 707      11.943   4.745 -19.355  0.00  0.00      PROA  
ATOM    220  HN  LEU P 707      11.675   5.258 -18.543  0.00  0.00      PROA  
ATOM    221  CA  LEU P 707      10.898   4.741 -20.321  0.00  0.00      PROA  
ATOM    222  HA  LEU P 707      11.284   4.275 -21.215  0.00  0.00      PROA  
ATOM    223  CB  LEU P 707       9.557   4.075 -19.870  0.00  0.00      PROA  
ATOM    224  HB1 LEU P 707       8.960   4.039 -20.806  0.00  0.00      PROA  
ATOM    225  HB2 LEU P 707       9.068   4.810 -19.195  0.00  0.00      PROA  
ATOM    226  CG  LEU P 707       9.741   2.702 -19.181  0.00  0.00      PROA  
ATOM    227  HG  LEU P 707      10.505   2.835 -18.385  0.00  0.00      PROA  
ATOM    228  CD1 LEU P 707       8.492   2.205 -18.455  0.00  0.00      PROA  
ATOM    229 HD11 LEU P 707       8.568   1.184 -18.023  0.00  0.00      PROA  
ATOM    230 HD12 LEU P 707       7.607   2.283 -19.122  0.00  0.00      PROA  
ATOM    231 HD13 LEU P 707       8.315   2.841 -17.561  0.00  0.00      PROA  
ATOM    232  CD2 LEU P 707      10.192   1.699 -20.200  0.00  0.00      PROA  
ATOM    233 HD21 LEU P 707      11.235   1.863 -20.546  0.00  0.00      PROA  
ATOM    234 HD22 LEU P 707       9.497   1.586 -21.059  0.00  0.00      PROA  
ATOM    235 HD23 LEU P 707      10.358   0.688 -19.771  0.00  0.00      PROA  
ATOM    236  C   LEU P 707      10.650   6.175 -20.857  0.00  0.00      PROA  
ATOM    237  O   LEU P 707      10.673   7.186 -20.212  0.00  0.00      PROA  
ATOM    238  N   LYS P 708      10.394   6.245 -22.167  0.00  0.00      PROA  
ATOM    239  HN  LYS P 708      10.445   5.419 -22.723  0.00  0.00      PROA  
ATOM    240  CA  LYS P 708       9.806   7.378 -22.945  0.00  0.00      PROA  
ATOM    241  HA  LYS P 708      10.410   8.239 -22.698  0.00  0.00      PROA  
ATOM    242  CB  LYS P 708       9.886   7.219 -24.471  0.00  0.00      PROA  
ATOM    243  HB1 LYS P 708       9.495   8.081 -25.053  0.00  0.00      PROA  
ATOM    244  HB2 LYS P 708       9.236   6.356 -24.731  0.00  0.00      PROA  
ATOM    245  CG  LYS P 708      11.273   6.843 -25.028  0.00  0.00      PROA  
ATOM    246  HG1 LYS P 708      11.702   5.984 -24.470  0.00  0.00      PROA  
ATOM    247  HG2 LYS P 708      12.010   7.614 -24.718  0.00  0.00      PROA  
ATOM    248  CD  LYS P 708      11.268   6.623 -26.566  0.00  0.00      PROA  
ATOM    249  HD1 LYS P 708      12.296   6.505 -26.970  0.00  0.00      PROA  
ATOM    250  HD2 LYS P 708      10.873   7.566 -27.000  0.00  0.00      PROA  
ATOM    251  CE  LYS P 708      10.558   5.351 -27.110  0.00  0.00      PROA  
ATOM    252  HE1 LYS P 708      10.625   5.207 -28.209  0.00  0.00      PROA  
ATOM    253  HE2 LYS P 708       9.547   5.298 -26.651  0.00  0.00      PROA  
ATOM    254  NZ  LYS P 708      11.216   4.146 -26.544  0.00  0.00      PROA  
ATOM    255  HZ1 LYS P 708      12.227   4.222 -26.776  0.00  0.00      PROA  
ATOM    256  HZ2 LYS P 708      10.731   3.315 -26.937  0.00  0.00      PROA  
ATOM    257  HZ3 LYS P 708      11.135   4.014 -25.516  0.00  0.00      PROA  
ATOM    258  C   LYS P 708       8.331   7.744 -22.661  0.00  0.00      PROA  
ATOM    259  O   LYS P 708       7.529   6.901 -22.528  0.00  0.00      PROA  
ATOM    260  N   GLU P 709       7.873   9.058 -22.641  0.00  0.00      PROA  
ATOM    261  HN  GLU P 709       8.506   9.804 -22.831  0.00  0.00      PROA  
ATOM    262  CA  GLU P 709       6.401   9.498 -22.552  0.00  0.00      PROA  
ATOM    263  HA  GLU P 709       6.032   8.921 -21.716  0.00  0.00      PROA  
ATOM    264  CB  GLU P 709       6.237  11.012 -22.377  0.00  0.00      PROA  
ATOM    265  HB1 GLU P 709       5.192  11.389 -22.359  0.00  0.00      PROA  
ATOM    266  HB2 GLU P 709       6.628  11.501 -23.295  0.00  0.00      PROA  
ATOM    267  CG  GLU P 709       6.942  11.479 -21.117  0.00  0.00      PROA  
ATOM    268  HG1 GLU P 709       7.999  11.167 -20.974  0.00  0.00      PROA  
ATOM    269  HG2 GLU P 709       6.397  11.076 -20.237  0.00  0.00      PROA  
ATOM    270  CD  GLU P 709       6.792  12.985 -21.014  0.00  0.00      PROA  
ATOM    271  OE1 GLU P 709       7.652  13.805 -21.463  0.00  0.00      PROA  
ATOM    272  OE2 GLU P 709       5.707  13.408 -20.511  0.00  0.00      PROA  
ATOM    273  C   GLU P 709       5.583   9.088 -23.742  0.00  0.00      PROA  
ATOM    274  O   GLU P 709       4.372   9.315 -23.734  0.00  0.00      PROA  
ATOM    275  N   THR P 710       6.142   8.374 -24.734  0.00  0.00      PROA  
ATOM    276  HN  THR P 710       7.115   8.219 -24.883  0.00  0.00      PROA  
ATOM    277  CA  THR P 710       5.301   7.762 -25.761  0.00  0.00      PROA  
ATOM    278  HA  THR P 710       4.399   8.327 -25.944  0.00  0.00      PROA  
ATOM    279  CB  THR P 710       5.996   7.715 -27.098  0.00  0.00      PROA  
ATOM    280  HB  THR P 710       5.493   7.163 -27.921  0.00  0.00      PROA  
ATOM    281  OG1 THR P 710       7.420   7.361 -26.994  0.00  0.00      PROA  
ATOM    282  HG1 THR P 710       7.680   7.026 -27.855  0.00  0.00      PROA  
ATOM    283  CG2 THR P 710       6.080   9.129 -27.610  0.00  0.00      PROA  
ATOM    284 HG21 THR P 710       5.066   9.519 -27.842  0.00  0.00      PROA  
ATOM    285 HG22 THR P 710       6.601   9.218 -28.587  0.00  0.00      PROA  
ATOM    286 HG23 THR P 710       6.623   9.772 -26.885  0.00  0.00      PROA  
ATOM    287  C   THR P 710       4.951   6.311 -25.451  0.00  0.00      PROA  
ATOM    288  O   THR P 710       4.228   5.552 -26.122  0.00  0.00      PROA  
ATOM    289  N   GLU P 711       5.497   5.776 -24.284  0.00  0.00      PROA  
ATOM    290  HN  GLU P 711       6.103   6.302 -23.692  0.00  0.00      PROA  
ATOM    291  CA  GLU P 711       5.370   4.343 -23.951  0.00  0.00      PROA  
ATOM    292  HA  GLU P 711       5.228   3.766 -24.853  0.00  0.00      PROA  
ATOM    293  CB  GLU P 711       6.690   3.714 -23.353  0.00  0.00      PROA  
ATOM    294  HB1 GLU P 711       6.393   2.682 -23.070  0.00  0.00      PROA  
ATOM    295  HB2 GLU P 711       7.001   4.371 -22.513  0.00  0.00      PROA  
ATOM    296  CG  GLU P 711       7.816   3.733 -24.429  0.00  0.00      PROA  
ATOM    297  HG1 GLU P 711       7.991   4.797 -24.697  0.00  0.00      PROA  
ATOM    298  HG2 GLU P 711       7.544   3.016 -25.233  0.00  0.00      PROA  
ATOM    299  CD  GLU P 711       9.171   3.221 -23.983  0.00  0.00      PROA  
ATOM    300  OE1 GLU P 711      10.117   4.028 -23.919  0.00  0.00      PROA  
ATOM    301  OE2 GLU P 711       9.310   2.030 -23.771  0.00  0.00      PROA  
ATOM    302  C   GLU P 711       4.192   4.125 -22.900  0.00  0.00      PROA  
ATOM    303  O   GLU P 711       3.800   3.004 -22.633  0.00  0.00      PROA  
ATOM    304  N   PHE P 712       3.664   5.225 -22.388  0.00  0.00      PROA  
ATOM    305  HN  PHE P 712       4.064   6.117 -22.583  0.00  0.00      PROA  
ATOM    306  CA  PHE P 712       2.707   5.065 -21.269  0.00  0.00      PROA  
ATOM    307  HA  PHE P 712       2.088   4.181 -21.279  0.00  0.00      PROA  
ATOM    308  CB  PHE P 712       3.274   4.887 -19.815  0.00  0.00      PROA  
ATOM    309  HB1 PHE P 712       3.867   3.949 -19.860  0.00  0.00      PROA  
ATOM    310  HB2 PHE P 712       2.481   4.667 -19.068  0.00  0.00      PROA  
ATOM    311  CG  PHE P 712       4.080   6.099 -19.402  0.00  0.00      PROA  
ATOM    312  CD1 PHE P 712       5.452   6.187 -19.668  0.00  0.00      PROA  
ATOM    313  HD1 PHE P 712       5.965   5.395 -20.193  0.00  0.00      PROA  
ATOM    314  CE1 PHE P 712       6.134   7.370 -19.320  0.00  0.00      PROA  
ATOM    315  HE1 PHE P 712       7.178   7.426 -19.589  0.00  0.00      PROA  
ATOM    316  CZ  PHE P 712       5.524   8.350 -18.624  0.00  0.00      PROA  
ATOM    317  HZ  PHE P 712       6.099   9.168 -18.218  0.00  0.00      PROA  
ATOM    318  CD2 PHE P 712       3.457   7.147 -18.712  0.00  0.00      PROA  
ATOM    319  HD2 PHE P 712       2.469   7.009 -18.299  0.00  0.00      PROA  
ATOM    320  CE2 PHE P 712       4.136   8.336 -18.342  0.00  0.00      PROA  
ATOM    321  HE2 PHE P 712       3.665   9.171 -17.845  0.00  0.00      PROA  
ATOM    322  C   PHE P 712       1.785   6.253 -21.350  0.00  0.00      PROA  
ATOM    323  O   PHE P 712       2.153   7.262 -21.926  0.00  0.00      PROA  
ATOM    324  N   LYS P 713       0.521   6.102 -20.907  0.00  0.00      PROA  
ATOM    325  HN  LYS P 713       0.130   5.300 -20.463  0.00  0.00      PROA  
ATOM    326  CA  LYS P 713      -0.446   7.188 -20.987  0.00  0.00      PROA  
ATOM    327  HA  LYS P 713       0.234   8.027 -20.992  0.00  0.00      PROA  
ATOM    328  CB  LYS P 713      -1.475   7.225 -22.227  0.00  0.00      PROA  
ATOM    329  HB1 LYS P 713      -0.904   7.524 -23.132  0.00  0.00      PROA  
ATOM    330  HB2 LYS P 713      -2.221   7.992 -21.928  0.00  0.00      PROA  
ATOM    331  CG  LYS P 713      -2.081   5.831 -22.609  0.00  0.00      PROA  
ATOM    332  HG1 LYS P 713      -2.640   5.427 -21.737  0.00  0.00      PROA  
ATOM    333  HG2 LYS P 713      -1.245   5.117 -22.767  0.00  0.00      PROA  
ATOM    334  CD  LYS P 713      -2.958   5.857 -23.865  0.00  0.00      PROA  
ATOM    335  HD1 LYS P 713      -3.747   6.620 -23.694  0.00  0.00      PROA  
ATOM    336  HD2 LYS P 713      -3.408   4.845 -23.958  0.00  0.00      PROA  
ATOM    337  CE  LYS P 713      -2.167   6.161 -25.196  0.00  0.00      PROA  
ATOM    338  HE1 LYS P 713      -1.210   5.598 -25.149  0.00  0.00      PROA  
ATOM    339  HE2 LYS P 713      -1.934   7.246 -25.248  0.00  0.00      PROA  
ATOM    340  NZ  LYS P 713      -2.958   5.698 -26.324  0.00  0.00      PROA  
ATOM    341  HZ1 LYS P 713      -2.464   5.574 -27.230  0.00  0.00      PROA  
ATOM    342  HZ2 LYS P 713      -3.731   6.370 -26.508  0.00  0.00      PROA  
ATOM    343  HZ3 LYS P 713      -3.429   4.792 -26.128  0.00  0.00      PROA  
ATOM    344  C   LYS P 713      -1.226   7.470 -19.727  0.00  0.00      PROA  
ATOM    345  O   LYS P 713      -1.571   6.515 -18.975  0.00  0.00      PROA  
ATOM    346  N   LYS P 714      -1.533   8.747 -19.303  0.00  0.00      PROA  
ATOM    347  HN  LYS P 714      -1.265   9.498 -19.902  0.00  0.00      PROA  
ATOM    348  CA  LYS P 714      -2.284   9.147 -18.140  0.00  0.00      PROA  
ATOM    349  HA  LYS P 714      -2.388   8.396 -17.371  0.00  0.00      PROA  
ATOM    350  CB  LYS P 714      -1.631  10.432 -17.436  0.00  0.00      PROA  
ATOM    351  HB1 LYS P 714      -2.207  10.662 -16.514  0.00  0.00      PROA  
ATOM    352  HB2 LYS P 714      -1.734  11.296 -18.128  0.00  0.00      PROA  
ATOM    353  CG  LYS P 714      -0.111  10.172 -16.983  0.00  0.00      PROA  
ATOM    354  HG1 LYS P 714       0.276   9.186 -17.318  0.00  0.00      PROA  
ATOM    355  HG2 LYS P 714      -0.028  10.090 -15.878  0.00  0.00      PROA  
ATOM    356  CD  LYS P 714       0.973  11.088 -17.639  0.00  0.00      PROA  
ATOM    357  HD1 LYS P 714       0.733  11.405 -18.676  0.00  0.00      PROA  
ATOM    358  HD2 LYS P 714       1.966  10.594 -17.581  0.00  0.00      PROA  
ATOM    359  CE  LYS P 714       1.141  12.412 -16.789  0.00  0.00      PROA  
ATOM    360  HE1 LYS P 714       1.199  12.175 -15.705  0.00  0.00      PROA  
ATOM    361  HE2 LYS P 714       0.281  13.092 -16.962  0.00  0.00      PROA  
ATOM    362  NZ  LYS P 714       2.292  13.200 -17.160  0.00  0.00      PROA  
ATOM    363  HZ1 LYS P 714       2.505  13.912 -16.433  0.00  0.00      PROA  
ATOM    364  HZ2 LYS P 714       2.236  13.635 -18.103  0.00  0.00      PROA  
ATOM    365  HZ3 LYS P 714       3.150  12.613 -17.177  0.00  0.00      PROA  
ATOM    366  C   LYS P 714      -3.656   9.531 -18.496  0.00  0.00      PROA  
ATOM    367  O   LYS P 714      -3.807  10.349 -19.376  0.00  0.00      PROA  
ATOM    368  N   ILE P 715      -4.692   9.067 -17.788  0.00  0.00      PROA  
ATOM    369  HN  ILE P 715      -4.490   8.487 -17.002  0.00  0.00      PROA  
ATOM    370  CA  ILE P 715      -6.044   9.151 -18.244  0.00  0.00      PROA  
ATOM    371  HA  ILE P 715      -6.175   9.939 -18.970  0.00  0.00      PROA  
ATOM    372  CB  ILE P 715      -6.589   7.720 -18.575  0.00  0.00      PROA  
ATOM    373  HB  ILE P 715      -6.603   7.152 -17.620  0.00  0.00      PROA  
ATOM    374  CG2 ILE P 715      -8.046   7.809 -19.125  0.00  0.00      PROA  
ATOM    375 HG21 ILE P 715      -8.331   6.787 -19.456  0.00  0.00      PROA  
ATOM    376 HG22 ILE P 715      -8.003   8.368 -20.084  0.00  0.00      PROA  
ATOM    377 HG23 ILE P 715      -8.802   8.319 -18.491  0.00  0.00      PROA  
ATOM    378  CG1 ILE P 715      -5.641   6.854 -19.506  0.00  0.00      PROA  
ATOM    379 HG11 ILE P 715      -5.862   5.831 -19.133  0.00  0.00      PROA  
ATOM    380 HG12 ILE P 715      -4.618   7.156 -19.196  0.00  0.00      PROA  
ATOM    381  CD  ILE P 715      -5.736   7.131 -20.960  0.00  0.00      PROA  
ATOM    382  HD1 ILE P 715      -4.966   6.599 -21.559  0.00  0.00      PROA  
ATOM    383  HD2 ILE P 715      -5.518   8.196 -21.190  0.00  0.00      PROA  
ATOM    384  HD3 ILE P 715      -6.725   6.987 -21.446  0.00  0.00      PROA  
ATOM    385  C   ILE P 715      -6.973   9.636 -17.132  0.00  0.00      PROA  
ATOM    386  O   ILE P 715      -7.814  10.530 -17.359  0.00  0.00      PROA  
ATOM    387  N   LYS P 716      -6.784   9.219 -15.866  0.00  0.00      PROA  
ATOM    388  HN  LYS P 716      -6.088   8.536 -15.660  0.00  0.00      PROA  
ATOM    389  CA  LYS P 716      -7.532   9.835 -14.787  0.00  0.00      PROA  
ATOM    390  HA  LYS P 716      -7.896  10.785 -15.148  0.00  0.00      PROA  
ATOM    391  CB  LYS P 716      -8.742   8.970 -14.338  0.00  0.00      PROA  
ATOM    392  HB1 LYS P 716      -9.106   9.139 -13.302  0.00  0.00      PROA  
ATOM    393  HB2 LYS P 716      -8.354   7.929 -14.298  0.00  0.00      PROA  
ATOM    394  CG  LYS P 716      -9.886   9.103 -15.309  0.00  0.00      PROA  
ATOM    395  HG1 LYS P 716      -9.707   8.548 -16.254  0.00  0.00      PROA  
ATOM    396  HG2 LYS P 716     -10.004  10.199 -15.446  0.00  0.00      PROA  
ATOM    397  CD  LYS P 716     -11.166   8.604 -14.735  0.00  0.00      PROA  
ATOM    398  HD1 LYS P 716     -11.228   9.306 -13.876  0.00  0.00      PROA  
ATOM    399  HD2 LYS P 716     -11.124   7.582 -14.300  0.00  0.00      PROA  
ATOM    400  CE  LYS P 716     -12.366   8.744 -15.622  0.00  0.00      PROA  
ATOM    401  HE1 LYS P 716     -12.303   9.779 -16.020  0.00  0.00      PROA  
ATOM    402  HE2 LYS P 716     -13.257   8.573 -14.981  0.00  0.00      PROA  
ATOM    403  NZ  LYS P 716     -12.386   7.823 -16.801  0.00  0.00      PROA  
ATOM    404  HZ1 LYS P 716     -12.090   6.852 -16.574  0.00  0.00      PROA  
ATOM    405  HZ2 LYS P 716     -11.761   8.146 -17.568  0.00  0.00      PROA  
ATOM    406  HZ3 LYS P 716     -13.369   7.706 -17.120  0.00  0.00      PROA  
ATOM    407  C   LYS P 716      -6.594  10.041 -13.654  0.00  0.00      PROA  
ATOM    408  O   LYS P 716      -5.544   9.421 -13.604  0.00  0.00      PROA  
ATOM    409  N   VAL P 717      -6.937  10.878 -12.719  0.00  0.00      PROA  
ATOM    410  HN  VAL P 717      -7.770  11.426 -12.751  0.00  0.00      PROA  
ATOM    411  CA  VAL P 717      -6.140  11.199 -11.532  0.00  0.00      PROA  
ATOM    412  HA  VAL P 717      -5.075  11.211 -11.712  0.00  0.00      PROA  
ATOM    413  CB  VAL P 717      -6.582  12.606 -11.038  0.00  0.00      PROA  
ATOM    414  HB  VAL P 717      -7.690  12.670 -11.087  0.00  0.00      PROA  
ATOM    415  CG1 VAL P 717      -6.099  12.907  -9.547  0.00  0.00      PROA  
ATOM    416 HG11 VAL P 717      -6.733  12.207  -8.961  0.00  0.00      PROA  
ATOM    417 HG12 VAL P 717      -6.270  13.943  -9.185  0.00  0.00      PROA  
ATOM    418 HG13 VAL P 717      -5.021  12.644  -9.494  0.00  0.00      PROA  
ATOM    419  CG2 VAL P 717      -5.872  13.644 -12.027  0.00  0.00      PROA  
ATOM    420 HG21 VAL P 717      -4.786  13.515 -11.833  0.00  0.00      PROA  
ATOM    421 HG22 VAL P 717      -6.299  14.624 -11.722  0.00  0.00      PROA  
ATOM    422 HG23 VAL P 717      -6.182  13.512 -13.086  0.00  0.00      PROA  
ATOM    423  C   VAL P 717      -6.430  10.082 -10.485  0.00  0.00      PROA  
ATOM    424  O   VAL P 717      -7.613   9.643 -10.369  0.00  0.00      PROA  
ATOM    425  N   LEU P 718      -5.510   9.673  -9.597  0.00  0.00      PROA  
ATOM    426  HN  LEU P 718      -4.551   9.896  -9.752  0.00  0.00      PROA  
ATOM    427  CA  LEU P 718      -5.750   8.916  -8.419  0.00  0.00      PROA  
ATOM    428  HA  LEU P 718      -6.740   8.490  -8.481  0.00  0.00      PROA  
ATOM    429  CB  LEU P 718      -4.762   7.719  -8.310  0.00  0.00      PROA  
ATOM    430  HB1 LEU P 718      -4.823   7.194  -7.333  0.00  0.00      PROA  
ATOM    431  HB2 LEU P 718      -3.750   8.174  -8.259  0.00  0.00      PROA  
ATOM    432  CG  LEU P 718      -4.856   6.616  -9.410  0.00  0.00      PROA  
ATOM    433  HG  LEU P 718      -5.298   7.052 -10.330  0.00  0.00      PROA  
ATOM    434  CD1 LEU P 718      -3.505   6.009  -9.569  0.00  0.00      PROA  
ATOM    435 HD11 LEU P 718      -2.843   6.896  -9.668  0.00  0.00      PROA  
ATOM    436 HD12 LEU P 718      -3.281   5.436 -10.494  0.00  0.00      PROA  
ATOM    437 HD13 LEU P 718      -3.248   5.293  -8.758  0.00  0.00      PROA  
ATOM    438  CD2 LEU P 718      -5.780   5.519  -8.897  0.00  0.00      PROA  
ATOM    439 HD21 LEU P 718      -5.730   4.605  -9.526  0.00  0.00      PROA  
ATOM    440 HD22 LEU P 718      -6.835   5.862  -8.831  0.00  0.00      PROA  
ATOM    441 HD23 LEU P 718      -5.526   5.174  -7.872  0.00  0.00      PROA  
ATOM    442  C   LEU P 718      -5.558   9.840  -7.173  0.00  0.00      PROA  
ATOM    443  O   LEU P 718      -6.240   9.645  -6.142  0.00  0.00      PROA  
ATOM    444  N   GLY P 719      -4.618  10.759  -7.225  0.00  0.00      PROA  
ATOM    445  HN  GLY P 719      -4.100  10.901  -8.064  0.00  0.00      PROA  
ATOM    446  CA  GLY P 719      -4.293  11.483  -6.064  0.00  0.00      PROA  
ATOM    447  HA1 GLY P 719      -3.634  10.811  -5.534  0.00  0.00      PROA  
ATOM    448  HA2 GLY P 719      -5.205  11.773  -5.563  0.00  0.00      PROA  
ATOM    449  C   GLY P 719      -3.474  12.675  -6.435  0.00  0.00      PROA  
ATOM    450  O   GLY P 719      -2.683  12.543  -7.342  0.00  0.00      PROA  
ATOM    451  N   SER P 720      -3.620  13.752  -5.747  0.00  0.00      PROA  
ATOM    452  HN  SER P 720      -4.242  13.686  -4.971  0.00  0.00      PROA  
ATOM    453  CA  SER P 720      -2.894  14.967  -6.019  0.00  0.00      PROA  
ATOM    454  HA  SER P 720      -1.977  14.668  -6.506  0.00  0.00      PROA  
ATOM    455  CB  SER P 720      -3.667  16.071  -6.782  0.00  0.00      PROA  
ATOM    456  HB1 SER P 720      -4.571  16.510  -6.307  0.00  0.00      PROA  
ATOM    457  HB2 SER P 720      -4.051  15.587  -7.706  0.00  0.00      PROA  
ATOM    458  OG  SER P 720      -2.809  17.092  -7.330  0.00  0.00      PROA  
ATOM    459  HG1 SER P 720      -2.361  16.765  -8.113  0.00  0.00      PROA  
ATOM    460  C   SER P 720      -2.490  15.751  -4.804  0.00  0.00      PROA  
ATOM    461  O   SER P 720      -3.260  15.854  -3.847  0.00  0.00      PROA  
ATOM    462  N   GLY P 721      -1.265  16.315  -4.862  0.00  0.00      PROA  
ATOM    463  HN  GLY P 721      -0.673  16.137  -5.644  0.00  0.00      PROA  
ATOM    464  CA  GLY P 721      -0.724  17.230  -3.840  0.00  0.00      PROA  
ATOM    465  HA1 GLY P 721       0.217  16.835  -3.488  0.00  0.00      PROA  
ATOM    466  HA2 GLY P 721      -1.476  17.419  -3.088  0.00  0.00      PROA  
ATOM    467  C   GLY P 721      -0.355  18.498  -4.566  0.00  0.00      PROA  
ATOM    468  O   GLY P 721      -0.556  18.757  -5.761  0.00  0.00      PROA  
ATOM    469  N   ALA P 722       0.333  19.389  -3.845  0.00  0.00      PROA  
ATOM    470  HN  ALA P 722       0.590  19.116  -2.921  0.00  0.00      PROA  
ATOM    471  CA  ALA P 722       1.067  20.520  -4.337  0.00  0.00      PROA  
ATOM    472  HA  ALA P 722       0.332  21.184  -4.768  0.00  0.00      PROA  
ATOM    473  CB  ALA P 722       1.626  21.271  -3.169  0.00  0.00      PROA  
ATOM    474  HB1 ALA P 722       2.224  22.158  -3.466  0.00  0.00      PROA  
ATOM    475  HB2 ALA P 722       2.506  20.870  -2.622  0.00  0.00      PROA  
ATOM    476  HB3 ALA P 722       0.868  21.742  -2.508  0.00  0.00      PROA  
ATOM    477  C   ALA P 722       2.306  20.304  -5.268  0.00  0.00      PROA  
ATOM    478  O   ALA P 722       2.648  21.122  -6.187  0.00  0.00      PROA  
ATOM    479  N   PHE P 723       2.998  19.131  -5.066  0.00  0.00      PROA  
ATOM    480  HN  PHE P 723       2.734  18.401  -4.441  0.00  0.00      PROA  
ATOM    481  CA  PHE P 723       4.281  18.890  -5.719  0.00  0.00      PROA  
ATOM    482  HA  PHE P 723       4.693  19.775  -6.181  0.00  0.00      PROA  
ATOM    483  CB  PHE P 723       5.293  18.444  -4.545  0.00  0.00      PROA  
ATOM    484  HB1 PHE P 723       4.757  17.656  -3.975  0.00  0.00      PROA  
ATOM    485  HB2 PHE P 723       5.495  19.355  -3.941  0.00  0.00      PROA  
ATOM    486  CG  PHE P 723       6.631  17.936  -5.071  0.00  0.00      PROA  
ATOM    487  CD1 PHE P 723       7.107  16.680  -4.793  0.00  0.00      PROA  
ATOM    488  HD1 PHE P 723       6.366  16.039  -4.338  0.00  0.00      PROA  
ATOM    489  CE1 PHE P 723       8.240  16.171  -5.403  0.00  0.00      PROA  
ATOM    490  HE1 PHE P 723       8.460  15.123  -5.258  0.00  0.00      PROA  
ATOM    491  CZ  PHE P 723       8.915  17.006  -6.372  0.00  0.00      PROA  
ATOM    492  HZ  PHE P 723       9.830  16.738  -6.880  0.00  0.00      PROA  
ATOM    493  CD2 PHE P 723       7.325  18.794  -5.868  0.00  0.00      PROA  
ATOM    494  HD2 PHE P 723       6.783  19.727  -5.911  0.00  0.00      PROA  
ATOM    495  CE2 PHE P 723       8.364  18.264  -6.611  0.00  0.00      PROA  
ATOM    496  HE2 PHE P 723       8.801  18.902  -7.366  0.00  0.00      PROA  
ATOM    497  C   PHE P 723       4.106  17.780  -6.837  0.00  0.00      PROA  
ATOM    498  O   PHE P 723       4.967  17.653  -7.733  0.00  0.00      PROA  
ATOM    499  N   GLY P 724       2.989  17.140  -6.802  0.00  0.00      PROA  
ATOM    500  HN  GLY P 724       2.286  17.422  -6.154  0.00  0.00      PROA  
ATOM    501  CA  GLY P 724       2.842  15.976  -7.620  0.00  0.00      PROA  
ATOM    502  HA1 GLY P 724       3.398  15.175  -7.157  0.00  0.00      PROA  
ATOM    503  HA2 GLY P 724       3.206  16.132  -8.624  0.00  0.00      PROA  
ATOM    504  C   GLY P 724       1.440  15.531  -7.742  0.00  0.00      PROA  
ATOM    505  O   GLY P 724       0.565  15.946  -7.008  0.00  0.00      PROA  
ATOM    506  N   THR P 725       1.180  14.675  -8.772  0.00  0.00      PROA  
ATOM    507  HN  THR P 725       1.856  14.372  -9.439  0.00  0.00      PROA  
ATOM    508  CA  THR P 725      -0.145  14.048  -9.007  0.00  0.00      PROA  
ATOM    509  HA  THR P 725      -0.658  13.997  -8.058  0.00  0.00      PROA  
ATOM    510  CB  THR P 725      -0.973  14.786 -10.090  0.00  0.00      PROA  
ATOM    511  HB  THR P 725      -0.416  14.934 -11.040  0.00  0.00      PROA  
ATOM    512  OG1 THR P 725      -1.371  16.089  -9.663  0.00  0.00      PROA  
ATOM    513  HG1 THR P 725      -1.971  16.416 -10.337  0.00  0.00      PROA  
ATOM    514  CG2 THR P 725      -2.256  14.144 -10.332  0.00  0.00      PROA  
ATOM    515 HG21 THR P 725      -2.101  13.102 -10.686  0.00  0.00      PROA  
ATOM    516 HG22 THR P 725      -2.916  14.630 -11.082  0.00  0.00      PROA  
ATOM    517 HG23 THR P 725      -2.836  14.004  -9.395  0.00  0.00      PROA  
ATOM    518  C   THR P 725       0.133  12.658  -9.495  0.00  0.00      PROA  
ATOM    519  O   THR P 725       0.969  12.459 -10.348  0.00  0.00      PROA  
ATOM    520  N   VAL P 726      -0.631  11.681  -9.007  0.00  0.00      PROA  
ATOM    521  HN  VAL P 726      -1.307  11.940  -8.321  0.00  0.00      PROA  
ATOM    522  CA  VAL P 726      -0.695  10.294  -9.269  0.00  0.00      PROA  
ATOM    523  HA  VAL P 726       0.261  10.171  -9.757  0.00  0.00      PROA  
ATOM    524  CB  VAL P 726      -0.803   9.353  -8.086  0.00  0.00      PROA  
ATOM    525  HB  VAL P 726      -1.826   8.974  -7.878  0.00  0.00      PROA  
ATOM    526  CG1 VAL P 726       0.075   8.120  -8.382  0.00  0.00      PROA  
ATOM    527 HG11 VAL P 726      -0.381   7.264  -7.840  0.00  0.00      PROA  
ATOM    528 HG12 VAL P 726       1.136   8.311  -8.115  0.00  0.00      PROA  
ATOM    529 HG13 VAL P 726      -0.045   7.954  -9.474  0.00  0.00      PROA  
ATOM    530  CG2 VAL P 726      -0.283   9.932  -6.739  0.00  0.00      PROA  
ATOM    531 HG21 VAL P 726      -0.489   9.134  -5.995  0.00  0.00      PROA  
ATOM    532 HG22 VAL P 726      -0.758  10.873  -6.389  0.00  0.00      PROA  
ATOM    533 HG23 VAL P 726       0.809  10.041  -6.917  0.00  0.00      PROA  
ATOM    534  C   VAL P 726      -1.822  10.047 -10.229  0.00  0.00      PROA  
ATOM    535  O   VAL P 726      -2.920  10.520 -10.053  0.00  0.00      PROA  
ATOM    536  N   TYR P 727      -1.537   9.359 -11.379  0.00  0.00      PROA  
ATOM    537  HN  TYR P 727      -0.589   9.176 -11.629  0.00  0.00      PROA  
ATOM    538  CA  TYR P 727      -2.595   9.097 -12.386  0.00  0.00      PROA  
ATOM    539  HA  TYR P 727      -3.569   9.557 -12.303  0.00  0.00      PROA  
ATOM    540  CB  TYR P 727      -2.122   9.599 -13.804  0.00  0.00      PROA  
ATOM    541  HB1 TYR P 727      -2.914   9.463 -14.571  0.00  0.00      PROA  
ATOM    542  HB2 TYR P 727      -1.260   8.977 -14.128  0.00  0.00      PROA  
ATOM    543  CG  TYR P 727      -1.812  11.057 -13.730  0.00  0.00      PROA  
ATOM    544  CD1 TYR P 727      -0.533  11.517 -13.281  0.00  0.00      PROA  
ATOM    545  HD1 TYR P 727       0.252  10.818 -13.034  0.00  0.00      PROA  
ATOM    546  CE1 TYR P 727      -0.321  12.949 -13.112  0.00  0.00      PROA  
ATOM    547  HE1 TYR P 727       0.521  13.385 -12.595  0.00  0.00      PROA  
ATOM    548  CZ  TYR P 727      -1.309  13.849 -13.511  0.00  0.00      PROA  
ATOM    549  OH  TYR P 727      -1.093  15.278 -13.500  0.00  0.00      PROA  
ATOM    550  HH  TYR P 727      -0.230  15.471 -13.127  0.00  0.00      PROA  
ATOM    551  CD2 TYR P 727      -2.805  12.006 -14.095  0.00  0.00      PROA  
ATOM    552  HD2 TYR P 727      -3.782  11.642 -14.378  0.00  0.00      PROA  
ATOM    553  CE2 TYR P 727      -2.486  13.366 -14.020  0.00  0.00      PROA  
ATOM    554  HE2 TYR P 727      -3.168  14.172 -14.251  0.00  0.00      PROA  
ATOM    555  C   TYR P 727      -2.766   7.643 -12.479  0.00  0.00      PROA  
ATOM    556  O   TYR P 727      -1.832   6.836 -12.185  0.00  0.00      PROA  
ATOM    557  N   LYS P 728      -3.947   7.207 -13.102  0.00  0.00      PROA  
ATOM    558  HN  LYS P 728      -4.579   7.951 -13.303  0.00  0.00      PROA  
ATOM    559  CA  LYS P 728      -4.123   5.818 -13.590  0.00  0.00      PROA  
ATOM    560  HA  LYS P 728      -3.262   5.322 -13.167  0.00  0.00      PROA  
ATOM    561  CB  LYS P 728      -5.398   5.062 -13.083  0.00  0.00      PROA  
ATOM    562  HB1 LYS P 728      -5.329   4.893 -11.987  0.00  0.00      PROA  
ATOM    563  HB2 LYS P 728      -5.504   4.036 -13.495  0.00  0.00      PROA  
ATOM    564  CG  LYS P 728      -6.773   5.669 -13.455  0.00  0.00      PROA  
ATOM    565  HG1 LYS P 728      -6.858   5.780 -14.557  0.00  0.00      PROA  
ATOM    566  HG2 LYS P 728      -6.854   6.706 -13.065  0.00  0.00      PROA  
ATOM    567  CD  LYS P 728      -7.853   4.774 -12.815  0.00  0.00      PROA  
ATOM    568  HD1 LYS P 728      -7.621   4.749 -11.729  0.00  0.00      PROA  
ATOM    569  HD2 LYS P 728      -7.546   3.778 -13.199  0.00  0.00      PROA  
ATOM    570  CE  LYS P 728      -9.274   5.160 -13.146  0.00  0.00      PROA  
ATOM    571  HE1 LYS P 728      -9.541   4.829 -14.172  0.00  0.00      PROA  
ATOM    572  HE2 LYS P 728      -9.375   6.265 -13.084  0.00  0.00      PROA  
ATOM    573  NZ  LYS P 728     -10.237   4.536 -12.181  0.00  0.00      PROA  
ATOM    574  HZ1 LYS P 728     -11.229   4.847 -12.211  0.00  0.00      PROA  
ATOM    575  HZ2 LYS P 728      -9.925   4.704 -11.204  0.00  0.00      PROA  
ATOM    576  HZ3 LYS P 728     -10.132   3.502 -12.151  0.00  0.00      PROA  
ATOM    577  C   LYS P 728      -4.087   5.935 -15.096  0.00  0.00      PROA  
ATOM    578  O   LYS P 728      -4.449   6.959 -15.730  0.00  0.00      PROA  
ATOM    579  N   GLY P 729      -3.716   4.856 -15.819  0.00  0.00      PROA  
ATOM    580  HN  GLY P 729      -3.376   4.032 -15.373  0.00  0.00      PROA  
ATOM    581  CA  GLY P 729      -3.885   4.738 -17.292  0.00  0.00      PROA  
ATOM    582  HA1 GLY P 729      -3.345   5.548 -17.758  0.00  0.00      PROA  
ATOM    583  HA2 GLY P 729      -4.936   4.788 -17.536  0.00  0.00      PROA  
ATOM    584  C   GLY P 729      -3.297   3.470 -17.815  0.00  0.00      PROA  
ATOM    585  O   GLY P 729      -3.595   2.369 -17.315  0.00  0.00      PROA  
ATOM    586  N   LEU P 730      -2.454   3.547 -18.815  0.00  0.00      PROA  
ATOM    587  HN  LEU P 730      -2.273   4.439 -19.221  0.00  0.00      PROA  
ATOM    588  CA  LEU P 730      -1.990   2.371 -19.482  0.00  0.00      PROA  
ATOM    589  HA  LEU P 730      -1.963   1.472 -18.884  0.00  0.00      PROA  
ATOM    590  CB  LEU P 730      -2.861   2.132 -20.758  0.00  0.00      PROA  
ATOM    591  HB1 LEU P 730      -2.582   2.857 -21.552  0.00  0.00      PROA  
ATOM    592  HB2 LEU P 730      -3.933   2.399 -20.636  0.00  0.00      PROA  
ATOM    593  CG  LEU P 730      -2.801   0.653 -21.352  0.00  0.00      PROA  
ATOM    594  HG  LEU P 730      -1.775   0.229 -21.322  0.00  0.00      PROA  
ATOM    595  CD1 LEU P 730      -3.793  -0.305 -20.685  0.00  0.00      PROA  
ATOM    596 HD11 LEU P 730      -3.673  -1.311 -21.141  0.00  0.00      PROA  
ATOM    597 HD12 LEU P 730      -4.875  -0.063 -20.608  0.00  0.00      PROA  
ATOM    598 HD13 LEU P 730      -3.537  -0.352 -19.605  0.00  0.00      PROA  
ATOM    599  CD2 LEU P 730      -3.081   0.724 -22.848  0.00  0.00      PROA  
ATOM    600 HD21 LEU P 730      -3.209  -0.244 -23.377  0.00  0.00      PROA  
ATOM    601 HD22 LEU P 730      -2.392   1.442 -23.341  0.00  0.00      PROA  
ATOM    602 HD23 LEU P 730      -4.085   1.188 -22.959  0.00  0.00      PROA  
ATOM    603  C   LEU P 730      -0.545   2.392 -19.999  0.00  0.00      PROA  
ATOM    604  O   LEU P 730      -0.158   3.395 -20.573  0.00  0.00      PROA  
ATOM    605  N   TRP P 731       0.341   1.457 -19.718  0.00  0.00      PROA  
ATOM    606  HN  TRP P 731      -0.043   0.635 -19.305  0.00  0.00      PROA  
ATOM    607  CA  TRP P 731       1.729   1.292 -20.135  0.00  0.00      PROA  
ATOM    608  HA  TRP P 731       2.006   2.174 -20.693  0.00  0.00      PROA  
ATOM    609  CB  TRP P 731       2.643   1.010 -19.017  0.00  0.00      PROA  
ATOM    610  HB1 TRP P 731       2.328   0.169 -18.364  0.00  0.00      PROA  
ATOM    611  HB2 TRP P 731       2.768   1.897 -18.359  0.00  0.00      PROA  
ATOM    612  CG  TRP P 731       4.117   0.605 -19.353  0.00  0.00      PROA  
ATOM    613  CD1 TRP P 731       5.052   1.251 -20.177  0.00  0.00      PROA  
ATOM    614  HD1 TRP P 731       4.900   2.245 -20.571  0.00  0.00      PROA  
ATOM    615  NE1 TRP P 731       6.178   0.466 -20.342  0.00  0.00      PROA  
ATOM    616  HE1 TRP P 731       6.872   0.535 -21.025  0.00  0.00      PROA  
ATOM    617  CE2 TRP P 731       6.044  -0.655 -19.596  0.00  0.00      PROA  
ATOM    618  CD2 TRP P 731       4.808  -0.638 -18.965  0.00  0.00      PROA  
ATOM    619  CE3 TRP P 731       4.447  -1.781 -18.099  0.00  0.00      PROA  
ATOM    620  HE3 TRP P 731       3.547  -1.862 -17.506  0.00  0.00      PROA  
ATOM    621  CZ3 TRP P 731       5.450  -2.750 -17.816  0.00  0.00      PROA  
ATOM    622  HZ3 TRP P 731       5.125  -3.493 -17.102  0.00  0.00      PROA  
ATOM    623  CZ2 TRP P 731       6.934  -1.762 -19.461  0.00  0.00      PROA  
ATOM    624  HZ2 TRP P 731       7.797  -1.759 -20.111  0.00  0.00      PROA  
ATOM    625  CH2 TRP P 731       6.528  -2.792 -18.664  0.00  0.00      PROA  
ATOM    626  HH2 TRP P 731       7.124  -3.693 -18.645  0.00  0.00      PROA  
ATOM    627  C   TRP P 731       1.814   0.227 -21.250  0.00  0.00      PROA  
ATOM    628  O   TRP P 731       1.191  -0.811 -21.087  0.00  0.00      PROA  
ATOM    629  N   ILE P 732       2.433   0.431 -22.402  0.00  0.00      PROA  
ATOM    630  HN  ILE P 732       2.901   1.291 -22.592  0.00  0.00      PROA  
ATOM    631  CA  ILE P 732       2.545  -0.555 -23.441  0.00  0.00      PROA  
ATOM    632  HA  ILE P 732       2.017  -1.465 -23.198  0.00  0.00      PROA  
ATOM    633  CB  ILE P 732       1.936  -0.091 -24.757  0.00  0.00      PROA  
ATOM    634  HB  ILE P 732       2.611   0.713 -25.122  0.00  0.00      PROA  
ATOM    635  CG2 ILE P 732       2.088  -1.330 -25.657  0.00  0.00      PROA  
ATOM    636 HG21 ILE P 732       1.478  -2.135 -25.196  0.00  0.00      PROA  
ATOM    637 HG22 ILE P 732       3.143  -1.617 -25.853  0.00  0.00      PROA  
ATOM    638 HG23 ILE P 732       1.660  -0.991 -26.625  0.00  0.00      PROA  
ATOM    639  CG1 ILE P 732       0.465   0.380 -24.671  0.00  0.00      PROA  
ATOM    640 HG11 ILE P 732      -0.053  -0.145 -23.841  0.00  0.00      PROA  
ATOM    641 HG12 ILE P 732       0.003   0.118 -25.646  0.00  0.00      PROA  
ATOM    642  CD  ILE P 732       0.286   1.864 -24.489  0.00  0.00      PROA  
ATOM    643  HD1 ILE P 732       0.839   2.322 -23.640  0.00  0.00      PROA  
ATOM    644  HD2 ILE P 732      -0.775   2.192 -24.487  0.00  0.00      PROA  
ATOM    645  HD3 ILE P 732       0.586   2.400 -25.415  0.00  0.00      PROA  
ATOM    646  C   ILE P 732       4.028  -0.855 -23.611  0.00  0.00      PROA  
ATOM    647  O   ILE P 732       4.791  -0.065 -24.090  0.00  0.00      PROA  
ATOM    648  N   PRO P 733       4.582  -2.065 -23.238  0.00  0.00      PROA  
ATOM    649  CD  PRO P 733       4.027  -3.041 -22.297  0.00  0.00      PROA  
ATOM    650  HD1 PRO P 733       3.310  -3.668 -22.868  0.00  0.00      PROA  
ATOM    651  HD2 PRO P 733       3.564  -2.660 -21.361  0.00  0.00      PROA  
ATOM    652  CA  PRO P 733       5.819  -2.634 -23.835  0.00  0.00      PROA  
ATOM    653  HA  PRO P 733       6.675  -2.135 -23.407  0.00  0.00      PROA  
ATOM    654  CB  PRO P 733       5.796  -4.098 -23.298  0.00  0.00      PROA  
ATOM    655  HB1 PRO P 733       6.761  -4.640 -23.396  0.00  0.00      PROA  
ATOM    656  HB2 PRO P 733       5.024  -4.686 -23.841  0.00  0.00      PROA  
ATOM    657  CG  PRO P 733       5.206  -3.861 -21.937  0.00  0.00      PROA  
ATOM    658  HG1 PRO P 733       4.979  -4.843 -21.470  0.00  0.00      PROA  
ATOM    659  HG2 PRO P 733       5.950  -3.272 -21.358  0.00  0.00      PROA  
ATOM    660  C   PRO P 733       5.987  -2.612 -25.336  0.00  0.00      PROA  
ATOM    661  O   PRO P 733       4.988  -2.844 -26.031  0.00  0.00      PROA  
ATOM    662  N   GLU P 734       7.217  -2.296 -25.778  0.00  0.00      PROA  
ATOM    663  HN  GLU P 734       7.937  -2.105 -25.115  0.00  0.00      PROA  
ATOM    664  CA  GLU P 734       7.420  -1.913 -27.129  0.00  0.00      PROA  
ATOM    665  HA  GLU P 734       6.625  -1.231 -27.392  0.00  0.00      PROA  
ATOM    666  CB  GLU P 734       8.744  -1.161 -27.310  0.00  0.00      PROA  
ATOM    667  HB1 GLU P 734       9.173  -1.235 -28.333  0.00  0.00      PROA  
ATOM    668  HB2 GLU P 734       9.402  -1.692 -26.590  0.00  0.00      PROA  
ATOM    669  CG  GLU P 734       8.638   0.304 -26.690  0.00  0.00      PROA  
ATOM    670  HG1 GLU P 734       8.268   0.332 -25.643  0.00  0.00      PROA  
ATOM    671  HG2 GLU P 734       7.903   0.920 -27.250  0.00  0.00      PROA  
ATOM    672  CD  GLU P 734       9.908   1.073 -26.821  0.00  0.00      PROA  
ATOM    673  OE1 GLU P 734      10.146   2.023 -27.629  0.00  0.00      PROA  
ATOM    674  OE2 GLU P 734      10.829   0.686 -26.133  0.00  0.00      PROA  
ATOM    675  C   GLU P 734       7.369  -3.032 -28.156  0.00  0.00      PROA  
ATOM    676  O   GLU P 734       6.921  -2.827 -29.262  0.00  0.00      PROA  
ATOM    677  N   GLY P 735       7.848  -4.210 -27.808  0.00  0.00      PROA  
ATOM    678  HN  GLY P 735       8.105  -4.415 -26.866  0.00  0.00      PROA  
ATOM    679  CA  GLY P 735       8.091  -5.413 -28.669  0.00  0.00      PROA  
ATOM    680  HA1 GLY P 735       9.059  -5.826 -28.423  0.00  0.00      PROA  
ATOM    681  HA2 GLY P 735       8.064  -5.037 -29.681  0.00  0.00      PROA  
ATOM    682  C   GLY P 735       6.970  -6.429 -28.565  0.00  0.00      PROA  
ATOM    683  O   GLY P 735       6.525  -6.872 -29.604  0.00  0.00      PROA  
ATOM    684  N   GLU P 736       6.515  -6.645 -27.382  0.00  0.00      PROA  
ATOM    685  HN  GLU P 736       6.846  -6.134 -26.592  0.00  0.00      PROA  
ATOM    686  CA  GLU P 736       5.389  -7.507 -27.050  0.00  0.00      PROA  
ATOM    687  HA  GLU P 736       5.356  -8.232 -27.849  0.00  0.00      PROA  
ATOM    688  CB  GLU P 736       5.516  -8.136 -25.598  0.00  0.00      PROA  
ATOM    689  HB1 GLU P 736       4.766  -8.942 -25.447  0.00  0.00      PROA  
ATOM    690  HB2 GLU P 736       5.288  -7.318 -24.882  0.00  0.00      PROA  
ATOM    691  CG  GLU P 736       6.836  -8.902 -25.352  0.00  0.00      PROA  
ATOM    692  HG1 GLU P 736       7.635  -8.136 -25.251  0.00  0.00      PROA  
ATOM    693  HG2 GLU P 736       7.134  -9.556 -26.199  0.00  0.00      PROA  
ATOM    694  CD  GLU P 736       6.879  -9.766 -24.079  0.00  0.00      PROA  
ATOM    695  OE1 GLU P 736       7.542  -9.439 -23.098  0.00  0.00      PROA  
ATOM    696  OE2 GLU P 736       6.128 -10.793 -24.134  0.00  0.00      PROA  
ATOM    697  C   GLU P 736       4.061  -6.839 -27.201  0.00  0.00      PROA  
ATOM    698  O   GLU P 736       3.080  -7.497 -27.519  0.00  0.00      PROA  
ATOM    699  N   LYS P 737       3.997  -5.502 -26.906  0.00  0.00      PROA  
ATOM    700  HN  LYS P 737       4.753  -4.960 -26.548  0.00  0.00      PROA  
ATOM    701  CA  LYS P 737       2.735  -4.766 -27.091  0.00  0.00      PROA  
ATOM    702  HA  LYS P 737       2.943  -3.724 -26.896  0.00  0.00      PROA  
ATOM    703  CB  LYS P 737       2.309  -4.702 -28.617  0.00  0.00      PROA  
ATOM    704  HB1 LYS P 737       1.374  -4.103 -28.653  0.00  0.00      PROA  
ATOM    705  HB2 LYS P 737       2.254  -5.727 -29.041  0.00  0.00      PROA  
ATOM    706  CG  LYS P 737       3.278  -3.935 -29.511  0.00  0.00      PROA  
ATOM    707  HG1 LYS P 737       2.846  -3.993 -30.533  0.00  0.00      PROA  
ATOM    708  HG2 LYS P 737       4.260  -4.448 -29.429  0.00  0.00      PROA  
ATOM    709  CD  LYS P 737       3.311  -2.406 -29.211  0.00  0.00      PROA  
ATOM    710  HD1 LYS P 737       3.677  -2.394 -28.162  0.00  0.00      PROA  
ATOM    711  HD2 LYS P 737       2.330  -1.886 -29.189  0.00  0.00      PROA  
ATOM    712  CE  LYS P 737       4.133  -1.485 -30.106  0.00  0.00      PROA  
ATOM    713  HE1 LYS P 737       3.654  -1.488 -31.108  0.00  0.00      PROA  
ATOM    714  HE2 LYS P 737       5.205  -1.751 -30.226  0.00  0.00      PROA  
ATOM    715  NZ  LYS P 737       4.103  -0.148 -29.516  0.00  0.00      PROA  
ATOM    716  HZ1 LYS P 737       4.416  -0.204 -28.526  0.00  0.00      PROA  
ATOM    717  HZ2 LYS P 737       3.110   0.156 -29.463  0.00  0.00      PROA  
ATOM    718  HZ3 LYS P 737       4.629   0.579 -30.042  0.00  0.00      PROA  
ATOM    719  C   LYS P 737       1.569  -5.134 -26.169  0.00  0.00      PROA  
ATOM    720  O   LYS P 737       0.359  -4.839 -26.339  0.00  0.00      PROA  
ATOM    721  N   VAL P 738       1.818  -5.779 -25.074  0.00  0.00      PROA  
ATOM    722  HN  VAL P 738       2.663  -6.307 -25.100  0.00  0.00      PROA  
ATOM    723  CA  VAL P 738       0.768  -5.980 -24.025  0.00  0.00      PROA  
ATOM    724  HA  VAL P 738      -0.045  -6.501 -24.508  0.00  0.00      PROA  
ATOM    725  CB  VAL P 738       1.215  -6.948 -22.928  0.00  0.00      PROA  
ATOM    726  HB  VAL P 738       0.317  -7.051 -22.282  0.00  0.00      PROA  
ATOM    727  CG1 VAL P 738       1.362  -8.352 -23.613  0.00  0.00      PROA  
ATOM    728 HG11 VAL P 738       0.408  -8.754 -24.017  0.00  0.00      PROA  
ATOM    729 HG12 VAL P 738       1.712  -9.006 -22.786  0.00  0.00      PROA  
ATOM    730 HG13 VAL P 738       2.059  -8.390 -24.478  0.00  0.00      PROA  
ATOM    731  CG2 VAL P 738       2.501  -6.528 -22.098  0.00  0.00      PROA  
ATOM    732 HG21 VAL P 738       2.252  -5.596 -21.548  0.00  0.00      PROA  
ATOM    733 HG22 VAL P 738       3.236  -6.363 -22.915  0.00  0.00      PROA  
ATOM    734 HG23 VAL P 738       2.827  -7.338 -21.411  0.00  0.00      PROA  
ATOM    735  C   VAL P 738       0.235  -4.674 -23.440  0.00  0.00      PROA  
ATOM    736  O   VAL P 738       0.981  -3.734 -23.181  0.00  0.00      PROA  
ATOM    737  N   LYS P 739      -1.090  -4.610 -23.109  0.00  0.00      PROA  
ATOM    738  HN  LYS P 739      -1.710  -5.366 -23.306  0.00  0.00      PROA  
ATOM    739  CA  LYS P 739      -1.723  -3.402 -22.540  0.00  0.00      PROA  
ATOM    740  HA  LYS P 739      -1.213  -2.493 -22.824  0.00  0.00      PROA  
ATOM    741  CB  LYS P 739      -3.239  -3.361 -23.125  0.00  0.00      PROA  
ATOM    742  HB1 LYS P 739      -3.845  -2.612 -22.573  0.00  0.00      PROA  
ATOM    743  HB2 LYS P 739      -3.743  -4.334 -22.940  0.00  0.00      PROA  
ATOM    744  CG  LYS P 739      -3.380  -3.022 -24.598  0.00  0.00      PROA  
ATOM    745  HG1 LYS P 739      -2.938  -3.878 -25.150  0.00  0.00      PROA  
ATOM    746  HG2 LYS P 739      -2.788  -2.121 -24.868  0.00  0.00      PROA  
ATOM    747  CD  LYS P 739      -4.850  -2.648 -25.006  0.00  0.00      PROA  
ATOM    748  HD1 LYS P 739      -5.204  -1.946 -24.222  0.00  0.00      PROA  
ATOM    749  HD2 LYS P 739      -5.566  -3.474 -24.808  0.00  0.00      PROA  
ATOM    750  CE  LYS P 739      -5.090  -2.124 -26.405  0.00  0.00      PROA  
ATOM    751  HE1 LYS P 739      -4.575  -1.142 -26.475  0.00  0.00      PROA  
ATOM    752  HE2 LYS P 739      -6.109  -1.889 -26.781  0.00  0.00      PROA  
ATOM    753  NZ  LYS P 739      -4.467  -2.959 -27.473  0.00  0.00      PROA  
ATOM    754  HZ1 LYS P 739      -4.513  -2.521 -28.416  0.00  0.00      PROA  
ATOM    755  HZ2 LYS P 739      -4.895  -3.905 -27.529  0.00  0.00      PROA  
ATOM    756  HZ3 LYS P 739      -3.441  -3.068 -27.339  0.00  0.00      PROA  
ATOM    757  C   LYS P 739      -1.684  -3.594 -21.004  0.00  0.00      PROA  
ATOM    758  O   LYS P 739      -2.366  -4.454 -20.473  0.00  0.00      PROA  
ATOM    759  N   ILE P 740      -0.833  -2.814 -20.263  0.00  0.00      PROA  
ATOM    760  HN  ILE P 740      -0.327  -2.040 -20.636  0.00  0.00      PROA  
ATOM    761  CA  ILE P 740      -0.667  -3.020 -18.844  0.00  0.00      PROA  
ATOM    762  HA  ILE P 740      -1.072  -3.985 -18.578  0.00  0.00      PROA  
ATOM    763  CB  ILE P 740       0.830  -3.093 -18.357  0.00  0.00      PROA  
ATOM    764  HB  ILE P 740       1.293  -2.112 -18.598  0.00  0.00      PROA  
ATOM    765  CG2 ILE P 740       0.852  -3.142 -16.815  0.00  0.00      PROA  
ATOM    766 HG21 ILE P 740       1.902  -3.203 -16.458  0.00  0.00      PROA  
ATOM    767 HG22 ILE P 740       0.402  -4.113 -16.515  0.00  0.00      PROA  
ATOM    768 HG23 ILE P 740       0.393  -2.272 -16.299  0.00  0.00      PROA  
ATOM    769  CG1 ILE P 740       1.717  -4.234 -19.058  0.00  0.00      PROA  
ATOM    770 HG11 ILE P 740       2.740  -4.084 -18.651  0.00  0.00      PROA  
ATOM    771 HG12 ILE P 740       1.702  -4.003 -20.145  0.00  0.00      PROA  
ATOM    772  CD  ILE P 740       1.252  -5.589 -18.691  0.00  0.00      PROA  
ATOM    773  HD1 ILE P 740       0.206  -5.681 -19.056  0.00  0.00      PROA  
ATOM    774  HD2 ILE P 740       1.286  -5.830 -17.607  0.00  0.00      PROA  
ATOM    775  HD3 ILE P 740       1.856  -6.342 -19.241  0.00  0.00      PROA  
ATOM    776  C   ILE P 740      -1.372  -1.847 -18.099  0.00  0.00      PROA  
ATOM    777  O   ILE P 740      -1.078  -0.640 -18.435  0.00  0.00      PROA  
ATOM    778  N   PRO P 741      -2.208  -2.086 -17.088  0.00  0.00      PROA  
ATOM    779  CD  PRO P 741      -3.089  -3.273 -16.965  0.00  0.00      PROA  
ATOM    780  HD1 PRO P 741      -2.412  -4.121 -16.728  0.00  0.00      PROA  
ATOM    781  HD2 PRO P 741      -3.599  -3.431 -17.940  0.00  0.00      PROA  
ATOM    782  CA  PRO P 741      -2.817  -0.977 -16.338  0.00  0.00      PROA  
ATOM    783  HA  PRO P 741      -2.860  -0.117 -16.990  0.00  0.00      PROA  
ATOM    784  CB  PRO P 741      -4.229  -1.430 -15.802  0.00  0.00      PROA  
ATOM    785  HB1 PRO P 741      -5.043  -1.267 -16.540  0.00  0.00      PROA  
ATOM    786  HB2 PRO P 741      -4.524  -1.074 -14.792  0.00  0.00      PROA  
ATOM    787  CG  PRO P 741      -3.915  -3.025 -15.696  0.00  0.00      PROA  
ATOM    788  HG1 PRO P 741      -3.225  -3.076 -14.826  0.00  0.00      PROA  
ATOM    789  HG2 PRO P 741      -4.588  -3.868 -15.428  0.00  0.00      PROA  
ATOM    790  C   PRO P 741      -1.887  -0.510 -15.195  0.00  0.00      PROA  
ATOM    791  O   PRO P 741      -1.328  -1.309 -14.449  0.00  0.00      PROA  
ATOM    792  N   VAL P 742      -1.748   0.749 -14.972  0.00  0.00      PROA  
ATOM    793  HN  VAL P 742      -2.173   1.365 -15.631  0.00  0.00      PROA  
ATOM    794  CA  VAL P 742      -0.716   1.353 -14.225  0.00  0.00      PROA  
ATOM    795  HA  VAL P 742      -0.424   0.549 -13.566  0.00  0.00      PROA  
ATOM    796  CB  VAL P 742       0.485   1.745 -15.089  0.00  0.00      PROA  
ATOM    797  HB  VAL P 742       1.150   2.413 -14.500  0.00  0.00      PROA  
ATOM    798  CG1 VAL P 742       1.280   0.505 -15.348  0.00  0.00      PROA  
ATOM    799 HG11 VAL P 742       0.773  -0.041 -16.173  0.00  0.00      PROA  
ATOM    800 HG12 VAL P 742       1.330  -0.185 -14.479  0.00  0.00      PROA  
ATOM    801 HG13 VAL P 742       2.319   0.801 -15.607  0.00  0.00      PROA  
ATOM    802  CG2 VAL P 742       0.049   2.404 -16.432  0.00  0.00      PROA  
ATOM    803 HG21 VAL P 742      -0.600   1.737 -17.039  0.00  0.00      PROA  
ATOM    804 HG22 VAL P 742       0.973   2.653 -16.995  0.00  0.00      PROA  
ATOM    805 HG23 VAL P 742      -0.407   3.400 -16.245  0.00  0.00      PROA  
ATOM    806  C   VAL P 742      -1.212   2.606 -13.461  0.00  0.00      PROA  
ATOM    807  O   VAL P 742      -2.114   3.278 -13.914  0.00  0.00      PROA  
ATOM    808  N   ALA P 743      -0.633   2.820 -12.274  0.00  0.00      PROA  
ATOM    809  HN  ALA P 743      -0.033   2.138 -11.863  0.00  0.00      PROA  
ATOM    810  CA  ALA P 743      -0.460   4.119 -11.712  0.00  0.00      PROA  
ATOM    811  HA  ALA P 743      -1.198   4.818 -12.076  0.00  0.00      PROA  
ATOM    812  CB  ALA P 743      -0.469   3.926 -10.189  0.00  0.00      PROA  
ATOM    813  HB1 ALA P 743      -1.539   3.772  -9.933  0.00  0.00      PROA  
ATOM    814  HB2 ALA P 743      -0.166   4.816  -9.597  0.00  0.00      PROA  
ATOM    815  HB3 ALA P 743       0.146   3.037  -9.932  0.00  0.00      PROA  
ATOM    816  C   ALA P 743       0.908   4.738 -12.057  0.00  0.00      PROA  
ATOM    817  O   ALA P 743       2.024   4.147 -11.964  0.00  0.00      PROA  
ATOM    818  N   ILE P 744       0.852   6.033 -12.513  0.00  0.00      PROA  
ATOM    819  HN  ILE P 744       0.007   6.511 -12.283  0.00  0.00      PROA  
ATOM    820  CA  ILE P 744       2.043   6.838 -12.790  0.00  0.00      PROA  
ATOM    821  HA  ILE P 744       2.921   6.235 -12.612  0.00  0.00      PROA  
ATOM    822  CB  ILE P 744       2.090   7.309 -14.215  0.00  0.00      PROA  
ATOM    823  HB  ILE P 744       1.237   8.011 -14.337  0.00  0.00      PROA  
ATOM    824  CG2 ILE P 744       3.369   8.101 -14.501  0.00  0.00      PROA  
ATOM    825 HG21 ILE P 744       3.317   8.456 -15.552  0.00  0.00      PROA  
ATOM    826 HG22 ILE P 744       4.279   7.477 -14.370  0.00  0.00      PROA  
ATOM    827 HG23 ILE P 744       3.479   8.999 -13.857  0.00  0.00      PROA  
ATOM    828  CG1 ILE P 744       1.951   6.094 -15.170  0.00  0.00      PROA  
ATOM    829 HG11 ILE P 744       2.237   5.125 -14.707  0.00  0.00      PROA  
ATOM    830 HG12 ILE P 744       2.795   6.378 -15.835  0.00  0.00      PROA  
ATOM    831  CD  ILE P 744       0.674   5.999 -15.948  0.00  0.00      PROA  
ATOM    832  HD1 ILE P 744       0.296   6.980 -16.308  0.00  0.00      PROA  
ATOM    833  HD2 ILE P 744      -0.148   5.534 -15.364  0.00  0.00      PROA  
ATOM    834  HD3 ILE P 744       0.799   5.438 -16.899  0.00  0.00      PROA  
ATOM    835  C   ILE P 744       2.050   7.989 -11.739  0.00  0.00      PROA  
ATOM    836  O   ILE P 744       1.144   8.817 -11.713  0.00  0.00      PROA  
ATOM    837  N   LYS P 745       3.077   8.115 -10.853  0.00  0.00      PROA  
ATOM    838  HN  LYS P 745       3.802   7.432 -10.820  0.00  0.00      PROA  
ATOM    839  CA  LYS P 745       3.265   9.292 -10.049  0.00  0.00      PROA  
ATOM    840  HA  LYS P 745       2.296   9.674  -9.763  0.00  0.00      PROA  
ATOM    841  CB  LYS P 745       3.886   8.868  -8.669  0.00  0.00      PROA  
ATOM    842  HB1 LYS P 745       4.675   8.120  -8.896  0.00  0.00      PROA  
ATOM    843  HB2 LYS P 745       3.144   8.304  -8.064  0.00  0.00      PROA  
ATOM    844  CG  LYS P 745       4.428  10.056  -7.801  0.00  0.00      PROA  
ATOM    845  HG1 LYS P 745       3.749  10.922  -7.961  0.00  0.00      PROA  
ATOM    846  HG2 LYS P 745       5.404  10.265  -8.288  0.00  0.00      PROA  
ATOM    847  CD  LYS P 745       4.547   9.771  -6.273  0.00  0.00      PROA  
ATOM    848  HD1 LYS P 745       3.470   9.712  -6.009  0.00  0.00      PROA  
ATOM    849  HD2 LYS P 745       4.970  10.656  -5.751  0.00  0.00      PROA  
ATOM    850  CE  LYS P 745       5.188   8.441  -5.943  0.00  0.00      PROA  
ATOM    851  HE1 LYS P 745       6.180   8.376  -6.439  0.00  0.00      PROA  
ATOM    852  HE2 LYS P 745       4.539   7.550  -6.080  0.00  0.00      PROA  
ATOM    853  NZ  LYS P 745       5.513   8.454  -4.416  0.00  0.00      PROA  
ATOM    854  HZ1 LYS P 745       4.717   8.661  -3.780  0.00  0.00      PROA  
ATOM    855  HZ2 LYS P 745       6.234   9.196  -4.317  0.00  0.00      PROA  
ATOM    856  HZ3 LYS P 745       5.907   7.545  -4.098  0.00  0.00      PROA  
ATOM    857  C   LYS P 745       4.167  10.318 -10.743  0.00  0.00      PROA  
ATOM    858  O   LYS P 745       5.346  10.135 -10.815  0.00  0.00      PROA  
ATOM    859  N   GLU P 746       3.645  11.470 -11.265  0.00  0.00      PROA  
ATOM    860  HN  GLU P 746       2.671  11.680 -11.213  0.00  0.00      PROA  
ATOM    861  CA  GLU P 746       4.360  12.526 -11.841  0.00  0.00      PROA  
ATOM    862  HA  GLU P 746       5.218  12.040 -12.282  0.00  0.00      PROA  
ATOM    863  CB  GLU P 746       3.632  13.149 -12.987  0.00  0.00      PROA  
ATOM    864  HB1 GLU P 746       2.652  13.420 -12.541  0.00  0.00      PROA  
ATOM    865  HB2 GLU P 746       3.515  12.326 -13.724  0.00  0.00      PROA  
ATOM    866  CG  GLU P 746       4.330  14.364 -13.678  0.00  0.00      PROA  
ATOM    867  HG1 GLU P 746       5.417  14.138 -13.712  0.00  0.00      PROA  
ATOM    868  HG2 GLU P 746       4.129  15.255 -13.047  0.00  0.00      PROA  
ATOM    869  CD  GLU P 746       3.819  14.673 -15.057  0.00  0.00      PROA  
ATOM    870  OE1 GLU P 746       2.590  14.868 -15.083  0.00  0.00      PROA  
ATOM    871  OE2 GLU P 746       4.562  14.713 -16.106  0.00  0.00      PROA  
ATOM    872  C   GLU P 746       4.650  13.602 -10.764  0.00  0.00      PROA  
ATOM    873  O   GLU P 746       3.776  14.056 -10.048  0.00  0.00      PROA  
ATOM    874  N   LEU P 747       5.860  14.024 -10.666  0.00  0.00      PROA  
ATOM    875  HN  LEU P 747       6.585  13.687 -11.263  0.00  0.00      PROA  
ATOM    876  CA  LEU P 747       6.261  15.086  -9.780  0.00  0.00      PROA  
ATOM    877  HA  LEU P 747       5.409  15.419  -9.206  0.00  0.00      PROA  
ATOM    878  CB  LEU P 747       7.461  14.638  -8.915  0.00  0.00      PROA  
ATOM    879  HB1 LEU P 747       7.585  15.451  -8.167  0.00  0.00      PROA  
ATOM    880  HB2 LEU P 747       8.419  14.682  -9.475  0.00  0.00      PROA  
ATOM    881  CG  LEU P 747       7.368  13.332  -8.187  0.00  0.00      PROA  
ATOM    882  HG  LEU P 747       8.302  13.351  -7.585  0.00  0.00      PROA  
ATOM    883  CD1 LEU P 747       6.060  13.093  -7.393  0.00  0.00      PROA  
ATOM    884 HD11 LEU P 747       6.064  13.880  -6.608  0.00  0.00      PROA  
ATOM    885 HD12 LEU P 747       6.175  12.094  -6.921  0.00  0.00      PROA  
ATOM    886 HD13 LEU P 747       5.167  13.116  -8.053  0.00  0.00      PROA  
ATOM    887  CD2 LEU P 747       7.610  12.074  -9.114  0.00  0.00      PROA  
ATOM    888 HD21 LEU P 747       8.573  12.207  -9.652  0.00  0.00      PROA  
ATOM    889 HD22 LEU P 747       6.866  11.875  -9.914  0.00  0.00      PROA  
ATOM    890 HD23 LEU P 747       7.621  11.245  -8.374  0.00  0.00      PROA  
ATOM    891  C   LEU P 747       6.711  16.331 -10.608  0.00  0.00      PROA  
ATOM    892  O   LEU P 747       7.288  16.243 -11.682  0.00  0.00      PROA  
ATOM    893  N   ARG P 748       6.706  17.532  -9.965  0.00  0.00      PROA  
ATOM    894  HN  ARG P 748       6.144  17.627  -9.147  0.00  0.00      PROA  
ATOM    895  CA  ARG P 748       7.275  18.752 -10.527  0.00  0.00      PROA  
ATOM    896  HA  ARG P 748       6.844  18.744 -11.517  0.00  0.00      PROA  
ATOM    897  CB  ARG P 748       6.909  20.063  -9.750  0.00  0.00      PROA  
ATOM    898  HB1 ARG P 748       7.543  20.896 -10.119  0.00  0.00      PROA  
ATOM    899  HB2 ARG P 748       7.250  19.860  -8.712  0.00  0.00      PROA  
ATOM    900  CG  ARG P 748       5.421  20.505  -9.909  0.00  0.00      PROA  
ATOM    901  HG1 ARG P 748       4.880  19.581  -9.612  0.00  0.00      PROA  
ATOM    902  HG2 ARG P 748       5.136  20.791 -10.944  0.00  0.00      PROA  
ATOM    903  CD  ARG P 748       4.869  21.550  -8.933  0.00  0.00      PROA  
ATOM    904  HD1 ARG P 748       5.229  21.426  -7.890  0.00  0.00      PROA  
ATOM    905  HD2 ARG P 748       3.758  21.581  -8.939  0.00  0.00      PROA  
ATOM    906  NE  ARG P 748       5.466  22.887  -9.336  0.00  0.00      PROA  
ATOM    907  HE  ARG P 748       5.778  22.946 -10.284  0.00  0.00      PROA  
ATOM    908  CZ  ARG P 748       5.422  24.021  -8.631  0.00  0.00      PROA  
ATOM    909  NH1 ARG P 748       5.059  24.060  -7.386  0.00  0.00      PROA  
ATOM    910 HH11 ARG P 748       4.861  23.195  -6.925  0.00  0.00      PROA  
ATOM    911 HH12 ARG P 748       5.296  24.848  -6.818  0.00  0.00      PROA  
ATOM    912  NH2 ARG P 748       5.719  25.150  -9.113  0.00  0.00      PROA  
ATOM    913 HH21 ARG P 748       5.580  25.989  -8.587  0.00  0.00      PROA  
ATOM    914 HH22 ARG P 748       6.197  25.219  -9.988  0.00  0.00      PROA  
ATOM    915  C   ARG P 748       8.798  18.784 -10.863  0.00  0.00      PROA  
ATOM    916  O   ARG P 748       9.572  18.095 -10.193  0.00  0.00      PROA  
ATOM    917  N   GLU P 749       9.162  19.540 -11.993  0.00  0.00      PROA  
ATOM    918  HN  GLU P 749       8.489  20.001 -12.566  0.00  0.00      PROA  
ATOM    919  CA  GLU P 749      10.590  19.829 -12.325  0.00  0.00      PROA  
ATOM    920  HA  GLU P 749      10.926  18.861 -12.667  0.00  0.00      PROA  
ATOM    921  CB  GLU P 749      10.767  20.800 -13.520  0.00  0.00      PROA  
ATOM    922  HB1 GLU P 749      10.574  21.846 -13.199  0.00  0.00      PROA  
ATOM    923  HB2 GLU P 749      10.098  20.387 -14.305  0.00  0.00      PROA  
ATOM    924  CG  GLU P 749      12.140  20.581 -14.128  0.00  0.00      PROA  
ATOM    925  HG1 GLU P 749      12.330  19.493 -14.249  0.00  0.00      PROA  
ATOM    926  HG2 GLU P 749      12.929  20.950 -13.439  0.00  0.00      PROA  
ATOM    927  CD  GLU P 749      12.317  21.341 -15.461  0.00  0.00      PROA  
ATOM    928  OE1 GLU P 749      11.971  22.518 -15.654  0.00  0.00      PROA  
ATOM    929  OE2 GLU P 749      12.825  20.682 -16.397  0.00  0.00      PROA  
ATOM    930  C   GLU P 749      11.476  20.232 -11.144  0.00  0.00      PROA  
ATOM    931  O   GLU P 749      11.229  21.269 -10.522  0.00  0.00      PROA  
ATOM    932  N   ALA P 750      12.547  19.473 -10.882  0.00  0.00      PROA  
ATOM    933  HN  ALA P 750      12.730  18.700 -11.484  0.00  0.00      PROA  
ATOM    934  CA  ALA P 750      13.480  19.730  -9.819  0.00  0.00      PROA  
ATOM    935  HA  ALA P 750      12.976  19.861  -8.873  0.00  0.00      PROA  
ATOM    936  CB  ALA P 750      14.382  18.441  -9.630  0.00  0.00      PROA  
ATOM    937  HB1 ALA P 750      13.699  17.568  -9.563  0.00  0.00      PROA  
ATOM    938  HB2 ALA P 750      14.979  18.577  -8.702  0.00  0.00      PROA  
ATOM    939  HB3 ALA P 750      15.007  18.147 -10.500  0.00  0.00      PROA  
ATOM    940  C   ALA P 750      14.496  20.809  -9.869  0.00  0.00      PROA  
ATOM    941  O   ALA P 750      15.139  21.105 -10.881  0.00  0.00      PROA  
ATOM    942  N   THR P 751      14.598  21.543  -8.718  0.00  0.00      PROA  
ATOM    943  HN  THR P 751      14.108  21.401  -7.861  0.00  0.00      PROA  
ATOM    944  CA  THR P 751      15.669  22.526  -8.505  0.00  0.00      PROA  
ATOM    945  HA  THR P 751      15.957  22.806  -9.507  0.00  0.00      PROA  
ATOM    946  CB  THR P 751      15.294  23.884  -7.854  0.00  0.00      PROA  
ATOM    947  HB  THR P 751      16.118  24.555  -7.531  0.00  0.00      PROA  
ATOM    948  OG1 THR P 751      14.413  23.766  -6.853  0.00  0.00      PROA  
ATOM    949  HG1 THR P 751      14.877  23.317  -6.143  0.00  0.00      PROA  
ATOM    950  CG2 THR P 751      14.397  24.498  -8.939  0.00  0.00      PROA  
ATOM    951 HG21 THR P 751      13.597  23.733  -9.033  0.00  0.00      PROA  
ATOM    952 HG22 THR P 751      14.968  24.768  -9.852  0.00  0.00      PROA  
ATOM    953 HG23 THR P 751      14.034  25.487  -8.586  0.00  0.00      PROA  
ATOM    954  C   THR P 751      16.941  22.003  -7.850  0.00  0.00      PROA  
ATOM    955  O   THR P 751      17.991  22.597  -8.064  0.00  0.00      PROA  
ATOM    956  N   SER P 752      16.841  20.851  -7.151  0.00  0.00      PROA  
ATOM    957  HN  SER P 752      15.927  20.542  -6.901  0.00  0.00      PROA  
ATOM    958  CA  SER P 752      18.023  20.175  -6.648  0.00  0.00      PROA  
ATOM    959  HA  SER P 752      18.888  20.503  -7.206  0.00  0.00      PROA  
ATOM    960  CB  SER P 752      18.193  20.509  -5.135  0.00  0.00      PROA  
ATOM    961  HB1 SER P 752      17.270  20.315  -4.547  0.00  0.00      PROA  
ATOM    962  HB2 SER P 752      18.368  21.599  -5.012  0.00  0.00      PROA  
ATOM    963  OG  SER P 752      19.384  19.873  -4.580  0.00  0.00      PROA  
ATOM    964  HG1 SER P 752      20.147  20.324  -4.949  0.00  0.00      PROA  
ATOM    965  C   SER P 752      17.761  18.696  -6.869  0.00  0.00      PROA  
ATOM    966  O   SER P 752      16.636  18.284  -6.647  0.00  0.00      PROA  
ATOM    967  N   PRO P 753      18.757  17.909  -7.193  0.00  0.00      PROA  
ATOM    968  CD  PRO P 753      19.888  18.261  -8.055  0.00  0.00      PROA  
ATOM    969  HD1 PRO P 753      20.706  18.682  -7.432  0.00  0.00      PROA  
ATOM    970  HD2 PRO P 753      19.640  19.025  -8.822  0.00  0.00      PROA  
ATOM    971  CA  PRO P 753      18.519  16.460  -7.113  0.00  0.00      PROA  
ATOM    972  HA  PRO P 753      17.792  16.250  -7.883  0.00  0.00      PROA  
ATOM    973  CB  PRO P 753      19.860  15.926  -7.715  0.00  0.00      PROA  
ATOM    974  HB1 PRO P 753      19.630  14.972  -8.235  0.00  0.00      PROA  
ATOM    975  HB2 PRO P 753      20.639  15.774  -6.937  0.00  0.00      PROA  
ATOM    976  CG  PRO P 753      20.270  16.982  -8.725  0.00  0.00      PROA  
ATOM    977  HG1 PRO P 753      21.322  16.921  -9.078  0.00  0.00      PROA  
ATOM    978  HG2 PRO P 753      19.669  16.889  -9.655  0.00  0.00      PROA  
ATOM    979  C   PRO P 753      18.294  15.851  -5.696  0.00  0.00      PROA  
ATOM    980  O   PRO P 753      17.804  14.695  -5.659  0.00  0.00      PROA  
ATOM    981  N   LYS P 754      18.636  16.605  -4.633  0.00  0.00      PROA  
ATOM    982  HN  LYS P 754      18.964  17.534  -4.787  0.00  0.00      PROA  
ATOM    983  CA  LYS P 754      18.072  16.280  -3.368  0.00  0.00      PROA  
ATOM    984  HA  LYS P 754      18.539  15.362  -3.042  0.00  0.00      PROA  
ATOM    985  CB  LYS P 754      18.242  17.457  -2.426  0.00  0.00      PROA  
ATOM    986  HB1 LYS P 754      17.741  18.383  -2.778  0.00  0.00      PROA  
ATOM    987  HB2 LYS P 754      19.306  17.698  -2.218  0.00  0.00      PROA  
ATOM    988  CG  LYS P 754      17.563  17.163  -0.973  0.00  0.00      PROA  
ATOM    989  HG1 LYS P 754      16.475  17.230  -1.188  0.00  0.00      PROA  
ATOM    990  HG2 LYS P 754      17.864  18.026  -0.342  0.00  0.00      PROA  
ATOM    991  CD  LYS P 754      18.013  15.838  -0.236  0.00  0.00      PROA  
ATOM    992  HD1 LYS P 754      19.067  16.043   0.049  0.00  0.00      PROA  
ATOM    993  HD2 LYS P 754      18.051  15.016  -0.982  0.00  0.00      PROA  
ATOM    994  CE  LYS P 754      17.053  15.480   0.896  0.00  0.00      PROA  
ATOM    995  HE1 LYS P 754      16.017  15.554   0.501  0.00  0.00      PROA  
ATOM    996  HE2 LYS P 754      17.145  16.174   1.760  0.00  0.00      PROA  
ATOM    997  NZ  LYS P 754      17.391  14.210   1.548  0.00  0.00      PROA  
ATOM    998  HZ1 LYS P 754      18.320  13.816   1.296  0.00  0.00      PROA  
ATOM    999  HZ2 LYS P 754      16.663  13.518   1.278  0.00  0.00      PROA  
ATOM   1000  HZ3 LYS P 754      17.428  14.328   2.581  0.00  0.00      PROA  
ATOM   1001  C   LYS P 754      16.515  15.981  -3.383  0.00  0.00      PROA  
ATOM   1002  O   LYS P 754      16.014  15.047  -2.791  0.00  0.00      PROA  
ATOM   1003  N   ALA P 755      15.633  16.714  -4.132  0.00  0.00      PROA  
ATOM   1004  HN  ALA P 755      15.830  17.444  -4.783  0.00  0.00      PROA  
ATOM   1005  CA  ALA P 755      14.197  16.465  -3.943  0.00  0.00      PROA  
ATOM   1006  HA  ALA P 755      14.005  16.418  -2.881  0.00  0.00      PROA  
ATOM   1007  CB  ALA P 755      13.453  17.772  -4.433  0.00  0.00      PROA  
ATOM   1008  HB1 ALA P 755      13.739  18.048  -5.471  0.00  0.00      PROA  
ATOM   1009  HB2 ALA P 755      13.584  18.608  -3.714  0.00  0.00      PROA  
ATOM   1010  HB3 ALA P 755      12.385  17.466  -4.459  0.00  0.00      PROA  
ATOM   1011  C   ALA P 755      13.803  15.164  -4.692  0.00  0.00      PROA  
ATOM   1012  O   ALA P 755      12.813  14.462  -4.399  0.00  0.00      PROA  
ATOM   1013  N   ASN P 756      14.597  14.806  -5.658  0.00  0.00      PROA  
ATOM   1014  HN  ASN P 756      15.387  15.381  -5.861  0.00  0.00      PROA  
ATOM   1015  CA  ASN P 756      14.560  13.601  -6.463  0.00  0.00      PROA  
ATOM   1016  HA  ASN P 756      13.564  13.489  -6.864  0.00  0.00      PROA  
ATOM   1017  CB  ASN P 756      15.353  13.702  -7.849  0.00  0.00      PROA  
ATOM   1018  HB1 ASN P 756      15.238  12.735  -8.384  0.00  0.00      PROA  
ATOM   1019  HB2 ASN P 756      16.432  13.886  -7.656  0.00  0.00      PROA  
ATOM   1020  CG  ASN P 756      14.800  14.842  -8.681  0.00  0.00      PROA  
ATOM   1021  OD1 ASN P 756      13.909  15.614  -8.326  0.00  0.00      PROA  
ATOM   1022  ND2 ASN P 756      15.272  14.948  -9.913  0.00  0.00      PROA  
ATOM   1023 HD21 ASN P 756      14.703  15.528 -10.496  0.00  0.00      PROA  
ATOM   1024 HD22 ASN P 756      16.111  14.455 -10.145  0.00  0.00      PROA  
ATOM   1025  C   ASN P 756      14.918  12.330  -5.785  0.00  0.00      PROA  
ATOM   1026  O   ASN P 756      14.309  11.291  -6.118  0.00  0.00      PROA  
ATOM   1027  N   LYS P 757      15.791  12.385  -4.729  0.00  0.00      PROA  
ATOM   1028  HN  LYS P 757      16.147  13.283  -4.482  0.00  0.00      PROA  
ATOM   1029  CA  LYS P 757      16.315  11.257  -3.957  0.00  0.00      PROA  
ATOM   1030  HA  LYS P 757      16.687  10.500  -4.631  0.00  0.00      PROA  
ATOM   1031  CB  LYS P 757      17.428  11.816  -3.022  0.00  0.00      PROA  
ATOM   1032  HB1 LYS P 757      17.071  12.662  -2.396  0.00  0.00      PROA  
ATOM   1033  HB2 LYS P 757      18.274  12.229  -3.613  0.00  0.00      PROA  
ATOM   1034  CG  LYS P 757      17.934  10.712  -2.045  0.00  0.00      PROA  
ATOM   1035  HG1 LYS P 757      17.100  10.323  -1.423  0.00  0.00      PROA  
ATOM   1036  HG2 LYS P 757      18.573  11.129  -1.237  0.00  0.00      PROA  
ATOM   1037  CD  LYS P 757      18.744   9.565  -2.615  0.00  0.00      PROA  
ATOM   1038  HD1 LYS P 757      19.299   9.909  -3.514  0.00  0.00      PROA  
ATOM   1039  HD2 LYS P 757      18.019   8.836  -3.035  0.00  0.00      PROA  
ATOM   1040  CE  LYS P 757      19.795   8.889  -1.655  0.00  0.00      PROA  
ATOM   1041  HE1 LYS P 757      20.518   9.574  -1.162  0.00  0.00      PROA  
ATOM   1042  HE2 LYS P 757      20.339   8.098  -2.212  0.00  0.00      PROA  
ATOM   1043  NZ  LYS P 757      19.153   8.200  -0.554  0.00  0.00      PROA  
ATOM   1044  HZ1 LYS P 757      19.887   7.516  -0.278  0.00  0.00      PROA  
ATOM   1045  HZ2 LYS P 757      18.275   7.672  -0.733  0.00  0.00      PROA  
ATOM   1046  HZ3 LYS P 757      18.999   8.855   0.239  0.00  0.00      PROA  
ATOM   1047  C   LYS P 757      15.175  10.498  -3.296  0.00  0.00      PROA  
ATOM   1048  O   LYS P 757      15.301   9.278  -3.401  0.00  0.00      PROA  
ATOM   1049  N   GLU P 758      14.132  11.163  -2.775  0.00  0.00      PROA  
ATOM   1050  HN  GLU P 758      14.172  12.158  -2.806  0.00  0.00      PROA  
ATOM   1051  CA  GLU P 758      13.133  10.439  -2.040  0.00  0.00      PROA  
ATOM   1052  HA  GLU P 758      13.562   9.838  -1.252  0.00  0.00      PROA  
ATOM   1053  CB  GLU P 758      12.206  11.540  -1.401  0.00  0.00      PROA  
ATOM   1054  HB1 GLU P 758      12.270  12.370  -2.137  0.00  0.00      PROA  
ATOM   1055  HB2 GLU P 758      12.715  11.956  -0.505  0.00  0.00      PROA  
ATOM   1056  CG  GLU P 758      10.755  11.217  -1.059  0.00  0.00      PROA  
ATOM   1057  HG1 GLU P 758      10.757  10.263  -0.490  0.00  0.00      PROA  
ATOM   1058  HG2 GLU P 758       9.986  11.080  -1.850  0.00  0.00      PROA  
ATOM   1059  CD  GLU P 758      10.211  12.307  -0.255  0.00  0.00      PROA  
ATOM   1060  OE1 GLU P 758      10.565  13.447  -0.484  0.00  0.00      PROA  
ATOM   1061  OE2 GLU P 758       9.398  11.995   0.667  0.00  0.00      PROA  
ATOM   1062  C   GLU P 758      12.282   9.552  -2.987  0.00  0.00      PROA  
ATOM   1063  O   GLU P 758      11.959   8.386  -2.767  0.00  0.00      PROA  
ATOM   1064  N   ILE P 759      11.964  10.012  -4.195  0.00  0.00      PROA  
ATOM   1065  HN  ILE P 759      12.033  10.941  -4.549  0.00  0.00      PROA  
ATOM   1066  CA  ILE P 759      11.328   9.243  -5.218  0.00  0.00      PROA  
ATOM   1067  HA  ILE P 759      10.382   8.916  -4.812  0.00  0.00      PROA  
ATOM   1068  CB  ILE P 759      11.081  10.160  -6.530  0.00  0.00      PROA  
ATOM   1069  HB  ILE P 759      11.962  10.148  -7.207  0.00  0.00      PROA  
ATOM   1070  CG2 ILE P 759       9.937   9.761  -7.393  0.00  0.00      PROA  
ATOM   1071 HG21 ILE P 759       8.965   9.777  -6.856  0.00  0.00      PROA  
ATOM   1072 HG22 ILE P 759       9.995   8.784  -7.919  0.00  0.00      PROA  
ATOM   1073 HG23 ILE P 759       9.851  10.532  -8.188  0.00  0.00      PROA  
ATOM   1074  CG1 ILE P 759      10.938  11.657  -6.238  0.00  0.00      PROA  
ATOM   1075 HG11 ILE P 759      10.800  12.286  -7.144  0.00  0.00      PROA  
ATOM   1076 HG12 ILE P 759      11.884  12.110  -5.874  0.00  0.00      PROA  
ATOM   1077  CD  ILE P 759       9.718  12.096  -5.316  0.00  0.00      PROA  
ATOM   1078  HD1 ILE P 759      10.071  11.728  -4.329  0.00  0.00      PROA  
ATOM   1079  HD2 ILE P 759       8.875  11.519  -5.753  0.00  0.00      PROA  
ATOM   1080  HD3 ILE P 759       9.580  13.192  -5.438  0.00  0.00      PROA  
ATOM   1081  C   ILE P 759      12.124   8.090  -5.771  0.00  0.00      PROA  
ATOM   1082  O   ILE P 759      11.675   6.927  -5.858  0.00  0.00      PROA  
ATOM   1083  N   LEU P 760      13.396   8.339  -5.996  0.00  0.00      PROA  
ATOM   1084  HN  LEU P 760      13.597   9.278  -5.728  0.00  0.00      PROA  
ATOM   1085  CA  LEU P 760      14.458   7.420  -6.271  0.00  0.00      PROA  
ATOM   1086  HA  LEU P 760      14.251   6.946  -7.219  0.00  0.00      PROA  
ATOM   1087  CB  LEU P 760      15.625   8.301  -6.698  0.00  0.00      PROA  
ATOM   1088  HB1 LEU P 760      16.592   7.755  -6.723  0.00  0.00      PROA  
ATOM   1089  HB2 LEU P 760      15.806   9.048  -5.896  0.00  0.00      PROA  
ATOM   1090  CG  LEU P 760      15.428   9.187  -7.964  0.00  0.00      PROA  
ATOM   1091  HG  LEU P 760      14.510   9.811  -8.002  0.00  0.00      PROA  
ATOM   1092  CD1 LEU P 760      16.647  10.025  -8.327  0.00  0.00      PROA  
ATOM   1093 HD11 LEU P 760      17.078  10.471  -7.405  0.00  0.00      PROA  
ATOM   1094 HD12 LEU P 760      16.434  10.922  -8.948  0.00  0.00      PROA  
ATOM   1095 HD13 LEU P 760      17.446   9.405  -8.788  0.00  0.00      PROA  
ATOM   1096  CD2 LEU P 760      15.198   8.401  -9.245  0.00  0.00      PROA  
ATOM   1097 HD21 LEU P 760      14.212   7.895  -9.157  0.00  0.00      PROA  
ATOM   1098 HD22 LEU P 760      16.060   7.706  -9.344  0.00  0.00      PROA  
ATOM   1099 HD23 LEU P 760      15.111   9.176 -10.037  0.00  0.00      PROA  
ATOM   1100  C   LEU P 760      14.810   6.338  -5.248  0.00  0.00      PROA  
ATOM   1101  O   LEU P 760      15.071   5.202  -5.593  0.00  0.00      PROA  
ATOM   1102  N   ASP P 761      14.800   6.681  -3.952  0.00  0.00      PROA  
ATOM   1103  HN  ASP P 761      14.742   7.665  -3.807  0.00  0.00      PROA  
ATOM   1104  CA  ASP P 761      14.733   5.788  -2.816  0.00  0.00      PROA  
ATOM   1105  HA  ASP P 761      15.518   5.052  -2.906  0.00  0.00      PROA  
ATOM   1106  CB  ASP P 761      14.868   6.520  -1.491  0.00  0.00      PROA  
ATOM   1107  HB1 ASP P 761      14.421   5.877  -0.703  0.00  0.00      PROA  
ATOM   1108  HB2 ASP P 761      14.234   7.429  -1.580  0.00  0.00      PROA  
ATOM   1109  CG  ASP P 761      16.306   6.969  -1.157  0.00  0.00      PROA  
ATOM   1110  OD1 ASP P 761      17.237   6.370  -1.808  0.00  0.00      PROA  
ATOM   1111  OD2 ASP P 761      16.427   7.805  -0.244  0.00  0.00      PROA  
ATOM   1112  C   ASP P 761      13.478   4.926  -2.803  0.00  0.00      PROA  
ATOM   1113  O   ASP P 761      13.577   3.691  -2.735  0.00  0.00      PROA  
ATOM   1114  N   GLU P 762      12.341   5.473  -3.109  0.00  0.00      PROA  
ATOM   1115  HN  GLU P 762      12.177   6.450  -3.217  0.00  0.00      PROA  
ATOM   1116  CA  GLU P 762      11.114   4.671  -3.277  0.00  0.00      PROA  
ATOM   1117  HA  GLU P 762      11.176   4.009  -2.426  0.00  0.00      PROA  
ATOM   1118  CB  GLU P 762       9.842   5.536  -3.223  0.00  0.00      PROA  
ATOM   1119  HB1 GLU P 762       9.995   6.490  -3.771  0.00  0.00      PROA  
ATOM   1120  HB2 GLU P 762       9.669   5.757  -2.148  0.00  0.00      PROA  
ATOM   1121  CG  GLU P 762       8.565   4.709  -3.624  0.00  0.00      PROA  
ATOM   1122  HG1 GLU P 762       8.663   3.666  -3.256  0.00  0.00      PROA  
ATOM   1123  HG2 GLU P 762       8.410   4.706  -4.724  0.00  0.00      PROA  
ATOM   1124  CD  GLU P 762       7.311   5.404  -2.933  0.00  0.00      PROA  
ATOM   1125  OE1 GLU P 762       6.721   6.375  -3.517  0.00  0.00      PROA  
ATOM   1126  OE2 GLU P 762       6.926   5.002  -1.819  0.00  0.00      PROA  
ATOM   1127  C   GLU P 762      11.125   3.767  -4.503  0.00  0.00      PROA  
ATOM   1128  O   GLU P 762      10.823   2.601  -4.463  0.00  0.00      PROA  
ATOM   1129  N   ALA P 763      11.585   4.282  -5.646  0.00  0.00      PROA  
ATOM   1130  HN  ALA P 763      11.744   5.265  -5.692  0.00  0.00      PROA  
ATOM   1131  CA  ALA P 763      11.843   3.608  -6.902  0.00  0.00      PROA  
ATOM   1132  HA  ALA P 763      10.927   3.103  -7.171  0.00  0.00      PROA  
ATOM   1133  CB  ALA P 763      12.264   4.402  -8.027  0.00  0.00      PROA  
ATOM   1134  HB1 ALA P 763      12.113   3.888  -9.000  0.00  0.00      PROA  
ATOM   1135  HB2 ALA P 763      13.326   4.727  -8.034  0.00  0.00      PROA  
ATOM   1136  HB3 ALA P 763      11.700   5.327  -8.272  0.00  0.00      PROA  
ATOM   1137  C   ALA P 763      12.862   2.501  -6.782  0.00  0.00      PROA  
ATOM   1138  O   ALA P 763      12.587   1.434  -7.311  0.00  0.00      PROA  
ATOM   1139  N   TYR P 764      14.025   2.722  -6.121  0.00  0.00      PROA  
ATOM   1140  HN  TYR P 764      14.182   3.611  -5.697  0.00  0.00      PROA  
ATOM   1141  CA  TYR P 764      15.148   1.782  -5.970  0.00  0.00      PROA  
ATOM   1142  HA  TYR P 764      15.570   1.503  -6.924  0.00  0.00      PROA  
ATOM   1143  CB  TYR P 764      16.347   2.500  -5.256  0.00  0.00      PROA  
ATOM   1144  HB1 TYR P 764      15.793   3.077  -4.485  0.00  0.00      PROA  
ATOM   1145  HB2 TYR P 764      16.837   3.210  -5.955  0.00  0.00      PROA  
ATOM   1146  CG  TYR P 764      17.425   1.731  -4.587  0.00  0.00      PROA  
ATOM   1147  CD1 TYR P 764      18.053   2.318  -3.436  0.00  0.00      PROA  
ATOM   1148  HD1 TYR P 764      17.690   3.325  -3.294  0.00  0.00      PROA  
ATOM   1149  CE1 TYR P 764      19.125   1.656  -2.769  0.00  0.00      PROA  
ATOM   1150  HE1 TYR P 764      19.657   2.148  -1.968  0.00  0.00      PROA  
ATOM   1151  CZ  TYR P 764      19.461   0.352  -3.102  0.00  0.00      PROA  
ATOM   1152  OH  TYR P 764      20.471  -0.334  -2.457  0.00  0.00      PROA  
ATOM   1153  HH  TYR P 764      20.973  -0.725  -3.176  0.00  0.00      PROA  
ATOM   1154  CD2 TYR P 764      17.861   0.409  -4.868  0.00  0.00      PROA  
ATOM   1155  HD2 TYR P 764      17.321  -0.223  -5.558  0.00  0.00      PROA  
ATOM   1156  CE2 TYR P 764      18.898  -0.277  -4.158  0.00  0.00      PROA  
ATOM   1157  HE2 TYR P 764      19.148  -1.264  -4.518  0.00  0.00      PROA  
ATOM   1158  C   TYR P 764      14.685   0.555  -5.187  0.00  0.00      PROA  
ATOM   1159  O   TYR P 764      14.821  -0.649  -5.638  0.00  0.00      PROA  
ATOM   1160  N   VAL P 765      13.912   0.781  -4.023  0.00  0.00      PROA  
ATOM   1161  HN  VAL P 765      13.721   1.674  -3.623  0.00  0.00      PROA  
ATOM   1162  CA  VAL P 765      13.264  -0.323  -3.320  0.00  0.00      PROA  
ATOM   1163  HA  VAL P 765      13.966  -1.120  -3.123  0.00  0.00      PROA  
ATOM   1164  CB  VAL P 765      12.790   0.098  -1.904  0.00  0.00      PROA  
ATOM   1165  HB  VAL P 765      12.170   1.002  -2.079  0.00  0.00      PROA  
ATOM   1166  CG1 VAL P 765      11.969  -1.027  -1.245  0.00  0.00      PROA  
ATOM   1167 HG11 VAL P 765      11.048  -1.358  -1.771  0.00  0.00      PROA  
ATOM   1168 HG12 VAL P 765      11.715  -0.664  -0.227  0.00  0.00      PROA  
ATOM   1169 HG13 VAL P 765      12.548  -1.936  -0.973  0.00  0.00      PROA  
ATOM   1170  CG2 VAL P 765      14.052   0.581  -1.121  0.00  0.00      PROA  
ATOM   1171 HG21 VAL P 765      13.749   1.005  -0.140  0.00  0.00      PROA  
ATOM   1172 HG22 VAL P 765      14.523   1.368  -1.748  0.00  0.00      PROA  
ATOM   1173 HG23 VAL P 765      14.917  -0.117  -1.089  0.00  0.00      PROA  
ATOM   1174  C   VAL P 765      12.146  -1.024  -4.120  0.00  0.00      PROA  
ATOM   1175  O   VAL P 765      12.204  -2.239  -4.147  0.00  0.00      PROA  
ATOM   1176  N   MET P 766      11.218  -0.313  -4.802  0.00  0.00      PROA  
ATOM   1177  HN  MET P 766      11.210   0.683  -4.778  0.00  0.00      PROA  
ATOM   1178  CA  MET P 766      10.160  -0.917  -5.669  0.00  0.00      PROA  
ATOM   1179  HA  MET P 766       9.751  -1.782  -5.169  0.00  0.00      PROA  
ATOM   1180  CB  MET P 766       9.150   0.158  -6.135  0.00  0.00      PROA  
ATOM   1181  HB1 MET P 766       8.450  -0.329  -6.847  0.00  0.00      PROA  
ATOM   1182  HB2 MET P 766       9.710   0.920  -6.718  0.00  0.00      PROA  
ATOM   1183  CG  MET P 766       8.199   0.703  -5.030  0.00  0.00      PROA  
ATOM   1184  HG1 MET P 766       8.754   1.312  -4.284  0.00  0.00      PROA  
ATOM   1185  HG2 MET P 766       7.686  -0.118  -4.484  0.00  0.00      PROA  
ATOM   1186  SD  MET P 766       6.871   1.690  -5.744  0.00  0.00      PROA  
ATOM   1187  CE  MET P 766       5.950   1.876  -4.189  0.00  0.00      PROA  
ATOM   1188  HE1 MET P 766       6.627   2.308  -3.421  0.00  0.00      PROA  
ATOM   1189  HE2 MET P 766       5.578   0.911  -3.784  0.00  0.00      PROA  
ATOM   1190  HE3 MET P 766       5.020   2.454  -4.375  0.00  0.00      PROA  
ATOM   1191  C   MET P 766      10.662  -1.717  -6.905  0.00  0.00      PROA  
ATOM   1192  O   MET P 766      10.004  -2.649  -7.391  0.00  0.00      PROA  
ATOM   1193  N   ALA P 767      11.815  -1.341  -7.545  0.00  0.00      PROA  
ATOM   1194  HN  ALA P 767      12.226  -0.456  -7.341  0.00  0.00      PROA  
ATOM   1195  CA  ALA P 767      12.600  -2.179  -8.506  0.00  0.00      PROA  
ATOM   1196  HA  ALA P 767      11.874  -2.606  -9.182  0.00  0.00      PROA  
ATOM   1197  CB  ALA P 767      13.778  -1.353  -9.079  0.00  0.00      PROA  
ATOM   1198  HB1 ALA P 767      14.194  -0.789  -8.218  0.00  0.00      PROA  
ATOM   1199  HB2 ALA P 767      13.349  -0.790  -9.936  0.00  0.00      PROA  
ATOM   1200  HB3 ALA P 767      14.569  -1.996  -9.521  0.00  0.00      PROA  
ATOM   1201  C   ALA P 767      13.197  -3.481  -7.783  0.00  0.00      PROA  
ATOM   1202  O   ALA P 767      13.217  -4.595  -8.328  0.00  0.00      PROA  
ATOM   1203  N   SER P 768      13.702  -3.416  -6.516  0.00  0.00      PROA  
ATOM   1204  HN  SER P 768      13.860  -2.457  -6.294  0.00  0.00      PROA  
ATOM   1205  CA  SER P 768      14.421  -4.459  -5.822  0.00  0.00      PROA  
ATOM   1206  HA  SER P 768      15.291  -4.875  -6.307  0.00  0.00      PROA  
ATOM   1207  CB  SER P 768      15.063  -4.075  -4.514  0.00  0.00      PROA  
ATOM   1208  HB1 SER P 768      15.413  -4.881  -3.834  0.00  0.00      PROA  
ATOM   1209  HB2 SER P 768      14.328  -3.578  -3.845  0.00  0.00      PROA  
ATOM   1210  OG  SER P 768      16.068  -3.073  -4.680  0.00  0.00      PROA  
ATOM   1211  HG1 SER P 768      15.600  -2.266  -4.904  0.00  0.00      PROA  
ATOM   1212  C   SER P 768      13.606  -5.674  -5.591  0.00  0.00      PROA  
ATOM   1213  O   SER P 768      14.026  -6.834  -5.714  0.00  0.00      PROA  
ATOM   1214  N   VAL P 769      12.356  -5.386  -5.180  0.00  0.00      PROA  
ATOM   1215  HN  VAL P 769      12.060  -4.434  -5.164  0.00  0.00      PROA  
ATOM   1216  CA  VAL P 769      11.481  -6.341  -4.567  0.00  0.00      PROA  
ATOM   1217  HA  VAL P 769      12.088  -7.068  -4.047  0.00  0.00      PROA  
ATOM   1218  CB  VAL P 769      10.444  -5.697  -3.586  0.00  0.00      PROA  
ATOM   1219  HB  VAL P 769       9.757  -6.495  -3.230  0.00  0.00      PROA  
ATOM   1220  CG1 VAL P 769      11.022  -5.001  -2.416  0.00  0.00      PROA  
ATOM   1221 HG11 VAL P 769      11.878  -4.360  -2.715  0.00  0.00      PROA  
ATOM   1222 HG12 VAL P 769      11.591  -5.660  -1.726  0.00  0.00      PROA  
ATOM   1223 HG13 VAL P 769      10.314  -4.388  -1.819  0.00  0.00      PROA  
ATOM   1224  CG2 VAL P 769       9.498  -4.770  -4.265  0.00  0.00      PROA  
ATOM   1225 HG21 VAL P 769       9.307  -5.144  -5.294  0.00  0.00      PROA  
ATOM   1226 HG22 VAL P 769       9.770  -3.693  -4.264  0.00  0.00      PROA  
ATOM   1227 HG23 VAL P 769       8.475  -4.720  -3.836  0.00  0.00      PROA  
ATOM   1228  C   VAL P 769      10.682  -7.242  -5.570  0.00  0.00      PROA  
ATOM   1229  O   VAL P 769      10.334  -6.797  -6.637  0.00  0.00      PROA  
ATOM   1230  N   ASP P 770      10.396  -8.514  -5.191  0.00  0.00      PROA  
ATOM   1231  HN  ASP P 770      10.884  -8.923  -4.424  0.00  0.00      PROA  
ATOM   1232  CA  ASP P 770       9.703  -9.475  -6.034  0.00  0.00      PROA  
ATOM   1233  HA  ASP P 770       9.320  -8.957  -6.900  0.00  0.00      PROA  
ATOM   1234  CB  ASP P 770      10.729 -10.533  -6.539  0.00  0.00      PROA  
ATOM   1235  HB1 ASP P 770      11.514  -9.919  -7.030  0.00  0.00      PROA  
ATOM   1236  HB2 ASP P 770      10.188 -11.113  -7.316  0.00  0.00      PROA  
ATOM   1237  CG  ASP P 770      11.442 -11.405  -5.525  0.00  0.00      PROA  
ATOM   1238  OD1 ASP P 770      12.045 -12.418  -5.912  0.00  0.00      PROA  
ATOM   1239  OD2 ASP P 770      11.551 -10.916  -4.321  0.00  0.00      PROA  
ATOM   1240  C   ASP P 770       8.486 -10.107  -5.319  0.00  0.00      PROA  
ATOM   1241  O   ASP P 770       7.838 -10.981  -5.875  0.00  0.00      PROA  
ATOM   1242  N   ASN P 771       8.168  -9.822  -4.032  0.00  0.00      PROA  
ATOM   1243  HN  ASN P 771       8.813  -9.188  -3.614  0.00  0.00      PROA  
ATOM   1244  CA  ASN P 771       7.077 -10.449  -3.354  0.00  0.00      PROA  
ATOM   1245  HA  ASN P 771       7.127 -11.511  -3.545  0.00  0.00      PROA  
ATOM   1246  CB  ASN P 771       7.279 -10.074  -1.841  0.00  0.00      PROA  
ATOM   1247  HB1 ASN P 771       6.909  -9.046  -1.641  0.00  0.00      PROA  
ATOM   1248  HB2 ASN P 771       8.366 -10.071  -1.614  0.00  0.00      PROA  
ATOM   1249  CG  ASN P 771       6.623 -11.095  -0.978  0.00  0.00      PROA  
ATOM   1250  OD1 ASN P 771       5.455 -10.944  -0.588  0.00  0.00      PROA  
ATOM   1251  ND2 ASN P 771       7.341 -12.162  -0.577  0.00  0.00      PROA  
ATOM   1252 HD21 ASN P 771       6.812 -12.975  -0.334  0.00  0.00      PROA  
ATOM   1253 HD22 ASN P 771       8.318 -12.206  -0.786  0.00  0.00      PROA  
ATOM   1254  C   ASN P 771       5.733  -9.844  -3.821  0.00  0.00      PROA  
ATOM   1255  O   ASN P 771       5.623  -8.753  -4.373  0.00  0.00      PROA  
ATOM   1256  N   PRO P 772       4.677 -10.661  -3.802  0.00  0.00      PROA  
ATOM   1257  CD  PRO P 772       4.836 -12.151  -3.921  0.00  0.00      PROA  
ATOM   1258  HD1 PRO P 772       4.796 -12.498  -2.866  0.00  0.00      PROA  
ATOM   1259  HD2 PRO P 772       5.810 -12.420  -4.381  0.00  0.00      PROA  
ATOM   1260  CA  PRO P 772       3.306 -10.304  -4.226  0.00  0.00      PROA  
ATOM   1261  HA  PRO P 772       3.383  -9.773  -5.164  0.00  0.00      PROA  
ATOM   1262  CB  PRO P 772       2.567 -11.611  -4.211  0.00  0.00      PROA  
ATOM   1263  HB1 PRO P 772       1.630 -11.571  -4.807  0.00  0.00      PROA  
ATOM   1264  HB2 PRO P 772       2.326 -11.885  -3.162  0.00  0.00      PROA  
ATOM   1265  CG  PRO P 772       3.609 -12.580  -4.805  0.00  0.00      PROA  
ATOM   1266  HG1 PRO P 772       3.291 -13.631  -4.635  0.00  0.00      PROA  
ATOM   1267  HG2 PRO P 772       3.761 -12.378  -5.886  0.00  0.00      PROA  
ATOM   1268  C   PRO P 772       2.677  -9.289  -3.291  0.00  0.00      PROA  
ATOM   1269  O   PRO P 772       1.775  -8.578  -3.692  0.00  0.00      PROA  
ATOM   1270  N   HSD P 773       3.088  -9.126  -2.034  0.00  0.00      PROA  
ATOM   1271  HN  HSD P 773       3.641  -9.849  -1.627  0.00  0.00      PROA  
ATOM   1272  CA  HSD P 773       2.409  -8.159  -1.107  0.00  0.00      PROA  
ATOM   1273  HA  HSD P 773       1.376  -7.959  -1.350  0.00  0.00      PROA  
ATOM   1274  CB  HSD P 773       2.231  -8.763   0.281  0.00  0.00      PROA  
ATOM   1275  HB1 HSD P 773       1.573  -8.246   1.012  0.00  0.00      PROA  
ATOM   1276  HB2 HSD P 773       3.253  -8.643   0.700  0.00  0.00      PROA  
ATOM   1277  ND1 HSD P 773       2.601 -11.203  -0.004  0.00  0.00      PROA  
ATOM   1278  HD1 HSD P 773       3.592 -11.108   0.092  0.00  0.00      PROA  
ATOM   1279  CG  HSD P 773       1.755 -10.149   0.176  0.00  0.00      PROA  
ATOM   1280  CE1 HSD P 773       1.823 -12.342   0.105  0.00  0.00      PROA  
ATOM   1281  HE1 HSD P 773       2.183 -13.371   0.119  0.00  0.00      PROA  
ATOM   1282  NE2 HSD P 773       0.560 -12.023   0.214  0.00  0.00      PROA  
ATOM   1283  CD2 HSD P 773       0.500 -10.671   0.374  0.00  0.00      PROA  
ATOM   1284  HD2 HSD P 773      -0.423 -10.105   0.395  0.00  0.00      PROA  
ATOM   1285  C   HSD P 773       3.103  -6.843  -1.048  0.00  0.00      PROA  
ATOM   1286  O   HSD P 773       2.808  -6.002  -0.199  0.00  0.00      PROA  
ATOM   1287  N   VAL P 774       4.132  -6.611  -1.902  0.00  0.00      PROA  
ATOM   1288  HN  VAL P 774       4.505  -7.300  -2.519  0.00  0.00      PROA  
ATOM   1289  CA  VAL P 774       4.938  -5.438  -1.876  0.00  0.00      PROA  
ATOM   1290  HA  VAL P 774       4.543  -4.738  -1.155  0.00  0.00      PROA  
ATOM   1291  CB  VAL P 774       6.388  -5.729  -1.546  0.00  0.00      PROA  
ATOM   1292  HB  VAL P 774       6.854  -6.364  -2.329  0.00  0.00      PROA  
ATOM   1293  CG1 VAL P 774       7.217  -4.434  -1.527  0.00  0.00      PROA  
ATOM   1294 HG11 VAL P 774       8.175  -4.570  -0.981  0.00  0.00      PROA  
ATOM   1295 HG12 VAL P 774       6.699  -3.681  -0.896  0.00  0.00      PROA  
ATOM   1296 HG13 VAL P 774       7.340  -3.984  -2.535  0.00  0.00      PROA  
ATOM   1297  CG2 VAL P 774       6.574  -6.437  -0.183  0.00  0.00      PROA  
ATOM   1298 HG21 VAL P 774       7.650  -6.336   0.074  0.00  0.00      PROA  
ATOM   1299 HG22 VAL P 774       6.107  -7.445  -0.197  0.00  0.00      PROA  
ATOM   1300 HG23 VAL P 774       6.048  -5.787   0.548  0.00  0.00      PROA  
ATOM   1301  C   VAL P 774       4.930  -4.741  -3.186  0.00  0.00      PROA  
ATOM   1302  O   VAL P 774       5.311  -5.431  -4.170  0.00  0.00      PROA  
ATOM   1303  N   CYS P 775       4.474  -3.451  -3.374  0.00  0.00      PROA  
ATOM   1304  HN  CYS P 775       4.164  -2.921  -2.589  0.00  0.00      PROA  
ATOM   1305  CA  CYS P 775       4.260  -2.808  -4.648  0.00  0.00      PROA  
ATOM   1306  HA  CYS P 775       3.485  -3.352  -5.167  0.00  0.00      PROA  
ATOM   1307  CB  CYS P 775       3.689  -1.396  -4.529  0.00  0.00      PROA  
ATOM   1308  HB1 CYS P 775       3.380  -1.034  -5.533  0.00  0.00      PROA  
ATOM   1309  HB2 CYS P 775       4.435  -0.640  -4.199  0.00  0.00      PROA  
ATOM   1310  SG  CYS P 775       2.207  -1.264  -3.452  0.00  0.00      PROA  
ATOM   1311  HG1 CYS P 775       2.733  -1.517  -2.263  0.00  0.00      PROA  
ATOM   1312  C   CYS P 775       5.487  -2.653  -5.542  0.00  0.00      PROA  
ATOM   1313  O   CYS P 775       6.524  -2.464  -4.949  0.00  0.00      PROA  
ATOM   1314  N   ARG P 776       5.426  -2.850  -6.826  0.00  0.00      PROA  
ATOM   1315  HN  ARG P 776       4.575  -2.903  -7.342  0.00  0.00      PROA  
ATOM   1316  CA  ARG P 776       6.550  -3.117  -7.719  0.00  0.00      PROA  
ATOM   1317  HA  ARG P 776       7.458  -3.096  -7.135  0.00  0.00      PROA  
ATOM   1318  CB  ARG P 776       6.274  -4.480  -8.462  0.00  0.00      PROA  
ATOM   1319  HB1 ARG P 776       6.927  -4.656  -9.343  0.00  0.00      PROA  
ATOM   1320  HB2 ARG P 776       5.246  -4.305  -8.843  0.00  0.00      PROA  
ATOM   1321  CG  ARG P 776       6.244  -5.699  -7.434  0.00  0.00      PROA  
ATOM   1322  HG1 ARG P 776       5.274  -5.705  -6.892  0.00  0.00      PROA  
ATOM   1323  HG2 ARG P 776       7.195  -5.730  -6.860  0.00  0.00      PROA  
ATOM   1324  CD  ARG P 776       6.075  -7.162  -8.049  0.00  0.00      PROA  
ATOM   1325  HD1 ARG P 776       5.243  -7.143  -8.785  0.00  0.00      PROA  
ATOM   1326  HD2 ARG P 776       5.955  -7.888  -7.216  0.00  0.00      PROA  
ATOM   1327  NE  ARG P 776       7.319  -7.504  -8.714  0.00  0.00      PROA  
ATOM   1328  HE  ARG P 776       8.020  -6.792  -8.754  0.00  0.00      PROA  
ATOM   1329  CZ  ARG P 776       7.397  -8.575  -9.451  0.00  0.00      PROA  
ATOM   1330  NH1 ARG P 776       6.513  -9.492  -9.577  0.00  0.00      PROA  
ATOM   1331 HH11 ARG P 776       6.398 -10.085 -10.374  0.00  0.00      PROA  
ATOM   1332 HH12 ARG P 776       5.738  -9.476  -8.945  0.00  0.00      PROA  
ATOM   1333  NH2 ARG P 776       8.375  -8.601 -10.276  0.00  0.00      PROA  
ATOM   1334 HH21 ARG P 776       8.533  -9.468 -10.750  0.00  0.00      PROA  
ATOM   1335 HH22 ARG P 776       9.192  -8.036 -10.154  0.00  0.00      PROA  
ATOM   1336  C   ARG P 776       6.700  -1.978  -8.745  0.00  0.00      PROA  
ATOM   1337  O   ARG P 776       5.688  -1.564  -9.335  0.00  0.00      PROA  
ATOM   1338  N   LEU P 777       7.952  -1.581  -9.071  0.00  0.00      PROA  
ATOM   1339  HN  LEU P 777       8.694  -2.057  -8.605  0.00  0.00      PROA  
ATOM   1340  CA  LEU P 777       8.330  -0.728 -10.221  0.00  0.00      PROA  
ATOM   1341  HA  LEU P 777       7.702   0.150 -10.232  0.00  0.00      PROA  
ATOM   1342  CB  LEU P 777       9.744  -0.146  -9.998  0.00  0.00      PROA  
ATOM   1343  HB1 LEU P 777      10.466  -0.952 -10.248  0.00  0.00      PROA  
ATOM   1344  HB2 LEU P 777       9.756   0.253  -8.961  0.00  0.00      PROA  
ATOM   1345  CG  LEU P 777      10.055   1.102 -10.781  0.00  0.00      PROA  
ATOM   1346  HG  LEU P 777       9.902   0.876 -11.858  0.00  0.00      PROA  
ATOM   1347  CD1 LEU P 777       9.264   2.370 -10.419  0.00  0.00      PROA  
ATOM   1348 HD11 LEU P 777       8.181   2.236 -10.625  0.00  0.00      PROA  
ATOM   1349 HD12 LEU P 777       9.502   3.298 -10.982  0.00  0.00      PROA  
ATOM   1350 HD13 LEU P 777       9.384   2.590  -9.336  0.00  0.00      PROA  
ATOM   1351  CD2 LEU P 777      11.525   1.463 -10.657  0.00  0.00      PROA  
ATOM   1352 HD21 LEU P 777      11.722   2.491 -11.030  0.00  0.00      PROA  
ATOM   1353 HD22 LEU P 777      12.144   0.721 -11.204  0.00  0.00      PROA  
ATOM   1354 HD23 LEU P 777      11.906   1.464  -9.614  0.00  0.00      PROA  
ATOM   1355  C   LEU P 777       8.171  -1.414 -11.609  0.00  0.00      PROA  
ATOM   1356  O   LEU P 777       8.477  -2.647 -11.759  0.00  0.00      PROA  
ATOM   1357  N   LEU P 778       7.748  -0.660 -12.559  0.00  0.00      PROA  
ATOM   1358  HN  LEU P 778       7.381   0.260 -12.441  0.00  0.00      PROA  
ATOM   1359  CA  LEU P 778       7.620  -1.121 -13.938  0.00  0.00      PROA  
ATOM   1360  HA  LEU P 778       8.092  -2.078 -14.110  0.00  0.00      PROA  
ATOM   1361  CB  LEU P 778       6.096  -1.145 -14.362  0.00  0.00      PROA  
ATOM   1362  HB1 LEU P 778       5.945  -1.484 -15.409  0.00  0.00      PROA  
ATOM   1363  HB2 LEU P 778       5.779  -0.083 -14.434  0.00  0.00      PROA  
ATOM   1364  CG  LEU P 778       5.155  -1.931 -13.397  0.00  0.00      PROA  
ATOM   1365  HG  LEU P 778       5.358  -1.553 -12.372  0.00  0.00      PROA  
ATOM   1366  CD1 LEU P 778       3.715  -1.690 -13.875  0.00  0.00      PROA  
ATOM   1367 HD11 LEU P 778       2.931  -2.057 -13.178  0.00  0.00      PROA  
ATOM   1368 HD12 LEU P 778       3.673  -2.249 -14.834  0.00  0.00      PROA  
ATOM   1369 HD13 LEU P 778       3.597  -0.607 -14.093  0.00  0.00      PROA  
ATOM   1370  CD2 LEU P 778       5.497  -3.466 -13.423  0.00  0.00      PROA  
ATOM   1371 HD21 LEU P 778       6.547  -3.732 -13.176  0.00  0.00      PROA  
ATOM   1372 HD22 LEU P 778       5.324  -3.840 -14.455  0.00  0.00      PROA  
ATOM   1373 HD23 LEU P 778       4.914  -3.991 -12.636  0.00  0.00      PROA  
ATOM   1374  C   LEU P 778       8.413  -0.281 -14.757  0.00  0.00      PROA  
ATOM   1375  O   LEU P 778       8.671  -0.614 -15.886  0.00  0.00      PROA  
ATOM   1376  N   GLY P 779       8.916   0.878 -14.157  0.00  0.00      PROA  
ATOM   1377  HN  GLY P 779       8.603   1.114 -13.240  0.00  0.00      PROA  
ATOM   1378  CA  GLY P 779       9.733   1.858 -14.873  0.00  0.00      PROA  
ATOM   1379  HA1 GLY P 779       9.401   1.894 -15.901  0.00  0.00      PROA  
ATOM   1380  HA2 GLY P 779      10.761   1.526 -14.885  0.00  0.00      PROA  
ATOM   1381  C   GLY P 779       9.668   3.295 -14.425  0.00  0.00      PROA  
ATOM   1382  O   GLY P 779       8.736   3.651 -13.710  0.00  0.00      PROA  
ATOM   1383  N   ILE P 780      10.640   4.172 -14.818  0.00  0.00      PROA  
ATOM   1384  HN  ILE P 780      11.305   3.754 -15.432  0.00  0.00      PROA  
ATOM   1385  CA  ILE P 780      10.666   5.587 -14.522  0.00  0.00      PROA  
ATOM   1386  HA  ILE P 780       9.716   6.064 -14.331  0.00  0.00      PROA  
ATOM   1387  CB  ILE P 780      11.639   5.853 -13.404  0.00  0.00      PROA  
ATOM   1388  HB  ILE P 780      11.439   5.135 -12.580  0.00  0.00      PROA  
ATOM   1389  CG2 ILE P 780      13.151   5.691 -13.839  0.00  0.00      PROA  
ATOM   1390 HG21 ILE P 780      13.296   4.710 -14.340  0.00  0.00      PROA  
ATOM   1391 HG22 ILE P 780      13.735   5.847 -12.907  0.00  0.00      PROA  
ATOM   1392 HG23 ILE P 780      13.360   6.459 -14.614  0.00  0.00      PROA  
ATOM   1393  CG1 ILE P 780      11.292   7.209 -12.641  0.00  0.00      PROA  
ATOM   1394 HG11 ILE P 780      10.222   7.057 -12.383  0.00  0.00      PROA  
ATOM   1395 HG12 ILE P 780      11.521   8.097 -13.267  0.00  0.00      PROA  
ATOM   1396  CD  ILE P 780      12.013   7.343 -11.292  0.00  0.00      PROA  
ATOM   1397  HD1 ILE P 780      11.681   8.254 -10.751  0.00  0.00      PROA  
ATOM   1398  HD2 ILE P 780      13.057   7.503 -11.636  0.00  0.00      PROA  
ATOM   1399  HD3 ILE P 780      12.042   6.346 -10.803  0.00  0.00      PROA  
ATOM   1400  C   ILE P 780      11.072   6.392 -15.786  0.00  0.00      PROA  
ATOM   1401  O   ILE P 780      11.601   6.006 -16.814  0.00  0.00      PROA  
ATOM   1402  N   CYS P 781      10.746   7.691 -15.714  0.00  0.00      PROA  
ATOM   1403  HN  CYS P 781      10.206   8.055 -14.958  0.00  0.00      PROA  
ATOM   1404  CA  CYS P 781      11.187   8.691 -16.742  0.00  0.00      PROA  
ATOM   1405  HA  CYS P 781      12.105   8.382 -17.220  0.00  0.00      PROA  
ATOM   1406  CB  CYS P 781       9.975   9.067 -17.669  0.00  0.00      PROA  
ATOM   1407  HB1 CYS P 781       9.150   9.338 -16.976  0.00  0.00      PROA  
ATOM   1408  HB2 CYS P 781       9.794   8.167 -18.295  0.00  0.00      PROA  
ATOM   1409  SG  CYS P 781      10.215  10.386 -18.790  0.00  0.00      PROA  
ATOM   1410  HG1 CYS P 781      10.275   9.544 -19.812  0.00  0.00      PROA  
ATOM   1411  C   CYS P 781      11.571   9.931 -15.943  0.00  0.00      PROA  
ATOM   1412  O   CYS P 781      10.921  10.283 -14.947  0.00  0.00      PROA  
ATOM   1413  N   LEU P 782      12.657  10.596 -16.275  0.00  0.00      PROA  
ATOM   1414  HN  LEU P 782      13.190  10.356 -17.083  0.00  0.00      PROA  
ATOM   1415  CA  LEU P 782      12.958  11.869 -15.555  0.00  0.00      PROA  
ATOM   1416  HA  LEU P 782      12.237  12.124 -14.792  0.00  0.00      PROA  
ATOM   1417  CB  LEU P 782      14.353  11.691 -15.014  0.00  0.00      PROA  
ATOM   1418  HB1 LEU P 782      14.630  12.523 -14.331  0.00  0.00      PROA  
ATOM   1419  HB2 LEU P 782      15.199  11.799 -15.726  0.00  0.00      PROA  
ATOM   1420  CG  LEU P 782      14.680  10.418 -14.164  0.00  0.00      PROA  
ATOM   1421  HG  LEU P 782      13.693  10.123 -13.750  0.00  0.00      PROA  
ATOM   1422  CD1 LEU P 782      15.384   9.305 -14.946  0.00  0.00      PROA  
ATOM   1423 HD11 LEU P 782      15.401   8.296 -14.483  0.00  0.00      PROA  
ATOM   1424 HD12 LEU P 782      16.411   9.538 -15.300  0.00  0.00      PROA  
ATOM   1425 HD13 LEU P 782      14.684   9.071 -15.776  0.00  0.00      PROA  
ATOM   1426  CD2 LEU P 782      15.561  10.729 -12.894  0.00  0.00      PROA  
ATOM   1427 HD21 LEU P 782      14.942  11.210 -12.106  0.00  0.00      PROA  
ATOM   1428 HD22 LEU P 782      16.417  11.385 -13.163  0.00  0.00      PROA  
ATOM   1429 HD23 LEU P 782      15.918   9.737 -12.545  0.00  0.00      PROA  
ATOM   1430  C   LEU P 782      13.019  13.117 -16.447  0.00  0.00      PROA  
ATOM   1431  O   LEU P 782      13.618  14.164 -16.146  0.00  0.00      PROA  
ATOM   1432  N   THR P 783      12.409  13.037 -17.654  0.00  0.00      PROA  
ATOM   1433  HN  THR P 783      11.856  12.244 -17.900  0.00  0.00      PROA  
ATOM   1434  CA  THR P 783      12.585  14.069 -18.645  0.00  0.00      PROA  
ATOM   1435  HA  THR P 783      13.609  14.413 -18.648  0.00  0.00      PROA  
ATOM   1436  CB  THR P 783      12.416  13.543 -20.041  0.00  0.00      PROA  
ATOM   1437  HB  THR P 783      11.401  13.171 -20.295  0.00  0.00      PROA  
ATOM   1438  OG1 THR P 783      13.273  12.394 -20.186  0.00  0.00      PROA  
ATOM   1439  HG1 THR P 783      12.995  12.087 -21.052  0.00  0.00      PROA  
ATOM   1440  CG2 THR P 783      12.708  14.542 -21.135  0.00  0.00      PROA  
ATOM   1441 HG21 THR P 783      12.643  14.059 -22.134  0.00  0.00      PROA  
ATOM   1442 HG22 THR P 783      13.736  14.959 -21.201  0.00  0.00      PROA  
ATOM   1443 HG23 THR P 783      11.915  15.320 -21.150  0.00  0.00      PROA  
ATOM   1444  C   THR P 783      11.685  15.216 -18.450  0.00  0.00      PROA  
ATOM   1445  O   THR P 783      10.457  15.233 -18.671  0.00  0.00      PROA  
ATOM   1446  N   SER P 784      12.295  16.284 -17.880  0.00  0.00      PROA  
ATOM   1447  HN  SER P 784      13.278  16.390 -17.749  0.00  0.00      PROA  
ATOM   1448  CA  SER P 784      11.622  17.440 -17.294  0.00  0.00      PROA  
ATOM   1449  HA  SER P 784      12.389  18.117 -16.947  0.00  0.00      PROA  
ATOM   1450  CB  SER P 784      10.692  18.301 -18.214  0.00  0.00      PROA  
ATOM   1451  HB1 SER P 784       9.788  17.704 -18.457  0.00  0.00      PROA  
ATOM   1452  HB2 SER P 784      11.388  18.460 -19.065  0.00  0.00      PROA  
ATOM   1453  OG  SER P 784      10.331  19.527 -17.538  0.00  0.00      PROA  
ATOM   1454  HG1 SER P 784      11.176  19.908 -17.290  0.00  0.00      PROA  
ATOM   1455  C   SER P 784      11.049  17.065 -15.930  0.00  0.00      PROA  
ATOM   1456  O   SER P 784      11.658  17.256 -14.837  0.00  0.00      PROA  
ATOM   1457  N   THR P 785       9.842  16.442 -15.957  0.00  0.00      PROA  
ATOM   1458  HN  THR P 785       9.606  16.141 -16.877  0.00  0.00      PROA  
ATOM   1459  CA  THR P 785       9.105  15.852 -14.825  0.00  0.00      PROA  
ATOM   1460  HA  THR P 785       9.348  16.376 -13.913  0.00  0.00      PROA  
ATOM   1461  CB  THR P 785       7.526  16.057 -14.986  0.00  0.00      PROA  
ATOM   1462  HB  THR P 785       7.076  15.636 -14.061  0.00  0.00      PROA  
ATOM   1463  OG1 THR P 785       7.014  15.439 -16.125  0.00  0.00      PROA  
ATOM   1464  HG1 THR P 785       6.097  15.287 -15.886  0.00  0.00      PROA  
ATOM   1465  CG2 THR P 785       7.204  17.539 -15.142  0.00  0.00      PROA  
ATOM   1466 HG21 THR P 785       6.106  17.674 -15.047  0.00  0.00      PROA  
ATOM   1467 HG22 THR P 785       7.484  17.899 -16.156  0.00  0.00      PROA  
ATOM   1468 HG23 THR P 785       7.751  18.245 -14.482  0.00  0.00      PROA  
ATOM   1469  C   THR P 785       9.479  14.388 -14.578  0.00  0.00      PROA  
ATOM   1470  O   THR P 785       9.419  13.510 -15.400  0.00  0.00      PROA  
ATOM   1471  N   VAL P 786       9.779  14.079 -13.331  0.00  0.00      PROA  
ATOM   1472  HN  VAL P 786       9.844  14.809 -12.655  0.00  0.00      PROA  
ATOM   1473  CA  VAL P 786       9.988  12.690 -12.942  0.00  0.00      PROA  
ATOM   1474  HA  VAL P 786      10.564  12.222 -13.727  0.00  0.00      PROA  
ATOM   1475  CB  VAL P 786      10.776  12.554 -11.622  0.00  0.00      PROA  
ATOM   1476  HB  VAL P 786      10.382  13.263 -10.862  0.00  0.00      PROA  
ATOM   1477  CG1 VAL P 786      10.878  11.058 -11.142  0.00  0.00      PROA  
ATOM   1478 HG11 VAL P 786      11.144  10.501 -12.066  0.00  0.00      PROA  
ATOM   1479 HG12 VAL P 786       9.936  10.743 -10.644  0.00  0.00      PROA  
ATOM   1480 HG13 VAL P 786      11.723  10.868 -10.446  0.00  0.00      PROA  
ATOM   1481  CG2 VAL P 786      12.258  13.183 -11.791  0.00  0.00      PROA  
ATOM   1482 HG21 VAL P 786      12.638  12.999 -10.764  0.00  0.00      PROA  
ATOM   1483 HG22 VAL P 786      12.170  14.250 -12.091  0.00  0.00      PROA  
ATOM   1484 HG23 VAL P 786      12.882  12.690 -12.567  0.00  0.00      PROA  
ATOM   1485  C   VAL P 786       8.665  11.946 -12.834  0.00  0.00      PROA  
ATOM   1486  O   VAL P 786       7.701  12.436 -12.267  0.00  0.00      PROA  
ATOM   1487  N   GLN P 787       8.600  10.783 -13.485  0.00  0.00      PROA  
ATOM   1488  HN  GLN P 787       9.406  10.390 -13.919  0.00  0.00      PROA  
ATOM   1489  CA  GLN P 787       7.381  10.042 -13.566  0.00  0.00      PROA  
ATOM   1490  HA  GLN P 787       6.614  10.409 -12.899  0.00  0.00      PROA  
ATOM   1491  CB  GLN P 787       6.782  10.152 -14.954  0.00  0.00      PROA  
ATOM   1492  HB1 GLN P 787       6.017   9.368 -15.138  0.00  0.00      PROA  
ATOM   1493  HB2 GLN P 787       7.589   9.972 -15.696  0.00  0.00      PROA  
ATOM   1494  CG  GLN P 787       6.214  11.544 -15.303  0.00  0.00      PROA  
ATOM   1495  HG1 GLN P 787       7.016  12.309 -15.229  0.00  0.00      PROA  
ATOM   1496  HG2 GLN P 787       5.509  11.869 -14.507  0.00  0.00      PROA  
ATOM   1497  CD  GLN P 787       5.498  11.557 -16.597  0.00  0.00      PROA  
ATOM   1498  OE1 GLN P 787       4.269  11.399 -16.595  0.00  0.00      PROA  
ATOM   1499  NE2 GLN P 787       6.133  11.979 -17.703  0.00  0.00      PROA  
ATOM   1500 HE21 GLN P 787       5.588  12.267 -18.491  0.00  0.00      PROA  
ATOM   1501 HE22 GLN P 787       7.128  11.997 -17.793  0.00  0.00      PROA  
ATOM   1502  C   GLN P 787       7.594   8.644 -13.251  0.00  0.00      PROA  
ATOM   1503  O   GLN P 787       8.430   8.011 -13.969  0.00  0.00      PROA  
ATOM   1504  N   LEU P 788       7.024   8.130 -12.194  0.00  0.00      PROA  
ATOM   1505  HN  LEU P 788       6.349   8.644 -11.670  0.00  0.00      PROA  
ATOM   1506  CA  LEU P 788       7.309   6.761 -11.720  0.00  0.00      PROA  
ATOM   1507  HA  LEU P 788       8.219   6.408 -12.182  0.00  0.00      PROA  
ATOM   1508  CB  LEU P 788       7.469   6.855 -10.123  0.00  0.00      PROA  
ATOM   1509  HB1 LEU P 788       6.506   7.238  -9.721  0.00  0.00      PROA  
ATOM   1510  HB2 LEU P 788       8.185   7.704 -10.095  0.00  0.00      PROA  
ATOM   1511  CG  LEU P 788       7.852   5.665  -9.224  0.00  0.00      PROA  
ATOM   1512  HG  LEU P 788       8.716   5.133  -9.676  0.00  0.00      PROA  
ATOM   1513  CD1 LEU P 788       8.317   6.069  -7.829  0.00  0.00      PROA  
ATOM   1514 HD11 LEU P 788       9.217   6.716  -7.900  0.00  0.00      PROA  
ATOM   1515 HD12 LEU P 788       8.549   5.248  -7.118  0.00  0.00      PROA  
ATOM   1516 HD13 LEU P 788       7.627   6.742  -7.276  0.00  0.00      PROA  
ATOM   1517  CD2 LEU P 788       6.516   4.747  -9.037  0.00  0.00      PROA  
ATOM   1518 HD21 LEU P 788       6.739   3.933  -8.314  0.00  0.00      PROA  
ATOM   1519 HD22 LEU P 788       6.123   4.332  -9.990  0.00  0.00      PROA  
ATOM   1520 HD23 LEU P 788       5.733   5.384  -8.574  0.00  0.00      PROA  
ATOM   1521  C   LEU P 788       6.117   5.829 -11.967  0.00  0.00      PROA  
ATOM   1522  O   LEU P 788       4.928   6.113 -11.614  0.00  0.00      PROA  
ATOM   1523  N   ILE P 789       6.483   4.718 -12.639  0.00  0.00      PROA  
ATOM   1524  HN  ILE P 789       7.343   4.582 -13.123  0.00  0.00      PROA  
ATOM   1525  CA  ILE P 789       5.521   3.715 -13.214  0.00  0.00      PROA  
ATOM   1526  HA  ILE P 789       4.536   4.131 -13.059  0.00  0.00      PROA  
ATOM   1527  CB  ILE P 789       5.593   3.416 -14.722  0.00  0.00      PROA  
ATOM   1528  HB  ILE P 789       6.507   2.808 -14.892  0.00  0.00      PROA  
ATOM   1529  CG2 ILE P 789       4.320   2.622 -15.021  0.00  0.00      PROA  
ATOM   1530 HG21 ILE P 789       4.145   1.730 -14.383  0.00  0.00      PROA  
ATOM   1531 HG22 ILE P 789       4.457   2.284 -16.070  0.00  0.00      PROA  
ATOM   1532 HG23 ILE P 789       3.403   3.239 -14.911  0.00  0.00      PROA  
ATOM   1533  CG1 ILE P 789       5.654   4.709 -15.616  0.00  0.00      PROA  
ATOM   1534 HG11 ILE P 789       4.904   5.418 -15.203  0.00  0.00      PROA  
ATOM   1535 HG12 ILE P 789       5.589   4.313 -16.652  0.00  0.00      PROA  
ATOM   1536  CD  ILE P 789       6.924   5.466 -15.636  0.00  0.00      PROA  
ATOM   1537  HD1 ILE P 789       7.086   6.172 -14.793  0.00  0.00      PROA  
ATOM   1538  HD2 ILE P 789       6.929   6.016 -16.601  0.00  0.00      PROA  
ATOM   1539  HD3 ILE P 789       7.711   4.682 -15.625  0.00  0.00      PROA  
ATOM   1540  C   ILE P 789       5.486   2.535 -12.368  0.00  0.00      PROA  
ATOM   1541  O   ILE P 789       6.422   1.747 -12.294  0.00  0.00      PROA  
ATOM   1542  N   MET P 790       4.311   2.315 -11.675  0.00  0.00      PROA  
ATOM   1543  HN  MET P 790       3.580   2.992 -11.717  0.00  0.00      PROA  
ATOM   1544  CA  MET P 790       4.112   1.199 -10.780  0.00  0.00      PROA  
ATOM   1545  HA  MET P 790       4.890   0.473 -10.964  0.00  0.00      PROA  
ATOM   1546  CB  MET P 790       4.190   1.682  -9.283  0.00  0.00      PROA  
ATOM   1547  HB1 MET P 790       5.264   1.893  -9.096  0.00  0.00      PROA  
ATOM   1548  HB2 MET P 790       3.983   0.833  -8.596  0.00  0.00      PROA  
ATOM   1549  CG  MET P 790       3.416   2.983  -8.867  0.00  0.00      PROA  
ATOM   1550  HG1 MET P 790       2.356   2.862  -9.176  0.00  0.00      PROA  
ATOM   1551  HG2 MET P 790       3.829   3.879  -9.378  0.00  0.00      PROA  
ATOM   1552  SD  MET P 790       3.493   3.297  -7.097  0.00  0.00      PROA  
ATOM   1553  CE  MET P 790       2.725   4.936  -7.524  0.00  0.00      PROA  
ATOM   1554  HE1 MET P 790       3.384   5.564  -8.161  0.00  0.00      PROA  
ATOM   1555  HE2 MET P 790       2.452   5.512  -6.613  0.00  0.00      PROA  
ATOM   1556  HE3 MET P 790       1.750   4.776  -8.031  0.00  0.00      PROA  
ATOM   1557  C   MET P 790       2.764   0.669 -11.122  0.00  0.00      PROA  
ATOM   1558  O   MET P 790       2.058   1.030 -12.093  0.00  0.00      PROA  
ATOM   1559  N   GLN P 791       2.428  -0.328 -10.223  0.00  0.00      PROA  
ATOM   1560  HN  GLN P 791       3.228  -0.540  -9.667  0.00  0.00      PROA  
ATOM   1561  CA  GLN P 791       1.180  -1.095 -10.293  0.00  0.00      PROA  
ATOM   1562  HA  GLN P 791       1.025  -1.488 -11.287  0.00  0.00      PROA  
ATOM   1563  CB  GLN P 791       1.275  -2.322  -9.313  0.00  0.00      PROA  
ATOM   1564  HB1 GLN P 791       0.251  -2.745  -9.224  0.00  0.00      PROA  
ATOM   1565  HB2 GLN P 791       1.542  -1.908  -8.317  0.00  0.00      PROA  
ATOM   1566  CG  GLN P 791       2.316  -3.380  -9.852  0.00  0.00      PROA  
ATOM   1567  HG1 GLN P 791       3.337  -2.953  -9.945  0.00  0.00      PROA  
ATOM   1568  HG2 GLN P 791       2.138  -3.771 -10.877  0.00  0.00      PROA  
ATOM   1569  CD  GLN P 791       2.391  -4.528  -8.873  0.00  0.00      PROA  
ATOM   1570  OE1 GLN P 791       2.637  -4.385  -7.692  0.00  0.00      PROA  
ATOM   1571  NE2 GLN P 791       2.217  -5.742  -9.372  0.00  0.00      PROA  
ATOM   1572 HE21 GLN P 791       1.889  -6.482  -8.784  0.00  0.00      PROA  
ATOM   1573 HE22 GLN P 791       2.206  -5.910 -10.357  0.00  0.00      PROA  
ATOM   1574  C   GLN P 791      -0.093  -0.222  -9.913  0.00  0.00      PROA  
ATOM   1575  O   GLN P 791      -0.034   0.680  -9.093  0.00  0.00      PROA  
ATOM   1576  N   LEU P 792      -1.250  -0.620 -10.494  0.00  0.00      PROA  
ATOM   1577  HN  LEU P 792      -1.245  -1.313 -11.212  0.00  0.00      PROA  
ATOM   1578  CA  LEU P 792      -2.582   0.019 -10.222  0.00  0.00      PROA  
ATOM   1579  HA  LEU P 792      -2.378   0.996  -9.808  0.00  0.00      PROA  
ATOM   1580  CB  LEU P 792      -3.421   0.370 -11.500  0.00  0.00      PROA  
ATOM   1581  HB1 LEU P 792      -3.591  -0.619 -11.978  0.00  0.00      PROA  
ATOM   1582  HB2 LEU P 792      -2.878   1.102 -12.135  0.00  0.00      PROA  
ATOM   1583  CG  LEU P 792      -4.881   0.941 -11.322  0.00  0.00      PROA  
ATOM   1584  HG  LEU P 792      -5.456   0.203 -10.723  0.00  0.00      PROA  
ATOM   1585  CD1 LEU P 792      -5.020   2.257 -10.588  0.00  0.00      PROA  
ATOM   1586 HD11 LEU P 792      -6.075   2.504 -10.344  0.00  0.00      PROA  
ATOM   1587 HD12 LEU P 792      -4.539   2.902 -11.354  0.00  0.00      PROA  
ATOM   1588 HD13 LEU P 792      -4.388   2.285  -9.675  0.00  0.00      PROA  
ATOM   1589  CD2 LEU P 792      -5.627   1.044 -12.664  0.00  0.00      PROA  
ATOM   1590 HD21 LEU P 792      -6.692   1.181 -12.379  0.00  0.00      PROA  
ATOM   1591 HD22 LEU P 792      -5.515   0.146 -13.308  0.00  0.00      PROA  
ATOM   1592 HD23 LEU P 792      -5.235   1.801 -13.376  0.00  0.00      PROA  
ATOM   1593  C   LEU P 792      -3.426  -0.858  -9.224  0.00  0.00      PROA  
ATOM   1594  O   LEU P 792      -3.764  -2.021  -9.396  0.00  0.00      PROA  
ATOM   1595  N   MET P 793      -3.744  -0.104  -8.138  0.00  0.00      PROA  
ATOM   1596  HN  MET P 793      -3.301   0.783  -8.030  0.00  0.00      PROA  
ATOM   1597  CA  MET P 793      -4.606  -0.486  -7.057  0.00  0.00      PROA  
ATOM   1598  HA  MET P 793      -5.021  -1.475  -7.184  0.00  0.00      PROA  
ATOM   1599  CB  MET P 793      -4.010  -0.460  -5.675  0.00  0.00      PROA  
ATOM   1600  HB1 MET P 793      -4.763  -0.455  -4.858  0.00  0.00      PROA  
ATOM   1601  HB2 MET P 793      -3.549   0.542  -5.538  0.00  0.00      PROA  
ATOM   1602  CG  MET P 793      -2.980  -1.622  -5.521  0.00  0.00      PROA  
ATOM   1603  HG1 MET P 793      -3.462  -2.580  -5.811  0.00  0.00      PROA  
ATOM   1604  HG2 MET P 793      -2.833  -1.594  -4.420  0.00  0.00      PROA  
ATOM   1605  SD  MET P 793      -1.359  -1.524  -6.417  0.00  0.00      PROA  
ATOM   1606  CE  MET P 793      -0.672  -0.131  -5.601  0.00  0.00      PROA  
ATOM   1607  HE1 MET P 793      -0.358  -0.375  -4.563  0.00  0.00      PROA  
ATOM   1608  HE2 MET P 793      -1.389   0.717  -5.564  0.00  0.00      PROA  
ATOM   1609  HE3 MET P 793       0.254   0.307  -6.032  0.00  0.00      PROA  
ATOM   1610  C   MET P 793      -5.818   0.461  -7.138  0.00  0.00      PROA  
ATOM   1611  O   MET P 793      -5.756   1.628  -6.820  0.00  0.00      PROA  
ATOM   1612  N   PRO P 794      -6.994   0.103  -7.720  0.00  0.00      PROA  
ATOM   1613  CD  PRO P 794      -7.172  -1.086  -8.566  0.00  0.00      PROA  
ATOM   1614  HD1 PRO P 794      -7.472  -1.940  -7.921  0.00  0.00      PROA  
ATOM   1615  HD2 PRO P 794      -6.279  -1.372  -9.163  0.00  0.00      PROA  
ATOM   1616  CA  PRO P 794      -8.031   1.015  -8.085  0.00  0.00      PROA  
ATOM   1617  HA  PRO P 794      -7.585   1.888  -8.537  0.00  0.00      PROA  
ATOM   1618  CB  PRO P 794      -9.009   0.201  -8.899  0.00  0.00      PROA  
ATOM   1619  HB1 PRO P 794      -9.512   0.780  -9.703  0.00  0.00      PROA  
ATOM   1620  HB2 PRO P 794      -9.754  -0.383  -8.317  0.00  0.00      PROA  
ATOM   1621  CG  PRO P 794      -8.189  -0.760  -9.663  0.00  0.00      PROA  
ATOM   1622  HG1 PRO P 794      -8.572  -1.685 -10.145  0.00  0.00      PROA  
ATOM   1623  HG2 PRO P 794      -7.778  -0.146 -10.492  0.00  0.00      PROA  
ATOM   1624  C   PRO P 794      -8.788   1.571  -6.964  0.00  0.00      PROA  
ATOM   1625  O   PRO P 794      -9.348   2.644  -7.012  0.00  0.00      PROA  
ATOM   1626  N   PHE P 795      -8.824   0.759  -5.920  0.00  0.00      PROA  
ATOM   1627  HN  PHE P 795      -8.270  -0.068  -5.967  0.00  0.00      PROA  
ATOM   1628  CA  PHE P 795      -9.753   1.020  -4.805  0.00  0.00      PROA  
ATOM   1629  HA  PHE P 795     -10.516   1.723  -5.104  0.00  0.00      PROA  
ATOM   1630  CB  PHE P 795     -10.410  -0.265  -4.318  0.00  0.00      PROA  
ATOM   1631  HB1 PHE P 795     -11.202   0.057  -3.609  0.00  0.00      PROA  
ATOM   1632  HB2 PHE P 795      -9.709  -0.945  -3.789  0.00  0.00      PROA  
ATOM   1633  CG  PHE P 795     -11.028  -1.147  -5.300  0.00  0.00      PROA  
ATOM   1634  CD1 PHE P 795     -12.412  -1.279  -5.371  0.00  0.00      PROA  
ATOM   1635  HD1 PHE P 795     -13.021  -0.631  -4.758  0.00  0.00      PROA  
ATOM   1636  CE1 PHE P 795     -12.982  -2.186  -6.243  0.00  0.00      PROA  
ATOM   1637  HE1 PHE P 795     -14.054  -2.314  -6.280  0.00  0.00      PROA  
ATOM   1638  CZ  PHE P 795     -12.235  -3.037  -6.990  0.00  0.00      PROA  
ATOM   1639  HZ  PHE P 795     -12.733  -3.785  -7.589  0.00  0.00      PROA  
ATOM   1640  CD2 PHE P 795     -10.257  -2.182  -5.885  0.00  0.00      PROA  
ATOM   1641  HD2 PHE P 795      -9.189  -2.185  -5.726  0.00  0.00      PROA  
ATOM   1642  CE2 PHE P 795     -10.846  -2.998  -6.828  0.00  0.00      PROA  
ATOM   1643  HE2 PHE P 795     -10.189  -3.641  -7.394  0.00  0.00      PROA  
ATOM   1644  C   PHE P 795      -8.943   1.638  -3.649  0.00  0.00      PROA  
ATOM   1645  O   PHE P 795      -9.400   1.725  -2.503  0.00  0.00      PROA  
ATOM   1646  N   GLY P 796      -7.820   2.233  -4.042  0.00  0.00      PROA  
ATOM   1647  HN  GLY P 796      -7.443   1.958  -4.923  0.00  0.00      PROA  
ATOM   1648  CA  GLY P 796      -6.960   3.033  -3.262  0.00  0.00      PROA  
ATOM   1649  HA1 GLY P 796      -7.385   4.001  -3.038  0.00  0.00      PROA  
ATOM   1650  HA2 GLY P 796      -6.100   3.154  -3.904  0.00  0.00      PROA  
ATOM   1651  C   GLY P 796      -6.542   2.485  -1.891  0.00  0.00      PROA  
ATOM   1652  O   GLY P 796      -6.174   1.319  -1.747  0.00  0.00      PROA  
ATOM   1653  N   CYS P 797      -6.515   3.363  -0.913  0.00  0.00      PROA  
ATOM   1654  HN  CYS P 797      -6.773   4.312  -1.078  0.00  0.00      PROA  
ATOM   1655  CA  CYS P 797      -6.037   3.053   0.423  0.00  0.00      PROA  
ATOM   1656  HA  CYS P 797      -5.115   2.512   0.269  0.00  0.00      PROA  
ATOM   1657  CB  CYS P 797      -5.750   4.405   1.124  0.00  0.00      PROA  
ATOM   1658  HB1 CYS P 797      -6.594   5.097   0.914  0.00  0.00      PROA  
ATOM   1659  HB2 CYS P 797      -4.913   4.927   0.611  0.00  0.00      PROA  
ATOM   1660  SG  CYS P 797      -5.490   4.433   2.934  0.00  0.00      PROA  
ATOM   1661  HG1 CYS P 797      -4.209   4.125   3.081  0.00  0.00      PROA  
ATOM   1662  C   CYS P 797      -6.936   2.113   1.180  0.00  0.00      PROA  
ATOM   1663  O   CYS P 797      -8.124   2.320   1.130  0.00  0.00      PROA  
ATOM   1664  N   LEU P 798      -6.370   1.051   1.790  0.00  0.00      PROA  
ATOM   1665  HN  LEU P 798      -5.419   0.862   1.558  0.00  0.00      PROA  
ATOM   1666  CA  LEU P 798      -7.066   0.057   2.561  0.00  0.00      PROA  
ATOM   1667  HA  LEU P 798      -7.919  -0.397   2.078  0.00  0.00      PROA  
ATOM   1668  CB  LEU P 798      -6.037  -0.986   3.091  0.00  0.00      PROA  
ATOM   1669  HB1 LEU P 798      -5.185  -0.483   3.597  0.00  0.00      PROA  
ATOM   1670  HB2 LEU P 798      -5.643  -1.326   2.109  0.00  0.00      PROA  
ATOM   1671  CG  LEU P 798      -6.619  -2.205   3.928  0.00  0.00      PROA  
ATOM   1672  HG  LEU P 798      -7.162  -1.743   4.779  0.00  0.00      PROA  
ATOM   1673  CD1 LEU P 798      -7.555  -3.021   3.071  0.00  0.00      PROA  
ATOM   1674 HD11 LEU P 798      -7.981  -3.909   3.586  0.00  0.00      PROA  
ATOM   1675 HD12 LEU P 798      -7.024  -3.342   2.150  0.00  0.00      PROA  
ATOM   1676 HD13 LEU P 798      -8.438  -2.385   2.846  0.00  0.00      PROA  
ATOM   1677  CD2 LEU P 798      -5.431  -3.049   4.552  0.00  0.00      PROA  
ATOM   1678 HD21 LEU P 798      -5.864  -3.799   5.248  0.00  0.00      PROA  
ATOM   1679 HD22 LEU P 798      -4.716  -2.507   5.207  0.00  0.00      PROA  
ATOM   1680 HD23 LEU P 798      -4.727  -3.521   3.834  0.00  0.00      PROA  
ATOM   1681  C   LEU P 798      -7.744   0.734   3.719  0.00  0.00      PROA  
ATOM   1682  O   LEU P 798      -8.932   0.403   3.982  0.00  0.00      PROA  
ATOM   1683  N   LEU P 799      -7.030   1.682   4.412  0.00  0.00      PROA  
ATOM   1684  HN  LEU P 799      -6.052   1.821   4.271  0.00  0.00      PROA  
ATOM   1685  CA  LEU P 799      -7.707   2.375   5.525  0.00  0.00      PROA  
ATOM   1686  HA  LEU P 799      -8.090   1.649   6.227  0.00  0.00      PROA  
ATOM   1687  CB  LEU P 799      -6.648   3.372   6.222  0.00  0.00      PROA  
ATOM   1688  HB1 LEU P 799      -6.563   4.300   5.617  0.00  0.00      PROA  
ATOM   1689  HB2 LEU P 799      -5.664   2.882   6.380  0.00  0.00      PROA  
ATOM   1690  CG  LEU P 799      -7.244   3.809   7.592  0.00  0.00      PROA  
ATOM   1691  HG  LEU P 799      -8.252   4.271   7.522  0.00  0.00      PROA  
ATOM   1692  CD1 LEU P 799      -7.337   2.611   8.552  0.00  0.00      PROA  
ATOM   1693 HD11 LEU P 799      -8.143   1.954   8.162  0.00  0.00      PROA  
ATOM   1694 HD12 LEU P 799      -7.556   2.863   9.612  0.00  0.00      PROA  
ATOM   1695 HD13 LEU P 799      -6.472   1.942   8.356  0.00  0.00      PROA  
ATOM   1696  CD2 LEU P 799      -6.323   4.876   8.176  0.00  0.00      PROA  
ATOM   1697 HD21 LEU P 799      -6.532   4.979   9.263  0.00  0.00      PROA  
ATOM   1698 HD22 LEU P 799      -6.404   5.858   7.663  0.00  0.00      PROA  
ATOM   1699 HD23 LEU P 799      -5.316   4.412   8.113  0.00  0.00      PROA  
ATOM   1700  C   LEU P 799      -8.907   3.200   5.031  0.00  0.00      PROA  
ATOM   1701  O   LEU P 799      -9.974   3.242   5.648  0.00  0.00      PROA  
ATOM   1702  N   ASP P 800      -8.820   3.874   3.876  0.00  0.00      PROA  
ATOM   1703  HN  ASP P 800      -7.936   3.795   3.423  0.00  0.00      PROA  
ATOM   1704  CA  ASP P 800      -9.928   4.564   3.229  0.00  0.00      PROA  
ATOM   1705  HA  ASP P 800     -10.379   5.240   3.941  0.00  0.00      PROA  
ATOM   1706  CB  ASP P 800      -9.465   5.349   2.027  0.00  0.00      PROA  
ATOM   1707  HB1 ASP P 800     -10.262   5.675   1.326  0.00  0.00      PROA  
ATOM   1708  HB2 ASP P 800      -8.769   4.697   1.457  0.00  0.00      PROA  
ATOM   1709  CG  ASP P 800      -8.677   6.584   2.440  0.00  0.00      PROA  
ATOM   1710  OD1 ASP P 800      -8.103   7.186   1.496  0.00  0.00      PROA  
ATOM   1711  OD2 ASP P 800      -8.786   7.002   3.664  0.00  0.00      PROA  
ATOM   1712  C   ASP P 800     -11.150   3.676   2.818  0.00  0.00      PROA  
ATOM   1713  O   ASP P 800     -12.301   4.065   2.916  0.00  0.00      PROA  
ATOM   1714  N   TYR P 801     -10.830   2.559   2.282  0.00  0.00      PROA  
ATOM   1715  HN  TYR P 801      -9.857   2.366   2.181  0.00  0.00      PROA  
ATOM   1716  CA  TYR P 801     -11.740   1.593   1.745  0.00  0.00      PROA  
ATOM   1717  HA  TYR P 801     -12.417   2.015   1.017  0.00  0.00      PROA  
ATOM   1718  CB  TYR P 801     -10.890   0.615   0.916  0.00  0.00      PROA  
ATOM   1719  HB1 TYR P 801      -9.991   0.306   1.491  0.00  0.00      PROA  
ATOM   1720  HB2 TYR P 801     -10.339   1.050   0.055  0.00  0.00      PROA  
ATOM   1721  CG  TYR P 801     -11.591  -0.681   0.538  0.00  0.00      PROA  
ATOM   1722  CD1 TYR P 801     -12.106  -0.709  -0.788  0.00  0.00      PROA  
ATOM   1723  HD1 TYR P 801     -11.860   0.150  -1.395  0.00  0.00      PROA  
ATOM   1724  CE1 TYR P 801     -12.715  -1.853  -1.231  0.00  0.00      PROA  
ATOM   1725  HE1 TYR P 801     -13.117  -1.772  -2.230  0.00  0.00      PROA  
ATOM   1726  CZ  TYR P 801     -12.791  -2.949  -0.402  0.00  0.00      PROA  
ATOM   1727  OH  TYR P 801     -13.396  -4.088  -0.984  0.00  0.00      PROA  
ATOM   1728  HH  TYR P 801     -13.523  -4.796  -0.348  0.00  0.00      PROA  
ATOM   1729  CD2 TYR P 801     -11.697  -1.802   1.382  0.00  0.00      PROA  
ATOM   1730  HD2 TYR P 801     -11.355  -1.757   2.406  0.00  0.00      PROA  
ATOM   1731  CE2 TYR P 801     -12.249  -2.964   0.888  0.00  0.00      PROA  
ATOM   1732  HE2 TYR P 801     -12.317  -3.891   1.438  0.00  0.00      PROA  
ATOM   1733  C   TYR P 801     -12.604   0.930   2.823  0.00  0.00      PROA  
ATOM   1734  O   TYR P 801     -13.840   0.935   2.760  0.00  0.00      PROA  
ATOM   1735  N   VAL P 802     -11.966   0.436   3.893  0.00  0.00      PROA  
ATOM   1736  HN  VAL P 802     -10.971   0.435   3.958  0.00  0.00      PROA  
ATOM   1737  CA  VAL P 802     -12.645   0.031   5.169  0.00  0.00      PROA  
ATOM   1738  HA  VAL P 802     -13.323  -0.730   4.811  0.00  0.00      PROA  
ATOM   1739  CB  VAL P 802     -11.735  -0.620   6.221  0.00  0.00      PROA  
ATOM   1740  HB  VAL P 802     -12.433  -1.210   6.854  0.00  0.00      PROA  
ATOM   1741  CG1 VAL P 802     -10.949  -1.740   5.534  0.00  0.00      PROA  
ATOM   1742 HG11 VAL P 802     -11.527  -2.478   4.938  0.00  0.00      PROA  
ATOM   1743 HG12 VAL P 802     -10.313  -2.263   6.279  0.00  0.00      PROA  
ATOM   1744 HG13 VAL P 802     -10.171  -1.338   4.850  0.00  0.00      PROA  
ATOM   1745  CG2 VAL P 802     -10.819   0.294   7.018  0.00  0.00      PROA  
ATOM   1746 HG21 VAL P 802     -11.409   0.826   7.795  0.00  0.00      PROA  
ATOM   1747 HG22 VAL P 802     -10.337   1.079   6.397  0.00  0.00      PROA  
ATOM   1748 HG23 VAL P 802      -9.989  -0.281   7.482  0.00  0.00      PROA  
ATOM   1749  C   VAL P 802     -13.332   1.069   5.896  0.00  0.00      PROA  
ATOM   1750  O   VAL P 802     -14.443   0.759   6.413  0.00  0.00      PROA  
ATOM   1751  N   ARG P 803     -12.873   2.263   6.043  0.00  0.00      PROA  
ATOM   1752  HN  ARG P 803     -12.026   2.604   5.644  0.00  0.00      PROA  
ATOM   1753  CA  ARG P 803     -13.651   3.437   6.566  0.00  0.00      PROA  
ATOM   1754  HA  ARG P 803     -13.878   3.186   7.592  0.00  0.00      PROA  
ATOM   1755  CB  ARG P 803     -12.809   4.714   6.596  0.00  0.00      PROA  
ATOM   1756  HB1 ARG P 803     -13.437   5.630   6.628  0.00  0.00      PROA  
ATOM   1757  HB2 ARG P 803     -12.277   4.654   5.623  0.00  0.00      PROA  
ATOM   1758  CG  ARG P 803     -11.849   4.817   7.821  0.00  0.00      PROA  
ATOM   1759  HG1 ARG P 803     -11.167   3.941   7.865  0.00  0.00      PROA  
ATOM   1760  HG2 ARG P 803     -12.477   4.886   8.735  0.00  0.00      PROA  
ATOM   1761  CD  ARG P 803     -11.026   6.058   7.713  0.00  0.00      PROA  
ATOM   1762  HD1 ARG P 803     -11.654   6.972   7.640  0.00  0.00      PROA  
ATOM   1763  HD2 ARG P 803     -10.462   6.206   6.768  0.00  0.00      PROA  
ATOM   1764  NE  ARG P 803     -10.194   6.189   8.947  0.00  0.00      PROA  
ATOM   1765  HE  ARG P 803     -10.398   5.692   9.791  0.00  0.00      PROA  
ATOM   1766  CZ  ARG P 803      -9.326   7.130   9.088  0.00  0.00      PROA  
ATOM   1767  NH1 ARG P 803      -9.248   8.206   8.356  0.00  0.00      PROA  
ATOM   1768 HH11 ARG P 803      -9.685   8.255   7.458  0.00  0.00      PROA  
ATOM   1769 HH12 ARG P 803      -8.680   8.966   8.670  0.00  0.00      PROA  
ATOM   1770  NH2 ARG P 803      -8.637   7.139  10.208  0.00  0.00      PROA  
ATOM   1771 HH21 ARG P 803      -8.520   6.340  10.798  0.00  0.00      PROA  
ATOM   1772 HH22 ARG P 803      -8.261   8.042  10.419  0.00  0.00      PROA  
ATOM   1773  C   ARG P 803     -15.028   3.676   5.917  0.00  0.00      PROA  
ATOM   1774  O   ARG P 803     -15.973   3.827   6.672  0.00  0.00      PROA  
ATOM   1775  N   GLU P 804     -15.139   3.679   4.564  0.00  0.00      PROA  
ATOM   1776  HN  GLU P 804     -14.296   3.577   4.042  0.00  0.00      PROA  
ATOM   1777  CA  GLU P 804     -16.333   4.001   3.774  0.00  0.00      PROA  
ATOM   1778  HA  GLU P 804     -16.888   4.744   4.328  0.00  0.00      PROA  
ATOM   1779  CB  GLU P 804     -15.873   4.411   2.333  0.00  0.00      PROA  
ATOM   1780  HB1 GLU P 804     -16.662   4.553   1.564  0.00  0.00      PROA  
ATOM   1781  HB2 GLU P 804     -15.143   3.619   2.061  0.00  0.00      PROA  
ATOM   1782  CG  GLU P 804     -15.158   5.797   2.286  0.00  0.00      PROA  
ATOM   1783  HG1 GLU P 804     -14.736   6.048   1.289  0.00  0.00      PROA  
ATOM   1784  HG2 GLU P 804     -14.297   5.839   2.986  0.00  0.00      PROA  
ATOM   1785  CD  GLU P 804     -16.214   6.861   2.434  0.00  0.00      PROA  
ATOM   1786  OE1 GLU P 804     -17.129   7.019   1.566  0.00  0.00      PROA  
ATOM   1787  OE2 GLU P 804     -16.123   7.747   3.341  0.00  0.00      PROA  
ATOM   1788  C   GLU P 804     -17.304   2.891   3.488  0.00  0.00      PROA  
ATOM   1789  O   GLU P 804     -18.534   3.107   3.538  0.00  0.00      PROA  
ATOM   1790  N   HSD P 805     -16.718   1.776   3.237  0.00  0.00      PROA  
ATOM   1791  HN  HSD P 805     -15.723   1.714   3.260  0.00  0.00      PROA  
ATOM   1792  CA  HSD P 805     -17.386   0.536   2.880  0.00  0.00      PROA  
ATOM   1793  HA  HSD P 805     -18.385   0.776   2.549  0.00  0.00      PROA  
ATOM   1794  CB  HSD P 805     -16.663  -0.222   1.784  0.00  0.00      PROA  
ATOM   1795  HB1 HSD P 805     -17.374  -0.939   1.320  0.00  0.00      PROA  
ATOM   1796  HB2 HSD P 805     -15.662  -0.596   2.090  0.00  0.00      PROA  
ATOM   1797  ND1 HSD P 805     -17.251   1.364  -0.181  0.00  0.00      PROA  
ATOM   1798  HD1 HSD P 805     -18.247   1.326  -0.108  0.00  0.00      PROA  
ATOM   1799  CG  HSD P 805     -16.327   0.704   0.605  0.00  0.00      PROA  
ATOM   1800  CE1 HSD P 805     -16.566   1.875  -1.274  0.00  0.00      PROA  
ATOM   1801  HE1 HSD P 805     -16.981   2.464  -2.092  0.00  0.00      PROA  
ATOM   1802  NE2 HSD P 805     -15.271   1.528  -1.262  0.00  0.00      PROA  
ATOM   1803  CD2 HSD P 805     -15.129   0.804  -0.060  0.00  0.00      PROA  
ATOM   1804  HD2 HSD P 805     -14.132   0.396   0.055  0.00  0.00      PROA  
ATOM   1805  C   HSD P 805     -17.456  -0.516   3.994  0.00  0.00      PROA  
ATOM   1806  O   HSD P 805     -17.740  -1.656   3.762  0.00  0.00      PROA  
ATOM   1807  N   LYS P 806     -17.207  -0.080   5.264  0.00  0.00      PROA  
ATOM   1808  HN  LYS P 806     -16.826   0.834   5.384  0.00  0.00      PROA  
ATOM   1809  CA  LYS P 806     -17.219  -0.844   6.477  0.00  0.00      PROA  
ATOM   1810  HA  LYS P 806     -16.216  -1.227   6.599  0.00  0.00      PROA  
ATOM   1811  CB  LYS P 806     -17.387   0.133   7.711  0.00  0.00      PROA  
ATOM   1812  HB1 LYS P 806     -16.662   0.969   7.621  0.00  0.00      PROA  
ATOM   1813  HB2 LYS P 806     -17.355  -0.395   8.688  0.00  0.00      PROA  
ATOM   1814  CG  LYS P 806     -18.723   0.894   7.677  0.00  0.00      PROA  
ATOM   1815  HG1 LYS P 806     -19.545   0.176   7.884  0.00  0.00      PROA  
ATOM   1816  HG2 LYS P 806     -18.906   1.341   6.677  0.00  0.00      PROA  
ATOM   1817  CD  LYS P 806     -18.817   2.158   8.619  0.00  0.00      PROA  
ATOM   1818  HD1 LYS P 806     -19.776   2.711   8.525  0.00  0.00      PROA  
ATOM   1819  HD2 LYS P 806     -18.188   2.927   8.122  0.00  0.00      PROA  
ATOM   1820  CE  LYS P 806     -18.379   1.950  10.059  0.00  0.00      PROA  
ATOM   1821  HE1 LYS P 806     -18.559   2.941  10.526  0.00  0.00      PROA  
ATOM   1822  HE2 LYS P 806     -17.344   1.577  10.213  0.00  0.00      PROA  
ATOM   1823  NZ  LYS P 806     -19.397   1.100  10.664  0.00  0.00      PROA  
ATOM   1824  HZ1 LYS P 806     -19.075   0.987  11.647  0.00  0.00      PROA  
ATOM   1825  HZ2 LYS P 806     -19.485   0.151  10.248  0.00  0.00      PROA  
ATOM   1826  HZ3 LYS P 806     -20.351   1.514  10.658  0.00  0.00      PROA  
ATOM   1827  C   LYS P 806     -18.202  -2.025   6.535  0.00  0.00      PROA  
ATOM   1828  O   LYS P 806     -17.823  -3.158   6.954  0.00  0.00      PROA  
ATOM   1829  N   ASP P 807     -19.452  -1.833   6.089  0.00  0.00      PROA  
ATOM   1830  HN  ASP P 807     -19.767  -0.968   5.705  0.00  0.00      PROA  
ATOM   1831  CA  ASP P 807     -20.514  -2.868   6.220  0.00  0.00      PROA  
ATOM   1832  HA  ASP P 807     -20.499  -3.501   7.095  0.00  0.00      PROA  
ATOM   1833  CB  ASP P 807     -21.880  -2.148   6.174  0.00  0.00      PROA  
ATOM   1834  HB1 ASP P 807     -22.630  -2.966   6.144  0.00  0.00      PROA  
ATOM   1835  HB2 ASP P 807     -22.178  -1.578   5.268  0.00  0.00      PROA  
ATOM   1836  CG  ASP P 807     -22.255  -1.367   7.400  0.00  0.00      PROA  
ATOM   1837  OD1 ASP P 807     -21.623  -1.580   8.492  0.00  0.00      PROA  
ATOM   1838  OD2 ASP P 807     -23.160  -0.520   7.370  0.00  0.00      PROA  
ATOM   1839  C   ASP P 807     -20.497  -3.959   5.140  0.00  0.00      PROA  
ATOM   1840  O   ASP P 807     -21.189  -4.981   5.285  0.00  0.00      PROA  
ATOM   1841  N   ASN P 808     -19.698  -3.772   4.056  0.00  0.00      PROA  
ATOM   1842  HN  ASN P 808     -19.127  -2.956   4.093  0.00  0.00      PROA  
ATOM   1843  CA  ASN P 808     -19.533  -4.746   2.992  0.00  0.00      PROA  
ATOM   1844  HA  ASN P 808     -20.387  -5.406   3.003  0.00  0.00      PROA  
ATOM   1845  CB  ASN P 808     -19.552  -4.079   1.613  0.00  0.00      PROA  
ATOM   1846  HB1 ASN P 808     -19.427  -4.897   0.872  0.00  0.00      PROA  
ATOM   1847  HB2 ASN P 808     -18.701  -3.372   1.510  0.00  0.00      PROA  
ATOM   1848  CG  ASN P 808     -20.842  -3.327   1.319  0.00  0.00      PROA  
ATOM   1849  OD1 ASN P 808     -20.892  -2.151   1.631  0.00  0.00      PROA  
ATOM   1850  ND2 ASN P 808     -21.755  -3.965   0.551  0.00  0.00      PROA  
ATOM   1851 HD21 ASN P 808     -21.919  -4.951   0.561  0.00  0.00      PROA  
ATOM   1852 HD22 ASN P 808     -22.470  -3.366   0.190  0.00  0.00      PROA  
ATOM   1853  C   ASN P 808     -18.241  -5.485   3.074  0.00  0.00      PROA  
ATOM   1854  O   ASN P 808     -17.737  -6.044   2.106  0.00  0.00      PROA  
ATOM   1855  N   ILE P 809     -17.580  -5.529   4.265  0.00  0.00      PROA  
ATOM   1856  HN  ILE P 809     -18.002  -5.062   5.039  0.00  0.00      PROA  
ATOM   1857  CA  ILE P 809     -16.301  -6.263   4.384  0.00  0.00      PROA  
ATOM   1858  HA  ILE P 809     -15.992  -6.642   3.420  0.00  0.00      PROA  
ATOM   1859  CB  ILE P 809     -15.130  -5.404   4.806  0.00  0.00      PROA  
ATOM   1860  HB  ILE P 809     -15.471  -4.776   5.657  0.00  0.00      PROA  
ATOM   1861  CG2 ILE P 809     -13.981  -6.269   5.367  0.00  0.00      PROA  
ATOM   1862 HG21 ILE P 809     -13.250  -5.557   5.806  0.00  0.00      PROA  
ATOM   1863 HG22 ILE P 809     -13.509  -6.865   4.557  0.00  0.00      PROA  
ATOM   1864 HG23 ILE P 809     -14.215  -6.974   6.193  0.00  0.00      PROA  
ATOM   1865  CG1 ILE P 809     -14.808  -4.307   3.704  0.00  0.00      PROA  
ATOM   1866 HG11 ILE P 809     -15.701  -4.317   3.043  0.00  0.00      PROA  
ATOM   1867 HG12 ILE P 809     -13.985  -4.640   3.037  0.00  0.00      PROA  
ATOM   1868  CD  ILE P 809     -14.605  -2.916   4.365  0.00  0.00      PROA  
ATOM   1869  HD1 ILE P 809     -14.461  -2.121   3.602  0.00  0.00      PROA  
ATOM   1870  HD2 ILE P 809     -13.723  -2.987   5.037  0.00  0.00      PROA  
ATOM   1871  HD3 ILE P 809     -15.491  -2.708   5.002  0.00  0.00      PROA  
ATOM   1872  C   ILE P 809     -16.549  -7.543   5.239  0.00  0.00      PROA  
ATOM   1873  O   ILE P 809     -17.102  -7.509   6.280  0.00  0.00      PROA  
ATOM   1874  N   GLY P 810     -16.259  -8.768   4.603  0.00  0.00      PROA  
ATOM   1875  HN  GLY P 810     -16.055  -8.693   3.630  0.00  0.00      PROA  
ATOM   1876  CA  GLY P 810     -16.220 -10.067   5.278  0.00  0.00      PROA  
ATOM   1877  HA1 GLY P 810     -15.872 -10.669   4.451  0.00  0.00      PROA  
ATOM   1878  HA2 GLY P 810     -17.181 -10.372   5.667  0.00  0.00      PROA  
ATOM   1879  C   GLY P 810     -15.217 -10.306   6.391  0.00  0.00      PROA  
ATOM   1880  O   GLY P 810     -14.083  -9.832   6.397  0.00  0.00      PROA  
ATOM   1881  N   SER P 811     -15.530 -11.227   7.356  0.00  0.00      PROA  
ATOM   1882  HN  SER P 811     -16.411 -11.694   7.387  0.00  0.00      PROA  
ATOM   1883  CA  SER P 811     -14.645 -11.592   8.459  0.00  0.00      PROA  
ATOM   1884  HA  SER P 811     -14.280 -10.727   8.994  0.00  0.00      PROA  
ATOM   1885  CB  SER P 811     -15.270 -12.736   9.367  0.00  0.00      PROA  
ATOM   1886  HB1 SER P 811     -15.983 -12.428  10.162  0.00  0.00      PROA  
ATOM   1887  HB2 SER P 811     -14.432 -13.121   9.986  0.00  0.00      PROA  
ATOM   1888  OG  SER P 811     -15.944 -13.681   8.444  0.00  0.00      PROA  
ATOM   1889  HG1 SER P 811     -16.795 -13.296   8.225  0.00  0.00      PROA  
ATOM   1890  C   SER P 811     -13.345 -12.285   7.942  0.00  0.00      PROA  
ATOM   1891  O   SER P 811     -12.196 -11.936   8.294  0.00  0.00      PROA  
ATOM   1892  N   GLN P 812     -13.477 -13.263   7.019  0.00  0.00      PROA  
ATOM   1893  HN  GLN P 812     -14.426 -13.459   6.781  0.00  0.00      PROA  
ATOM   1894  CA  GLN P 812     -12.327 -13.945   6.425  0.00  0.00      PROA  
ATOM   1895  HA  GLN P 812     -11.637 -14.312   7.171  0.00  0.00      PROA  
ATOM   1896  CB  GLN P 812     -12.707 -15.201   5.624  0.00  0.00      PROA  
ATOM   1897  HB1 GLN P 812     -13.265 -15.759   6.406  0.00  0.00      PROA  
ATOM   1898  HB2 GLN P 812     -11.792 -15.795   5.410  0.00  0.00      PROA  
ATOM   1899  CG  GLN P 812     -13.510 -15.074   4.277  0.00  0.00      PROA  
ATOM   1900  HG1 GLN P 812     -13.386 -16.082   3.828  0.00  0.00      PROA  
ATOM   1901  HG2 GLN P 812     -12.970 -14.388   3.590  0.00  0.00      PROA  
ATOM   1902  CD  GLN P 812     -14.925 -14.539   4.301  0.00  0.00      PROA  
ATOM   1903  OE1 GLN P 812     -15.143 -13.397   4.826  0.00  0.00      PROA  
ATOM   1904  NE2 GLN P 812     -15.961 -15.307   3.988  0.00  0.00      PROA  
ATOM   1905 HE21 GLN P 812     -16.842 -14.958   4.309  0.00  0.00      PROA  
ATOM   1906 HE22 GLN P 812     -15.807 -16.233   3.643  0.00  0.00      PROA  
ATOM   1907  C   GLN P 812     -11.525 -13.014   5.412  0.00  0.00      PROA  
ATOM   1908  O   GLN P 812     -10.391 -13.289   5.150  0.00  0.00      PROA  
ATOM   1909  N   TYR P 813     -12.177 -11.900   4.868  0.00  0.00      PROA  
ATOM   1910  HN  TYR P 813     -13.152 -11.752   5.014  0.00  0.00      PROA  
ATOM   1911  CA  TYR P 813     -11.470 -10.849   4.210  0.00  0.00      PROA  
ATOM   1912  HA  TYR P 813     -10.847 -11.267   3.433  0.00  0.00      PROA  
ATOM   1913  CB  TYR P 813     -12.353  -9.965   3.249  0.00  0.00      PROA  
ATOM   1914  HB1 TYR P 813     -11.936  -8.948   3.085  0.00  0.00      PROA  
ATOM   1915  HB2 TYR P 813     -13.342  -9.879   3.749  0.00  0.00      PROA  
ATOM   1916  CG  TYR P 813     -12.816 -10.583   1.966  0.00  0.00      PROA  
ATOM   1917  CD1 TYR P 813     -12.990 -11.949   1.847  0.00  0.00      PROA  
ATOM   1918  HD1 TYR P 813     -12.730 -12.591   2.676  0.00  0.00      PROA  
ATOM   1919  CE1 TYR P 813     -13.627 -12.528   0.706  0.00  0.00      PROA  
ATOM   1920  HE1 TYR P 813     -13.819 -13.591   0.682  0.00  0.00      PROA  
ATOM   1921  CZ  TYR P 813     -13.916 -11.725  -0.462  0.00  0.00      PROA  
ATOM   1922  OH  TYR P 813     -14.433 -12.289  -1.665  0.00  0.00      PROA  
ATOM   1923  HH  TYR P 813     -14.293 -13.221  -1.483  0.00  0.00      PROA  
ATOM   1924  CD2 TYR P 813     -13.214  -9.778   0.882  0.00  0.00      PROA  
ATOM   1925  HD2 TYR P 813     -13.247  -8.705   0.998  0.00  0.00      PROA  
ATOM   1926  CE2 TYR P 813     -13.780 -10.299  -0.273  0.00  0.00      PROA  
ATOM   1927  HE2 TYR P 813     -14.081  -9.673  -1.100  0.00  0.00      PROA  
ATOM   1928  C   TYR P 813     -10.505 -10.057   5.162  0.00  0.00      PROA  
ATOM   1929  O   TYR P 813      -9.338 -10.138   4.948  0.00  0.00      PROA  
ATOM   1930  N   LEU P 814     -10.960  -9.524   6.370  0.00  0.00      PROA  
ATOM   1931  HN  LEU P 814     -11.888  -9.422   6.719  0.00  0.00      PROA  
ATOM   1932  CA  LEU P 814      -9.971  -8.943   7.293  0.00  0.00      PROA  
ATOM   1933  HA  LEU P 814      -9.476  -8.141   6.765  0.00  0.00      PROA  
ATOM   1934  CB  LEU P 814     -10.731  -8.354   8.485  0.00  0.00      PROA  
ATOM   1935  HB1 LEU P 814      -9.941  -7.992   9.178  0.00  0.00      PROA  
ATOM   1936  HB2 LEU P 814     -11.297  -9.127   9.047  0.00  0.00      PROA  
ATOM   1937  CG  LEU P 814     -11.646  -7.146   8.130  0.00  0.00      PROA  
ATOM   1938  HG  LEU P 814     -11.878  -7.108   7.044  0.00  0.00      PROA  
ATOM   1939  CD1 LEU P 814     -13.054  -7.302   8.685  0.00  0.00      PROA  
ATOM   1940 HD11 LEU P 814     -13.664  -6.383   8.552  0.00  0.00      PROA  
ATOM   1941 HD12 LEU P 814     -13.145  -7.663   9.732  0.00  0.00      PROA  
ATOM   1942 HD13 LEU P 814     -13.472  -8.139   8.086  0.00  0.00      PROA  
ATOM   1943  CD2 LEU P 814     -10.865  -5.838   8.469  0.00  0.00      PROA  
ATOM   1944 HD21 LEU P 814      -9.995  -5.753   7.782  0.00  0.00      PROA  
ATOM   1945 HD22 LEU P 814     -10.709  -5.855   9.569  0.00  0.00      PROA  
ATOM   1946 HD23 LEU P 814     -11.506  -4.949   8.286  0.00  0.00      PROA  
ATOM   1947  C   LEU P 814      -8.920  -9.853   7.865  0.00  0.00      PROA  
ATOM   1948  O   LEU P 814      -7.744  -9.571   8.095  0.00  0.00      PROA  
ATOM   1949  N   LEU P 815      -9.322 -11.166   8.147  0.00  0.00      PROA  
ATOM   1950  HN  LEU P 815     -10.284 -11.394   8.019  0.00  0.00      PROA  
ATOM   1951  CA  LEU P 815      -8.290 -12.181   8.497  0.00  0.00      PROA  
ATOM   1952  HA  LEU P 815      -7.658 -11.725   9.245  0.00  0.00      PROA  
ATOM   1953  CB  LEU P 815      -8.997 -13.496   8.936  0.00  0.00      PROA  
ATOM   1954  HB1 LEU P 815      -8.307 -14.250   9.372  0.00  0.00      PROA  
ATOM   1955  HB2 LEU P 815      -9.668 -13.896   8.146  0.00  0.00      PROA  
ATOM   1956  CG  LEU P 815      -9.900 -13.226  10.229  0.00  0.00      PROA  
ATOM   1957  HG  LEU P 815     -10.534 -12.339  10.016  0.00  0.00      PROA  
ATOM   1958  CD1 LEU P 815     -10.850 -14.405  10.439  0.00  0.00      PROA  
ATOM   1959 HD11 LEU P 815     -11.699 -14.357   9.724  0.00  0.00      PROA  
ATOM   1960 HD12 LEU P 815     -11.375 -14.257  11.407  0.00  0.00      PROA  
ATOM   1961 HD13 LEU P 815     -10.433 -15.432  10.362  0.00  0.00      PROA  
ATOM   1962  CD2 LEU P 815      -9.198 -13.019  11.605  0.00  0.00      PROA  
ATOM   1963 HD21 LEU P 815      -8.859 -11.961  11.636  0.00  0.00      PROA  
ATOM   1964 HD22 LEU P 815      -8.368 -13.758  11.623  0.00  0.00      PROA  
ATOM   1965 HD23 LEU P 815      -9.840 -13.104  12.508  0.00  0.00      PROA  
ATOM   1966  C   LEU P 815      -7.313 -12.573   7.410  0.00  0.00      PROA  
ATOM   1967  O   LEU P 815      -6.092 -12.822   7.636  0.00  0.00      PROA  
ATOM   1968  N   ASN P 816      -7.731 -12.543   6.120  0.00  0.00      PROA  
ATOM   1969  HN  ASN P 816      -8.719 -12.439   6.047  0.00  0.00      PROA  
ATOM   1970  CA  ASN P 816      -6.812 -12.715   5.024  0.00  0.00      PROA  
ATOM   1971  HA  ASN P 816      -6.278 -13.648   5.126  0.00  0.00      PROA  
ATOM   1972  CB  ASN P 816      -7.559 -12.992   3.727  0.00  0.00      PROA  
ATOM   1973  HB1 ASN P 816      -8.293 -12.165   3.617  0.00  0.00      PROA  
ATOM   1974  HB2 ASN P 816      -8.006 -14.005   3.812  0.00  0.00      PROA  
ATOM   1975  CG  ASN P 816      -6.674 -13.099   2.523  0.00  0.00      PROA  
ATOM   1976  OD1 ASN P 816      -5.648 -13.788   2.531  0.00  0.00      PROA  
ATOM   1977  ND2 ASN P 816      -7.104 -12.396   1.421  0.00  0.00      PROA  
ATOM   1978 HD21 ASN P 816      -6.573 -12.559   0.590  0.00  0.00      PROA  
ATOM   1979 HD22 ASN P 816      -7.939 -11.851   1.352  0.00  0.00      PROA  
ATOM   1980  C   ASN P 816      -5.774 -11.579   4.917  0.00  0.00      PROA  
ATOM   1981  O   ASN P 816      -4.579 -11.722   4.789  0.00  0.00      PROA  
ATOM   1982  N   TRP P 817      -6.323 -10.376   5.095  0.00  0.00      PROA  
ATOM   1983  HN  TRP P 817      -7.287 -10.296   5.336  0.00  0.00      PROA  
ATOM   1984  CA  TRP P 817      -5.518  -9.141   4.979  0.00  0.00      PROA  
ATOM   1985  HA  TRP P 817      -5.014  -9.129   4.024  0.00  0.00      PROA  
ATOM   1986  CB  TRP P 817      -6.473  -7.881   5.105  0.00  0.00      PROA  
ATOM   1987  HB1 TRP P 817      -5.818  -7.004   5.294  0.00  0.00      PROA  
ATOM   1988  HB2 TRP P 817      -7.061  -8.009   6.039  0.00  0.00      PROA  
ATOM   1989  CG  TRP P 817      -7.381  -7.642   3.919  0.00  0.00      PROA  
ATOM   1990  CD1 TRP P 817      -7.372  -8.041   2.623  0.00  0.00      PROA  
ATOM   1991  HD1 TRP P 817      -6.868  -8.967   2.388  0.00  0.00      PROA  
ATOM   1992  NE1 TRP P 817      -8.493  -7.484   1.941  0.00  0.00      PROA  
ATOM   1993  HE1 TRP P 817      -9.082  -7.852   1.255  0.00  0.00      PROA  
ATOM   1994  CE2 TRP P 817      -9.157  -6.615   2.843  0.00  0.00      PROA  
ATOM   1995  CD2 TRP P 817      -8.450  -6.645   4.095  0.00  0.00      PROA  
ATOM   1996  CE3 TRP P 817      -8.936  -5.787   5.155  0.00  0.00      PROA  
ATOM   1997  HE3 TRP P 817      -8.579  -5.787   6.175  0.00  0.00      PROA  
ATOM   1998  CZ3 TRP P 817     -10.175  -5.025   4.952  0.00  0.00      PROA  
ATOM   1999  HZ3 TRP P 817     -10.505  -4.427   5.788  0.00  0.00      PROA  
ATOM   2000  CZ2 TRP P 817     -10.294  -5.794   2.613  0.00  0.00      PROA  
ATOM   2001  HZ2 TRP P 817     -10.780  -5.774   1.649  0.00  0.00      PROA  
ATOM   2002  CH2 TRP P 817     -10.799  -5.021   3.698  0.00  0.00      PROA  
ATOM   2003  HH2 TRP P 817     -11.720  -4.486   3.518  0.00  0.00      PROA  
ATOM   2004  C   TRP P 817      -4.467  -9.073   6.033  0.00  0.00      PROA  
ATOM   2005  O   TRP P 817      -3.316  -8.620   5.762  0.00  0.00      PROA  
ATOM   2006  N   CYS P 818      -4.779  -9.519   7.261  0.00  0.00      PROA  
ATOM   2007  HN  CYS P 818      -5.736  -9.647   7.512  0.00  0.00      PROA  
ATOM   2008  CA  CYS P 818      -3.840  -9.723   8.341  0.00  0.00      PROA  
ATOM   2009  HA  CYS P 818      -3.294  -8.817   8.559  0.00  0.00      PROA  
ATOM   2010  CB  CYS P 818      -4.531 -10.095   9.697  0.00  0.00      PROA  
ATOM   2011  HB1 CYS P 818      -3.765 -10.464  10.412  0.00  0.00      PROA  
ATOM   2012  HB2 CYS P 818      -5.164 -10.997   9.556  0.00  0.00      PROA  
ATOM   2013  SG  CYS P 818      -5.416  -8.668  10.394  0.00  0.00      PROA  
ATOM   2014  HG1 CYS P 818      -6.573  -9.074   9.893  0.00  0.00      PROA  
ATOM   2015  C   CYS P 818      -2.733 -10.720   7.911  0.00  0.00      PROA  
ATOM   2016  O   CYS P 818      -1.543 -10.562   8.201  0.00  0.00      PROA  
ATOM   2017  N   VAL P 819      -3.027 -11.890   7.281  0.00  0.00      PROA  
ATOM   2018  HN  VAL P 819      -3.906 -12.106   6.863  0.00  0.00      PROA  
ATOM   2019  CA  VAL P 819      -2.003 -12.749   6.723  0.00  0.00      PROA  
ATOM   2020  HA  VAL P 819      -1.394 -13.028   7.570  0.00  0.00      PROA  
ATOM   2021  CB  VAL P 819      -2.550 -14.088   6.232  0.00  0.00      PROA  
ATOM   2022  HB  VAL P 819      -3.482 -13.940   5.646  0.00  0.00      PROA  
ATOM   2023  CG1 VAL P 819      -1.503 -14.920   5.402  0.00  0.00      PROA  
ATOM   2024 HG11 VAL P 819      -1.208 -14.571   4.390  0.00  0.00      PROA  
ATOM   2025 HG12 VAL P 819      -1.941 -15.931   5.257  0.00  0.00      PROA  
ATOM   2026 HG13 VAL P 819      -0.588 -15.004   6.026  0.00  0.00      PROA  
ATOM   2027  CG2 VAL P 819      -2.925 -14.929   7.506  0.00  0.00      PROA  
ATOM   2028 HG21 VAL P 819      -3.756 -14.437   8.055  0.00  0.00      PROA  
ATOM   2029 HG22 VAL P 819      -2.125 -15.127   8.251  0.00  0.00      PROA  
ATOM   2030 HG23 VAL P 819      -3.340 -15.871   7.088  0.00  0.00      PROA  
ATOM   2031  C   VAL P 819      -1.123 -12.139   5.654  0.00  0.00      PROA  
ATOM   2032  O   VAL P 819       0.111 -12.324   5.781  0.00  0.00      PROA  
ATOM   2033  N   GLN P 820      -1.715 -11.378   4.668  0.00  0.00      PROA  
ATOM   2034  HN  GLN P 820      -2.710 -11.411   4.621  0.00  0.00      PROA  
ATOM   2035  CA  GLN P 820      -1.064 -10.660   3.519  0.00  0.00      PROA  
ATOM   2036  HA  GLN P 820      -0.441 -11.329   2.943  0.00  0.00      PROA  
ATOM   2037  CB  GLN P 820      -2.138 -10.162   2.503  0.00  0.00      PROA  
ATOM   2038  HB1 GLN P 820      -1.612  -9.463   1.819  0.00  0.00      PROA  
ATOM   2039  HB2 GLN P 820      -2.972  -9.597   2.972  0.00  0.00      PROA  
ATOM   2040  CG  GLN P 820      -2.729 -11.474   1.915  0.00  0.00      PROA  
ATOM   2041  HG1 GLN P 820      -3.470 -11.911   2.619  0.00  0.00      PROA  
ATOM   2042  HG2 GLN P 820      -1.876 -12.175   1.786  0.00  0.00      PROA  
ATOM   2043  CD  GLN P 820      -3.411 -11.238   0.595  0.00  0.00      PROA  
ATOM   2044  OE1 GLN P 820      -3.302 -10.166  -0.014  0.00  0.00      PROA  
ATOM   2045  NE2 GLN P 820      -4.131 -12.259   0.016  0.00  0.00      PROA  
ATOM   2046 HE21 GLN P 820      -4.474 -12.225  -0.923  0.00  0.00      PROA  
ATOM   2047 HE22 GLN P 820      -4.152 -13.122   0.520  0.00  0.00      PROA  
ATOM   2048  C   GLN P 820      -0.046  -9.496   3.975  0.00  0.00      PROA  
ATOM   2049  O   GLN P 820       1.054  -9.376   3.452  0.00  0.00      PROA  
ATOM   2050  N   ILE P 821      -0.446  -8.660   4.994  0.00  0.00      PROA  
ATOM   2051  HN  ILE P 821      -1.395  -8.686   5.300  0.00  0.00      PROA  
ATOM   2052  CA  ILE P 821       0.431  -7.704   5.704  0.00  0.00      PROA  
ATOM   2053  HA  ILE P 821       0.893  -7.128   4.915  0.00  0.00      PROA  
ATOM   2054  CB  ILE P 821      -0.409  -6.766   6.521  0.00  0.00      PROA  
ATOM   2055  HB  ILE P 821      -0.897  -7.332   7.343  0.00  0.00      PROA  
ATOM   2056  CG2 ILE P 821       0.366  -5.678   7.249  0.00  0.00      PROA  
ATOM   2057 HG21 ILE P 821      -0.326  -5.122   7.918  0.00  0.00      PROA  
ATOM   2058 HG22 ILE P 821       0.689  -4.978   6.449  0.00  0.00      PROA  
ATOM   2059 HG23 ILE P 821       1.211  -6.049   7.869  0.00  0.00      PROA  
ATOM   2060  CG1 ILE P 821      -1.476  -6.049   5.609  0.00  0.00      PROA  
ATOM   2061 HG11 ILE P 821      -2.087  -6.753   5.005  0.00  0.00      PROA  
ATOM   2062 HG12 ILE P 821      -0.945  -5.419   4.863  0.00  0.00      PROA  
ATOM   2063  CD  ILE P 821      -2.351  -5.041   6.325  0.00  0.00      PROA  
ATOM   2064  HD1 ILE P 821      -3.162  -4.759   5.619  0.00  0.00      PROA  
ATOM   2065  HD2 ILE P 821      -1.879  -4.087   6.645  0.00  0.00      PROA  
ATOM   2066  HD3 ILE P 821      -2.751  -5.577   7.211  0.00  0.00      PROA  
ATOM   2067  C   ILE P 821       1.580  -8.355   6.409  0.00  0.00      PROA  
ATOM   2068  O   ILE P 821       2.736  -7.953   6.260  0.00  0.00      PROA  
ATOM   2069  N   ALA P 822       1.371  -9.423   7.172  0.00  0.00      PROA  
ATOM   2070  HN  ALA P 822       0.419  -9.719   7.137  0.00  0.00      PROA  
ATOM   2071  CA  ALA P 822       2.367 -10.237   7.883  0.00  0.00      PROA  
ATOM   2072  HA  ALA P 822       2.953  -9.463   8.356  0.00  0.00      PROA  
ATOM   2073  CB  ALA P 822       1.732 -11.135   8.895  0.00  0.00      PROA  
ATOM   2074  HB1 ALA P 822       0.989 -11.870   8.518  0.00  0.00      PROA  
ATOM   2075  HB2 ALA P 822       1.240 -10.515   9.676  0.00  0.00      PROA  
ATOM   2076  HB3 ALA P 822       2.547 -11.768   9.307  0.00  0.00      PROA  
ATOM   2077  C   ALA P 822       3.250 -10.879   6.842  0.00  0.00      PROA  
ATOM   2078  O   ALA P 822       4.442 -10.783   7.054  0.00  0.00      PROA  
ATOM   2079  N   LYS P 823       2.758 -11.444   5.689  0.00  0.00      PROA  
ATOM   2080  HN  LYS P 823       1.795 -11.561   5.460  0.00  0.00      PROA  
ATOM   2081  CA  LYS P 823       3.654 -11.898   4.593  0.00  0.00      PROA  
ATOM   2082  HA  LYS P 823       4.142 -12.655   5.188  0.00  0.00      PROA  
ATOM   2083  CB  LYS P 823       2.979 -12.714   3.453  0.00  0.00      PROA  
ATOM   2084  HB1 LYS P 823       3.775 -12.832   2.687  0.00  0.00      PROA  
ATOM   2085  HB2 LYS P 823       2.164 -12.083   3.039  0.00  0.00      PROA  
ATOM   2086  CG  LYS P 823       2.531 -14.061   3.913  0.00  0.00      PROA  
ATOM   2087  HG1 LYS P 823       1.751 -14.116   4.702  0.00  0.00      PROA  
ATOM   2088  HG2 LYS P 823       3.447 -14.563   4.291  0.00  0.00      PROA  
ATOM   2089  CD  LYS P 823       2.049 -14.945   2.797  0.00  0.00      PROA  
ATOM   2090  HD1 LYS P 823       2.737 -14.877   1.927  0.00  0.00      PROA  
ATOM   2091  HD2 LYS P 823       1.121 -14.494   2.386  0.00  0.00      PROA  
ATOM   2092  CE  LYS P 823       2.122 -16.444   3.191  0.00  0.00      PROA  
ATOM   2093  HE1 LYS P 823       1.665 -16.594   4.193  0.00  0.00      PROA  
ATOM   2094  HE2 LYS P 823       3.181 -16.763   3.298  0.00  0.00      PROA  
ATOM   2095  NZ  LYS P 823       1.459 -17.239   2.210  0.00  0.00      PROA  
ATOM   2096  HZ1 LYS P 823       1.414 -18.240   2.487  0.00  0.00      PROA  
ATOM   2097  HZ2 LYS P 823       1.776 -16.974   1.255  0.00  0.00      PROA  
ATOM   2098  HZ3 LYS P 823       0.443 -17.025   2.164  0.00  0.00      PROA  
ATOM   2099  C   LYS P 823       4.632 -10.850   4.069  0.00  0.00      PROA  
ATOM   2100  O   LYS P 823       5.838 -11.063   3.954  0.00  0.00      PROA  
ATOM   2101  N   GLY P 824       4.124  -9.657   3.708  0.00  0.00      PROA  
ATOM   2102  HN  GLY P 824       3.131  -9.665   3.799  0.00  0.00      PROA  
ATOM   2103  CA  GLY P 824       4.857  -8.454   3.381  0.00  0.00      PROA  
ATOM   2104  HA1 GLY P 824       4.135  -7.651   3.360  0.00  0.00      PROA  
ATOM   2105  HA2 GLY P 824       5.327  -8.576   2.417  0.00  0.00      PROA  
ATOM   2106  C   GLY P 824       5.941  -8.027   4.295  0.00  0.00      PROA  
ATOM   2107  O   GLY P 824       7.064  -7.898   3.891  0.00  0.00      PROA  
ATOM   2108  N   MET P 825       5.597  -7.909   5.586  0.00  0.00      PROA  
ATOM   2109  HN  MET P 825       4.679  -8.042   5.951  0.00  0.00      PROA  
ATOM   2110  CA  MET P 825       6.554  -7.645   6.658  0.00  0.00      PROA  
ATOM   2111  HA  MET P 825       7.190  -6.842   6.317  0.00  0.00      PROA  
ATOM   2112  CB  MET P 825       5.849  -7.172   7.974  0.00  0.00      PROA  
ATOM   2113  HB1 MET P 825       6.627  -6.897   8.718  0.00  0.00      PROA  
ATOM   2114  HB2 MET P 825       5.190  -7.899   8.495  0.00  0.00      PROA  
ATOM   2115  CG  MET P 825       5.038  -5.893   7.904  0.00  0.00      PROA  
ATOM   2116  HG1 MET P 825       4.636  -5.704   8.923  0.00  0.00      PROA  
ATOM   2117  HG2 MET P 825       4.113  -6.068   7.313  0.00  0.00      PROA  
ATOM   2118  SD  MET P 825       5.871  -4.483   7.312  0.00  0.00      PROA  
ATOM   2119  CE  MET P 825       7.396  -4.557   8.391  0.00  0.00      PROA  
ATOM   2120  HE1 MET P 825       7.074  -4.691   9.446  0.00  0.00      PROA  
ATOM   2121  HE2 MET P 825       7.902  -3.571   8.312  0.00  0.00      PROA  
ATOM   2122  HE3 MET P 825       8.147  -5.351   8.194  0.00  0.00      PROA  
ATOM   2123  C   MET P 825       7.513  -8.697   6.911  0.00  0.00      PROA  
ATOM   2124  O   MET P 825       8.645  -8.326   7.246  0.00  0.00      PROA  
ATOM   2125  N   ASN P 826       7.184 -10.019   6.690  0.00  0.00      PROA  
ATOM   2126  HN  ASN P 826       6.260 -10.303   6.445  0.00  0.00      PROA  
ATOM   2127  CA  ASN P 826       8.033 -11.162   6.851  0.00  0.00      PROA  
ATOM   2128  HA  ASN P 826       8.498 -11.113   7.825  0.00  0.00      PROA  
ATOM   2129  CB  ASN P 826       7.226 -12.530   6.816  0.00  0.00      PROA  
ATOM   2130  HB1 ASN P 826       6.845 -12.716   5.789  0.00  0.00      PROA  
ATOM   2131  HB2 ASN P 826       6.328 -12.362   7.448  0.00  0.00      PROA  
ATOM   2132  CG  ASN P 826       8.128 -13.666   7.180  0.00  0.00      PROA  
ATOM   2133  OD1 ASN P 826       9.050 -13.441   7.941  0.00  0.00      PROA  
ATOM   2134  ND2 ASN P 826       7.826 -14.858   6.630  0.00  0.00      PROA  
ATOM   2135 HD21 ASN P 826       8.470 -15.584   6.869  0.00  0.00      PROA  
ATOM   2136 HD22 ASN P 826       7.071 -14.851   5.974  0.00  0.00      PROA  
ATOM   2137  C   ASN P 826       9.198 -11.121   5.824  0.00  0.00      PROA  
ATOM   2138  O   ASN P 826      10.282 -11.599   6.069  0.00  0.00      PROA  
ATOM   2139  N   TYR P 827       8.957 -10.677   4.601  0.00  0.00      PROA  
ATOM   2140  HN  TYR P 827       8.028 -10.336   4.479  0.00  0.00      PROA  
ATOM   2141  CA  TYR P 827       9.880 -10.354   3.483  0.00  0.00      PROA  
ATOM   2142  HA  TYR P 827      10.609 -11.147   3.414  0.00  0.00      PROA  
ATOM   2143  CB  TYR P 827       8.968 -10.480   2.173  0.00  0.00      PROA  
ATOM   2144  HB1 TYR P 827       8.014  -9.933   2.018  0.00  0.00      PROA  
ATOM   2145  HB2 TYR P 827       8.792 -11.571   2.053  0.00  0.00      PROA  
ATOM   2146  CG  TYR P 827       9.734  -9.996   0.955  0.00  0.00      PROA  
ATOM   2147  CD1 TYR P 827      10.762 -10.831   0.471  0.00  0.00      PROA  
ATOM   2148  HD1 TYR P 827      10.886 -11.825   0.875  0.00  0.00      PROA  
ATOM   2149  CE1 TYR P 827      11.688 -10.450  -0.508  0.00  0.00      PROA  
ATOM   2150  HE1 TYR P 827      12.383 -11.133  -0.972  0.00  0.00      PROA  
ATOM   2151  CZ  TYR P 827      11.472  -9.230  -1.146  0.00  0.00      PROA  
ATOM   2152  OH  TYR P 827      12.180  -8.719  -2.267  0.00  0.00      PROA  
ATOM   2153  HH  TYR P 827      12.976  -9.230  -2.431  0.00  0.00      PROA  
ATOM   2154  CD2 TYR P 827       9.639  -8.668   0.400  0.00  0.00      PROA  
ATOM   2155  HD2 TYR P 827       8.939  -7.915   0.729  0.00  0.00      PROA  
ATOM   2156  CE2 TYR P 827      10.486  -8.327  -0.628  0.00  0.00      PROA  
ATOM   2157  HE2 TYR P 827      10.354  -7.354  -1.078  0.00  0.00      PROA  
ATOM   2158  C   TYR P 827      10.621  -9.010   3.632  0.00  0.00      PROA  
ATOM   2159  O   TYR P 827      11.817  -8.964   3.431  0.00  0.00      PROA  
ATOM   2160  N   LEU P 828       9.910  -7.903   3.999  0.00  0.00      PROA  
ATOM   2161  HN  LEU P 828       8.940  -7.972   4.222  0.00  0.00      PROA  
ATOM   2162  CA  LEU P 828      10.562  -6.595   4.335  0.00  0.00      PROA  
ATOM   2163  HA  LEU P 828      11.200  -6.429   3.480  0.00  0.00      PROA  
ATOM   2164  CB  LEU P 828       9.532  -5.369   4.435  0.00  0.00      PROA  
ATOM   2165  HB1 LEU P 828       9.959  -4.379   4.701  0.00  0.00      PROA  
ATOM   2166  HB2 LEU P 828       8.954  -5.732   5.312  0.00  0.00      PROA  
ATOM   2167  CG  LEU P 828       8.569  -5.238   3.258  0.00  0.00      PROA  
ATOM   2168  HG  LEU P 828       8.336  -6.229   2.813  0.00  0.00      PROA  
ATOM   2169  CD1 LEU P 828       7.295  -4.431   3.714  0.00  0.00      PROA  
ATOM   2170 HD11 LEU P 828       6.672  -4.280   2.807  0.00  0.00      PROA  
ATOM   2171 HD12 LEU P 828       7.550  -3.403   4.050  0.00  0.00      PROA  
ATOM   2172 HD13 LEU P 828       6.743  -5.052   4.452  0.00  0.00      PROA  
ATOM   2173  CD2 LEU P 828       9.300  -4.399   2.144  0.00  0.00      PROA  
ATOM   2174 HD21 LEU P 828      10.355  -4.728   2.034  0.00  0.00      PROA  
ATOM   2175 HD22 LEU P 828       9.263  -3.375   2.573  0.00  0.00      PROA  
ATOM   2176 HD23 LEU P 828       8.732  -4.388   1.189  0.00  0.00      PROA  
ATOM   2177  C   LEU P 828      11.541  -6.730   5.514  0.00  0.00      PROA  
ATOM   2178  O   LEU P 828      12.583  -6.109   5.344  0.00  0.00      PROA  
ATOM   2179  N   GLU P 829      11.296  -7.467   6.549  0.00  0.00      PROA  
ATOM   2180  HN  GLU P 829      10.383  -7.834   6.715  0.00  0.00      PROA  
ATOM   2181  CA  GLU P 829      12.316  -7.973   7.502  0.00  0.00      PROA  
ATOM   2182  HA  GLU P 829      12.663  -7.121   8.067  0.00  0.00      PROA  
ATOM   2183  CB  GLU P 829      11.595  -8.921   8.544  0.00  0.00      PROA  
ATOM   2184  HB1 GLU P 829      10.861  -9.469   7.915  0.00  0.00      PROA  
ATOM   2185  HB2 GLU P 829      11.017  -8.306   9.267  0.00  0.00      PROA  
ATOM   2186  CG  GLU P 829      12.561  -9.917   9.256  0.00  0.00      PROA  
ATOM   2187  HG1 GLU P 829      13.141  -9.323   9.993  0.00  0.00      PROA  
ATOM   2188  HG2 GLU P 829      13.223 -10.529   8.606  0.00  0.00      PROA  
ATOM   2189  CD  GLU P 829      11.819 -10.893  10.095  0.00  0.00      PROA  
ATOM   2190  OE1 GLU P 829      11.353 -10.476  11.190  0.00  0.00      PROA  
ATOM   2191  OE2 GLU P 829      11.668 -12.063   9.641  0.00  0.00      PROA  
ATOM   2192  C   GLU P 829      13.578  -8.555   6.956  0.00  0.00      PROA  
ATOM   2193  O   GLU P 829      14.701  -8.113   7.270  0.00  0.00      PROA  
ATOM   2194  N   ASP P 830      13.503  -9.580   6.083  0.00  0.00      PROA  
ATOM   2195  HN  ASP P 830      12.612  -9.937   5.815  0.00  0.00      PROA  
ATOM   2196  CA  ASP P 830      14.660 -10.347   5.437  0.00  0.00      PROA  
ATOM   2197  HA  ASP P 830      15.232 -10.771   6.249  0.00  0.00      PROA  
ATOM   2198  CB  ASP P 830      14.121 -11.540   4.627  0.00  0.00      PROA  
ATOM   2199  HB1 ASP P 830      14.898 -12.097   4.062  0.00  0.00      PROA  
ATOM   2200  HB2 ASP P 830      13.436 -11.181   3.830  0.00  0.00      PROA  
ATOM   2201  CG  ASP P 830      13.385 -12.508   5.522  0.00  0.00      PROA  
ATOM   2202  OD1 ASP P 830      13.565 -12.372   6.815  0.00  0.00      PROA  
ATOM   2203  OD2 ASP P 830      12.754 -13.474   5.001  0.00  0.00      PROA  
ATOM   2204  C   ASP P 830      15.552  -9.454   4.602  0.00  0.00      PROA  
ATOM   2205  O   ASP P 830      16.799  -9.549   4.685  0.00  0.00      PROA  
ATOM   2206  N   ARG P 831      14.957  -8.579   3.733  0.00  0.00      PROA  
ATOM   2207  HN  ARG P 831      13.963  -8.655   3.769  0.00  0.00      PROA  
ATOM   2208  CA  ARG P 831      15.705  -7.672   2.893  0.00  0.00      PROA  
ATOM   2209  HA  ARG P 831      16.604  -8.172   2.566  0.00  0.00      PROA  
ATOM   2210  CB  ARG P 831      14.945  -7.279   1.598  0.00  0.00      PROA  
ATOM   2211  HB1 ARG P 831      15.544  -6.493   1.091  0.00  0.00      PROA  
ATOM   2212  HB2 ARG P 831      14.020  -6.808   1.994  0.00  0.00      PROA  
ATOM   2213  CG  ARG P 831      14.624  -8.425   0.671  0.00  0.00      PROA  
ATOM   2214  HG1 ARG P 831      14.082  -7.961  -0.181  0.00  0.00      PROA  
ATOM   2215  HG2 ARG P 831      13.810  -9.027   1.129  0.00  0.00      PROA  
ATOM   2216  CD  ARG P 831      15.870  -9.213   0.061  0.00  0.00      PROA  
ATOM   2217  HD1 ARG P 831      15.503  -9.941  -0.694  0.00  0.00      PROA  
ATOM   2218  HD2 ARG P 831      16.407  -9.574   0.964  0.00  0.00      PROA  
ATOM   2219  NE  ARG P 831      16.814  -8.299  -0.613  0.00  0.00      PROA  
ATOM   2220  HE  ARG P 831      16.556  -7.374  -0.890  0.00  0.00      PROA  
ATOM   2221  CZ  ARG P 831      17.951  -8.652  -1.147  0.00  0.00      PROA  
ATOM   2222  NH1 ARG P 831      18.494  -9.852  -1.100  0.00  0.00      PROA  
ATOM   2223 HH11 ARG P 831      17.982 -10.552  -0.602  0.00  0.00      PROA  
ATOM   2224 HH12 ARG P 831      19.248 -10.097  -1.710  0.00  0.00      PROA  
ATOM   2225  NH2 ARG P 831      18.582  -7.740  -1.837  0.00  0.00      PROA  
ATOM   2226 HH21 ARG P 831      18.082  -6.891  -2.009  0.00  0.00      PROA  
ATOM   2227 HH22 ARG P 831      19.430  -8.064  -2.257  0.00  0.00      PROA  
ATOM   2228  C   ARG P 831      16.186  -6.406   3.599  0.00  0.00      PROA  
ATOM   2229  O   ARG P 831      16.937  -5.583   3.119  0.00  0.00      PROA  
ATOM   2230  N   ARG P 832      15.850  -6.268   4.887  0.00  0.00      PROA  
ATOM   2231  HN  ARG P 832      15.240  -6.990   5.205  0.00  0.00      PROA  
ATOM   2232  CA  ARG P 832      16.183  -5.223   5.843  0.00  0.00      PROA  
ATOM   2233  HA  ARG P 832      15.726  -5.556   6.763  0.00  0.00      PROA  
ATOM   2234  CB  ARG P 832      17.649  -5.167   6.227  0.00  0.00      PROA  
ATOM   2235  HB1 ARG P 832      17.747  -4.597   7.175  0.00  0.00      PROA  
ATOM   2236  HB2 ARG P 832      18.266  -4.548   5.541  0.00  0.00      PROA  
ATOM   2237  CG  ARG P 832      18.262  -6.521   6.626  0.00  0.00      PROA  
ATOM   2238  HG1 ARG P 832      18.328  -7.249   5.789  0.00  0.00      PROA  
ATOM   2239  HG2 ARG P 832      17.723  -7.124   7.387  0.00  0.00      PROA  
ATOM   2240  CD  ARG P 832      19.748  -6.440   7.164  0.00  0.00      PROA  
ATOM   2241  HD1 ARG P 832      20.399  -6.026   6.366  0.00  0.00      PROA  
ATOM   2242  HD2 ARG P 832      20.054  -7.492   7.348  0.00  0.00      PROA  
ATOM   2243  NE  ARG P 832      19.788  -5.547   8.381  0.00  0.00      PROA  
ATOM   2244  HE  ARG P 832      19.144  -5.641   9.141  0.00  0.00      PROA  
ATOM   2245  CZ  ARG P 832      20.867  -5.014   8.872  0.00  0.00      PROA  
ATOM   2246  NH1 ARG P 832      20.877  -4.761  10.170  0.00  0.00      PROA  
ATOM   2247 HH11 ARG P 832      20.098  -4.864  10.789  0.00  0.00      PROA  
ATOM   2248 HH12 ARG P 832      21.728  -4.407  10.559  0.00  0.00      PROA  
ATOM   2249  NH2 ARG P 832      22.004  -4.764   8.240  0.00  0.00      PROA  
ATOM   2250 HH21 ARG P 832      22.114  -4.934   7.261  0.00  0.00      PROA  
ATOM   2251 HH22 ARG P 832      22.752  -4.223   8.626  0.00  0.00      PROA  
ATOM   2252  C   ARG P 832      15.705  -3.812   5.546  0.00  0.00      PROA  
ATOM   2253  O   ARG P 832      16.487  -2.874   5.411  0.00  0.00      PROA  
ATOM   2254  N   LEU P 833      14.377  -3.711   5.439  0.00  0.00      PROA  
ATOM   2255  HN  LEU P 833      13.779  -4.507   5.489  0.00  0.00      PROA  
ATOM   2256  CA  LEU P 833      13.761  -2.465   5.137  0.00  0.00      PROA  
ATOM   2257  HA  LEU P 833      14.490  -1.753   4.779  0.00  0.00      PROA  
ATOM   2258  CB  LEU P 833      12.830  -2.563   3.948  0.00  0.00      PROA  
ATOM   2259  HB1 LEU P 833      12.052  -3.325   4.165  0.00  0.00      PROA  
ATOM   2260  HB2 LEU P 833      13.390  -2.988   3.088  0.00  0.00      PROA  
ATOM   2261  CG  LEU P 833      12.025  -1.310   3.393  0.00  0.00      PROA  
ATOM   2262  HG  LEU P 833      11.560  -1.706   2.465  0.00  0.00      PROA  
ATOM   2263  CD1 LEU P 833      10.867  -0.734   4.262  0.00  0.00      PROA  
ATOM   2264 HD11 LEU P 833      10.092  -1.524   4.365  0.00  0.00      PROA  
ATOM   2265 HD12 LEU P 833      10.434   0.142   3.733  0.00  0.00      PROA  
ATOM   2266 HD13 LEU P 833      11.208  -0.479   5.288  0.00  0.00      PROA  
ATOM   2267  CD2 LEU P 833      12.922  -0.163   2.842  0.00  0.00      PROA  
ATOM   2268 HD21 LEU P 833      13.549  -0.605   2.039  0.00  0.00      PROA  
ATOM   2269 HD22 LEU P 833      13.560   0.202   3.676  0.00  0.00      PROA  
ATOM   2270 HD23 LEU P 833      12.270   0.575   2.329  0.00  0.00      PROA  
ATOM   2271  C   LEU P 833      13.110  -1.836   6.359  0.00  0.00      PROA  
ATOM   2272  O   LEU P 833      12.269  -2.574   6.864  0.00  0.00      PROA  
ATOM   2273  N   VAL P 834      13.467  -0.618   6.867  0.00  0.00      PROA  
ATOM   2274  HN  VAL P 834      14.174  -0.063   6.437  0.00  0.00      PROA  
ATOM   2275  CA  VAL P 834      12.752  -0.038   7.963  0.00  0.00      PROA  
ATOM   2276  HA  VAL P 834      12.023  -0.754   8.312  0.00  0.00      PROA  
ATOM   2277  CB  VAL P 834      13.696   0.228   9.223  0.00  0.00      PROA  
ATOM   2278  HB  VAL P 834      14.070  -0.758   9.573  0.00  0.00      PROA  
ATOM   2279  CG1 VAL P 834      14.949   1.061   8.900  0.00  0.00      PROA  
ATOM   2280 HG11 VAL P 834      15.551   1.160   9.828  0.00  0.00      PROA  
ATOM   2281 HG12 VAL P 834      14.737   2.103   8.576  0.00  0.00      PROA  
ATOM   2282 HG13 VAL P 834      15.584   0.518   8.167  0.00  0.00      PROA  
ATOM   2283  CG2 VAL P 834      12.851   0.974  10.292  0.00  0.00      PROA  
ATOM   2284 HG21 VAL P 834      12.708   2.014   9.927  0.00  0.00      PROA  
ATOM   2285 HG22 VAL P 834      13.531   0.889  11.166  0.00  0.00      PROA  
ATOM   2286 HG23 VAL P 834      11.887   0.574  10.672  0.00  0.00      PROA  
ATOM   2287  C   VAL P 834      12.031   1.252   7.482  0.00  0.00      PROA  
ATOM   2288  O   VAL P 834      12.625   2.257   7.066  0.00  0.00      PROA  
ATOM   2289  N   HSD P 835      10.706   1.199   7.477  0.00  0.00      PROA  
ATOM   2290  HN  HSD P 835      10.275   0.423   7.931  0.00  0.00      PROA  
ATOM   2291  CA  HSD P 835       9.806   2.341   7.291  0.00  0.00      PROA  
ATOM   2292  HA  HSD P 835       9.968   2.799   6.326  0.00  0.00      PROA  
ATOM   2293  CB  HSD P 835       8.319   1.994   7.144  0.00  0.00      PROA  
ATOM   2294  HB1 HSD P 835       7.587   2.818   7.003  0.00  0.00      PROA  
ATOM   2295  HB2 HSD P 835       8.016   1.542   8.113  0.00  0.00      PROA  
ATOM   2296  ND1 HSD P 835       7.716   1.204   4.804  0.00  0.00      PROA  
ATOM   2297  HD1 HSD P 835       7.818   2.104   4.382  0.00  0.00      PROA  
ATOM   2298  CG  HSD P 835       8.045   0.943   6.083  0.00  0.00      PROA  
ATOM   2299  CE1 HSD P 835       7.449   0.020   4.177  0.00  0.00      PROA  
ATOM   2300  HE1 HSD P 835       7.028  -0.026   3.173  0.00  0.00      PROA  
ATOM   2301  NE2 HSD P 835       7.520  -0.969   5.005  0.00  0.00      PROA  
ATOM   2302  CD2 HSD P 835       7.902  -0.402   6.204  0.00  0.00      PROA  
ATOM   2303  HD2 HSD P 835       7.910  -1.092   7.038  0.00  0.00      PROA  
ATOM   2304  C   HSD P 835       9.914   3.457   8.331  0.00  0.00      PROA  
ATOM   2305  O   HSD P 835      10.124   3.276   9.494  0.00  0.00      PROA  
ATOM   2306  N   ARG P 836       9.679   4.640   7.822  0.00  0.00      PROA  
ATOM   2307  HN  ARG P 836       9.767   4.800   6.842  0.00  0.00      PROA  
ATOM   2308  CA  ARG P 836       9.381   5.776   8.702  0.00  0.00      PROA  
ATOM   2309  HA  ARG P 836      10.281   5.945   9.275  0.00  0.00      PROA  
ATOM   2310  CB  ARG P 836       9.106   7.051   7.825  0.00  0.00      PROA  
ATOM   2311  HB1 ARG P 836       8.237   6.881   7.154  0.00  0.00      PROA  
ATOM   2312  HB2 ARG P 836       9.889   7.223   7.055  0.00  0.00      PROA  
ATOM   2313  CG  ARG P 836       9.012   8.379   8.609  0.00  0.00      PROA  
ATOM   2314  HG1 ARG P 836       9.968   8.496   9.164  0.00  0.00      PROA  
ATOM   2315  HG2 ARG P 836       8.171   8.284   9.329  0.00  0.00      PROA  
ATOM   2316  CD  ARG P 836       8.729   9.663   7.811  0.00  0.00      PROA  
ATOM   2317  HD1 ARG P 836       7.806   9.437   7.236  0.00  0.00      PROA  
ATOM   2318  HD2 ARG P 836       9.584   9.869   7.133  0.00  0.00      PROA  
ATOM   2319  NE  ARG P 836       8.530  10.781   8.761  0.00  0.00      PROA  
ATOM   2320  HE  ARG P 836       8.267  10.510   9.687  0.00  0.00      PROA  
ATOM   2321  CZ  ARG P 836       8.553  12.042   8.332  0.00  0.00      PROA  
ATOM   2322  NH1 ARG P 836       8.522  12.331   7.036  0.00  0.00      PROA  
ATOM   2323 HH11 ARG P 836       8.175  11.610   6.436  0.00  0.00      PROA  
ATOM   2324 HH12 ARG P 836       8.718  13.272   6.759  0.00  0.00      PROA  
ATOM   2325  NH2 ARG P 836       8.443  12.982   9.203  0.00  0.00      PROA  
ATOM   2326 HH21 ARG P 836       8.533  13.932   8.907  0.00  0.00      PROA  
ATOM   2327 HH22 ARG P 836       8.754  12.610  10.077  0.00  0.00      PROA  
ATOM   2328  C   ARG P 836       8.237   5.626   9.658  0.00  0.00      PROA  
ATOM   2329  O   ARG P 836       8.301   6.019  10.763  0.00  0.00      PROA  
ATOM   2330  N   ASP P 837       7.093   5.142   9.135  0.00  0.00      PROA  
ATOM   2331  HN  ASP P 837       7.060   4.934   8.161  0.00  0.00      PROA  
ATOM   2332  CA  ASP P 837       5.958   4.810   9.880  0.00  0.00      PROA  
ATOM   2333  HA  ASP P 837       6.172   4.485  10.887  0.00  0.00      PROA  
ATOM   2334  CB  ASP P 837       5.160   6.168  10.173  0.00  0.00      PROA  
ATOM   2335  HB1 ASP P 837       5.681   6.925  10.797  0.00  0.00      PROA  
ATOM   2336  HB2 ASP P 837       4.290   5.897  10.810  0.00  0.00      PROA  
ATOM   2337  CG  ASP P 837       4.483   6.852   8.985  0.00  0.00      PROA  
ATOM   2338  OD1 ASP P 837       4.043   6.172   8.017  0.00  0.00      PROA  
ATOM   2339  OD2 ASP P 837       4.292   8.128   9.118  0.00  0.00      PROA  
ATOM   2340  C   ASP P 837       5.223   3.680   9.157  0.00  0.00      PROA  
ATOM   2341  O   ASP P 837       5.351   3.449   7.981  0.00  0.00      PROA  
ATOM   2342  N   LEU P 838       4.481   2.849   9.920  0.00  0.00      PROA  
ATOM   2343  HN  LEU P 838       4.318   3.044  10.884  0.00  0.00      PROA  
ATOM   2344  CA  LEU P 838       3.930   1.572   9.429  0.00  0.00      PROA  
ATOM   2345  HA  LEU P 838       4.052   1.561   8.356  0.00  0.00      PROA  
ATOM   2346  CB  LEU P 838       4.725   0.305   9.795  0.00  0.00      PROA  
ATOM   2347  HB1 LEU P 838       4.931   0.384  10.884  0.00  0.00      PROA  
ATOM   2348  HB2 LEU P 838       5.696   0.322   9.254  0.00  0.00      PROA  
ATOM   2349  CG  LEU P 838       3.987  -1.058   9.615  0.00  0.00      PROA  
ATOM   2350  HG  LEU P 838       3.085  -1.025  10.263  0.00  0.00      PROA  
ATOM   2351  CD1 LEU P 838       3.494  -1.306   8.155  0.00  0.00      PROA  
ATOM   2352 HD11 LEU P 838       4.291  -1.864   7.618  0.00  0.00      PROA  
ATOM   2353 HD12 LEU P 838       3.290  -0.331   7.662  0.00  0.00      PROA  
ATOM   2354 HD13 LEU P 838       2.543  -1.880   8.183  0.00  0.00      PROA  
ATOM   2355  CD2 LEU P 838       4.932  -2.165   9.999  0.00  0.00      PROA  
ATOM   2356 HD21 LEU P 838       4.558  -3.211   9.977  0.00  0.00      PROA  
ATOM   2357 HD22 LEU P 838       5.303  -1.912  11.015  0.00  0.00      PROA  
ATOM   2358 HD23 LEU P 838       5.908  -2.243   9.475  0.00  0.00      PROA  
ATOM   2359  C   LEU P 838       2.407   1.432   9.763  0.00  0.00      PROA  
ATOM   2360  O   LEU P 838       2.000   1.545  10.959  0.00  0.00      PROA  
ATOM   2361  N   ALA P 839       1.551   1.368   8.759  0.00  0.00      PROA  
ATOM   2362  HN  ALA P 839       1.972   1.250   7.863  0.00  0.00      PROA  
ATOM   2363  CA  ALA P 839       0.131   1.657   8.895  0.00  0.00      PROA  
ATOM   2364  HA  ALA P 839      -0.293   1.145   9.747  0.00  0.00      PROA  
ATOM   2365  CB  ALA P 839      -0.010   3.154   9.057  0.00  0.00      PROA  
ATOM   2366  HB1 ALA P 839      -1.077   3.396   8.862  0.00  0.00      PROA  
ATOM   2367  HB2 ALA P 839       0.694   3.638   8.347  0.00  0.00      PROA  
ATOM   2368  HB3 ALA P 839       0.106   3.474  10.115  0.00  0.00      PROA  
ATOM   2369  C   ALA P 839      -0.597   1.106   7.730  0.00  0.00      PROA  
ATOM   2370  O   ALA P 839      -0.065   0.841   6.654  0.00  0.00      PROA  
ATOM   2371  N   ALA P 840      -1.894   0.789   7.922  0.00  0.00      PROA  
ATOM   2372  HN  ALA P 840      -2.379   1.008   8.765  0.00  0.00      PROA  
ATOM   2373  CA  ALA P 840      -2.734   0.218   6.922  0.00  0.00      PROA  
ATOM   2374  HA  ALA P 840      -2.291  -0.603   6.377  0.00  0.00      PROA  
ATOM   2375  CB  ALA P 840      -4.078  -0.267   7.536  0.00  0.00      PROA  
ATOM   2376  HB1 ALA P 840      -3.918  -0.942   8.404  0.00  0.00      PROA  
ATOM   2377  HB2 ALA P 840      -4.731  -0.746   6.775  0.00  0.00      PROA  
ATOM   2378  HB3 ALA P 840      -4.724   0.555   7.912  0.00  0.00      PROA  
ATOM   2379  C   ALA P 840      -3.120   1.329   5.927  0.00  0.00      PROA  
ATOM   2380  O   ALA P 840      -3.482   1.059   4.773  0.00  0.00      PROA  
ATOM   2381  N   ARG P 841      -2.880   2.585   6.346  0.00  0.00      PROA  
ATOM   2382  HN  ARG P 841      -2.839   2.744   7.329  0.00  0.00      PROA  
ATOM   2383  CA  ARG P 841      -2.777   3.805   5.570  0.00  0.00      PROA  
ATOM   2384  HA  ARG P 841      -3.760   4.088   5.222  0.00  0.00      PROA  
ATOM   2385  CB  ARG P 841      -2.358   4.975   6.471  0.00  0.00      PROA  
ATOM   2386  HB1 ARG P 841      -1.381   4.650   6.889  0.00  0.00      PROA  
ATOM   2387  HB2 ARG P 841      -3.073   5.114   7.310  0.00  0.00      PROA  
ATOM   2388  CG  ARG P 841      -1.975   6.369   5.774  0.00  0.00      PROA  
ATOM   2389  HG1 ARG P 841      -1.027   6.201   5.219  0.00  0.00      PROA  
ATOM   2390  HG2 ARG P 841      -1.624   7.002   6.618  0.00  0.00      PROA  
ATOM   2391  CD  ARG P 841      -3.037   6.996   4.896  0.00  0.00      PROA  
ATOM   2392  HD1 ARG P 841      -3.933   7.145   5.537  0.00  0.00      PROA  
ATOM   2393  HD2 ARG P 841      -3.270   6.318   4.047  0.00  0.00      PROA  
ATOM   2394  NE  ARG P 841      -2.566   8.371   4.390  0.00  0.00      PROA  
ATOM   2395  HE  ARG P 841      -1.696   8.733   4.723  0.00  0.00      PROA  
ATOM   2396  CZ  ARG P 841      -3.286   9.205   3.664  0.00  0.00      PROA  
ATOM   2397  NH1 ARG P 841      -4.620   9.118   3.560  0.00  0.00      PROA  
ATOM   2398 HH11 ARG P 841      -5.176   9.826   3.126  0.00  0.00      PROA  
ATOM   2399 HH12 ARG P 841      -5.021   8.324   4.016  0.00  0.00      PROA  
ATOM   2400  NH2 ARG P 841      -2.775  10.317   3.142  0.00  0.00      PROA  
ATOM   2401 HH21 ARG P 841      -1.785  10.455   3.190  0.00  0.00      PROA  
ATOM   2402 HH22 ARG P 841      -3.388  10.855   2.563  0.00  0.00      PROA  
ATOM   2403  C   ARG P 841      -1.901   3.640   4.280  0.00  0.00      PROA  
ATOM   2404  O   ARG P 841      -2.100   4.271   3.256  0.00  0.00      PROA  
ATOM   2405  N   ASN P 842      -0.863   2.831   4.429  0.00  0.00      PROA  
ATOM   2406  HN  ASN P 842      -0.750   2.409   5.325  0.00  0.00      PROA  
ATOM   2407  CA  ASN P 842       0.174   2.572   3.572  0.00  0.00      PROA  
ATOM   2408  HA  ASN P 842       0.228   3.361   2.836  0.00  0.00      PROA  
ATOM   2409  CB  ASN P 842       1.547   2.359   4.338  0.00  0.00      PROA  
ATOM   2410  HB1 ASN P 842       2.461   2.294   3.710  0.00  0.00      PROA  
ATOM   2411  HB2 ASN P 842       1.403   1.385   4.852  0.00  0.00      PROA  
ATOM   2412  CG  ASN P 842       1.815   3.355   5.461  0.00  0.00      PROA  
ATOM   2413  OD1 ASN P 842       1.144   4.359   5.656  0.00  0.00      PROA  
ATOM   2414  ND2 ASN P 842       2.845   3.097   6.210  0.00  0.00      PROA  
ATOM   2415 HD21 ASN P 842       3.167   3.727   6.917  0.00  0.00      PROA  
ATOM   2416 HD22 ASN P 842       3.418   2.342   5.890  0.00  0.00      PROA  
ATOM   2417  C   ASN P 842      -0.044   1.272   2.844  0.00  0.00      PROA  
ATOM   2418  O   ASN P 842       0.831   0.819   2.174  0.00  0.00      PROA  
ATOM   2419  N   VAL P 843      -1.280   0.739   2.853  0.00  0.00      PROA  
ATOM   2420  HN  VAL P 843      -2.003   1.035   3.473  0.00  0.00      PROA  
ATOM   2421  CA  VAL P 843      -1.672  -0.495   2.094  0.00  0.00      PROA  
ATOM   2422  HA  VAL P 843      -0.914  -1.032   1.542  0.00  0.00      PROA  
ATOM   2423  CB  VAL P 843      -2.169  -1.510   3.147  0.00  0.00      PROA  
ATOM   2424  HB  VAL P 843      -3.068  -1.189   3.715  0.00  0.00      PROA  
ATOM   2425  CG1 VAL P 843      -2.496  -2.827   2.405  0.00  0.00      PROA  
ATOM   2426 HG11 VAL P 843      -3.543  -2.709   2.052  0.00  0.00      PROA  
ATOM   2427 HG12 VAL P 843      -2.403  -3.725   3.053  0.00  0.00      PROA  
ATOM   2428 HG13 VAL P 843      -1.920  -2.923   1.460  0.00  0.00      PROA  
ATOM   2429  CG2 VAL P 843      -1.045  -1.942   4.148  0.00  0.00      PROA  
ATOM   2430 HG21 VAL P 843      -0.232  -2.413   3.557  0.00  0.00      PROA  
ATOM   2431 HG22 VAL P 843      -1.388  -2.736   4.846  0.00  0.00      PROA  
ATOM   2432 HG23 VAL P 843      -0.775  -1.031   4.724  0.00  0.00      PROA  
ATOM   2433  C   VAL P 843      -2.708  -0.085   1.107  0.00  0.00      PROA  
ATOM   2434  O   VAL P 843      -3.596   0.644   1.350  0.00  0.00      PROA  
ATOM   2435  N   LEU P 844      -2.518  -0.603  -0.083  0.00  0.00      PROA  
ATOM   2436  HN  LEU P 844      -1.775  -1.232  -0.298  0.00  0.00      PROA  
ATOM   2437  CA  LEU P 844      -3.253  -0.260  -1.299  0.00  0.00      PROA  
ATOM   2438  HA  LEU P 844      -4.070   0.374  -0.990  0.00  0.00      PROA  
ATOM   2439  CB  LEU P 844      -2.260   0.421  -2.337  0.00  0.00      PROA  
ATOM   2440  HB1 LEU P 844      -2.749   0.482  -3.333  0.00  0.00      PROA  
ATOM   2441  HB2 LEU P 844      -1.431  -0.309  -2.449  0.00  0.00      PROA  
ATOM   2442  CG  LEU P 844      -1.853   1.917  -2.033  0.00  0.00      PROA  
ATOM   2443  HG  LEU P 844      -1.381   1.767  -1.039  0.00  0.00      PROA  
ATOM   2444  CD1 LEU P 844      -0.759   2.400  -3.015  0.00  0.00      PROA  
ATOM   2445 HD11 LEU P 844       0.150   1.771  -2.906  0.00  0.00      PROA  
ATOM   2446 HD12 LEU P 844      -0.504   3.413  -2.636  0.00  0.00      PROA  
ATOM   2447 HD13 LEU P 844      -1.102   2.509  -4.066  0.00  0.00      PROA  
ATOM   2448  CD2 LEU P 844      -3.146   2.810  -1.982  0.00  0.00      PROA  
ATOM   2449 HD21 LEU P 844      -3.838   2.747  -2.849  0.00  0.00      PROA  
ATOM   2450 HD22 LEU P 844      -2.744   3.833  -1.825  0.00  0.00      PROA  
ATOM   2451 HD23 LEU P 844      -3.768   2.518  -1.109  0.00  0.00      PROA  
ATOM   2452  C   LEU P 844      -4.009  -1.468  -1.856  0.00  0.00      PROA  
ATOM   2453  O   LEU P 844      -3.488  -2.588  -1.966  0.00  0.00      PROA  
ATOM   2454  N   VAL P 845      -5.335  -1.320  -1.979  0.00  0.00      PROA  
ATOM   2455  HN  VAL P 845      -5.741  -0.426  -1.803  0.00  0.00      PROA  
ATOM   2456  CA  VAL P 845      -6.261  -2.442  -2.309  0.00  0.00      PROA  
ATOM   2457  HA  VAL P 845      -5.914  -3.304  -1.759  0.00  0.00      PROA  
ATOM   2458  CB  VAL P 845      -7.676  -2.121  -1.847  0.00  0.00      PROA  
ATOM   2459  HB  VAL P 845      -8.112  -1.334  -2.498  0.00  0.00      PROA  
ATOM   2460  CG1 VAL P 845      -8.636  -3.331  -1.990  0.00  0.00      PROA  
ATOM   2461 HG11 VAL P 845      -8.318  -3.973  -1.140  0.00  0.00      PROA  
ATOM   2462 HG12 VAL P 845      -8.480  -3.981  -2.878  0.00  0.00      PROA  
ATOM   2463 HG13 VAL P 845      -9.735  -3.167  -1.974  0.00  0.00      PROA  
ATOM   2464  CG2 VAL P 845      -7.707  -1.490  -0.428  0.00  0.00      PROA  
ATOM   2465 HG21 VAL P 845      -8.735  -1.210  -0.110  0.00  0.00      PROA  
ATOM   2466 HG22 VAL P 845      -7.245  -0.480  -0.445  0.00  0.00      PROA  
ATOM   2467 HG23 VAL P 845      -7.307  -2.179   0.346  0.00  0.00      PROA  
ATOM   2468  C   VAL P 845      -6.255  -2.754  -3.833  0.00  0.00      PROA  
ATOM   2469  O   VAL P 845      -6.729  -1.986  -4.612  0.00  0.00      PROA  
ATOM   2470  N   LYS P 846      -5.842  -3.969  -4.229  0.00  0.00      PROA  
ATOM   2471  HN  LYS P 846      -5.450  -4.554  -3.523  0.00  0.00      PROA  
ATOM   2472  CA  LYS P 846      -5.690  -4.450  -5.532  0.00  0.00      PROA  
ATOM   2473  HA  LYS P 846      -5.423  -3.632  -6.183  0.00  0.00      PROA  
ATOM   2474  CB  LYS P 846      -4.509  -5.496  -5.545  0.00  0.00      PROA  
ATOM   2475  HB1 LYS P 846      -4.474  -6.249  -4.729  0.00  0.00      PROA  
ATOM   2476  HB2 LYS P 846      -3.572  -4.952  -5.302  0.00  0.00      PROA  
ATOM   2477  CG  LYS P 846      -4.356  -6.321  -6.839  0.00  0.00      PROA  
ATOM   2478  HG1 LYS P 846      -5.285  -6.858  -7.129  0.00  0.00      PROA  
ATOM   2479  HG2 LYS P 846      -3.775  -7.234  -6.585  0.00  0.00      PROA  
ATOM   2480  CD  LYS P 846      -3.772  -5.534  -8.020  0.00  0.00      PROA  
ATOM   2481  HD1 LYS P 846      -2.764  -5.252  -7.648  0.00  0.00      PROA  
ATOM   2482  HD2 LYS P 846      -4.259  -4.535  -8.041  0.00  0.00      PROA  
ATOM   2483  CE  LYS P 846      -3.705  -6.200  -9.438  0.00  0.00      PROA  
ATOM   2484  HE1 LYS P 846      -2.981  -5.623 -10.053  0.00  0.00      PROA  
ATOM   2485  HE2 LYS P 846      -4.688  -6.284  -9.949  0.00  0.00      PROA  
ATOM   2486  NZ  LYS P 846      -3.179  -7.526  -9.396  0.00  0.00      PROA  
ATOM   2487  HZ1 LYS P 846      -2.197  -7.643  -9.074  0.00  0.00      PROA  
ATOM   2488  HZ2 LYS P 846      -3.152  -7.857 -10.381  0.00  0.00      PROA  
ATOM   2489  HZ3 LYS P 846      -3.856  -8.207  -8.998  0.00  0.00      PROA  
ATOM   2490  C   LYS P 846      -6.984  -5.061  -6.022  0.00  0.00      PROA  
ATOM   2491  O   LYS P 846      -7.339  -4.801  -7.155  0.00  0.00      PROA  
ATOM   2492  N   THR P 847      -7.599  -5.877  -5.178  0.00  0.00      PROA  
ATOM   2493  HN  THR P 847      -7.270  -5.976  -4.243  0.00  0.00      PROA  
ATOM   2494  CA  THR P 847      -8.875  -6.487  -5.427  0.00  0.00      PROA  
ATOM   2495  HA  THR P 847      -9.523  -5.725  -5.833  0.00  0.00      PROA  
ATOM   2496  CB  THR P 847      -8.797  -7.758  -6.324  0.00  0.00      PROA  
ATOM   2497  HB  THR P 847      -8.272  -7.428  -7.245  0.00  0.00      PROA  
ATOM   2498  OG1 THR P 847     -10.071  -8.216  -6.845  0.00  0.00      PROA  
ATOM   2499  HG1 THR P 847     -10.478  -7.478  -7.305  0.00  0.00      PROA  
ATOM   2500  CG2 THR P 847      -8.080  -9.012  -5.754  0.00  0.00      PROA  
ATOM   2501 HG21 THR P 847      -6.988  -8.991  -5.958  0.00  0.00      PROA  
ATOM   2502 HG22 THR P 847      -8.381  -9.937  -6.290  0.00  0.00      PROA  
ATOM   2503 HG23 THR P 847      -8.392  -9.186  -4.702  0.00  0.00      PROA  
ATOM   2504  C   THR P 847      -9.280  -6.738  -3.996  0.00  0.00      PROA  
ATOM   2505  O   THR P 847      -8.376  -6.687  -3.083  0.00  0.00      PROA  
ATOM   2506  N   PRO P 848     -10.461  -7.088  -3.603  0.00  0.00      PROA  
ATOM   2507  CD  PRO P 848     -11.609  -6.907  -4.404  0.00  0.00      PROA  
ATOM   2508  HD1 PRO P 848     -11.940  -7.878  -4.828  0.00  0.00      PROA  
ATOM   2509  HD2 PRO P 848     -11.601  -6.130  -5.197  0.00  0.00      PROA  
ATOM   2510  CA  PRO P 848     -10.750  -7.098  -2.184  0.00  0.00      PROA  
ATOM   2511  HA  PRO P 848     -10.318  -6.184  -1.804  0.00  0.00      PROA  
ATOM   2512  CB  PRO P 848     -12.276  -7.384  -2.196  0.00  0.00      PROA  
ATOM   2513  HB1 PRO P 848     -12.756  -7.137  -1.225  0.00  0.00      PROA  
ATOM   2514  HB2 PRO P 848     -12.533  -8.451  -2.370  0.00  0.00      PROA  
ATOM   2515  CG  PRO P 848     -12.704  -6.479  -3.391  0.00  0.00      PROA  
ATOM   2516  HG1 PRO P 848     -13.762  -6.745  -3.599  0.00  0.00      PROA  
ATOM   2517  HG2 PRO P 848     -12.646  -5.401  -3.128  0.00  0.00      PROA  
ATOM   2518  C   PRO P 848     -10.063  -8.195  -1.457  0.00  0.00      PROA  
ATOM   2519  O   PRO P 848      -9.956  -8.123  -0.258  0.00  0.00      PROA  
ATOM   2520  N   GLN P 849      -9.698  -9.273  -2.138  0.00  0.00      PROA  
ATOM   2521  HN  GLN P 849      -9.936  -9.423  -3.095  0.00  0.00      PROA  
ATOM   2522  CA  GLN P 849      -9.047 -10.484  -1.629  0.00  0.00      PROA  
ATOM   2523  HA  GLN P 849      -9.190 -10.541  -0.560  0.00  0.00      PROA  
ATOM   2524  CB  GLN P 849      -9.447 -11.731  -2.445  0.00  0.00      PROA  
ATOM   2525  HB1 GLN P 849      -8.775 -12.580  -2.196  0.00  0.00      PROA  
ATOM   2526  HB2 GLN P 849      -9.280 -11.494  -3.517  0.00  0.00      PROA  
ATOM   2527  CG  GLN P 849     -10.916 -12.228  -2.188  0.00  0.00      PROA  
ATOM   2528  HG1 GLN P 849     -11.597 -11.432  -2.557  0.00  0.00      PROA  
ATOM   2529  HG2 GLN P 849     -11.205 -12.417  -1.132  0.00  0.00      PROA  
ATOM   2530  CD  GLN P 849     -11.075 -13.521  -2.916  0.00  0.00      PROA  
ATOM   2531  OE1 GLN P 849     -10.304 -14.459  -2.845  0.00  0.00      PROA  
ATOM   2532  NE2 GLN P 849     -12.022 -13.593  -3.891  0.00  0.00      PROA  
ATOM   2533 HE21 GLN P 849     -12.110 -14.370  -4.514  0.00  0.00      PROA  
ATOM   2534 HE22 GLN P 849     -12.538 -12.736  -3.892  0.00  0.00      PROA  
ATOM   2535  C   GLN P 849      -7.521 -10.304  -1.683  0.00  0.00      PROA  
ATOM   2536  O   GLN P 849      -6.831 -11.241  -1.278  0.00  0.00      PROA  
ATOM   2537  N   HSD P 850      -6.971  -9.168  -2.135  0.00  0.00      PROA  
ATOM   2538  HN  HSD P 850      -7.509  -8.385  -2.438  0.00  0.00      PROA  
ATOM   2539  CA  HSD P 850      -5.511  -9.061  -2.349  0.00  0.00      PROA  
ATOM   2540  HA  HSD P 850      -5.056  -9.597  -1.529  0.00  0.00      PROA  
ATOM   2541  CB  HSD P 850      -4.942  -9.667  -3.579  0.00  0.00      PROA  
ATOM   2542  HB1 HSD P 850      -5.415  -9.323  -4.524  0.00  0.00      PROA  
ATOM   2543  HB2 HSD P 850      -5.211 -10.741  -3.480  0.00  0.00      PROA  
ATOM   2544  ND1 HSD P 850      -2.568  -9.790  -2.601  0.00  0.00      PROA  
ATOM   2545  HD1 HSD P 850      -2.835 -10.209  -1.733  0.00  0.00      PROA  
ATOM   2546  CG  HSD P 850      -3.473  -9.607  -3.682  0.00  0.00      PROA  
ATOM   2547  CE1 HSD P 850      -1.319  -9.539  -3.117  0.00  0.00      PROA  
ATOM   2548  HE1 HSD P 850      -0.414  -9.470  -2.514  0.00  0.00      PROA  
ATOM   2549  NE2 HSD P 850      -1.417  -9.194  -4.417  0.00  0.00      PROA  
ATOM   2550  CD2 HSD P 850      -2.722  -9.279  -4.795  0.00  0.00      PROA  
ATOM   2551  HD2 HSD P 850      -3.203  -9.105  -5.750  0.00  0.00      PROA  
ATOM   2552  C   HSD P 850      -5.153  -7.662  -2.166  0.00  0.00      PROA  
ATOM   2553  O   HSD P 850      -5.763  -6.781  -2.715  0.00  0.00      PROA  
ATOM   2554  N   VAL P 851      -4.110  -7.336  -1.370  0.00  0.00      PROA  
ATOM   2555  HN  VAL P 851      -3.673  -8.040  -0.814  0.00  0.00      PROA  
ATOM   2556  CA  VAL P 851      -3.776  -6.025  -0.940  0.00  0.00      PROA  
ATOM   2557  HA  VAL P 851      -4.066  -5.277  -1.663  0.00  0.00      PROA  
ATOM   2558  CB  VAL P 851      -4.222  -5.606   0.437  0.00  0.00      PROA  
ATOM   2559  HB  VAL P 851      -3.827  -4.615   0.748  0.00  0.00      PROA  
ATOM   2560  CG1 VAL P 851      -5.784  -5.491   0.497  0.00  0.00      PROA  
ATOM   2561 HG11 VAL P 851      -6.175  -5.071   1.449  0.00  0.00      PROA  
ATOM   2562 HG12 VAL P 851      -6.308  -6.470   0.481  0.00  0.00      PROA  
ATOM   2563 HG13 VAL P 851      -6.057  -4.818  -0.343  0.00  0.00      PROA  
ATOM   2564  CG2 VAL P 851      -3.764  -6.639   1.467  0.00  0.00      PROA  
ATOM   2565 HG21 VAL P 851      -4.192  -6.369   2.456  0.00  0.00      PROA  
ATOM   2566 HG22 VAL P 851      -2.653  -6.627   1.458  0.00  0.00      PROA  
ATOM   2567 HG23 VAL P 851      -4.038  -7.669   1.153  0.00  0.00      PROA  
ATOM   2568  C   VAL P 851      -2.261  -5.947  -1.045  0.00  0.00      PROA  
ATOM   2569  O   VAL P 851      -1.610  -7.009  -1.005  0.00  0.00      PROA  
ATOM   2570  N   LYS P 852      -1.627  -4.756  -1.276  0.00  0.00      PROA  
ATOM   2571  HN  LYS P 852      -2.208  -3.952  -1.369  0.00  0.00      PROA  
ATOM   2572  CA  LYS P 852      -0.148  -4.639  -1.430  0.00  0.00      PROA  
ATOM   2573  HA  LYS P 852       0.212  -5.554  -0.983  0.00  0.00      PROA  
ATOM   2574  CB  LYS P 852       0.354  -4.429  -2.873  0.00  0.00      PROA  
ATOM   2575  HB1 LYS P 852       1.465  -4.411  -2.859  0.00  0.00      PROA  
ATOM   2576  HB2 LYS P 852      -0.097  -3.517  -3.318  0.00  0.00      PROA  
ATOM   2577  CG  LYS P 852      -0.133  -5.621  -3.759  0.00  0.00      PROA  
ATOM   2578  HG1 LYS P 852      -1.240  -5.693  -3.816  0.00  0.00      PROA  
ATOM   2579  HG2 LYS P 852       0.254  -6.621  -3.469  0.00  0.00      PROA  
ATOM   2580  CD  LYS P 852       0.219  -5.426  -5.158  0.00  0.00      PROA  
ATOM   2581  HD1 LYS P 852       1.204  -4.980  -5.409  0.00  0.00      PROA  
ATOM   2582  HD2 LYS P 852      -0.453  -4.594  -5.460  0.00  0.00      PROA  
ATOM   2583  CE  LYS P 852      -0.192  -6.464  -6.214  0.00  0.00      PROA  
ATOM   2584  HE1 LYS P 852      -0.024  -6.153  -7.267  0.00  0.00      PROA  
ATOM   2585  HE2 LYS P 852      -1.238  -6.813  -6.083  0.00  0.00      PROA  
ATOM   2586  NZ  LYS P 852       0.656  -7.642  -6.023  0.00  0.00      PROA  
ATOM   2587  HZ1 LYS P 852       0.760  -8.150  -6.924  0.00  0.00      PROA  
ATOM   2588  HZ2 LYS P 852       0.096  -8.258  -5.400  0.00  0.00      PROA  
ATOM   2589  HZ3 LYS P 852       1.573  -7.395  -5.598  0.00  0.00      PROA  
ATOM   2590  C   LYS P 852       0.405  -3.507  -0.566  0.00  0.00      PROA  
ATOM   2591  O   LYS P 852      -0.331  -2.539  -0.314  0.00  0.00      PROA  
ATOM   2592  N   ILE P 853       1.651  -3.590  -0.119  0.00  0.00      PROA  
ATOM   2593  HN  ILE P 853       2.234  -4.370  -0.331  0.00  0.00      PROA  
ATOM   2594  CA  ILE P 853       2.272  -2.633   0.760  0.00  0.00      PROA  
ATOM   2595  HA  ILE P 853       1.489  -2.047   1.219  0.00  0.00      PROA  
ATOM   2596  CB  ILE P 853       3.089  -3.209   1.939  0.00  0.00      PROA  
ATOM   2597  HB  ILE P 853       3.880  -3.817   1.450  0.00  0.00      PROA  
ATOM   2598  CG2 ILE P 853       3.684  -2.115   2.856  0.00  0.00      PROA  
ATOM   2599 HG21 ILE P 853       4.101  -2.443   3.832  0.00  0.00      PROA  
ATOM   2600 HG22 ILE P 853       2.843  -1.407   3.019  0.00  0.00      PROA  
ATOM   2601 HG23 ILE P 853       4.423  -1.455   2.354  0.00  0.00      PROA  
ATOM   2602  CG1 ILE P 853       2.279  -4.167   2.803  0.00  0.00      PROA  
ATOM   2603 HG11 ILE P 853       1.881  -5.000   2.184  0.00  0.00      PROA  
ATOM   2604 HG12 ILE P 853       1.457  -3.665   3.356  0.00  0.00      PROA  
ATOM   2605  CD  ILE P 853       3.163  -4.865   3.814  0.00  0.00      PROA  
ATOM   2606  HD1 ILE P 853       3.659  -4.248   4.593  0.00  0.00      PROA  
ATOM   2607  HD2 ILE P 853       3.890  -5.463   3.224  0.00  0.00      PROA  
ATOM   2608  HD3 ILE P 853       2.617  -5.611   4.430  0.00  0.00      PROA  
ATOM   2609  C   ILE P 853       3.136  -1.636   0.004  0.00  0.00      PROA  
ATOM   2610  O   ILE P 853       4.004  -2.075  -0.821  0.00  0.00      PROA  
ATOM   2611  N   THR P 854       2.990  -0.336   0.324  0.00  0.00      PROA  
ATOM   2612  HN  THR P 854       2.339  -0.121   1.047  0.00  0.00      PROA  
ATOM   2613  CA  THR P 854       3.687   0.770  -0.294  0.00  0.00      PROA  
ATOM   2614  HA  THR P 854       4.390   0.339  -0.991  0.00  0.00      PROA  
ATOM   2615  CB  THR P 854       2.721   1.617  -1.181  0.00  0.00      PROA  
ATOM   2616  HB  THR P 854       1.992   1.008  -1.758  0.00  0.00      PROA  
ATOM   2617  OG1 THR P 854       3.500   2.331  -2.091  0.00  0.00      PROA  
ATOM   2618  HG1 THR P 854       2.966   2.663  -2.816  0.00  0.00      PROA  
ATOM   2619  CG2 THR P 854       1.898   2.730  -0.412  0.00  0.00      PROA  
ATOM   2620 HG21 THR P 854       1.119   3.201  -1.049  0.00  0.00      PROA  
ATOM   2621 HG22 THR P 854       2.512   3.491   0.114  0.00  0.00      PROA  
ATOM   2622 HG23 THR P 854       1.279   2.224   0.360  0.00  0.00      PROA  
ATOM   2623  C   THR P 854       4.479   1.597   0.773  0.00  0.00      PROA  
ATOM   2624  O   THR P 854       4.469   1.272   1.944  0.00  0.00      PROA  
ATOM   2625  N   ASP P 855       5.126   2.682   0.345  0.00  0.00      PROA  
ATOM   2626  HN  ASP P 855       5.085   2.854  -0.636  0.00  0.00      PROA  
ATOM   2627  CA  ASP P 855       5.602   3.750   1.117  0.00  0.00      PROA  
ATOM   2628  HA  ASP P 855       5.545   4.570   0.416  0.00  0.00      PROA  
ATOM   2629  CB  ASP P 855       4.703   4.189   2.324  0.00  0.00      PROA  
ATOM   2630  HB1 ASP P 855       4.771   3.451   3.152  0.00  0.00      PROA  
ATOM   2631  HB2 ASP P 855       3.648   4.206   1.976  0.00  0.00      PROA  
ATOM   2632  CG  ASP P 855       4.827   5.605   2.774  0.00  0.00      PROA  
ATOM   2633  OD1 ASP P 855       4.290   6.003   3.862  0.00  0.00      PROA  
ATOM   2634  OD2 ASP P 855       5.427   6.455   2.059  0.00  0.00      PROA  
ATOM   2635  C   ASP P 855       7.080   3.628   1.490  0.00  0.00      PROA  
ATOM   2636  O   ASP P 855       7.382   3.211   2.593  0.00  0.00      PROA  
ATOM   2637  N   PHE P 856       7.971   3.932   0.542  0.00  0.00      PROA  
ATOM   2638  HN  PHE P 856       7.696   4.078  -0.405  0.00  0.00      PROA  
ATOM   2639  CA  PHE P 856       9.391   3.564   0.709  0.00  0.00      PROA  
ATOM   2640  HA  PHE P 856       9.542   3.181   1.707  0.00  0.00      PROA  
ATOM   2641  CB  PHE P 856       9.767   2.589  -0.381  0.00  0.00      PROA  
ATOM   2642  HB1 PHE P 856      10.840   2.319  -0.486  0.00  0.00      PROA  
ATOM   2643  HB2 PHE P 856       9.479   2.938  -1.395  0.00  0.00      PROA  
ATOM   2644  CG  PHE P 856       9.019   1.296  -0.157  0.00  0.00      PROA  
ATOM   2645  CD1 PHE P 856       9.338   0.635   1.052  0.00  0.00      PROA  
ATOM   2646  HD1 PHE P 856      10.052   1.023   1.764  0.00  0.00      PROA  
ATOM   2647  CE1 PHE P 856       8.828  -0.633   1.273  0.00  0.00      PROA  
ATOM   2648  HE1 PHE P 856       8.988  -1.115   2.226  0.00  0.00      PROA  
ATOM   2649  CZ  PHE P 856       8.043  -1.304   0.300  0.00  0.00      PROA  
ATOM   2650  HZ  PHE P 856       7.577  -2.260   0.486  0.00  0.00      PROA  
ATOM   2651  CD2 PHE P 856       8.223   0.711  -1.070  0.00  0.00      PROA  
ATOM   2652  HD2 PHE P 856       8.002   1.181  -2.017  0.00  0.00      PROA  
ATOM   2653  CE2 PHE P 856       7.719  -0.605  -0.856  0.00  0.00      PROA  
ATOM   2654  HE2 PHE P 856       7.066  -0.943  -1.646  0.00  0.00      PROA  
ATOM   2655  C   PHE P 856      10.320   4.768   0.629  0.00  0.00      PROA  
ATOM   2656  O   PHE P 856      11.555   4.611   0.583  0.00  0.00      PROA  
ATOM   2657  N   GLY P 857       9.827   6.042   0.670  0.00  0.00      PROA  
ATOM   2658  HN  GLY P 857       8.894   6.212   0.978  0.00  0.00      PROA  
ATOM   2659  CA  GLY P 857      10.604   7.219   0.196  0.00  0.00      PROA  
ATOM   2660  HA1 GLY P 857       9.908   8.008  -0.049  0.00  0.00      PROA  
ATOM   2661  HA2 GLY P 857      11.273   7.069  -0.638  0.00  0.00      PROA  
ATOM   2662  C   GLY P 857      11.503   7.733   1.228  0.00  0.00      PROA  
ATOM   2663  O   GLY P 857      12.626   8.120   0.970  0.00  0.00      PROA  
ATOM   2664  N   ARG P 858      11.093   7.653   2.459  0.00  0.00      PROA  
ATOM   2665  HN  ARG P 858      10.146   7.348   2.520  0.00  0.00      PROA  
ATOM   2666  CA  ARG P 858      11.805   8.077   3.651  0.00  0.00      PROA  
ATOM   2667  HA  ARG P 858      12.747   8.534   3.386  0.00  0.00      PROA  
ATOM   2668  CB  ARG P 858      10.967   9.120   4.415  0.00  0.00      PROA  
ATOM   2669  HB1 ARG P 858      11.299   9.423   5.431  0.00  0.00      PROA  
ATOM   2670  HB2 ARG P 858       9.950   8.758   4.679  0.00  0.00      PROA  
ATOM   2671  CG  ARG P 858      10.670  10.432   3.598  0.00  0.00      PROA  
ATOM   2672  HG1 ARG P 858      10.071  11.149   4.201  0.00  0.00      PROA  
ATOM   2673  HG2 ARG P 858      10.230  10.303   2.587  0.00  0.00      PROA  
ATOM   2674  CD  ARG P 858      11.968  11.229   3.325  0.00  0.00      PROA  
ATOM   2675  HD1 ARG P 858      12.775  10.600   2.891  0.00  0.00      PROA  
ATOM   2676  HD2 ARG P 858      12.287  11.576   4.331  0.00  0.00      PROA  
ATOM   2677  NE  ARG P 858      11.673  12.441   2.438  0.00  0.00      PROA  
ATOM   2678  HE  ARG P 858      10.916  12.360   1.789  0.00  0.00      PROA  
ATOM   2679  CZ  ARG P 858      12.423  13.525   2.333  0.00  0.00      PROA  
ATOM   2680  NH1 ARG P 858      13.355  13.718   3.191  0.00  0.00      PROA  
ATOM   2681 HH11 ARG P 858      13.273  13.117   3.986  0.00  0.00      PROA  
ATOM   2682 HH12 ARG P 858      13.813  14.606   3.232  0.00  0.00      PROA  
ATOM   2683  NH2 ARG P 858      12.238  14.404   1.398  0.00  0.00      PROA  
ATOM   2684 HH21 ARG P 858      12.861  15.169   1.237  0.00  0.00      PROA  
ATOM   2685 HH22 ARG P 858      11.638  14.055   0.679  0.00  0.00      PROA  
ATOM   2686  C   ARG P 858      12.089   6.792   4.503  0.00  0.00      PROA  
ATOM   2687  O   ARG P 858      12.604   6.804   5.595  0.00  0.00      PROA  
ATOM   2688  N   ALA P 859      11.790   5.597   3.906  0.00  0.00      PROA  
ATOM   2689  HN  ALA P 859      11.290   5.558   3.044  0.00  0.00      PROA  
ATOM   2690  CA  ALA P 859      12.084   4.334   4.511  0.00  0.00      PROA  
ATOM   2691  HA  ALA P 859      12.097   4.411   5.588  0.00  0.00      PROA  
ATOM   2692  CB  ALA P 859      11.312   3.110   3.905  0.00  0.00      PROA  
ATOM   2693  HB1 ALA P 859      10.294   3.503   3.694  0.00  0.00      PROA  
ATOM   2694  HB2 ALA P 859      11.290   2.191   4.528  0.00  0.00      PROA  
ATOM   2695  HB3 ALA P 859      11.843   2.821   2.973  0.00  0.00      PROA  
ATOM   2696  C   ALA P 859      13.601   4.143   4.300  0.00  0.00      PROA  
ATOM   2697  O   ALA P 859      14.246   4.690   3.380  0.00  0.00      PROA  
ATOM   2698  N   LYS P 860      14.232   3.317   5.136  0.00  0.00      PROA  
ATOM   2699  HN  LYS P 860      13.767   2.719   5.783  0.00  0.00      PROA  
ATOM   2700  CA  LYS P 860      15.705   3.251   5.151  0.00  0.00      PROA  
ATOM   2701  HA  LYS P 860      16.113   3.755   4.288  0.00  0.00      PROA  
ATOM   2702  CB  LYS P 860      16.295   3.852   6.449  0.00  0.00      PROA  
ATOM   2703  HB1 LYS P 860      17.390   3.663   6.418  0.00  0.00      PROA  
ATOM   2704  HB2 LYS P 860      15.881   3.360   7.355  0.00  0.00      PROA  
ATOM   2705  CG  LYS P 860      16.063   5.420   6.635  0.00  0.00      PROA  
ATOM   2706  HG1 LYS P 860      16.520   5.632   7.625  0.00  0.00      PROA  
ATOM   2707  HG2 LYS P 860      14.977   5.591   6.801  0.00  0.00      PROA  
ATOM   2708  CD  LYS P 860      16.602   6.122   5.407  0.00  0.00      PROA  
ATOM   2709  HD1 LYS P 860      16.189   5.769   4.438  0.00  0.00      PROA  
ATOM   2710  HD2 LYS P 860      17.696   5.956   5.299  0.00  0.00      PROA  
ATOM   2711  CE  LYS P 860      16.303   7.603   5.470  0.00  0.00      PROA  
ATOM   2712  HE1 LYS P 860      16.651   8.135   6.382  0.00  0.00      PROA  
ATOM   2713  HE2 LYS P 860      15.203   7.741   5.402  0.00  0.00      PROA  
ATOM   2714  NZ  LYS P 860      16.920   8.311   4.376  0.00  0.00      PROA  
ATOM   2715  HZ1 LYS P 860      17.909   7.999   4.297  0.00  0.00      PROA  
ATOM   2716  HZ2 LYS P 860      16.806   9.335   4.513  0.00  0.00      PROA  
ATOM   2717  HZ3 LYS P 860      16.395   8.190   3.486  0.00  0.00      PROA  
ATOM   2718  C   LYS P 860      15.994   1.837   4.999  0.00  0.00      PROA  
ATOM   2719  O   LYS P 860      15.378   0.929   5.634  0.00  0.00      PROA  
ATOM   2720  N   LEU P 861      17.086   1.525   4.229  0.00  0.00      PROA  
ATOM   2721  HN  LEU P 861      17.307   2.193   3.523  0.00  0.00      PROA  
ATOM   2722  CA  LEU P 861      17.547   0.105   4.059  0.00  0.00      PROA  
ATOM   2723  HA  LEU P 861      16.786  -0.625   4.292  0.00  0.00      PROA  
ATOM   2724  CB  LEU P 861      18.056  -0.062   2.591  0.00  0.00      PROA  
ATOM   2725  HB1 LEU P 861      18.854  -0.833   2.640  0.00  0.00      PROA  
ATOM   2726  HB2 LEU P 861      18.589   0.837   2.213  0.00  0.00      PROA  
ATOM   2727  CG  LEU P 861      16.986  -0.312   1.491  0.00  0.00      PROA  
ATOM   2728  HG  LEU P 861      16.298   0.556   1.580  0.00  0.00      PROA  
ATOM   2729  CD1 LEU P 861      17.591  -0.233   0.138  0.00  0.00      PROA  
ATOM   2730 HD11 LEU P 861      16.840   0.042  -0.632  0.00  0.00      PROA  
ATOM   2731 HD12 LEU P 861      18.022  -1.190  -0.227  0.00  0.00      PROA  
ATOM   2732 HD13 LEU P 861      18.464   0.453   0.187  0.00  0.00      PROA  
ATOM   2733  CD2 LEU P 861      16.118  -1.566   1.661  0.00  0.00      PROA  
ATOM   2734 HD21 LEU P 861      15.203  -1.482   1.037  0.00  0.00      PROA  
ATOM   2735 HD22 LEU P 861      15.824  -1.622   2.731  0.00  0.00      PROA  
ATOM   2736 HD23 LEU P 861      16.635  -2.492   1.329  0.00  0.00      PROA  
ATOM   2737  C   LEU P 861      18.767   0.126   5.010  0.00  0.00      PROA  
ATOM   2738  O   LEU P 861      19.527   1.071   5.062  0.00  0.00      PROA  
ATOM   2739  N   LEU P 862      19.028  -0.977   5.713  0.00  0.00      PROA  
ATOM   2740  HN  LEU P 862      18.582  -1.863   5.614  0.00  0.00      PROA  
ATOM   2741  CA  LEU P 862      20.061  -1.065   6.684  0.00  0.00      PROA  
ATOM   2742  HA  LEU P 862      20.306  -0.054   6.974  0.00  0.00      PROA  
ATOM   2743  CB  LEU P 862      19.436  -1.858   7.915  0.00  0.00      PROA  
ATOM   2744  HB1 LEU P 862      20.299  -2.046   8.590  0.00  0.00      PROA  
ATOM   2745  HB2 LEU P 862      19.046  -2.875   7.700  0.00  0.00      PROA  
ATOM   2746  CG  LEU P 862      18.248  -1.060   8.567  0.00  0.00      PROA  
ATOM   2747  HG  LEU P 862      17.578  -0.575   7.826  0.00  0.00      PROA  
ATOM   2748  CD1 LEU P 862      17.543  -2.095   9.487  0.00  0.00      PROA  
ATOM   2749 HD11 LEU P 862      18.278  -2.413  10.257  0.00  0.00      PROA  
ATOM   2750 HD12 LEU P 862      17.339  -3.012   8.893  0.00  0.00      PROA  
ATOM   2751 HD13 LEU P 862      16.595  -1.795   9.981  0.00  0.00      PROA  
ATOM   2752  CD2 LEU P 862      18.670   0.107   9.503  0.00  0.00      PROA  
ATOM   2753 HD21 LEU P 862      17.788   0.530  10.031  0.00  0.00      PROA  
ATOM   2754 HD22 LEU P 862      19.023   0.981   8.914  0.00  0.00      PROA  
ATOM   2755 HD23 LEU P 862      19.452  -0.204  10.228  0.00  0.00      PROA  
ATOM   2756  C   LEU P 862      21.328  -1.702   6.163  0.00  0.00      PROA  
ATOM   2757  O   LEU P 862      22.327  -1.850   6.872  0.00  0.00      PROA  
ATOM   2758  N   GLY P 863      21.324  -2.036   4.891  0.00  0.00      PROA  
ATOM   2759  HN  GLY P 863      20.447  -1.995   4.418  0.00  0.00      PROA  
ATOM   2760  CA  GLY P 863      22.361  -2.614   4.105  0.00  0.00      PROA  
ATOM   2761  HA1 GLY P 863      23.161  -1.894   4.020  0.00  0.00      PROA  
ATOM   2762  HA2 GLY P 863      21.844  -2.961   3.223  0.00  0.00      PROA  
ATOM   2763  C   GLY P 863      22.940  -3.857   4.778  0.00  0.00      PROA  
ATOM   2764  O   GLY P 863      22.237  -4.648   5.394  0.00  0.00      PROA  
ATOM   2765  N   ALA P 864      24.253  -3.977   4.550  0.00  0.00      PROA  
ATOM   2766  HN  ALA P 864      24.726  -3.292   4.001  0.00  0.00      PROA  
ATOM   2767  CA  ALA P 864      24.993  -5.164   4.927  0.00  0.00      PROA  
ATOM   2768  HA  ALA P 864      24.497  -5.941   4.364  0.00  0.00      PROA  
ATOM   2769  CB  ALA P 864      26.414  -5.091   4.503  0.00  0.00      PROA  
ATOM   2770  HB1 ALA P 864      26.926  -6.076   4.542  0.00  0.00      PROA  
ATOM   2771  HB2 ALA P 864      26.990  -4.327   5.068  0.00  0.00      PROA  
ATOM   2772  HB3 ALA P 864      26.379  -4.764   3.442  0.00  0.00      PROA  
ATOM   2773  C   ALA P 864      24.889  -5.508   6.402  0.00  0.00      PROA  
ATOM   2774  O   ALA P 864      24.814  -4.665   7.319  0.00  0.00      PROA  
ATOM   2775  N   GLU P 865      24.864  -6.771   6.772  0.00  0.00      PROA  
ATOM   2776  HN  GLU P 865      24.967  -7.457   6.055  0.00  0.00      PROA  
ATOM   2777  CA  GLU P 865      24.679  -7.239   8.111  0.00  0.00      PROA  
ATOM   2778  HA  GLU P 865      24.027  -6.510   8.569  0.00  0.00      PROA  
ATOM   2779  CB  GLU P 865      24.097  -8.656   8.137  0.00  0.00      PROA  
ATOM   2780  HB1 GLU P 865      24.165  -9.077   9.163  0.00  0.00      PROA  
ATOM   2781  HB2 GLU P 865      24.550  -9.397   7.444  0.00  0.00      PROA  
ATOM   2782  CG  GLU P 865      22.620  -8.617   7.716  0.00  0.00      PROA  
ATOM   2783  HG1 GLU P 865      22.654  -8.497   6.612  0.00  0.00      PROA  
ATOM   2784  HG2 GLU P 865      22.026  -7.758   8.093  0.00  0.00      PROA  
ATOM   2785  CD  GLU P 865      21.837  -9.835   8.058  0.00  0.00      PROA  
ATOM   2786  OE1 GLU P 865      21.040  -9.865   9.027  0.00  0.00      PROA  
ATOM   2787  OE2 GLU P 865      22.095 -10.874   7.377  0.00  0.00      PROA  
ATOM   2788  C   GLU P 865      25.917  -7.193   8.922  0.00  0.00      PROA  
ATOM   2789  O   GLU P 865      25.901  -7.134  10.167  0.00  0.00      PROA  
ATOM   2790  N   GLU P 866      27.089  -7.274   8.227  0.00  0.00      PROA  
ATOM   2791  HN  GLU P 866      27.095  -7.528   7.263  0.00  0.00      PROA  
ATOM   2792  CA  GLU P 866      28.380  -7.117   8.896  0.00  0.00      PROA  
ATOM   2793  HA  GLU P 866      28.361  -7.775   9.753  0.00  0.00      PROA  
ATOM   2794  CB  GLU P 866      29.451  -7.691   7.862  0.00  0.00      PROA  
ATOM   2795  HB1 GLU P 866      30.354  -7.592   8.502  0.00  0.00      PROA  
ATOM   2796  HB2 GLU P 866      29.565  -7.068   6.948  0.00  0.00      PROA  
ATOM   2797  CG  GLU P 866      29.271  -9.146   7.442  0.00  0.00      PROA  
ATOM   2798  HG1 GLU P 866      28.750  -9.136   6.461  0.00  0.00      PROA  
ATOM   2799  HG2 GLU P 866      28.699  -9.583   8.288  0.00  0.00      PROA  
ATOM   2800  CD  GLU P 866      30.490 -10.053   7.293  0.00  0.00      PROA  
ATOM   2801  OE1 GLU P 866      30.605 -10.971   8.190  0.00  0.00      PROA  
ATOM   2802  OE2 GLU P 866      31.216  -9.883   6.271  0.00  0.00      PROA  
ATOM   2803  C   GLU P 866      28.713  -5.754   9.452  0.00  0.00      PROA  
ATOM   2804  O   GLU P 866      29.220  -5.577  10.538  0.00  0.00      PROA  
ATOM   2805  N   LYS P 867      28.279  -4.645   8.766  0.00  0.00      PROA  
ATOM   2806  HN  LYS P 867      27.661  -4.857   8.014  0.00  0.00      PROA  
ATOM   2807  CA  LYS P 867      28.480  -3.272   9.250  0.00  0.00      PROA  
ATOM   2808  HA  LYS P 867      29.408  -3.257   9.802  0.00  0.00      PROA  
ATOM   2809  CB  LYS P 867      28.489  -2.307   8.034  0.00  0.00      PROA  
ATOM   2810  HB1 LYS P 867      28.869  -1.328   8.396  0.00  0.00      PROA  
ATOM   2811  HB2 LYS P 867      27.460  -2.085   7.679  0.00  0.00      PROA  
ATOM   2812  CG  LYS P 867      29.186  -2.762   6.730  0.00  0.00      PROA  
ATOM   2813  HG1 LYS P 867      29.143  -1.840   6.111  0.00  0.00      PROA  
ATOM   2814  HG2 LYS P 867      28.564  -3.577   6.301  0.00  0.00      PROA  
ATOM   2815  CD  LYS P 867      30.645  -3.231   7.015  0.00  0.00      PROA  
ATOM   2816  HD1 LYS P 867      30.671  -4.317   7.249  0.00  0.00      PROA  
ATOM   2817  HD2 LYS P 867      31.089  -2.623   7.831  0.00  0.00      PROA  
ATOM   2818  CE  LYS P 867      31.461  -3.213   5.657  0.00  0.00      PROA  
ATOM   2819  HE1 LYS P 867      31.530  -2.136   5.390  0.00  0.00      PROA  
ATOM   2820  HE2 LYS P 867      30.935  -3.806   4.879  0.00  0.00      PROA  
ATOM   2821  NZ  LYS P 867      32.798  -3.804   5.874  0.00  0.00      PROA  
ATOM   2822  HZ1 LYS P 867      33.182  -3.168   6.602  0.00  0.00      PROA  
ATOM   2823  HZ2 LYS P 867      33.327  -3.640   4.993  0.00  0.00      PROA  
ATOM   2824  HZ3 LYS P 867      32.791  -4.799   6.174  0.00  0.00      PROA  
ATOM   2825  C   LYS P 867      27.374  -2.827  10.163  0.00  0.00      PROA  
ATOM   2826  O   LYS P 867      26.263  -3.259  10.045  0.00  0.00      PROA  
ATOM   2827  N   GLU P 868      27.790  -1.994  11.105  0.00  0.00      PROA  
ATOM   2828  HN  GLU P 868      28.744  -1.706  11.071  0.00  0.00      PROA  
ATOM   2829  CA  GLU P 868      26.842  -1.299  11.979  0.00  0.00      PROA  
ATOM   2830  HA  GLU P 868      26.142  -2.074  12.256  0.00  0.00      PROA  
ATOM   2831  CB  GLU P 868      27.599  -0.702  13.182  0.00  0.00      PROA  
ATOM   2832  HB1 GLU P 868      26.809  -0.118  13.701  0.00  0.00      PROA  
ATOM   2833  HB2 GLU P 868      28.383  -0.025  12.780  0.00  0.00      PROA  
ATOM   2834  CG  GLU P 868      28.304  -1.711  14.055  0.00  0.00      PROA  
ATOM   2835  HG1 GLU P 868      29.075  -2.220  13.438  0.00  0.00      PROA  
ATOM   2836  HG2 GLU P 868      27.481  -2.426  14.269  0.00  0.00      PROA  
ATOM   2837  CD  GLU P 868      28.876  -1.233  15.364  0.00  0.00      PROA  
ATOM   2838  OE1 GLU P 868      28.128  -0.934  16.370  0.00  0.00      PROA  
ATOM   2839  OE2 GLU P 868      30.111  -1.293  15.504  0.00  0.00      PROA  
ATOM   2840  C   GLU P 868      26.106  -0.168  11.255  0.00  0.00      PROA  
ATOM   2841  O   GLU P 868      26.659   0.576  10.419  0.00  0.00      PROA  
ATOM   2842  N   TYR P 869      24.853   0.021  11.648  0.00  0.00      PROA  
ATOM   2843  HN  TYR P 869      24.403  -0.550  12.330  0.00  0.00      PROA  
ATOM   2844  CA  TYR P 869      23.919   1.041  11.071  0.00  0.00      PROA  
ATOM   2845  HA  TYR P 869      24.470   1.970  11.036  0.00  0.00      PROA  
ATOM   2846  CB  TYR P 869      23.179   0.591   9.717  0.00  0.00      PROA  
ATOM   2847  HB1 TYR P 869      22.328  -0.085   9.949  0.00  0.00      PROA  
ATOM   2848  HB2 TYR P 869      23.882  -0.030   9.123  0.00  0.00      PROA  
ATOM   2849  CG  TYR P 869      22.733   1.614   8.742  0.00  0.00      PROA  
ATOM   2850  CD1 TYR P 869      21.410   2.111   8.762  0.00  0.00      PROA  
ATOM   2851  HD1 TYR P 869      20.839   1.844   9.639  0.00  0.00      PROA  
ATOM   2852  CE1 TYR P 869      20.968   2.932   7.764  0.00  0.00      PROA  
ATOM   2853  HE1 TYR P 869      19.954   3.300   7.719  0.00  0.00      PROA  
ATOM   2854  CZ  TYR P 869      21.791   3.190   6.622  0.00  0.00      PROA  
ATOM   2855  OH  TYR P 869      21.458   3.945   5.441  0.00  0.00      PROA  
ATOM   2856  HH  TYR P 869      22.061   3.550   4.807  0.00  0.00      PROA  
ATOM   2857  CD2 TYR P 869      23.534   1.968   7.692  0.00  0.00      PROA  
ATOM   2858  HD2 TYR P 869      24.545   1.598   7.605  0.00  0.00      PROA  
ATOM   2859  CE2 TYR P 869      23.075   2.706   6.653  0.00  0.00      PROA  
ATOM   2860  HE2 TYR P 869      23.646   2.833   5.745  0.00  0.00      PROA  
ATOM   2861  C   TYR P 869      22.892   1.424  12.177  0.00  0.00      PROA  
ATOM   2862  O   TYR P 869      22.702   0.753  13.167  0.00  0.00      PROA  
ATOM   2863  N   HSD P 870      22.182   2.553  12.104  0.00  0.00      PROA  
ATOM   2864  HN  HSD P 870      22.474   3.275  11.482  0.00  0.00      PROA  
ATOM   2865  CA  HSD P 870      21.054   3.055  12.913  0.00  0.00      PROA  
ATOM   2866  HA  HSD P 870      21.467   3.270  13.887  0.00  0.00      PROA  
ATOM   2867  CB  HSD P 870      20.372   4.341  12.387  0.00  0.00      PROA  
ATOM   2868  HB1 HSD P 870      19.712   4.065  11.537  0.00  0.00      PROA  
ATOM   2869  HB2 HSD P 870      21.155   5.002  11.961  0.00  0.00      PROA  
ATOM   2870  ND1 HSD P 870      20.126   5.748  14.412  0.00  0.00      PROA  
ATOM   2871  HD1 HSD P 870      21.100   5.867  14.605  0.00  0.00      PROA  
ATOM   2872  CG  HSD P 870      19.532   5.199  13.364  0.00  0.00      PROA  
ATOM   2873  CE1 HSD P 870      19.169   6.294  15.194  0.00  0.00      PROA  
ATOM   2874  HE1 HSD P 870      19.357   7.009  15.995  0.00  0.00      PROA  
ATOM   2875  NE2 HSD P 870      17.983   6.194  14.637  0.00  0.00      PROA  
ATOM   2876  CD2 HSD P 870      18.181   5.465  13.446  0.00  0.00      PROA  
ATOM   2877  HD2 HSD P 870      17.246   5.192  12.972  0.00  0.00      PROA  
ATOM   2878  C   HSD P 870      19.910   1.957  13.140  0.00  0.00      PROA  
ATOM   2879  O   HSD P 870      19.793   0.953  12.474  0.00  0.00      PROA  
ATOM   2880  N   ALA P 871      19.073   2.277  14.139  0.00  0.00      PROA  
ATOM   2881  HN  ALA P 871      19.189   3.116  14.665  0.00  0.00      PROA  
ATOM   2882  CA  ALA P 871      18.053   1.417  14.783  0.00  0.00      PROA  
ATOM   2883  HA  ALA P 871      18.555   0.514  15.096  0.00  0.00      PROA  
ATOM   2884  CB  ALA P 871      17.707   2.109  16.167  0.00  0.00      PROA  
ATOM   2885  HB1 ALA P 871      17.227   1.380  16.854  0.00  0.00      PROA  
ATOM   2886  HB2 ALA P 871      17.157   3.073  16.100  0.00  0.00      PROA  
ATOM   2887  HB3 ALA P 871      18.610   2.457  16.713  0.00  0.00      PROA  
ATOM   2888  C   ALA P 871      16.799   1.143  13.956  0.00  0.00      PROA  
ATOM   2889  O   ALA P 871      16.211   1.990  13.278  0.00  0.00      PROA  
ATOM   2890  N   GLU P 872      16.364  -0.088  14.135  0.00  0.00      PROA  
ATOM   2891  HN  GLU P 872      16.861  -0.785  14.644  0.00  0.00      PROA  
ATOM   2892  CA  GLU P 872      15.066  -0.518  13.703  0.00  0.00      PROA  
ATOM   2893  HA  GLU P 872      15.058  -0.366  12.634  0.00  0.00      PROA  
ATOM   2894  CB  GLU P 872      14.890  -1.971  13.995  0.00  0.00      PROA  
ATOM   2895  HB1 GLU P 872      13.873  -2.373  13.798  0.00  0.00      PROA  
ATOM   2896  HB2 GLU P 872      15.143  -2.088  15.070  0.00  0.00      PROA  
ATOM   2897  CG  GLU P 872      15.886  -2.799  13.120  0.00  0.00      PROA  
ATOM   2898  HG1 GLU P 872      16.777  -2.180  12.882  0.00  0.00      PROA  
ATOM   2899  HG2 GLU P 872      15.292  -2.916  12.188  0.00  0.00      PROA  
ATOM   2900  CD  GLU P 872      16.196  -4.119  13.767  0.00  0.00      PROA  
ATOM   2901  OE1 GLU P 872      17.336  -4.331  14.217  0.00  0.00      PROA  
ATOM   2902  OE2 GLU P 872      15.307  -4.998  13.778  0.00  0.00      PROA  
ATOM   2903  C   GLU P 872      13.885   0.233  14.282  0.00  0.00      PROA  
ATOM   2904  O   GLU P 872      13.958   0.911  15.306  0.00  0.00      PROA  
ATOM   2905  N   GLY P 873      12.806   0.057  13.614  0.00  0.00      PROA  
ATOM   2906  HN  GLY P 873      12.805  -0.576  12.843  0.00  0.00      PROA  
ATOM   2907  CA  GLY P 873      11.593   0.864  13.849  0.00  0.00      PROA  
ATOM   2908  HA1 GLY P 873      11.326   0.891  14.895  0.00  0.00      PROA  
ATOM   2909  HA2 GLY P 873      10.786   0.341  13.357  0.00  0.00      PROA  
ATOM   2910  C   GLY P 873      11.452   2.277  13.417  0.00  0.00      PROA  
ATOM   2911  O   GLY P 873      12.396   2.948  13.014  0.00  0.00      PROA  
ATOM   2912  N   GLY P 874      10.215   2.823  13.368  0.00  0.00      PROA  
ATOM   2913  HN  GLY P 874       9.527   2.211  13.749  0.00  0.00      PROA  
ATOM   2914  CA  GLY P 874       9.692   4.128  12.893  0.00  0.00      PROA  
ATOM   2915  HA1 GLY P 874       8.707   4.154  13.334  0.00  0.00      PROA  
ATOM   2916  HA2 GLY P 874       9.713   4.113  11.813  0.00  0.00      PROA  
ATOM   2917  C   GLY P 874      10.343   5.401  13.459  0.00  0.00      PROA  
ATOM   2918  O   GLY P 874      11.063   5.459  14.466  0.00  0.00      PROA  
ATOM   2919  N   LYS P 875      10.051   6.540  12.842  0.00  0.00      PROA  
ATOM   2920  HN  LYS P 875       9.484   6.537  12.022  0.00  0.00      PROA  
ATOM   2921  CA  LYS P 875      10.567   7.777  13.235  0.00  0.00      PROA  
ATOM   2922  HA  LYS P 875      11.342   7.623  13.971  0.00  0.00      PROA  
ATOM   2923  CB  LYS P 875      11.109   8.625  12.074  0.00  0.00      PROA  
ATOM   2924  HB1 LYS P 875      11.466   9.640  12.354  0.00  0.00      PROA  
ATOM   2925  HB2 LYS P 875      10.239   8.837  11.417  0.00  0.00      PROA  
ATOM   2926  CG  LYS P 875      12.316   8.065  11.335  0.00  0.00      PROA  
ATOM   2927  HG1 LYS P 875      12.713   8.853  10.660  0.00  0.00      PROA  
ATOM   2928  HG2 LYS P 875      12.007   7.244  10.653  0.00  0.00      PROA  
ATOM   2929  CD  LYS P 875      13.490   7.849  12.252  0.00  0.00      PROA  
ATOM   2930  HD1 LYS P 875      13.182   7.173  13.078  0.00  0.00      PROA  
ATOM   2931  HD2 LYS P 875      13.524   8.756  12.892  0.00  0.00      PROA  
ATOM   2932  CE  LYS P 875      14.796   7.364  11.571  0.00  0.00      PROA  
ATOM   2933  HE1 LYS P 875      15.417   7.046  12.435  0.00  0.00      PROA  
ATOM   2934  HE2 LYS P 875      15.242   8.236  11.046  0.00  0.00      PROA  
ATOM   2935  NZ  LYS P 875      14.641   6.259  10.649  0.00  0.00      PROA  
ATOM   2936  HZ1 LYS P 875      15.601   5.917  10.443  0.00  0.00      PROA  
ATOM   2937  HZ2 LYS P 875      14.206   6.535   9.745  0.00  0.00      PROA  
ATOM   2938  HZ3 LYS P 875      13.985   5.512  10.953  0.00  0.00      PROA  
ATOM   2939  C   LYS P 875       9.523   8.573  13.943  0.00  0.00      PROA  
ATOM   2940  O   LYS P 875       8.970   9.544  13.413  0.00  0.00      PROA  
ATOM   2941  N   VAL P 876       9.300   8.244  15.220  0.00  0.00      PROA  
ATOM   2942  HN  VAL P 876       9.756   7.430  15.570  0.00  0.00      PROA  
ATOM   2943  CA  VAL P 876       8.478   9.008  16.114  0.00  0.00      PROA  
ATOM   2944  HA  VAL P 876       8.718  10.046  15.940  0.00  0.00      PROA  
ATOM   2945  CB  VAL P 876       8.734   8.906  17.571  0.00  0.00      PROA  
ATOM   2946  HB  VAL P 876       7.985   9.401  18.226  0.00  0.00      PROA  
ATOM   2947  CG1 VAL P 876       9.963   9.595  17.902  0.00  0.00      PROA  
ATOM   2948 HG11 VAL P 876      10.798   9.295  17.233  0.00  0.00      PROA  
ATOM   2949 HG12 VAL P 876      10.212   9.491  18.980  0.00  0.00      PROA  
ATOM   2950 HG13 VAL P 876      10.056  10.680  17.681  0.00  0.00      PROA  
ATOM   2951  CG2 VAL P 876       8.704   7.473  18.141  0.00  0.00      PROA  
ATOM   2952 HG21 VAL P 876       8.924   7.558  19.226  0.00  0.00      PROA  
ATOM   2953 HG22 VAL P 876       9.459   6.912  17.549  0.00  0.00      PROA  
ATOM   2954 HG23 VAL P 876       7.719   6.964  18.060  0.00  0.00      PROA  
ATOM   2955  C   VAL P 876       6.904   8.830  15.905  0.00  0.00      PROA  
ATOM   2956  O   VAL P 876       6.179   9.839  15.993  0.00  0.00      PROA  
ATOM   2957  N   PRO P 877       6.120   7.748  15.585  0.00  0.00      PROA  
ATOM   2958  CD  PRO P 877       6.646   6.763  14.672  0.00  0.00      PROA  
ATOM   2959  HD1 PRO P 877       7.357   6.123  15.237  0.00  0.00      PROA  
ATOM   2960  HD2 PRO P 877       7.112   7.236  13.782  0.00  0.00      PROA  
ATOM   2961  CA  PRO P 877       4.615   7.614  15.678  0.00  0.00      PROA  
ATOM   2962  HA  PRO P 877       4.122   8.568  15.558  0.00  0.00      PROA  
ATOM   2963  CB  PRO P 877       4.338   6.793  14.424  0.00  0.00      PROA  
ATOM   2964  HB1 PRO P 877       4.364   7.413  13.502  0.00  0.00      PROA  
ATOM   2965  HB2 PRO P 877       3.397   6.205  14.472  0.00  0.00      PROA  
ATOM   2966  CG  PRO P 877       5.527   5.831  14.321  0.00  0.00      PROA  
ATOM   2967  HG1 PRO P 877       5.279   5.021  15.039  0.00  0.00      PROA  
ATOM   2968  HG2 PRO P 877       5.667   5.349  13.329  0.00  0.00      PROA  
ATOM   2969  C   PRO P 877       4.111   6.966  16.983  0.00  0.00      PROA  
ATOM   2970  O   PRO P 877       3.678   5.790  16.937  0.00  0.00      PROA  
ATOM   2971  N   ILE P 878       4.199   7.709  18.129  0.00  0.00      PROA  
ATOM   2972  HN  ILE P 878       4.414   8.672  17.984  0.00  0.00      PROA  
ATOM   2973  CA  ILE P 878       3.815   7.429  19.505  0.00  0.00      PROA  
ATOM   2974  HA  ILE P 878       4.668   6.895  19.896  0.00  0.00      PROA  
ATOM   2975  CB  ILE P 878       3.500   8.612  20.331  0.00  0.00      PROA  
ATOM   2976  HB  ILE P 878       2.570   9.036  19.896  0.00  0.00      PROA  
ATOM   2977  CG2 ILE P 878       3.234   8.357  21.782  0.00  0.00      PROA  
ATOM   2978 HG21 ILE P 878       4.085   7.775  22.197  0.00  0.00      PROA  
ATOM   2979 HG22 ILE P 878       2.345   7.703  21.912  0.00  0.00      PROA  
ATOM   2980 HG23 ILE P 878       2.970   9.315  22.280  0.00  0.00      PROA  
ATOM   2981  CG1 ILE P 878       4.511   9.789  20.207  0.00  0.00      PROA  
ATOM   2982 HG11 ILE P 878       4.059  10.617  20.794  0.00  0.00      PROA  
ATOM   2983 HG12 ILE P 878       4.542  10.082  19.135  0.00  0.00      PROA  
ATOM   2984  CD  ILE P 878       5.954   9.554  20.570  0.00  0.00      PROA  
ATOM   2985  HD1 ILE P 878       6.014   9.542  21.680  0.00  0.00      PROA  
ATOM   2986  HD2 ILE P 878       6.588  10.346  20.116  0.00  0.00      PROA  
ATOM   2987  HD3 ILE P 878       6.348   8.600  20.160  0.00  0.00      PROA  
ATOM   2988  C   ILE P 878       2.603   6.408  19.617  0.00  0.00      PROA  
ATOM   2989  O   ILE P 878       2.772   5.456  20.347  0.00  0.00      PROA  
ATOM   2990  N   LYS P 879       1.403   6.451  18.922  0.00  0.00      PROA  
ATOM   2991  HN  LYS P 879       1.240   7.195  18.278  0.00  0.00      PROA  
ATOM   2992  CA  LYS P 879       0.293   5.479  19.215  0.00  0.00      PROA  
ATOM   2993  HA  LYS P 879       0.207   5.477  20.292  0.00  0.00      PROA  
ATOM   2994  CB  LYS P 879      -1.091   5.911  18.730  0.00  0.00      PROA  
ATOM   2995  HB1 LYS P 879      -1.798   5.094  18.988  0.00  0.00      PROA  
ATOM   2996  HB2 LYS P 879      -1.053   6.007  17.624  0.00  0.00      PROA  
ATOM   2997  CG  LYS P 879      -1.620   7.316  19.137  0.00  0.00      PROA  
ATOM   2998  HG1 LYS P 879      -1.410   7.569  20.198  0.00  0.00      PROA  
ATOM   2999  HG2 LYS P 879      -2.731   7.318  19.143  0.00  0.00      PROA  
ATOM   3000  CD  LYS P 879      -1.050   8.577  18.400  0.00  0.00      PROA  
ATOM   3001  HD1 LYS P 879      -1.158   8.484  17.298  0.00  0.00      PROA  
ATOM   3002  HD2 LYS P 879       0.032   8.590  18.650  0.00  0.00      PROA  
ATOM   3003  CE  LYS P 879      -1.804   9.809  18.935  0.00  0.00      PROA  
ATOM   3004  HE1 LYS P 879      -1.501  10.029  19.981  0.00  0.00      PROA  
ATOM   3005  HE2 LYS P 879      -2.892   9.622  18.807  0.00  0.00      PROA  
ATOM   3006  NZ  LYS P 879      -1.426  11.026  18.130  0.00  0.00      PROA  
ATOM   3007  HZ1 LYS P 879      -1.939  11.853  18.499  0.00  0.00      PROA  
ATOM   3008  HZ2 LYS P 879      -1.710  10.995  17.130  0.00  0.00      PROA  
ATOM   3009  HZ3 LYS P 879      -0.406  11.178  18.260  0.00  0.00      PROA  
ATOM   3010  C   LYS P 879       0.542   4.090  18.745  0.00  0.00      PROA  
ATOM   3011  O   LYS P 879      -0.078   3.155  19.298  0.00  0.00      PROA  
ATOM   3012  N   TRP P 880       1.434   3.988  17.755  0.00  0.00      PROA  
ATOM   3013  HN  TRP P 880       2.031   4.760  17.549  0.00  0.00      PROA  
ATOM   3014  CA  TRP P 880       1.859   2.754  17.122  0.00  0.00      PROA  
ATOM   3015  HA  TRP P 880       1.069   2.078  17.416  0.00  0.00      PROA  
ATOM   3016  CB  TRP P 880       1.821   2.917  15.551  0.00  0.00      PROA  
ATOM   3017  HB1 TRP P 880       1.993   1.948  15.036  0.00  0.00      PROA  
ATOM   3018  HB2 TRP P 880       2.657   3.630  15.383  0.00  0.00      PROA  
ATOM   3019  CG  TRP P 880       0.489   3.499  15.052  0.00  0.00      PROA  
ATOM   3020  CD1 TRP P 880      -0.391   2.664  14.429  0.00  0.00      PROA  
ATOM   3021  HD1 TRP P 880      -0.094   1.735  13.965  0.00  0.00      PROA  
ATOM   3022  NE1 TRP P 880      -1.529   3.361  14.066  0.00  0.00      PROA  
ATOM   3023  HE1 TRP P 880      -2.161   3.103  13.369  0.00  0.00      PROA  
ATOM   3024  CE2 TRP P 880      -1.359   4.671  14.404  0.00  0.00      PROA  
ATOM   3025  CD2 TRP P 880      -0.037   4.855  14.948  0.00  0.00      PROA  
ATOM   3026  CE3 TRP P 880       0.404   6.109  15.369  0.00  0.00      PROA  
ATOM   3027  HE3 TRP P 880       1.376   6.338  15.781  0.00  0.00      PROA  
ATOM   3028  CZ3 TRP P 880      -0.401   7.149  15.167  0.00  0.00      PROA  
ATOM   3029  HZ3 TRP P 880      -0.001   8.127  15.393  0.00  0.00      PROA  
ATOM   3030  CZ2 TRP P 880      -2.215   5.722  14.237  0.00  0.00      PROA  
ATOM   3031  HZ2 TRP P 880      -3.226   5.599  13.878  0.00  0.00      PROA  
ATOM   3032  CH2 TRP P 880      -1.741   7.002  14.663  0.00  0.00      PROA  
ATOM   3033  HH2 TRP P 880      -2.371   7.879  14.650  0.00  0.00      PROA  
ATOM   3034  C   TRP P 880       3.174   2.149  17.626  0.00  0.00      PROA  
ATOM   3035  O   TRP P 880       3.738   1.298  16.961  0.00  0.00      PROA  
ATOM   3036  N   MET P 881       3.810   2.652  18.734  0.00  0.00      PROA  
ATOM   3037  HN  MET P 881       3.265   3.171  19.387  0.00  0.00      PROA  
ATOM   3038  CA  MET P 881       5.176   2.317  19.197  0.00  0.00      PROA  
ATOM   3039  HA  MET P 881       5.491   1.390  18.742  0.00  0.00      PROA  
ATOM   3040  CB  MET P 881       6.172   3.526  18.867  0.00  0.00      PROA  
ATOM   3041  HB1 MET P 881       7.204   3.268  19.185  0.00  0.00      PROA  
ATOM   3042  HB2 MET P 881       5.729   4.385  19.416  0.00  0.00      PROA  
ATOM   3043  CG  MET P 881       6.368   3.850  17.403  0.00  0.00      PROA  
ATOM   3044  HG1 MET P 881       6.634   4.917  17.248  0.00  0.00      PROA  
ATOM   3045  HG2 MET P 881       5.399   3.785  16.862  0.00  0.00      PROA  
ATOM   3046  SD  MET P 881       7.509   2.794  16.505  0.00  0.00      PROA  
ATOM   3047  CE  MET P 881       8.944   3.887  16.834  0.00  0.00      PROA  
ATOM   3048  HE1 MET P 881       8.741   4.954  16.603  0.00  0.00      PROA  
ATOM   3049  HE2 MET P 881       9.872   3.539  16.332  0.00  0.00      PROA  
ATOM   3050  HE3 MET P 881       9.086   3.912  17.936  0.00  0.00      PROA  
ATOM   3051  C   MET P 881       5.215   2.118  20.780  0.00  0.00      PROA  
ATOM   3052  O   MET P 881       4.277   2.514  21.460  0.00  0.00      PROA  
ATOM   3053  N   ALA P 882       6.258   1.371  21.249  0.00  0.00      PROA  
ATOM   3054  HN  ALA P 882       6.823   0.924  20.560  0.00  0.00      PROA  
ATOM   3055  CA  ALA P 882       6.389   0.915  22.606  0.00  0.00      PROA  
ATOM   3056  HA  ALA P 882       5.406   0.578  22.899  0.00  0.00      PROA  
ATOM   3057  CB  ALA P 882       7.329  -0.228  22.632  0.00  0.00      PROA  
ATOM   3058  HB1 ALA P 882       7.327  -0.728  23.623  0.00  0.00      PROA  
ATOM   3059  HB2 ALA P 882       8.396   0.018  22.440  0.00  0.00      PROA  
ATOM   3060  HB3 ALA P 882       7.005  -0.961  21.863  0.00  0.00      PROA  
ATOM   3061  C   ALA P 882       6.859   1.986  23.542  0.00  0.00      PROA  
ATOM   3062  O   ALA P 882       7.345   3.010  23.105  0.00  0.00      PROA  
ATOM   3063  N   LEU P 883       6.696   1.800  24.896  0.00  0.00      PROA  
ATOM   3064  HN  LEU P 883       6.259   0.949  25.176  0.00  0.00      PROA  
ATOM   3065  CA  LEU P 883       7.192   2.670  25.957  0.00  0.00      PROA  
ATOM   3066  HA  LEU P 883       6.608   3.557  26.154  0.00  0.00      PROA  
ATOM   3067  CB  LEU P 883       6.967   1.828  27.310  0.00  0.00      PROA  
ATOM   3068  HB1 LEU P 883       7.498   0.853  27.335  0.00  0.00      PROA  
ATOM   3069  HB2 LEU P 883       5.904   1.509  27.255  0.00  0.00      PROA  
ATOM   3070  CG  LEU P 883       7.173   2.575  28.643  0.00  0.00      PROA  
ATOM   3071  HG  LEU P 883       8.255   2.696  28.868  0.00  0.00      PROA  
ATOM   3072  CD1 LEU P 883       6.481   3.933  28.685  0.00  0.00      PROA  
ATOM   3073 HD11 LEU P 883       7.146   4.732  28.293  0.00  0.00      PROA  
ATOM   3074 HD12 LEU P 883       6.259   4.242  29.729  0.00  0.00      PROA  
ATOM   3075 HD13 LEU P 883       5.512   4.060  28.157  0.00  0.00      PROA  
ATOM   3076  CD2 LEU P 883       6.631   1.806  29.784  0.00  0.00      PROA  
ATOM   3077 HD21 LEU P 883       5.537   1.751  29.597  0.00  0.00      PROA  
ATOM   3078 HD22 LEU P 883       6.698   2.389  30.728  0.00  0.00      PROA  
ATOM   3079 HD23 LEU P 883       7.036   0.776  29.872  0.00  0.00      PROA  
ATOM   3080  C   LEU P 883       8.604   3.119  25.878  0.00  0.00      PROA  
ATOM   3081  O   LEU P 883       8.863   4.335  26.078  0.00  0.00      PROA  
ATOM   3082  N   GLU P 884       9.592   2.179  25.697  0.00  0.00      PROA  
ATOM   3083  HN  GLU P 884       9.360   1.216  25.589  0.00  0.00      PROA  
ATOM   3084  CA  GLU P 884      10.963   2.574  25.607  0.00  0.00      PROA  
ATOM   3085  HA  GLU P 884      11.253   2.954  26.575  0.00  0.00      PROA  
ATOM   3086  CB  GLU P 884      11.929   1.360  25.371  0.00  0.00      PROA  
ATOM   3087  HB1 GLU P 884      12.946   1.565  24.973  0.00  0.00      PROA  
ATOM   3088  HB2 GLU P 884      11.481   0.744  24.563  0.00  0.00      PROA  
ATOM   3089  CG  GLU P 884      12.059   0.485  26.582  0.00  0.00      PROA  
ATOM   3090  HG1 GLU P 884      11.196   0.645  27.264  0.00  0.00      PROA  
ATOM   3091  HG2 GLU P 884      12.933   0.843  27.167  0.00  0.00      PROA  
ATOM   3092  CD  GLU P 884      12.261  -1.036  26.412  0.00  0.00      PROA  
ATOM   3093  OE1 GLU P 884      12.443  -1.602  25.269  0.00  0.00      PROA  
ATOM   3094  OE2 GLU P 884      12.192  -1.632  27.514  0.00  0.00      PROA  
ATOM   3095  C   GLU P 884      11.193   3.643  24.473  0.00  0.00      PROA  
ATOM   3096  O   GLU P 884      11.716   4.751  24.805  0.00  0.00      PROA  
ATOM   3097  N   SER P 885      10.688   3.331  23.276  0.00  0.00      PROA  
ATOM   3098  HN  SER P 885      10.217   2.457  23.184  0.00  0.00      PROA  
ATOM   3099  CA  SER P 885      10.757   4.229  22.162  0.00  0.00      PROA  
ATOM   3100  HA  SER P 885      11.792   4.399  21.904  0.00  0.00      PROA  
ATOM   3101  CB  SER P 885       9.941   3.505  21.059  0.00  0.00      PROA  
ATOM   3102  HB1 SER P 885       9.689   4.150  20.191  0.00  0.00      PROA  
ATOM   3103  HB2 SER P 885       8.944   3.258  21.484  0.00  0.00      PROA  
ATOM   3104  OG  SER P 885      10.556   2.243  20.582  0.00  0.00      PROA  
ATOM   3105  HG1 SER P 885      11.322   2.522  20.074  0.00  0.00      PROA  
ATOM   3106  C   SER P 885      10.100   5.595  22.301  0.00  0.00      PROA  
ATOM   3107  O   SER P 885      10.605   6.588  21.874  0.00  0.00      PROA  
ATOM   3108  N   ILE P 886       8.859   5.594  22.939  0.00  0.00      PROA  
ATOM   3109  HN  ILE P 886       8.482   4.743  23.295  0.00  0.00      PROA  
ATOM   3110  CA  ILE P 886       8.076   6.793  22.939  0.00  0.00      PROA  
ATOM   3111  HA  ILE P 886       8.364   7.349  22.059  0.00  0.00      PROA  
ATOM   3112  CB  ILE P 886       6.551   6.455  22.985  0.00  0.00      PROA  
ATOM   3113  HB  ILE P 886       6.043   7.440  22.902  0.00  0.00      PROA  
ATOM   3114  CG2 ILE P 886       6.142   5.801  21.679  0.00  0.00      PROA  
ATOM   3115 HG21 ILE P 886       6.502   4.768  21.487  0.00  0.00      PROA  
ATOM   3116 HG22 ILE P 886       6.586   6.414  20.866  0.00  0.00      PROA  
ATOM   3117 HG23 ILE P 886       5.044   5.662  21.576  0.00  0.00      PROA  
ATOM   3118  CG1 ILE P 886       5.970   5.930  24.295  0.00  0.00      PROA  
ATOM   3119 HG11 ILE P 886       6.452   6.486  25.128  0.00  0.00      PROA  
ATOM   3120 HG12 ILE P 886       6.265   4.869  24.441  0.00  0.00      PROA  
ATOM   3121  CD  ILE P 886       4.398   6.037  24.462  0.00  0.00      PROA  
ATOM   3122  HD1 ILE P 886       4.208   5.351  25.315  0.00  0.00      PROA  
ATOM   3123  HD2 ILE P 886       3.823   5.623  23.606  0.00  0.00      PROA  
ATOM   3124  HD3 ILE P 886       4.124   7.085  24.708  0.00  0.00      PROA  
ATOM   3125  C   ILE P 886       8.408   7.674  24.194  0.00  0.00      PROA  
ATOM   3126  O   ILE P 886       7.870   8.777  24.223  0.00  0.00      PROA  
ATOM   3127  N   LEU P 887       9.211   7.185  25.210  0.00  0.00      PROA  
ATOM   3128  HN  LEU P 887       9.549   6.253  25.102  0.00  0.00      PROA  
ATOM   3129  CA  LEU P 887       9.604   7.944  26.459  0.00  0.00      PROA  
ATOM   3130  HA  LEU P 887       9.129   8.907  26.343  0.00  0.00      PROA  
ATOM   3131  CB  LEU P 887       8.913   7.194  27.686  0.00  0.00      PROA  
ATOM   3132  HB1 LEU P 887       9.411   6.201  27.709  0.00  0.00      PROA  
ATOM   3133  HB2 LEU P 887       7.855   7.154  27.350  0.00  0.00      PROA  
ATOM   3134  CG  LEU P 887       9.138   7.850  29.095  0.00  0.00      PROA  
ATOM   3135  HG  LEU P 887      10.168   8.224  29.279  0.00  0.00      PROA  
ATOM   3136  CD1 LEU P 887       8.287   9.044  29.358  0.00  0.00      PROA  
ATOM   3137 HD11 LEU P 887       8.643   9.877  28.715  0.00  0.00      PROA  
ATOM   3138 HD12 LEU P 887       8.349   9.359  30.422  0.00  0.00      PROA  
ATOM   3139 HD13 LEU P 887       7.214   8.940  29.089  0.00  0.00      PROA  
ATOM   3140  CD2 LEU P 887       8.908   6.710  30.099  0.00  0.00      PROA  
ATOM   3141 HD21 LEU P 887       8.935   7.088  31.144  0.00  0.00      PROA  
ATOM   3142 HD22 LEU P 887       9.707   5.955  29.937  0.00  0.00      PROA  
ATOM   3143 HD23 LEU P 887       7.988   6.142  29.840  0.00  0.00      PROA  
ATOM   3144  C   LEU P 887      11.071   8.217  26.672  0.00  0.00      PROA  
ATOM   3145  O   LEU P 887      11.606   9.309  26.738  0.00  0.00      PROA  
ATOM   3146  N   HSD P 888      11.847   7.114  26.654  0.00  0.00      PROA  
ATOM   3147  HN  HSD P 888      11.426   6.246  26.403  0.00  0.00      PROA  
ATOM   3148  CA  HSD P 888      13.285   7.074  26.706  0.00  0.00      PROA  
ATOM   3149  HA  HSD P 888      13.583   7.988  27.198  0.00  0.00      PROA  
ATOM   3150  CB  HSD P 888      13.721   5.819  27.603  0.00  0.00      PROA  
ATOM   3151  HB1 HSD P 888      14.828   5.809  27.694  0.00  0.00      PROA  
ATOM   3152  HB2 HSD P 888      13.335   4.846  27.230  0.00  0.00      PROA  
ATOM   3153  ND1 HSD P 888      13.179   4.949  29.887  0.00  0.00      PROA  
ATOM   3154  HD1 HSD P 888      13.336   3.974  29.734  0.00  0.00      PROA  
ATOM   3155  CG  HSD P 888      13.219   5.937  29.025  0.00  0.00      PROA  
ATOM   3156  CE1 HSD P 888      12.710   5.383  31.072  0.00  0.00      PROA  
ATOM   3157  HE1 HSD P 888      12.695   4.676  31.902  0.00  0.00      PROA  
ATOM   3158  NE2 HSD P 888      12.425   6.648  30.997  0.00  0.00      PROA  
ATOM   3159  CD2 HSD P 888      12.755   7.000  29.719  0.00  0.00      PROA  
ATOM   3160  HD2 HSD P 888      12.504   7.977  29.325  0.00  0.00      PROA  
ATOM   3161  C   HSD P 888      14.021   7.104  25.349  0.00  0.00      PROA  
ATOM   3162  O   HSD P 888      15.252   7.219  25.240  0.00  0.00      PROA  
ATOM   3163  N   ARG P 889      13.257   6.906  24.312  0.00  0.00      PROA  
ATOM   3164  HN  ARG P 889      12.426   6.362  24.405  0.00  0.00      PROA  
ATOM   3165  CA  ARG P 889      13.707   7.009  22.975  0.00  0.00      PROA  
ATOM   3166  HA  ARG P 889      12.785   6.782  22.460  0.00  0.00      PROA  
ATOM   3167  CB  ARG P 889      14.238   8.443  22.600  0.00  0.00      PROA  
ATOM   3168  HB1 ARG P 889      14.214   8.599  21.500  0.00  0.00      PROA  
ATOM   3169  HB2 ARG P 889      15.301   8.551  22.907  0.00  0.00      PROA  
ATOM   3170  CG  ARG P 889      13.473   9.697  23.150  0.00  0.00      PROA  
ATOM   3171  HG1 ARG P 889      14.141  10.568  22.977  0.00  0.00      PROA  
ATOM   3172  HG2 ARG P 889      13.384   9.587  24.252  0.00  0.00      PROA  
ATOM   3173  CD  ARG P 889      12.122   9.992  22.480  0.00  0.00      PROA  
ATOM   3174  HD1 ARG P 889      11.598   9.028  22.310  0.00  0.00      PROA  
ATOM   3175  HD2 ARG P 889      12.259  10.508  21.506  0.00  0.00      PROA  
ATOM   3176  NE  ARG P 889      11.171  10.837  23.376  0.00  0.00      PROA  
ATOM   3177  HE  ARG P 889      11.398  11.136  24.302  0.00  0.00      PROA  
ATOM   3178  CZ  ARG P 889      10.073  11.297  22.959  0.00  0.00      PROA  
ATOM   3179  NH1 ARG P 889       9.658  11.131  21.696  0.00  0.00      PROA  
ATOM   3180 HH11 ARG P 889       8.943  11.750  21.369  0.00  0.00      PROA  
ATOM   3181 HH12 ARG P 889      10.390  11.067  21.018  0.00  0.00      PROA  
ATOM   3182  NH2 ARG P 889       9.373  12.053  23.864  0.00  0.00      PROA  
ATOM   3183 HH21 ARG P 889       9.830  12.278  24.724  0.00  0.00      PROA  
ATOM   3184 HH22 ARG P 889       8.591  12.612  23.587  0.00  0.00      PROA  
ATOM   3185  C   ARG P 889      14.834   6.009  22.600  0.00  0.00      PROA  
ATOM   3186  O   ARG P 889      15.774   6.322  21.854  0.00  0.00      PROA  
ATOM   3187  N   ILE P 890      14.710   4.765  23.121  0.00  0.00      PROA  
ATOM   3188  HN  ILE P 890      13.876   4.569  23.631  0.00  0.00      PROA  
ATOM   3189  CA  ILE P 890      15.653   3.650  23.007  0.00  0.00      PROA  
ATOM   3190  HA  ILE P 890      16.414   4.010  22.330  0.00  0.00      PROA  
ATOM   3191  CB  ILE P 890      16.232   3.562  24.423  0.00  0.00      PROA  
ATOM   3192  HB  ILE P 890      16.733   4.489  24.776  0.00  0.00      PROA  
ATOM   3193  CG2 ILE P 890      15.203   3.059  25.471  0.00  0.00      PROA  
ATOM   3194 HG21 ILE P 890      15.101   1.953  25.493  0.00  0.00      PROA  
ATOM   3195 HG22 ILE P 890      14.183   3.480  25.341  0.00  0.00      PROA  
ATOM   3196 HG23 ILE P 890      15.603   3.445  26.433  0.00  0.00      PROA  
ATOM   3197  CG1 ILE P 890      17.480   2.628  24.432  0.00  0.00      PROA  
ATOM   3198 HG11 ILE P 890      17.929   2.819  23.433  0.00  0.00      PROA  
ATOM   3199 HG12 ILE P 890      17.088   1.589  24.389  0.00  0.00      PROA  
ATOM   3200  CD  ILE P 890      18.511   2.799  25.512  0.00  0.00      PROA  
ATOM   3201  HD1 ILE P 890      19.119   3.714  25.351  0.00  0.00      PROA  
ATOM   3202  HD2 ILE P 890      19.158   1.910  25.668  0.00  0.00      PROA  
ATOM   3203  HD3 ILE P 890      18.029   2.914  26.506  0.00  0.00      PROA  
ATOM   3204  C   ILE P 890      15.109   2.411  22.342  0.00  0.00      PROA  
ATOM   3205  O   ILE P 890      13.911   2.215  22.528  0.00  0.00      PROA  
ATOM   3206  N   TYR P 891      15.915   1.632  21.573  0.00  0.00      PROA  
ATOM   3207  HN  TYR P 891      16.895   1.798  21.655  0.00  0.00      PROA  
ATOM   3208  CA  TYR P 891      15.441   0.646  20.688  0.00  0.00      PROA  
ATOM   3209  HA  TYR P 891      14.369   0.584  20.809  0.00  0.00      PROA  
ATOM   3210  CB  TYR P 891      15.669   1.056  19.234  0.00  0.00      PROA  
ATOM   3211  HB1 TYR P 891      15.434   0.257  18.498  0.00  0.00      PROA  
ATOM   3212  HB2 TYR P 891      16.700   1.433  19.066  0.00  0.00      PROA  
ATOM   3213  CG  TYR P 891      14.823   2.190  18.924  0.00  0.00      PROA  
ATOM   3214  CD1 TYR P 891      13.604   2.027  18.336  0.00  0.00      PROA  
ATOM   3215  HD1 TYR P 891      13.456   1.037  17.931  0.00  0.00      PROA  
ATOM   3216  CE1 TYR P 891      12.652   3.021  18.082  0.00  0.00      PROA  
ATOM   3217  HE1 TYR P 891      11.691   2.863  17.614  0.00  0.00      PROA  
ATOM   3218  CZ  TYR P 891      12.901   4.256  18.664  0.00  0.00      PROA  
ATOM   3219  OH  TYR P 891      12.014   5.317  18.477  0.00  0.00      PROA  
ATOM   3220  HH  TYR P 891      12.604   6.040  18.703  0.00  0.00      PROA  
ATOM   3221  CD2 TYR P 891      15.054   3.454  19.463  0.00  0.00      PROA  
ATOM   3222  HD2 TYR P 891      16.008   3.706  19.901  0.00  0.00      PROA  
ATOM   3223  CE2 TYR P 891      14.025   4.452  19.441  0.00  0.00      PROA  
ATOM   3224  HE2 TYR P 891      14.231   5.483  19.686  0.00  0.00      PROA  
ATOM   3225  C   TYR P 891      16.013  -0.640  21.089  0.00  0.00      PROA  
ATOM   3226  O   TYR P 891      17.129  -0.733  21.536  0.00  0.00      PROA  
ATOM   3227  N   THR P 892      15.143  -1.674  21.104  0.00  0.00      PROA  
ATOM   3228  HN  THR P 892      14.193  -1.542  20.831  0.00  0.00      PROA  
ATOM   3229  CA  THR P 892      15.550  -3.035  21.236  0.00  0.00      PROA  
ATOM   3230  HA  THR P 892      16.542  -3.123  20.818  0.00  0.00      PROA  
ATOM   3231  CB  THR P 892      15.536  -3.532  22.635  0.00  0.00      PROA  
ATOM   3232  HB  THR P 892      16.182  -2.872  23.252  0.00  0.00      PROA  
ATOM   3233  OG1 THR P 892      16.183  -4.790  22.664  0.00  0.00      PROA  
ATOM   3234  HG1 THR P 892      16.180  -5.014  23.598  0.00  0.00      PROA  
ATOM   3235  CG2 THR P 892      14.186  -3.633  23.398  0.00  0.00      PROA  
ATOM   3236 HG21 THR P 892      13.456  -4.393  23.045  0.00  0.00      PROA  
ATOM   3237 HG22 THR P 892      13.590  -2.707  23.247  0.00  0.00      PROA  
ATOM   3238 HG23 THR P 892      14.323  -3.792  24.488  0.00  0.00      PROA  
ATOM   3239  C   THR P 892      14.439  -3.802  20.409  0.00  0.00      PROA  
ATOM   3240  O   THR P 892      13.330  -3.369  20.257  0.00  0.00      PROA  
ATOM   3241  N   HSD P 893      14.709  -4.946  19.793  0.00  0.00      PROA  
ATOM   3242  HN  HSD P 893      15.553  -5.415  20.039  0.00  0.00      PROA  
ATOM   3243  CA  HSD P 893      13.768  -5.427  18.771  0.00  0.00      PROA  
ATOM   3244  HA  HSD P 893      12.766  -5.418  19.173  0.00  0.00      PROA  
ATOM   3245  CB  HSD P 893      14.245  -6.763  18.319  0.00  0.00      PROA  
ATOM   3246  HB1 HSD P 893      15.323  -6.711  18.054  0.00  0.00      PROA  
ATOM   3247  HB2 HSD P 893      13.647  -7.340  17.582  0.00  0.00      PROA  
ATOM   3248  ND1 HSD P 893      13.025  -8.594  19.700  0.00  0.00      PROA  
ATOM   3249  HD1 HSD P 893      12.181  -8.485  19.175  0.00  0.00      PROA  
ATOM   3250  CG  HSD P 893      14.170  -7.826  19.432  0.00  0.00      PROA  
ATOM   3251  CE1 HSD P 893      13.263  -9.413  20.790  0.00  0.00      PROA  
ATOM   3252  HE1 HSD P 893      12.550 -10.193  21.059  0.00  0.00      PROA  
ATOM   3253  NE2 HSD P 893      14.493  -9.247  21.203  0.00  0.00      PROA  
ATOM   3254  CD2 HSD P 893      15.026  -8.277  20.349  0.00  0.00      PROA  
ATOM   3255  HD2 HSD P 893      16.040  -7.904  20.429  0.00  0.00      PROA  
ATOM   3256  C   HSD P 893      13.573  -4.477  17.598  0.00  0.00      PROA  
ATOM   3257  O   HSD P 893      14.416  -3.603  17.303  0.00  0.00      PROA  
ATOM   3258  N   GLN P 894      12.429  -4.501  16.918  0.00  0.00      PROA  
ATOM   3259  HN  GLN P 894      12.549  -4.015  16.056  0.00  0.00      PROA  
ATOM   3260  CA  GLN P 894      11.220  -5.220  17.197  0.00  0.00      PROA  
ATOM   3261  HA  GLN P 894      11.394  -5.891  18.025  0.00  0.00      PROA  
ATOM   3262  CB  GLN P 894      10.927  -6.077  15.959  0.00  0.00      PROA  
ATOM   3263  HB1 GLN P 894      11.765  -6.770  15.730  0.00  0.00      PROA  
ATOM   3264  HB2 GLN P 894      10.791  -5.422  15.072  0.00  0.00      PROA  
ATOM   3265  CG  GLN P 894       9.689  -6.961  16.118  0.00  0.00      PROA  
ATOM   3266  HG1 GLN P 894       9.523  -7.443  15.131  0.00  0.00      PROA  
ATOM   3267  HG2 GLN P 894       8.799  -6.332  16.330  0.00  0.00      PROA  
ATOM   3268  CD  GLN P 894       9.754  -8.030  17.103  0.00  0.00      PROA  
ATOM   3269  OE1 GLN P 894      10.331  -7.897  18.154  0.00  0.00      PROA  
ATOM   3270  NE2 GLN P 894       9.036  -9.180  16.792  0.00  0.00      PROA  
ATOM   3271 HE21 GLN P 894       8.877  -9.885  17.482  0.00  0.00      PROA  
ATOM   3272 HE22 GLN P 894       8.535  -9.186  15.926  0.00  0.00      PROA  
ATOM   3273  C   GLN P 894      10.037  -4.238  17.507  0.00  0.00      PROA  
ATOM   3274  O   GLN P 894       9.006  -4.620  18.085  0.00  0.00      PROA  
ATOM   3275  N   SER P 895      10.073  -2.953  16.976  0.00  0.00      PROA  
ATOM   3276  HN  SER P 895      10.901  -2.678  16.492  0.00  0.00      PROA  
ATOM   3277  CA  SER P 895       9.008  -2.035  17.004  0.00  0.00      PROA  
ATOM   3278  HA  SER P 895       8.511  -1.864  17.947  0.00  0.00      PROA  
ATOM   3279  CB  SER P 895       9.652  -0.640  16.584  0.00  0.00      PROA  
ATOM   3280  HB1 SER P 895       8.858   0.112  16.391  0.00  0.00      PROA  
ATOM   3281  HB2 SER P 895      10.238  -0.696  15.642  0.00  0.00      PROA  
ATOM   3282  OG  SER P 895      10.475  -0.239  17.674  0.00  0.00      PROA  
ATOM   3283  HG1 SER P 895      11.283  -0.744  17.555  0.00  0.00      PROA  
ATOM   3284  C   SER P 895       7.925  -2.303  15.993  0.00  0.00      PROA  
ATOM   3285  O   SER P 895       6.789  -2.010  16.209  0.00  0.00      PROA  
ATOM   3286  N   ASP P 896       8.297  -2.855  14.865  0.00  0.00      PROA  
ATOM   3287  HN  ASP P 896       9.248  -3.150  14.826  0.00  0.00      PROA  
ATOM   3288  CA  ASP P 896       7.394  -3.082  13.725  0.00  0.00      PROA  
ATOM   3289  HA  ASP P 896       6.993  -2.126  13.421  0.00  0.00      PROA  
ATOM   3290  CB  ASP P 896       8.073  -3.708  12.452  0.00  0.00      PROA  
ATOM   3291  HB1 ASP P 896       7.214  -3.844  11.761  0.00  0.00      PROA  
ATOM   3292  HB2 ASP P 896       8.646  -4.637  12.661  0.00  0.00      PROA  
ATOM   3293  CG  ASP P 896       8.975  -2.686  11.773  0.00  0.00      PROA  
ATOM   3294  OD1 ASP P 896       9.914  -3.060  11.029  0.00  0.00      PROA  
ATOM   3295  OD2 ASP P 896       8.715  -1.493  11.914  0.00  0.00      PROA  
ATOM   3296  C   ASP P 896       6.224  -3.946  13.989  0.00  0.00      PROA  
ATOM   3297  O   ASP P 896       5.106  -3.566  13.604  0.00  0.00      PROA  
ATOM   3298  N   VAL P 897       6.389  -5.099  14.751  0.00  0.00      PROA  
ATOM   3299  HN  VAL P 897       7.318  -5.273  15.066  0.00  0.00      PROA  
ATOM   3300  CA  VAL P 897       5.278  -5.912  15.317  0.00  0.00      PROA  
ATOM   3301  HA  VAL P 897       4.719  -6.251  14.458  0.00  0.00      PROA  
ATOM   3302  CB  VAL P 897       5.810  -7.185  15.907  0.00  0.00      PROA  
ATOM   3303  HB  VAL P 897       6.588  -6.964  16.668  0.00  0.00      PROA  
ATOM   3304  CG1 VAL P 897       4.693  -7.973  16.705  0.00  0.00      PROA  
ATOM   3305 HG11 VAL P 897       5.099  -8.936  17.081  0.00  0.00      PROA  
ATOM   3306 HG12 VAL P 897       3.868  -8.293  16.032  0.00  0.00      PROA  
ATOM   3307 HG13 VAL P 897       4.227  -7.412  17.543  0.00  0.00      PROA  
ATOM   3308  CG2 VAL P 897       6.189  -8.162  14.766  0.00  0.00      PROA  
ATOM   3309 HG21 VAL P 897       6.758  -9.044  15.128  0.00  0.00      PROA  
ATOM   3310 HG22 VAL P 897       6.813  -7.644  14.007  0.00  0.00      PROA  
ATOM   3311 HG23 VAL P 897       5.224  -8.575  14.403  0.00  0.00      PROA  
ATOM   3312  C   VAL P 897       4.310  -5.099  16.179  0.00  0.00      PROA  
ATOM   3313  O   VAL P 897       3.079  -5.302  16.104  0.00  0.00      PROA  
ATOM   3314  N   TRP P 898       4.799  -4.137  17.017  0.00  0.00      PROA  
ATOM   3315  HN  TRP P 898       5.773  -3.993  17.172  0.00  0.00      PROA  
ATOM   3316  CA  TRP P 898       3.850  -3.397  17.822  0.00  0.00      PROA  
ATOM   3317  HA  TRP P 898       3.120  -4.025  18.311  0.00  0.00      PROA  
ATOM   3318  CB  TRP P 898       4.552  -2.476  18.831  0.00  0.00      PROA  
ATOM   3319  HB1 TRP P 898       5.109  -1.744  18.208  0.00  0.00      PROA  
ATOM   3320  HB2 TRP P 898       5.289  -3.131  19.344  0.00  0.00      PROA  
ATOM   3321  CG  TRP P 898       3.848  -1.624  19.887  0.00  0.00      PROA  
ATOM   3322  CD1 TRP P 898       2.905  -0.680  19.549  0.00  0.00      PROA  
ATOM   3323  HD1 TRP P 898       2.665  -0.383  18.539  0.00  0.00      PROA  
ATOM   3324  NE1 TRP P 898       2.506  -0.143  20.709  0.00  0.00      PROA  
ATOM   3325  HE1 TRP P 898       1.801   0.524  20.815  0.00  0.00      PROA  
ATOM   3326  CE2 TRP P 898       3.035  -0.717  21.842  0.00  0.00      PROA  
ATOM   3327  CD2 TRP P 898       3.904  -1.693  21.298  0.00  0.00      PROA  
ATOM   3328  CE3 TRP P 898       4.632  -2.470  22.136  0.00  0.00      PROA  
ATOM   3329  HE3 TRP P 898       5.438  -3.116  21.822  0.00  0.00      PROA  
ATOM   3330  CZ3 TRP P 898       4.417  -2.250  23.510  0.00  0.00      PROA  
ATOM   3331  HZ3 TRP P 898       4.955  -2.913  24.173  0.00  0.00      PROA  
ATOM   3332  CZ2 TRP P 898       2.824  -0.453  23.137  0.00  0.00      PROA  
ATOM   3333  HZ2 TRP P 898       2.146   0.315  23.479  0.00  0.00      PROA  
ATOM   3334  CH2 TRP P 898       3.540  -1.252  23.970  0.00  0.00      PROA  
ATOM   3335  HH2 TRP P 898       3.560  -1.004  25.021  0.00  0.00      PROA  
ATOM   3336  C   TRP P 898       3.039  -2.471  16.908  0.00  0.00      PROA  
ATOM   3337  O   TRP P 898       1.822  -2.425  17.027  0.00  0.00      PROA  
ATOM   3338  N   SER P 899       3.648  -1.739  15.916  0.00  0.00      PROA  
ATOM   3339  HN  SER P 899       4.636  -1.867  15.948  0.00  0.00      PROA  
ATOM   3340  CA  SER P 899       3.005  -0.933  14.862  0.00  0.00      PROA  
ATOM   3341  HA  SER P 899       2.437  -0.089  15.224  0.00  0.00      PROA  
ATOM   3342  CB  SER P 899       4.047  -0.366  13.826  0.00  0.00      PROA  
ATOM   3343  HB1 SER P 899       3.432   0.228  13.116  0.00  0.00      PROA  
ATOM   3344  HB2 SER P 899       4.660  -1.126  13.297  0.00  0.00      PROA  
ATOM   3345  OG  SER P 899       4.926   0.492  14.601  0.00  0.00      PROA  
ATOM   3346  HG1 SER P 899       4.495   0.977  15.309  0.00  0.00      PROA  
ATOM   3347  C   SER P 899       2.125  -1.752  13.966  0.00  0.00      PROA  
ATOM   3348  O   SER P 899       1.044  -1.279  13.735  0.00  0.00      PROA  
ATOM   3349  N   TYR P 900       2.501  -3.015  13.555  0.00  0.00      PROA  
ATOM   3350  HN  TYR P 900       3.450  -3.317  13.603  0.00  0.00      PROA  
ATOM   3351  CA  TYR P 900       1.561  -3.982  12.984  0.00  0.00      PROA  
ATOM   3352  HA  TYR P 900       1.048  -3.490  12.170  0.00  0.00      PROA  
ATOM   3353  CB  TYR P 900       2.363  -5.244  12.539  0.00  0.00      PROA  
ATOM   3354  HB1 TYR P 900       3.009  -5.591  13.374  0.00  0.00      PROA  
ATOM   3355  HB2 TYR P 900       3.089  -5.045  11.722  0.00  0.00      PROA  
ATOM   3356  CG  TYR P 900       1.584  -6.417  12.096  0.00  0.00      PROA  
ATOM   3357  CD1 TYR P 900       1.349  -7.505  12.966  0.00  0.00      PROA  
ATOM   3358  HD1 TYR P 900       1.615  -7.321  13.997  0.00  0.00      PROA  
ATOM   3359  CE1 TYR P 900       0.576  -8.631  12.623  0.00  0.00      PROA  
ATOM   3360  HE1 TYR P 900       0.455  -9.457  13.308  0.00  0.00      PROA  
ATOM   3361  CZ  TYR P 900       0.102  -8.743  11.354  0.00  0.00      PROA  
ATOM   3362  OH  TYR P 900      -0.655  -9.893  11.019  0.00  0.00      PROA  
ATOM   3363  HH  TYR P 900      -0.908  -9.811  10.096  0.00  0.00      PROA  
ATOM   3364  CD2 TYR P 900       1.126  -6.558  10.812  0.00  0.00      PROA  
ATOM   3365  HD2 TYR P 900       1.313  -5.775  10.092  0.00  0.00      PROA  
ATOM   3366  CE2 TYR P 900       0.282  -7.681  10.448  0.00  0.00      PROA  
ATOM   3367  HE2 TYR P 900      -0.082  -7.909   9.457  0.00  0.00      PROA  
ATOM   3368  C   TYR P 900       0.324  -4.350  13.793  0.00  0.00      PROA  
ATOM   3369  O   TYR P 900      -0.837  -4.258  13.436  0.00  0.00      PROA  
ATOM   3370  N   GLY P 901       0.522  -4.544  15.150  0.00  0.00      PROA  
ATOM   3371  HN  GLY P 901       1.423  -4.641  15.567  0.00  0.00      PROA  
ATOM   3372  CA  GLY P 901      -0.577  -4.837  16.115  0.00  0.00      PROA  
ATOM   3373  HA1 GLY P 901      -0.136  -5.044  17.079  0.00  0.00      PROA  
ATOM   3374  HA2 GLY P 901      -1.203  -5.630  15.734  0.00  0.00      PROA  
ATOM   3375  C   GLY P 901      -1.545  -3.683  16.251  0.00  0.00      PROA  
ATOM   3376  O   GLY P 901      -2.776  -3.902  16.111  0.00  0.00      PROA  
ATOM   3377  N   VAL P 902      -0.991  -2.499  16.403  0.00  0.00      PROA  
ATOM   3378  HN  VAL P 902       0.004  -2.458  16.449  0.00  0.00      PROA  
ATOM   3379  CA  VAL P 902      -1.823  -1.275  16.465  0.00  0.00      PROA  
ATOM   3380  HA  VAL P 902      -2.651  -1.386  17.150  0.00  0.00      PROA  
ATOM   3381  CB  VAL P 902      -1.085  -0.017  16.875  0.00  0.00      PROA  
ATOM   3382  HB  VAL P 902      -0.267   0.290  16.189  0.00  0.00      PROA  
ATOM   3383  CG1 VAL P 902      -2.012   1.207  16.882  0.00  0.00      PROA  
ATOM   3384 HG11 VAL P 902      -1.559   2.077  17.405  0.00  0.00      PROA  
ATOM   3385 HG12 VAL P 902      -3.014   1.015  17.322  0.00  0.00      PROA  
ATOM   3386 HG13 VAL P 902      -2.165   1.578  15.847  0.00  0.00      PROA  
ATOM   3387  CG2 VAL P 902      -0.493  -0.101  18.327  0.00  0.00      PROA  
ATOM   3388 HG21 VAL P 902      -1.300  -0.242  19.077  0.00  0.00      PROA  
ATOM   3389 HG22 VAL P 902       0.216   0.743  18.464  0.00  0.00      PROA  
ATOM   3390 HG23 VAL P 902       0.262  -0.904  18.470  0.00  0.00      PROA  
ATOM   3391  C   VAL P 902      -2.658  -1.087  15.151  0.00  0.00      PROA  
ATOM   3392  O   VAL P 902      -3.791  -0.660  15.150  0.00  0.00      PROA  
ATOM   3393  N   THR P 903      -2.050  -1.332  13.977  0.00  0.00      PROA  
ATOM   3394  HN  THR P 903      -1.093  -1.612  13.987  0.00  0.00      PROA  
ATOM   3395  CA  THR P 903      -2.826  -0.982  12.748  0.00  0.00      PROA  
ATOM   3396  HA  THR P 903      -3.435  -0.112  12.943  0.00  0.00      PROA  
ATOM   3397  CB  THR P 903      -1.962  -0.591  11.536  0.00  0.00      PROA  
ATOM   3398  HB  THR P 903      -1.040  -0.073  11.877  0.00  0.00      PROA  
ATOM   3399  OG1 THR P 903      -2.687   0.232  10.677  0.00  0.00      PROA  
ATOM   3400  HG1 THR P 903      -2.921   1.015  11.180  0.00  0.00      PROA  
ATOM   3401  CG2 THR P 903      -1.519  -1.809  10.700  0.00  0.00      PROA  
ATOM   3402 HG21 THR P 903      -1.062  -1.330   9.808  0.00  0.00      PROA  
ATOM   3403 HG22 THR P 903      -2.387  -2.439  10.410  0.00  0.00      PROA  
ATOM   3404 HG23 THR P 903      -0.787  -2.432  11.258  0.00  0.00      PROA  
ATOM   3405  C   THR P 903      -3.866  -2.072  12.440  0.00  0.00      PROA  
ATOM   3406  O   THR P 903      -4.901  -1.910  11.859  0.00  0.00      PROA  
ATOM   3407  N   VAL P 904      -3.635  -3.303  12.908  0.00  0.00      PROA  
ATOM   3408  HN  VAL P 904      -2.739  -3.546  13.271  0.00  0.00      PROA  
ATOM   3409  CA  VAL P 904      -4.664  -4.405  12.950  0.00  0.00      PROA  
ATOM   3410  HA  VAL P 904      -5.160  -4.517  11.997  0.00  0.00      PROA  
ATOM   3411  CB  VAL P 904      -4.064  -5.772  13.413  0.00  0.00      PROA  
ATOM   3412  HB  VAL P 904      -3.444  -5.519  14.299  0.00  0.00      PROA  
ATOM   3413  CG1 VAL P 904      -5.160  -6.736  13.990  0.00  0.00      PROA  
ATOM   3414 HG11 VAL P 904      -4.678  -7.700  14.257  0.00  0.00      PROA  
ATOM   3415 HG12 VAL P 904      -5.864  -6.921  13.150  0.00  0.00      PROA  
ATOM   3416 HG13 VAL P 904      -5.630  -6.188  14.834  0.00  0.00      PROA  
ATOM   3417  CG2 VAL P 904      -3.221  -6.380  12.323  0.00  0.00      PROA  
ATOM   3418 HG21 VAL P 904      -2.476  -5.602  12.050  0.00  0.00      PROA  
ATOM   3419 HG22 VAL P 904      -3.691  -6.616  11.344  0.00  0.00      PROA  
ATOM   3420 HG23 VAL P 904      -2.613  -7.269  12.600  0.00  0.00      PROA  
ATOM   3421  C   VAL P 904      -5.895  -4.041  13.735  0.00  0.00      PROA  
ATOM   3422  O   VAL P 904      -7.013  -4.313  13.363  0.00  0.00      PROA  
ATOM   3423  N   TRP P 905      -5.762  -3.343  14.846  0.00  0.00      PROA  
ATOM   3424  HN  TRP P 905      -4.841  -3.216  15.207  0.00  0.00      PROA  
ATOM   3425  CA  TRP P 905      -6.830  -2.734  15.580  0.00  0.00      PROA  
ATOM   3426  HA  TRP P 905      -7.617  -3.453  15.753  0.00  0.00      PROA  
ATOM   3427  CB  TRP P 905      -6.283  -2.083  16.928  0.00  0.00      PROA  
ATOM   3428  HB1 TRP P 905      -5.419  -1.412  16.732  0.00  0.00      PROA  
ATOM   3429  HB2 TRP P 905      -5.833  -2.975  17.415  0.00  0.00      PROA  
ATOM   3430  CG  TRP P 905      -7.292  -1.609  17.944  0.00  0.00      PROA  
ATOM   3431  CD1 TRP P 905      -7.927  -2.363  18.906  0.00  0.00      PROA  
ATOM   3432  HD1 TRP P 905      -7.945  -3.435  18.772  0.00  0.00      PROA  
ATOM   3433  NE1 TRP P 905      -8.717  -1.588  19.744  0.00  0.00      PROA  
ATOM   3434  HE1 TRP P 905      -9.376  -1.841  20.418  0.00  0.00      PROA  
ATOM   3435  CE2 TRP P 905      -8.611  -0.264  19.308  0.00  0.00      PROA  
ATOM   3436  CD2 TRP P 905      -7.747  -0.223  18.165  0.00  0.00      PROA  
ATOM   3437  CE3 TRP P 905      -7.569   1.059  17.521  0.00  0.00      PROA  
ATOM   3438  HE3 TRP P 905      -6.953   1.198  16.645  0.00  0.00      PROA  
ATOM   3439  CZ3 TRP P 905      -8.318   2.198  18.026  0.00  0.00      PROA  
ATOM   3440  HZ3 TRP P 905      -8.199   3.145  17.522  0.00  0.00      PROA  
ATOM   3441  CZ2 TRP P 905      -9.248   0.858  19.831  0.00  0.00      PROA  
ATOM   3442  HZ2 TRP P 905      -9.824   0.768  20.740  0.00  0.00      PROA  
ATOM   3443  CH2 TRP P 905      -9.017   2.123  19.224  0.00  0.00      PROA  
ATOM   3444  HH2 TRP P 905      -9.475   3.020  19.612  0.00  0.00      PROA  
ATOM   3445  C   TRP P 905      -7.527  -1.645  14.768  0.00  0.00      PROA  
ATOM   3446  O   TRP P 905      -8.710  -1.677  14.637  0.00  0.00      PROA  
ATOM   3447  N   GLU P 906      -6.706  -0.812  14.061  0.00  0.00      PROA  
ATOM   3448  HN  GLU P 906      -5.727  -0.984  14.141  0.00  0.00      PROA  
ATOM   3449  CA  GLU P 906      -7.176   0.141  13.138  0.00  0.00      PROA  
ATOM   3450  HA  GLU P 906      -7.768   0.817  13.737  0.00  0.00      PROA  
ATOM   3451  CB  GLU P 906      -6.263   1.023  12.299  0.00  0.00      PROA  
ATOM   3452  HB1 GLU P 906      -6.851   1.524  11.501  0.00  0.00      PROA  
ATOM   3453  HB2 GLU P 906      -5.569   0.413  11.682  0.00  0.00      PROA  
ATOM   3454  CG  GLU P 906      -5.479   2.089  13.132  0.00  0.00      PROA  
ATOM   3455  HG1 GLU P 906      -4.941   1.440  13.855  0.00  0.00      PROA  
ATOM   3456  HG2 GLU P 906      -6.177   2.722  13.721  0.00  0.00      PROA  
ATOM   3457  CD  GLU P 906      -4.496   2.991  12.399  0.00  0.00      PROA  
ATOM   3458  OE1 GLU P 906      -3.335   2.492  12.055  0.00  0.00      PROA  
ATOM   3459  OE2 GLU P 906      -4.875   4.189  12.138  0.00  0.00      PROA  
ATOM   3460  C   GLU P 906      -8.075  -0.534  12.037  0.00  0.00      PROA  
ATOM   3461  O   GLU P 906      -9.163  -0.002  11.750  0.00  0.00      PROA  
ATOM   3462  N   LEU P 907      -7.703  -1.678  11.418  0.00  0.00      PROA  
ATOM   3463  HN  LEU P 907      -6.788  -2.014  11.625  0.00  0.00      PROA  
ATOM   3464  CA  LEU P 907      -8.534  -2.399  10.432  0.00  0.00      PROA  
ATOM   3465  HA  LEU P 907      -8.881  -1.582   9.818  0.00  0.00      PROA  
ATOM   3466  CB  LEU P 907      -7.686  -3.491   9.661  0.00  0.00      PROA  
ATOM   3467  HB1 LEU P 907      -8.417  -4.189   9.201  0.00  0.00      PROA  
ATOM   3468  HB2 LEU P 907      -7.157  -4.019  10.483  0.00  0.00      PROA  
ATOM   3469  CG  LEU P 907      -6.647  -2.985   8.633  0.00  0.00      PROA  
ATOM   3470  HG  LEU P 907      -6.133  -2.210   9.242  0.00  0.00      PROA  
ATOM   3471  CD1 LEU P 907      -5.725  -3.980   7.955  0.00  0.00      PROA  
ATOM   3472 HD11 LEU P 907      -6.273  -4.795   7.436  0.00  0.00      PROA  
ATOM   3473 HD12 LEU P 907      -5.140  -4.523   8.727  0.00  0.00      PROA  
ATOM   3474 HD13 LEU P 907      -5.068  -3.497   7.200  0.00  0.00      PROA  
ATOM   3475  CD2 LEU P 907      -7.409  -2.060   7.629  0.00  0.00      PROA  
ATOM   3476 HD21 LEU P 907      -8.062  -2.633   6.937  0.00  0.00      PROA  
ATOM   3477 HD22 LEU P 907      -6.646  -1.588   6.974  0.00  0.00      PROA  
ATOM   3478 HD23 LEU P 907      -7.982  -1.275   8.168  0.00  0.00      PROA  
ATOM   3479  C   LEU P 907      -9.873  -2.972  10.961  0.00  0.00      PROA  
ATOM   3480  O   LEU P 907     -10.859  -2.746  10.289  0.00  0.00      PROA  
ATOM   3481  N   MET P 908      -9.914  -3.619  12.157  0.00  0.00      PROA  
ATOM   3482  HN  MET P 908      -9.058  -3.701  12.662  0.00  0.00      PROA  
ATOM   3483  CA  MET P 908     -11.047  -4.385  12.681  0.00  0.00      PROA  
ATOM   3484  HA  MET P 908     -11.673  -4.843  11.930  0.00  0.00      PROA  
ATOM   3485  CB  MET P 908     -10.710  -5.473  13.746  0.00  0.00      PROA  
ATOM   3486  HB1 MET P 908     -11.605  -5.976  14.169  0.00  0.00      PROA  
ATOM   3487  HB2 MET P 908     -10.192  -4.978  14.595  0.00  0.00      PROA  
ATOM   3488  CG  MET P 908      -9.749  -6.579  13.311  0.00  0.00      PROA  
ATOM   3489  HG1 MET P 908      -9.167  -6.955  14.180  0.00  0.00      PROA  
ATOM   3490  HG2 MET P 908      -8.923  -6.072  12.768  0.00  0.00      PROA  
ATOM   3491  SD  MET P 908     -10.433  -7.907  12.293  0.00  0.00      PROA  
ATOM   3492  CE  MET P 908      -8.848  -8.807  12.151  0.00  0.00      PROA  
ATOM   3493  HE1 MET P 908      -9.117  -9.849  11.877  0.00  0.00      PROA  
ATOM   3494  HE2 MET P 908      -8.301  -8.994  13.100  0.00  0.00      PROA  
ATOM   3495  HE3 MET P 908      -8.169  -8.413  11.365  0.00  0.00      PROA  
ATOM   3496  C   MET P 908     -12.090  -3.377  13.282  0.00  0.00      PROA  
ATOM   3497  O   MET P 908     -13.269  -3.744  13.479  0.00  0.00      PROA  
ATOM   3498  N   THR P 909     -11.576  -2.132  13.578  0.00  0.00      PROA  
ATOM   3499  HN  THR P 909     -10.599  -1.936  13.578  0.00  0.00      PROA  
ATOM   3500  CA  THR P 909     -12.395  -1.122  14.191  0.00  0.00      PROA  
ATOM   3501  HA  THR P 909     -13.255  -1.512  14.717  0.00  0.00      PROA  
ATOM   3502  CB  THR P 909     -11.748  -0.408  15.321  0.00  0.00      PROA  
ATOM   3503  HB  THR P 909     -12.355   0.403  15.778  0.00  0.00      PROA  
ATOM   3504  OG1 THR P 909     -10.504   0.105  14.990  0.00  0.00      PROA  
ATOM   3505  HG1 THR P 909      -9.838  -0.580  14.893  0.00  0.00      PROA  
ATOM   3506  CG2 THR P 909     -11.576  -1.399  16.430  0.00  0.00      PROA  
ATOM   3507 HG21 THR P 909     -11.254  -2.383  16.026  0.00  0.00      PROA  
ATOM   3508 HG22 THR P 909     -12.562  -1.528  16.927  0.00  0.00      PROA  
ATOM   3509 HG23 THR P 909     -10.991  -1.083  17.320  0.00  0.00      PROA  
ATOM   3510  C   THR P 909     -12.856  -0.140  13.141  0.00  0.00      PROA  
ATOM   3511  O   THR P 909     -13.239   0.997  13.485  0.00  0.00      PROA  
ATOM   3512  N   PHE P 910     -12.623  -0.559  11.823  0.00  0.00      PROA  
ATOM   3513  HN  PHE P 910     -12.294  -1.493  11.715  0.00  0.00      PROA  
ATOM   3514  CA  PHE P 910     -13.172   0.157  10.683  0.00  0.00      PROA  
ATOM   3515  HA  PHE P 910     -12.677  -0.402   9.902  0.00  0.00      PROA  
ATOM   3516  CB  PHE P 910     -14.703   0.021  10.554  0.00  0.00      PROA  
ATOM   3517  HB1 PHE P 910     -15.084   0.640   9.714  0.00  0.00      PROA  
ATOM   3518  HB2 PHE P 910     -15.227   0.288  11.497  0.00  0.00      PROA  
ATOM   3519  CG  PHE P 910     -15.031  -1.401  10.141  0.00  0.00      PROA  
ATOM   3520  CD1 PHE P 910     -14.658  -1.859   8.845  0.00  0.00      PROA  
ATOM   3521  HD1 PHE P 910     -14.314  -1.115   8.142  0.00  0.00      PROA  
ATOM   3522  CE1 PHE P 910     -14.844  -3.169   8.434  0.00  0.00      PROA  
ATOM   3523  HE1 PHE P 910     -14.676  -3.417   7.396  0.00  0.00      PROA  
ATOM   3524  CZ  PHE P 910     -15.377  -4.068   9.358  0.00  0.00      PROA  
ATOM   3525  HZ  PHE P 910     -15.578  -5.067   9.000  0.00  0.00      PROA  
ATOM   3526  CD2 PHE P 910     -15.575  -2.343  11.038  0.00  0.00      PROA  
ATOM   3527  HD2 PHE P 910     -15.881  -2.000  12.016  0.00  0.00      PROA  
ATOM   3528  CE2 PHE P 910     -15.725  -3.705  10.649  0.00  0.00      PROA  
ATOM   3529  HE2 PHE P 910     -15.993  -4.453  11.381  0.00  0.00      PROA  
ATOM   3530  C   PHE P 910     -12.606   1.536  10.398  0.00  0.00      PROA  
ATOM   3531  O   PHE P 910     -13.268   2.514   9.988  0.00  0.00      PROA  
ATOM   3532  N   GLY P 911     -11.302   1.670  10.646  0.00  0.00      PROA  
ATOM   3533  HN  GLY P 911     -10.780   0.822  10.690  0.00  0.00      PROA  
ATOM   3534  CA  GLY P 911     -10.498   2.804  10.561  0.00  0.00      PROA  
ATOM   3535  HA1 GLY P 911     -10.671   3.361   9.652  0.00  0.00      PROA  
ATOM   3536  HA2 GLY P 911      -9.467   2.602  10.814  0.00  0.00      PROA  
ATOM   3537  C   GLY P 911     -10.781   3.777  11.697  0.00  0.00      PROA  
ATOM   3538  O   GLY P 911     -10.630   4.945  11.447  0.00  0.00      PROA  
ATOM   3539  N   SER P 912     -11.037   3.275  12.934  0.00  0.00      PROA  
ATOM   3540  HN  SER P 912     -11.174   2.300  13.091  0.00  0.00      PROA  
ATOM   3541  CA  SER P 912     -10.949   4.090  14.161  0.00  0.00      PROA  
ATOM   3542  HA  SER P 912     -11.701   4.850  14.009  0.00  0.00      PROA  
ATOM   3543  CB  SER P 912     -11.429   3.448  15.425  0.00  0.00      PROA  
ATOM   3544  HB1 SER P 912     -11.340   4.214  16.226  0.00  0.00      PROA  
ATOM   3545  HB2 SER P 912     -10.708   2.651  15.708  0.00  0.00      PROA  
ATOM   3546  OG  SER P 912     -12.775   2.924  15.397  0.00  0.00      PROA  
ATOM   3547  HG1 SER P 912     -12.873   2.295  14.679  0.00  0.00      PROA  
ATOM   3548  C   SER P 912      -9.552   4.625  14.459  0.00  0.00      PROA  
ATOM   3549  O   SER P 912      -8.557   3.881  14.340  0.00  0.00      PROA  
ATOM   3550  N   LYS P 913      -9.419   5.918  14.828  0.00  0.00      PROA  
ATOM   3551  HN  LYS P 913     -10.241   6.441  15.040  0.00  0.00      PROA  
ATOM   3552  CA  LYS P 913      -8.210   6.676  15.052  0.00  0.00      PROA  
ATOM   3553  HA  LYS P 913      -7.499   6.399  14.288  0.00  0.00      PROA  
ATOM   3554  CB  LYS P 913      -8.564   8.151  14.936  0.00  0.00      PROA  
ATOM   3555  HB1 LYS P 913      -7.830   8.856  15.383  0.00  0.00      PROA  
ATOM   3556  HB2 LYS P 913      -9.488   8.346  15.521  0.00  0.00      PROA  
ATOM   3557  CG  LYS P 913      -8.758   8.583  13.523  0.00  0.00      PROA  
ATOM   3558  HG1 LYS P 913      -9.524   7.890  13.113  0.00  0.00      PROA  
ATOM   3559  HG2 LYS P 913      -7.882   8.619  12.842  0.00  0.00      PROA  
ATOM   3560  CD  LYS P 913      -9.401  10.005  13.430  0.00  0.00      PROA  
ATOM   3561  HD1 LYS P 913     -10.320   9.800  14.020  0.00  0.00      PROA  
ATOM   3562  HD2 LYS P 913      -9.832  10.260  12.438  0.00  0.00      PROA  
ATOM   3563  CE  LYS P 913      -8.681  11.157  14.131  0.00  0.00      PROA  
ATOM   3564  HE1 LYS P 913      -7.627  11.122  13.781  0.00  0.00      PROA  
ATOM   3565  HE2 LYS P 913      -8.822  11.102  15.232  0.00  0.00      PROA  
ATOM   3566  NZ  LYS P 913      -9.237  12.372  13.536  0.00  0.00      PROA  
ATOM   3567  HZ1 LYS P 913      -8.841  12.373  12.575  0.00  0.00      PROA  
ATOM   3568  HZ2 LYS P 913      -9.121  13.284  14.023  0.00  0.00      PROA  
ATOM   3569  HZ3 LYS P 913     -10.266  12.357  13.388  0.00  0.00      PROA  
ATOM   3570  C   LYS P 913      -7.689   6.552  16.487  0.00  0.00      PROA  
ATOM   3571  O   LYS P 913      -8.254   7.100  17.435  0.00  0.00      PROA  
ATOM   3572  N   PRO P 914      -6.538   5.895  16.674  0.00  0.00      PROA  
ATOM   3573  CD  PRO P 914      -5.719   5.275  15.600  0.00  0.00      PROA  
ATOM   3574  HD1 PRO P 914      -5.118   6.074  15.115  0.00  0.00      PROA  
ATOM   3575  HD2 PRO P 914      -6.286   4.758  14.797  0.00  0.00      PROA  
ATOM   3576  CA  PRO P 914      -5.839   5.823  17.955  0.00  0.00      PROA  
ATOM   3577  HA  PRO P 914      -6.435   5.089  18.477  0.00  0.00      PROA  
ATOM   3578  CB  PRO P 914      -4.540   5.129  17.580  0.00  0.00      PROA  
ATOM   3579  HB1 PRO P 914      -4.072   4.519  18.382  0.00  0.00      PROA  
ATOM   3580  HB2 PRO P 914      -3.736   5.830  17.271  0.00  0.00      PROA  
ATOM   3581  CG  PRO P 914      -4.894   4.241  16.385  0.00  0.00      PROA  
ATOM   3582  HG1 PRO P 914      -3.925   3.918  15.951  0.00  0.00      PROA  
ATOM   3583  HG2 PRO P 914      -5.603   3.422  16.631  0.00  0.00      PROA  
ATOM   3584  C   PRO P 914      -5.530   7.098  18.823  0.00  0.00      PROA  
ATOM   3585  O   PRO P 914      -5.073   8.065  18.281  0.00  0.00      PROA  
ATOM   3586  N   TYR P 915      -5.662   7.021  20.180  0.00  0.00      PROA  
ATOM   3587  HN  TYR P 915      -5.839   6.081  20.460  0.00  0.00      PROA  
ATOM   3588  CA  TYR P 915      -5.533   8.064  21.181  0.00  0.00      PROA  
ATOM   3589  HA  TYR P 915      -6.400   7.914  21.806  0.00  0.00      PROA  
ATOM   3590  CB  TYR P 915      -4.297   7.810  22.009  0.00  0.00      PROA  
ATOM   3591  HB1 TYR P 915      -4.387   8.559  22.825  0.00  0.00      PROA  
ATOM   3592  HB2 TYR P 915      -3.370   7.890  21.403  0.00  0.00      PROA  
ATOM   3593  CG  TYR P 915      -4.365   6.503  22.761  0.00  0.00      PROA  
ATOM   3594  CD1 TYR P 915      -5.353   6.460  23.716  0.00  0.00      PROA  
ATOM   3595  HD1 TYR P 915      -5.968   7.330  23.892  0.00  0.00      PROA  
ATOM   3596  CE1 TYR P 915      -5.559   5.373  24.646  0.00  0.00      PROA  
ATOM   3597  HE1 TYR P 915      -6.307   5.507  25.413  0.00  0.00      PROA  
ATOM   3598  CZ  TYR P 915      -4.851   4.195  24.468  0.00  0.00      PROA  
ATOM   3599  OH  TYR P 915      -5.154   3.046  25.183  0.00  0.00      PROA  
ATOM   3600  HH  TYR P 915      -6.046   3.182  25.511  0.00  0.00      PROA  
ATOM   3601  CD2 TYR P 915      -3.493   5.430  22.711  0.00  0.00      PROA  
ATOM   3602  HD2 TYR P 915      -2.600   5.436  22.105  0.00  0.00      PROA  
ATOM   3603  CE2 TYR P 915      -3.701   4.276  23.563  0.00  0.00      PROA  
ATOM   3604  HE2 TYR P 915      -2.949   3.501  23.558  0.00  0.00      PROA  
ATOM   3605  C   TYR P 915      -5.560   9.504  20.745  0.00  0.00      PROA  
ATOM   3606  O   TYR P 915      -4.518  10.154  20.735  0.00  0.00      PROA  
ATOM   3607  N   ASP P 916      -6.747  10.027  20.334  0.00  0.00      PROA  
ATOM   3608  HN  ASP P 916      -7.559   9.465  20.199  0.00  0.00      PROA  
ATOM   3609  CA  ASP P 916      -6.941  11.415  20.055  0.00  0.00      PROA  
ATOM   3610  HA  ASP P 916      -6.165  11.575  19.322  0.00  0.00      PROA  
ATOM   3611  CB  ASP P 916      -8.279  11.696  19.231  0.00  0.00      PROA  
ATOM   3612  HB1 ASP P 916      -9.177  11.659  19.884  0.00  0.00      PROA  
ATOM   3613  HB2 ASP P 916      -8.517  10.918  18.474  0.00  0.00      PROA  
ATOM   3614  CG  ASP P 916      -8.290  13.002  18.585  0.00  0.00      PROA  
ATOM   3615  OD1 ASP P 916      -7.249  13.492  18.097  0.00  0.00      PROA  
ATOM   3616  OD2 ASP P 916      -9.377  13.615  18.574  0.00  0.00      PROA  
ATOM   3617  C   ASP P 916      -6.784  12.372  21.214  0.00  0.00      PROA  
ATOM   3618  O   ASP P 916      -7.110  12.041  22.304  0.00  0.00      PROA  
ATOM   3619  N   GLY P 917      -6.218  13.595  21.074  0.00  0.00      PROA  
ATOM   3620  HN  GLY P 917      -6.028  13.909  20.147  0.00  0.00      PROA  
ATOM   3621  CA  GLY P 917      -5.907  14.564  22.138  0.00  0.00      PROA  
ATOM   3622  HA1 GLY P 917      -6.851  15.026  22.391  0.00  0.00      PROA  
ATOM   3623  HA2 GLY P 917      -5.238  15.239  21.624  0.00  0.00      PROA  
ATOM   3624  C   GLY P 917      -5.266  14.001  23.409  0.00  0.00      PROA  
ATOM   3625  O   GLY P 917      -5.613  14.472  24.477  0.00  0.00      PROA  
ATOM   3626  N   ILE P 918      -4.369  13.028  23.368  0.00  0.00      PROA  
ATOM   3627  HN  ILE P 918      -3.949  12.867  22.478  0.00  0.00      PROA  
ATOM   3628  CA  ILE P 918      -3.580  12.643  24.535  0.00  0.00      PROA  
ATOM   3629  HA  ILE P 918      -3.806  13.238  25.408  0.00  0.00      PROA  
ATOM   3630  CB  ILE P 918      -3.881  11.224  25.039  0.00  0.00      PROA  
ATOM   3631  HB  ILE P 918      -3.530  10.547  24.231  0.00  0.00      PROA  
ATOM   3632  CG2 ILE P 918      -2.940  10.784  26.243  0.00  0.00      PROA  
ATOM   3633 HG21 ILE P 918      -1.946  11.276  26.182  0.00  0.00      PROA  
ATOM   3634 HG22 ILE P 918      -2.880   9.681  26.360  0.00  0.00      PROA  
ATOM   3635 HG23 ILE P 918      -3.359  11.188  27.189  0.00  0.00      PROA  
ATOM   3636  CG1 ILE P 918      -5.345  10.798  25.216  0.00  0.00      PROA  
ATOM   3637 HG11 ILE P 918      -5.786  11.017  24.220  0.00  0.00      PROA  
ATOM   3638 HG12 ILE P 918      -5.958  11.474  25.849  0.00  0.00      PROA  
ATOM   3639  CD  ILE P 918      -5.518   9.327  25.671  0.00  0.00      PROA  
ATOM   3640  HD1 ILE P 918      -6.601   9.076  25.649  0.00  0.00      PROA  
ATOM   3641  HD2 ILE P 918      -5.171   9.105  26.702  0.00  0.00      PROA  
ATOM   3642  HD3 ILE P 918      -5.036   8.700  24.890  0.00  0.00      PROA  
ATOM   3643  C   ILE P 918      -2.056  12.861  24.241  0.00  0.00      PROA  
ATOM   3644  O   ILE P 918      -1.536  12.138  23.334  0.00  0.00      PROA  
ATOM   3645  N   PRO P 919      -1.365  13.731  24.980  0.00  0.00      PROA  
ATOM   3646  CD  PRO P 919      -1.946  14.819  25.752  0.00  0.00      PROA  
ATOM   3647  HD1 PRO P 919      -2.285  14.547  26.774  0.00  0.00      PROA  
ATOM   3648  HD2 PRO P 919      -2.661  15.433  25.164  0.00  0.00      PROA  
ATOM   3649  CA  PRO P 919       0.100  13.778  24.779  0.00  0.00      PROA  
ATOM   3650  HA  PRO P 919       0.371  14.225  23.834  0.00  0.00      PROA  
ATOM   3651  CB  PRO P 919       0.554  14.696  25.899  0.00  0.00      PROA  
ATOM   3652  HB1 PRO P 919       1.552  15.148  25.713  0.00  0.00      PROA  
ATOM   3653  HB2 PRO P 919       0.559  14.216  26.901  0.00  0.00      PROA  
ATOM   3654  CG  PRO P 919      -0.640  15.720  25.911  0.00  0.00      PROA  
ATOM   3655  HG1 PRO P 919      -0.556  16.383  26.798  0.00  0.00      PROA  
ATOM   3656  HG2 PRO P 919      -0.552  16.355  25.003  0.00  0.00      PROA  
ATOM   3657  C   PRO P 919       0.869  12.476  24.879  0.00  0.00      PROA  
ATOM   3658  O   PRO P 919       0.467  11.623  25.635  0.00  0.00      PROA  
ATOM   3659  N   ALA P 920       2.012  12.295  24.188  0.00  0.00      PROA  
ATOM   3660  HN  ALA P 920       2.287  12.961  23.499  0.00  0.00      PROA  
ATOM   3661  CA  ALA P 920       2.892  11.149  24.340  0.00  0.00      PROA  
ATOM   3662  HA  ALA P 920       2.329  10.340  23.900  0.00  0.00      PROA  
ATOM   3663  CB  ALA P 920       4.094  11.462  23.456  0.00  0.00      PROA  
ATOM   3664  HB1 ALA P 920       3.900  11.835  22.428  0.00  0.00      PROA  
ATOM   3665  HB2 ALA P 920       4.634  10.518  23.231  0.00  0.00      PROA  
ATOM   3666  HB3 ALA P 920       4.712  12.224  23.978  0.00  0.00      PROA  
ATOM   3667  C   ALA P 920       3.347  10.682  25.698  0.00  0.00      PROA  
ATOM   3668  O   ALA P 920       3.289   9.516  26.017  0.00  0.00      PROA  
ATOM   3669  N   SER P 921       3.540  11.675  26.654  0.00  0.00      PROA  
ATOM   3670  HN  SER P 921       3.634  12.593  26.279  0.00  0.00      PROA  
ATOM   3671  CA  SER P 921       3.698  11.554  28.088  0.00  0.00      PROA  
ATOM   3672  HA  SER P 921       4.600  10.976  28.221  0.00  0.00      PROA  
ATOM   3673  CB  SER P 921       4.017  12.933  28.698  0.00  0.00      PROA  
ATOM   3674  HB1 SER P 921       4.866  13.287  28.075  0.00  0.00      PROA  
ATOM   3675  HB2 SER P 921       4.365  12.809  29.746  0.00  0.00      PROA  
ATOM   3676  OG  SER P 921       2.892  13.847  28.682  0.00  0.00      PROA  
ATOM   3677  HG1 SER P 921       3.171  14.765  28.710  0.00  0.00      PROA  
ATOM   3678  C   SER P 921       2.632  10.831  28.930  0.00  0.00      PROA  
ATOM   3679  O   SER P 921       2.873   9.997  29.798  0.00  0.00      PROA  
ATOM   3680  N   GLU P 922       1.387  11.078  28.529  0.00  0.00      PROA  
ATOM   3681  HN  GLU P 922       1.206  11.764  27.829  0.00  0.00      PROA  
ATOM   3682  CA  GLU P 922       0.282  10.320  29.075  0.00  0.00      PROA  
ATOM   3683  HA  GLU P 922       0.403  10.112  30.128  0.00  0.00      PROA  
ATOM   3684  CB  GLU P 922      -0.918  11.239  28.857  0.00  0.00      PROA  
ATOM   3685  HB1 GLU P 922      -1.861  10.674  29.013  0.00  0.00      PROA  
ATOM   3686  HB2 GLU P 922      -0.901  11.629  27.817  0.00  0.00      PROA  
ATOM   3687  CG  GLU P 922      -0.901  12.543  29.719  0.00  0.00      PROA  
ATOM   3688  HG1 GLU P 922      -1.870  13.049  29.520  0.00  0.00      PROA  
ATOM   3689  HG2 GLU P 922      -0.025  13.189  29.496  0.00  0.00      PROA  
ATOM   3690  CD  GLU P 922      -0.963  12.086  31.137  0.00  0.00      PROA  
ATOM   3691  OE1 GLU P 922       0.013  12.353  31.842  0.00  0.00      PROA  
ATOM   3692  OE2 GLU P 922      -2.076  11.547  31.462  0.00  0.00      PROA  
ATOM   3693  C   GLU P 922      -0.002   8.956  28.409  0.00  0.00      PROA  
ATOM   3694  O   GLU P 922      -0.525   8.058  29.104  0.00  0.00      PROA  
ATOM   3695  N   ILE P 923       0.421   8.753  27.142  0.00  0.00      PROA  
ATOM   3696  HN  ILE P 923       0.840   9.442  26.557  0.00  0.00      PROA  
ATOM   3697  CA  ILE P 923       0.293   7.449  26.461  0.00  0.00      PROA  
ATOM   3698  HA  ILE P 923      -0.629   6.967  26.752  0.00  0.00      PROA  
ATOM   3699  CB  ILE P 923       0.520   7.641  24.951  0.00  0.00      PROA  
ATOM   3700  HB  ILE P 923       1.369   8.312  24.699  0.00  0.00      PROA  
ATOM   3701  CG2 ILE P 923       0.620   6.224  24.299  0.00  0.00      PROA  
ATOM   3702 HG21 ILE P 923       0.326   6.152  23.230  0.00  0.00      PROA  
ATOM   3703 HG22 ILE P 923      -0.083   5.527  24.804  0.00  0.00      PROA  
ATOM   3704 HG23 ILE P 923       1.619   5.761  24.443  0.00  0.00      PROA  
ATOM   3705  CG1 ILE P 923      -0.673   8.481  24.451  0.00  0.00      PROA  
ATOM   3706 HG11 ILE P 923      -0.808   9.435  25.005  0.00  0.00      PROA  
ATOM   3707 HG12 ILE P 923      -1.620   7.913  24.570  0.00  0.00      PROA  
ATOM   3708  CD  ILE P 923      -0.493   8.812  23.001  0.00  0.00      PROA  
ATOM   3709  HD1 ILE P 923      -0.479   7.954  22.295  0.00  0.00      PROA  
ATOM   3710  HD2 ILE P 923       0.529   9.245  22.946  0.00  0.00      PROA  
ATOM   3711  HD3 ILE P 923      -1.232   9.538  22.599  0.00  0.00      PROA  
ATOM   3712  C   ILE P 923       1.300   6.571  27.142  0.00  0.00      PROA  
ATOM   3713  O   ILE P 923       1.150   5.361  27.453  0.00  0.00      PROA  
ATOM   3714  N   SER P 924       2.503   7.135  27.466  0.00  0.00      PROA  
ATOM   3715  HN  SER P 924       2.596   8.106  27.263  0.00  0.00      PROA  
ATOM   3716  CA  SER P 924       3.608   6.488  28.092  0.00  0.00      PROA  
ATOM   3717  HA  SER P 924       3.833   5.667  27.428  0.00  0.00      PROA  
ATOM   3718  CB  SER P 924       4.847   7.520  28.396  0.00  0.00      PROA  
ATOM   3719  HB1 SER P 924       5.622   6.953  28.955  0.00  0.00      PROA  
ATOM   3720  HB2 SER P 924       4.556   8.339  29.087  0.00  0.00      PROA  
ATOM   3721  OG  SER P 924       5.384   7.911  27.148  0.00  0.00      PROA  
ATOM   3722  HG1 SER P 924       4.634   8.242  26.648  0.00  0.00      PROA  
ATOM   3723  C   SER P 924       3.255   5.925  29.448  0.00  0.00      PROA  
ATOM   3724  O   SER P 924       3.539   4.800  29.739  0.00  0.00      PROA  
ATOM   3725  N   SER P 925       2.458   6.718  30.208  0.00  0.00      PROA  
ATOM   3726  HN  SER P 925       2.389   7.612  29.772  0.00  0.00      PROA  
ATOM   3727  CA  SER P 925       1.832   6.388  31.490  0.00  0.00      PROA  
ATOM   3728  HA  SER P 925       2.527   5.854  32.120  0.00  0.00      PROA  
ATOM   3729  CB  SER P 925       1.153   7.636  32.073  0.00  0.00      PROA  
ATOM   3730  HB1 SER P 925       0.101   7.770  31.742  0.00  0.00      PROA  
ATOM   3731  HB2 SER P 925       1.764   8.519  31.787  0.00  0.00      PROA  
ATOM   3732  OG  SER P 925       1.235   7.444  33.490  0.00  0.00      PROA  
ATOM   3733  HG1 SER P 925       2.141   7.546  33.792  0.00  0.00      PROA  
ATOM   3734  C   SER P 925       0.777   5.284  31.464  0.00  0.00      PROA  
ATOM   3735  O   SER P 925       0.741   4.438  32.334  0.00  0.00      PROA  
ATOM   3736  N   ILE P 926      -0.117   5.251  30.428  0.00  0.00      PROA  
ATOM   3737  HN  ILE P 926       0.065   5.920  29.711  0.00  0.00      PROA  
ATOM   3738  CA  ILE P 926      -0.999   4.148  30.100  0.00  0.00      PROA  
ATOM   3739  HA  ILE P 926      -1.675   4.039  30.936  0.00  0.00      PROA  
ATOM   3740  CB  ILE P 926      -1.899   4.469  28.889  0.00  0.00      PROA  
ATOM   3741  HB  ILE P 926      -1.356   5.029  28.098  0.00  0.00      PROA  
ATOM   3742  CG2 ILE P 926      -2.559   3.264  28.135  0.00  0.00      PROA  
ATOM   3743 HG21 ILE P 926      -3.377   3.618  27.470  0.00  0.00      PROA  
ATOM   3744 HG22 ILE P 926      -3.073   2.568  28.832  0.00  0.00      PROA  
ATOM   3745 HG23 ILE P 926      -1.849   2.612  27.583  0.00  0.00      PROA  
ATOM   3746  CG1 ILE P 926      -3.007   5.391  29.313  0.00  0.00      PROA  
ATOM   3747 HG11 ILE P 926      -2.553   6.115  30.022  0.00  0.00      PROA  
ATOM   3748 HG12 ILE P 926      -3.726   4.970  30.048  0.00  0.00      PROA  
ATOM   3749  CD  ILE P 926      -3.696   6.242  28.152  0.00  0.00      PROA  
ATOM   3750  HD1 ILE P 926      -4.480   5.678  27.603  0.00  0.00      PROA  
ATOM   3751  HD2 ILE P 926      -2.888   6.692  27.537  0.00  0.00      PROA  
ATOM   3752  HD3 ILE P 926      -4.278   7.066  28.618  0.00  0.00      PROA  
ATOM   3753  C   ILE P 926      -0.319   2.822  29.864  0.00  0.00      PROA  
ATOM   3754  O   ILE P 926      -0.631   1.774  30.410  0.00  0.00      PROA  
ATOM   3755  N   LEU P 927       0.801   2.790  29.069  0.00  0.00      PROA  
ATOM   3756  HN  LEU P 927       0.988   3.639  28.580  0.00  0.00      PROA  
ATOM   3757  CA  LEU P 927       1.729   1.741  28.886  0.00  0.00      PROA  
ATOM   3758  HA  LEU P 927       1.062   0.944  28.594  0.00  0.00      PROA  
ATOM   3759  CB  LEU P 927       2.773   2.082  27.728  0.00  0.00      PROA  
ATOM   3760  HB1 LEU P 927       3.480   1.228  27.652  0.00  0.00      PROA  
ATOM   3761  HB2 LEU P 927       3.317   3.012  27.999  0.00  0.00      PROA  
ATOM   3762  CG  LEU P 927       2.150   2.275  26.295  0.00  0.00      PROA  
ATOM   3763  HG  LEU P 927       1.682   3.282  26.292  0.00  0.00      PROA  
ATOM   3764  CD1 LEU P 927       3.300   2.219  25.248  0.00  0.00      PROA  
ATOM   3765 HD11 LEU P 927       4.022   1.391  25.416  0.00  0.00      PROA  
ATOM   3766 HD12 LEU P 927       3.731   3.243  25.265  0.00  0.00      PROA  
ATOM   3767 HD13 LEU P 927       2.912   2.224  24.207  0.00  0.00      PROA  
ATOM   3768  CD2 LEU P 927       1.049   1.253  26.030  0.00  0.00      PROA  
ATOM   3769 HD21 LEU P 927       0.234   1.343  26.780  0.00  0.00      PROA  
ATOM   3770 HD22 LEU P 927       1.424   0.226  26.231  0.00  0.00      PROA  
ATOM   3771 HD23 LEU P 927       0.520   1.312  25.055  0.00  0.00      PROA  
ATOM   3772  C   LEU P 927       2.411   1.255  30.174  0.00  0.00      PROA  
ATOM   3773  O   LEU P 927       2.532   0.039  30.461  0.00  0.00      PROA  
ATOM   3774  N   GLU P 928       2.854   2.173  31.065  0.00  0.00      PROA  
ATOM   3775  HN  GLU P 928       3.074   3.075  30.703  0.00  0.00      PROA  
ATOM   3776  CA  GLU P 928       3.358   1.908  32.399  0.00  0.00      PROA  
ATOM   3777  HA  GLU P 928       4.146   1.172  32.337  0.00  0.00      PROA  
ATOM   3778  CB  GLU P 928       3.752   3.220  33.177  0.00  0.00      PROA  
ATOM   3779  HB1 GLU P 928       2.983   3.995  32.971  0.00  0.00      PROA  
ATOM   3780  HB2 GLU P 928       4.608   3.689  32.645  0.00  0.00      PROA  
ATOM   3781  CG  GLU P 928       4.040   3.004  34.631  0.00  0.00      PROA  
ATOM   3782  HG1 GLU P 928       4.697   2.122  34.791  0.00  0.00      PROA  
ATOM   3783  HG2 GLU P 928       3.250   2.701  35.352  0.00  0.00      PROA  
ATOM   3784  CD  GLU P 928       4.750   4.173  35.223  0.00  0.00      PROA  
ATOM   3785  OE1 GLU P 928       5.970   4.025  35.653  0.00  0.00      PROA  
ATOM   3786  OE2 GLU P 928       4.120   5.204  35.356  0.00  0.00      PROA  
ATOM   3787  C   GLU P 928       2.272   1.190  33.234  0.00  0.00      PROA  
ATOM   3788  O   GLU P 928       2.489   0.188  33.969  0.00  0.00      PROA  
ATOM   3789  N   LYS P 929       1.071   1.760  33.225  0.00  0.00      PROA  
ATOM   3790  HN  LYS P 929       0.957   2.603  32.705  0.00  0.00      PROA  
ATOM   3791  CA  LYS P 929      -0.117   1.138  33.929  0.00  0.00      PROA  
ATOM   3792  HA  LYS P 929       0.208   0.766  34.889  0.00  0.00      PROA  
ATOM   3793  CB  LYS P 929      -1.318   1.995  34.161  0.00  0.00      PROA  
ATOM   3794  HB1 LYS P 929      -2.159   1.426  34.613  0.00  0.00      PROA  
ATOM   3795  HB2 LYS P 929      -1.689   2.393  33.192  0.00  0.00      PROA  
ATOM   3796  CG  LYS P 929      -0.997   3.216  35.019  0.00  0.00      PROA  
ATOM   3797  HG1 LYS P 929      -0.234   3.826  34.491  0.00  0.00      PROA  
ATOM   3798  HG2 LYS P 929      -0.442   2.953  35.944  0.00  0.00      PROA  
ATOM   3799  CD  LYS P 929      -2.200   4.082  35.183  0.00  0.00      PROA  
ATOM   3800  HD1 LYS P 929      -2.980   3.625  35.829  0.00  0.00      PROA  
ATOM   3801  HD2 LYS P 929      -2.828   4.208  34.275  0.00  0.00      PROA  
ATOM   3802  CE  LYS P 929      -1.913   5.324  35.910  0.00  0.00      PROA  
ATOM   3803  HE1 LYS P 929      -1.371   5.055  36.842  0.00  0.00      PROA  
ATOM   3804  HE2 LYS P 929      -2.873   5.806  36.195  0.00  0.00      PROA  
ATOM   3805  NZ  LYS P 929      -1.056   6.246  35.072  0.00  0.00      PROA  
ATOM   3806  HZ1 LYS P 929      -1.497   6.344  34.135  0.00  0.00      PROA  
ATOM   3807  HZ2 LYS P 929      -0.154   5.747  34.935  0.00  0.00      PROA  
ATOM   3808  HZ3 LYS P 929      -0.936   7.211  35.441  0.00  0.00      PROA  
ATOM   3809  C   LYS P 929      -0.571  -0.143  33.196  0.00  0.00      PROA  
ATOM   3810  O   LYS P 929      -1.238  -0.989  33.841  0.00  0.00      PROA  
ATOM   3811  N   GLY P 930      -0.274  -0.484  31.930  0.00  0.00      PROA  
ATOM   3812  HN  GLY P 930       0.203   0.175  31.354  0.00  0.00      PROA  
ATOM   3813  CA  GLY P 930      -0.600  -1.792  31.329  0.00  0.00      PROA  
ATOM   3814  HA1 GLY P 930      -0.532  -2.546  32.099  0.00  0.00      PROA  
ATOM   3815  HA2 GLY P 930       0.060  -1.898  30.481  0.00  0.00      PROA  
ATOM   3816  C   GLY P 930      -2.022  -1.824  30.930  0.00  0.00      PROA  
ATOM   3817  O   GLY P 930      -2.589  -2.874  30.650  0.00  0.00      PROA  
ATOM   3818  N   GLU P 931      -2.680  -0.650  30.893  0.00  0.00      PROA  
ATOM   3819  HN  GLU P 931      -2.313   0.173  31.318  0.00  0.00      PROA  
ATOM   3820  CA  GLU P 931      -3.958  -0.435  30.271  0.00  0.00      PROA  
ATOM   3821  HA  GLU P 931      -4.603  -1.262  30.528  0.00  0.00      PROA  
ATOM   3822  CB  GLU P 931      -4.281   0.930  30.841  0.00  0.00      PROA  
ATOM   3823  HB1 GLU P 931      -5.133   1.376  30.284  0.00  0.00      PROA  
ATOM   3824  HB2 GLU P 931      -3.480   1.696  30.768  0.00  0.00      PROA  
ATOM   3825  CG  GLU P 931      -4.682   0.695  32.247  0.00  0.00      PROA  
ATOM   3826  HG1 GLU P 931      -3.767   0.542  32.858  0.00  0.00      PROA  
ATOM   3827  HG2 GLU P 931      -5.425  -0.115  32.409  0.00  0.00      PROA  
ATOM   3828  CD  GLU P 931      -5.319   1.931  32.883  0.00  0.00      PROA  
ATOM   3829  OE1 GLU P 931      -6.527   2.240  32.496  0.00  0.00      PROA  
ATOM   3830  OE2 GLU P 931      -4.774   2.489  33.809  0.00  0.00      PROA  
ATOM   3831  C   GLU P 931      -3.842  -0.506  28.778  0.00  0.00      PROA  
ATOM   3832  O   GLU P 931      -3.135   0.264  28.098  0.00  0.00      PROA  
ATOM   3833  N   ARG P 932      -4.508  -1.507  28.186  0.00  0.00      PROA  
ATOM   3834  HN  ARG P 932      -4.980  -2.204  28.720  0.00  0.00      PROA  
ATOM   3835  CA  ARG P 932      -4.508  -1.707  26.750  0.00  0.00      PROA  
ATOM   3836  HA  ARG P 932      -3.541  -1.437  26.351  0.00  0.00      PROA  
ATOM   3837  CB  ARG P 932      -4.586  -3.209  26.387  0.00  0.00      PROA  
ATOM   3838  HB1 ARG P 932      -4.783  -3.302  25.298  0.00  0.00      PROA  
ATOM   3839  HB2 ARG P 932      -5.418  -3.712  26.926  0.00  0.00      PROA  
ATOM   3840  CG  ARG P 932      -3.370  -4.125  26.480  0.00  0.00      PROA  
ATOM   3841  HG1 ARG P 932      -2.723  -3.716  25.675  0.00  0.00      PROA  
ATOM   3842  HG2 ARG P 932      -3.667  -5.173  26.259  0.00  0.00      PROA  
ATOM   3843  CD  ARG P 932      -2.673  -4.135  27.879  0.00  0.00      PROA  
ATOM   3844  HD1 ARG P 932      -3.437  -4.417  28.635  0.00  0.00      PROA  
ATOM   3845  HD2 ARG P 932      -2.168  -3.204  28.215  0.00  0.00      PROA  
ATOM   3846  NE  ARG P 932      -1.534  -5.123  27.886  0.00  0.00      PROA  
ATOM   3847  HE  ARG P 932      -0.900  -5.220  27.118  0.00  0.00      PROA  
ATOM   3848  CZ  ARG P 932      -1.062  -5.641  29.004  0.00  0.00      PROA  
ATOM   3849  NH1 ARG P 932      -1.531  -5.346  30.185  0.00  0.00      PROA  
ATOM   3850 HH11 ARG P 932      -2.187  -4.595  30.255  0.00  0.00      PROA  
ATOM   3851 HH12 ARG P 932      -0.953  -5.547  30.977  0.00  0.00      PROA  
ATOM   3852  NH2 ARG P 932      -0.162  -6.582  28.770  0.00  0.00      PROA  
ATOM   3853 HH21 ARG P 932       0.274  -7.010  29.562  0.00  0.00      PROA  
ATOM   3854 HH22 ARG P 932       0.186  -6.614  27.834  0.00  0.00      PROA  
ATOM   3855  C   ARG P 932      -5.624  -0.946  26.027  0.00  0.00      PROA  
ATOM   3856  O   ARG P 932      -6.539  -0.357  26.640  0.00  0.00      PROA  
ATOM   3857  N   LEU P 933      -5.547  -0.990  24.634  0.00  0.00      PROA  
ATOM   3858  HN  LEU P 933      -4.732  -1.385  24.216  0.00  0.00      PROA  
ATOM   3859  CA  LEU P 933      -6.558  -0.417  23.657  0.00  0.00      PROA  
ATOM   3860  HA  LEU P 933      -6.744   0.575  24.040  0.00  0.00      PROA  
ATOM   3861  CB  LEU P 933      -6.066  -0.396  22.208  0.00  0.00      PROA  
ATOM   3862  HB1 LEU P 933      -6.892  -0.082  21.535  0.00  0.00      PROA  
ATOM   3863  HB2 LEU P 933      -5.803  -1.405  21.824  0.00  0.00      PROA  
ATOM   3864  CG  LEU P 933      -4.994   0.686  21.855  0.00  0.00      PROA  
ATOM   3865  HG  LEU P 933      -5.373   1.590  22.377  0.00  0.00      PROA  
ATOM   3866  CD1 LEU P 933      -3.637   0.170  22.231  0.00  0.00      PROA  
ATOM   3867 HD11 LEU P 933      -2.917   0.908  21.818  0.00  0.00      PROA  
ATOM   3868 HD12 LEU P 933      -3.396  -0.805  21.756  0.00  0.00      PROA  
ATOM   3869 HD13 LEU P 933      -3.490   0.093  23.330  0.00  0.00      PROA  
ATOM   3870  CD2 LEU P 933      -5.058   0.890  20.263  0.00  0.00      PROA  
ATOM   3871 HD21 LEU P 933      -4.176   1.520  20.016  0.00  0.00      PROA  
ATOM   3872 HD22 LEU P 933      -6.032   1.333  19.965  0.00  0.00      PROA  
ATOM   3873 HD23 LEU P 933      -5.040  -0.074  19.711  0.00  0.00      PROA  
ATOM   3874  C   LEU P 933      -7.824  -1.282  23.634  0.00  0.00      PROA  
ATOM   3875  O   LEU P 933      -7.722  -2.506  23.573  0.00  0.00      PROA  
ATOM   3876  N   PRO P 934      -9.088  -0.759  23.809  0.00  0.00      PROA  
ATOM   3877  CD  PRO P 934      -9.293   0.719  23.909  0.00  0.00      PROA  
ATOM   3878  HD1 PRO P 934      -9.177   1.208  22.918  0.00  0.00      PROA  
ATOM   3879  HD2 PRO P 934      -8.584   1.182  24.628  0.00  0.00      PROA  
ATOM   3880  CA  PRO P 934     -10.329  -1.474  24.058  0.00  0.00      PROA  
ATOM   3881  HA  PRO P 934     -10.391  -1.810  25.082  0.00  0.00      PROA  
ATOM   3882  CB  PRO P 934     -11.393  -0.339  23.912  0.00  0.00      PROA  
ATOM   3883  HB1 PRO P 934     -12.327  -0.688  24.402  0.00  0.00      PROA  
ATOM   3884  HB2 PRO P 934     -11.799  -0.109  22.903  0.00  0.00      PROA  
ATOM   3885  CG  PRO P 934     -10.680   0.863  24.505  0.00  0.00      PROA  
ATOM   3886  HG1 PRO P 934     -11.216   1.832  24.409  0.00  0.00      PROA  
ATOM   3887  HG2 PRO P 934     -10.491   0.737  25.592  0.00  0.00      PROA  
ATOM   3888  C   PRO P 934     -10.569  -2.650  23.103  0.00  0.00      PROA  
ATOM   3889  O   PRO P 934     -10.189  -2.513  21.934  0.00  0.00      PROA  
ATOM   3890  N   GLN P 935     -11.164  -3.725  23.580  0.00  0.00      PROA  
ATOM   3891  HN  GLN P 935     -11.362  -3.771  24.556  0.00  0.00      PROA  
ATOM   3892  CA  GLN P 935     -11.405  -4.896  22.781  0.00  0.00      PROA  
ATOM   3893  HA  GLN P 935     -10.435  -5.225  22.439  0.00  0.00      PROA  
ATOM   3894  CB  GLN P 935     -11.878  -6.059  23.689  0.00  0.00      PROA  
ATOM   3895  HB1 GLN P 935     -12.580  -5.689  24.466  0.00  0.00      PROA  
ATOM   3896  HB2 GLN P 935     -11.021  -6.475  24.261  0.00  0.00      PROA  
ATOM   3897  CG  GLN P 935     -12.549  -7.265  22.985  0.00  0.00      PROA  
ATOM   3898  HG1 GLN P 935     -11.767  -7.916  22.541  0.00  0.00      PROA  
ATOM   3899  HG2 GLN P 935     -13.251  -7.060  22.148  0.00  0.00      PROA  
ATOM   3900  CD  GLN P 935     -13.417  -8.206  23.872  0.00  0.00      PROA  
ATOM   3901  OE1 GLN P 935     -12.864  -9.160  24.532  0.00  0.00      PROA  
ATOM   3902  NE2 GLN P 935     -14.807  -7.879  23.931  0.00  0.00      PROA  
ATOM   3903 HE21 GLN P 935     -15.465  -8.400  24.474  0.00  0.00      PROA  
ATOM   3904 HE22 GLN P 935     -15.084  -7.120  23.342  0.00  0.00      PROA  
ATOM   3905  C   GLN P 935     -12.248  -4.670  21.430  0.00  0.00      PROA  
ATOM   3906  O   GLN P 935     -13.397  -4.184  21.578  0.00  0.00      PROA  
ATOM   3907  N   PRO P 936     -11.819  -4.904  20.204  0.00  0.00      PROA  
ATOM   3908  CD  PRO P 936     -10.405  -5.150  19.801  0.00  0.00      PROA  
ATOM   3909  HD1 PRO P 936     -10.123  -6.201  20.025  0.00  0.00      PROA  
ATOM   3910  HD2 PRO P 936      -9.734  -4.464  20.362  0.00  0.00      PROA  
ATOM   3911  CA  PRO P 936     -12.656  -4.561  19.071  0.00  0.00      PROA  
ATOM   3912  HA  PRO P 936     -12.770  -3.487  19.038  0.00  0.00      PROA  
ATOM   3913  CB  PRO P 936     -11.808  -5.080  17.904  0.00  0.00      PROA  
ATOM   3914  HB1 PRO P 936     -11.971  -4.375  17.061  0.00  0.00      PROA  
ATOM   3915  HB2 PRO P 936     -12.131  -6.107  17.631  0.00  0.00      PROA  
ATOM   3916  CG  PRO P 936     -10.330  -5.036  18.338  0.00  0.00      PROA  
ATOM   3917  HG1 PRO P 936      -9.612  -5.771  17.914  0.00  0.00      PROA  
ATOM   3918  HG2 PRO P 936     -10.098  -4.007  17.989  0.00  0.00      PROA  
ATOM   3919  C   PRO P 936     -14.123  -5.208  19.105  0.00  0.00      PROA  
ATOM   3920  O   PRO P 936     -14.398  -6.331  19.506  0.00  0.00      PROA  
ATOM   3921  N   PRO P 937     -15.229  -4.442  18.698  0.00  0.00      PROA  
ATOM   3922  CD  PRO P 937     -15.218  -3.104  18.151  0.00  0.00      PROA  
ATOM   3923  HD1 PRO P 937     -14.971  -3.142  17.068  0.00  0.00      PROA  
ATOM   3924  HD2 PRO P 937     -14.568  -2.430  18.749  0.00  0.00      PROA  
ATOM   3925  CA  PRO P 937     -16.541  -4.947  19.025  0.00  0.00      PROA  
ATOM   3926  HA  PRO P 937     -16.600  -5.064  20.097  0.00  0.00      PROA  
ATOM   3927  CB  PRO P 937     -17.566  -3.881  18.432  0.00  0.00      PROA  
ATOM   3928  HB1 PRO P 937     -18.359  -3.697  19.189  0.00  0.00      PROA  
ATOM   3929  HB2 PRO P 937     -17.998  -4.226  17.468  0.00  0.00      PROA  
ATOM   3930  CG  PRO P 937     -16.644  -2.658  18.324  0.00  0.00      PROA  
ATOM   3931  HG1 PRO P 937     -16.961  -1.989  17.495  0.00  0.00      PROA  
ATOM   3932  HG2 PRO P 937     -16.796  -2.041  19.236  0.00  0.00      PROA  
ATOM   3933  C   PRO P 937     -16.919  -6.218  18.225  0.00  0.00      PROA  
ATOM   3934  O   PRO P 937     -17.798  -6.966  18.638  0.00  0.00      PROA  
ATOM   3935  N   ILE P 938     -16.123  -6.572  17.178  0.00  0.00      PROA  
ATOM   3936  HN  ILE P 938     -15.411  -5.950  16.861  0.00  0.00      PROA  
ATOM   3937  CA  ILE P 938     -16.405  -7.693  16.361  0.00  0.00      PROA  
ATOM   3938  HA  ILE P 938     -17.404  -8.073  16.517  0.00  0.00      PROA  
ATOM   3939  CB  ILE P 938     -16.273  -7.324  14.869  0.00  0.00      PROA  
ATOM   3940  HB  ILE P 938     -16.153  -8.257  14.278  0.00  0.00      PROA  
ATOM   3941  CG2 ILE P 938     -17.379  -6.334  14.379  0.00  0.00      PROA  
ATOM   3942 HG21 ILE P 938     -18.367  -6.841  14.412  0.00  0.00      PROA  
ATOM   3943 HG22 ILE P 938     -17.307  -6.016  13.317  0.00  0.00      PROA  
ATOM   3944 HG23 ILE P 938     -17.389  -5.469  15.076  0.00  0.00      PROA  
ATOM   3945  CG1 ILE P 938     -14.880  -6.614  14.566  0.00  0.00      PROA  
ATOM   3946 HG11 ILE P 938     -14.035  -7.108  15.092  0.00  0.00      PROA  
ATOM   3947 HG12 ILE P 938     -14.838  -5.564  14.927  0.00  0.00      PROA  
ATOM   3948  CD  ILE P 938     -14.408  -6.814  13.086  0.00  0.00      PROA  
ATOM   3949  HD1 ILE P 938     -13.478  -6.284  12.788  0.00  0.00      PROA  
ATOM   3950  HD2 ILE P 938     -15.202  -6.364  12.453  0.00  0.00      PROA  
ATOM   3951  HD3 ILE P 938     -14.368  -7.892  12.821  0.00  0.00      PROA  
ATOM   3952  C   ILE P 938     -15.401  -8.825  16.592  0.00  0.00      PROA  
ATOM   3953  O   ILE P 938     -15.348  -9.819  15.879  0.00  0.00      PROA  
ATOM   3954  N   CYS P 939     -14.592  -8.699  17.702  0.00  0.00      PROA  
ATOM   3955  HN  CYS P 939     -14.741  -7.929  18.317  0.00  0.00      PROA  
ATOM   3956  CA  CYS P 939     -13.560  -9.718  18.030  0.00  0.00      PROA  
ATOM   3957  HA  CYS P 939     -13.561 -10.411  17.202  0.00  0.00      PROA  
ATOM   3958  CB  CYS P 939     -12.129  -9.091  18.246  0.00  0.00      PROA  
ATOM   3959  HB1 CYS P 939     -11.445  -9.783  18.782  0.00  0.00      PROA  
ATOM   3960  HB2 CYS P 939     -12.365  -8.275  18.962  0.00  0.00      PROA  
ATOM   3961  SG  CYS P 939     -11.371  -8.638  16.587  0.00  0.00      PROA  
ATOM   3962  HG1 CYS P 939     -11.339  -9.849  16.050  0.00  0.00      PROA  
ATOM   3963  C   CYS P 939     -13.902 -10.602  19.228  0.00  0.00      PROA  
ATOM   3964  O   CYS P 939     -14.077 -10.123  20.315  0.00  0.00      PROA  
ATOM   3965  N   THR P 940     -13.808 -11.941  19.003  0.00  0.00      PROA  
ATOM   3966  HN  THR P 940     -13.750 -12.271  18.064  0.00  0.00      PROA  
ATOM   3967  CA  THR P 940     -13.637 -12.862  20.118  0.00  0.00      PROA  
ATOM   3968  HA  THR P 940     -14.408 -12.607  20.830  0.00  0.00      PROA  
ATOM   3969  CB  THR P 940     -13.766 -14.344  19.758  0.00  0.00      PROA  
ATOM   3970  HB  THR P 940     -14.630 -14.463  19.069  0.00  0.00      PROA  
ATOM   3971  OG1 THR P 940     -14.148 -15.087  20.900  0.00  0.00      PROA  
ATOM   3972  HG1 THR P 940     -15.059 -15.339  20.736  0.00  0.00      PROA  
ATOM   3973  CG2 THR P 940     -12.568 -15.044  19.163  0.00  0.00      PROA  
ATOM   3974 HG21 THR P 940     -13.053 -15.927  18.695  0.00  0.00      PROA  
ATOM   3975 HG22 THR P 940     -11.862 -15.396  19.945  0.00  0.00      PROA  
ATOM   3976 HG23 THR P 940     -12.045 -14.314  18.509  0.00  0.00      PROA  
ATOM   3977  C   THR P 940     -12.348 -12.674  20.869  0.00  0.00      PROA  
ATOM   3978  O   THR P 940     -11.395 -12.197  20.203  0.00  0.00      PROA  
ATOM   3979  N   ILE P 941     -12.186 -13.034  22.178  0.00  0.00      PROA  
ATOM   3980  HN  ILE P 941     -12.933 -13.546  22.595  0.00  0.00      PROA  
ATOM   3981  CA  ILE P 941     -11.008 -12.694  22.952  0.00  0.00      PROA  
ATOM   3982  HA  ILE P 941     -10.959 -11.615  22.969  0.00  0.00      PROA  
ATOM   3983  CB  ILE P 941     -11.089 -12.966  24.402  0.00  0.00      PROA  
ATOM   3984  HB  ILE P 941     -11.801 -12.226  24.828  0.00  0.00      PROA  
ATOM   3985  CG2 ILE P 941     -11.464 -14.392  24.654  0.00  0.00      PROA  
ATOM   3986 HG21 ILE P 941     -10.861 -15.161  24.124  0.00  0.00      PROA  
ATOM   3987 HG22 ILE P 941     -12.548 -14.458  24.421  0.00  0.00      PROA  
ATOM   3988 HG23 ILE P 941     -11.257 -14.626  25.721  0.00  0.00      PROA  
ATOM   3989  CG1 ILE P 941      -9.926 -12.463  25.208  0.00  0.00      PROA  
ATOM   3990 HG11 ILE P 941      -9.717 -11.421  24.883  0.00  0.00      PROA  
ATOM   3991 HG12 ILE P 941      -8.972 -13.017  25.076  0.00  0.00      PROA  
ATOM   3992  CD  ILE P 941     -10.252 -12.255  26.753  0.00  0.00      PROA  
ATOM   3993  HD1 ILE P 941     -10.427 -13.190  27.327  0.00  0.00      PROA  
ATOM   3994  HD2 ILE P 941     -11.223 -11.716  26.742  0.00  0.00      PROA  
ATOM   3995  HD3 ILE P 941      -9.500 -11.636  27.288  0.00  0.00      PROA  
ATOM   3996  C   ILE P 941      -9.722 -13.184  22.344  0.00  0.00      PROA  
ATOM   3997  O   ILE P 941      -8.706 -12.538  22.373  0.00  0.00      PROA  
ATOM   3998  N   ASP P 942      -9.763 -14.335  21.697  0.00  0.00      PROA  
ATOM   3999  HN  ASP P 942     -10.602 -14.866  21.609  0.00  0.00      PROA  
ATOM   4000  CA  ASP P 942      -8.641 -14.941  20.985  0.00  0.00      PROA  
ATOM   4001  HA  ASP P 942      -7.903 -14.926  21.774  0.00  0.00      PROA  
ATOM   4002  CB  ASP P 942      -8.891 -16.346  20.530  0.00  0.00      PROA  
ATOM   4003  HB1 ASP P 942      -8.133 -16.803  19.860  0.00  0.00      PROA  
ATOM   4004  HB2 ASP P 942      -9.792 -16.290  19.881  0.00  0.00      PROA  
ATOM   4005  CG  ASP P 942      -9.132 -17.315  21.619  0.00  0.00      PROA  
ATOM   4006  OD1 ASP P 942      -8.408 -17.399  22.697  0.00  0.00      PROA  
ATOM   4007  OD2 ASP P 942      -9.954 -18.306  21.389  0.00  0.00      PROA  
ATOM   4008  C   ASP P 942      -7.963 -14.057  19.925  0.00  0.00      PROA  
ATOM   4009  O   ASP P 942      -6.748 -14.068  19.755  0.00  0.00      PROA  
ATOM   4010  N   VAL P 943      -8.809 -13.230  19.168  0.00  0.00      PROA  
ATOM   4011  HN  VAL P 943      -9.763 -13.082  19.417  0.00  0.00      PROA  
ATOM   4012  CA  VAL P 943      -8.164 -12.204  18.286  0.00  0.00      PROA  
ATOM   4013  HA  VAL P 943      -7.235 -12.564  17.870  0.00  0.00      PROA  
ATOM   4014  CB  VAL P 943      -9.091 -11.878  17.078  0.00  0.00      PROA  
ATOM   4015  HB  VAL P 943      -9.831 -11.139  17.456  0.00  0.00      PROA  
ATOM   4016  CG1 VAL P 943      -8.311 -11.092  15.977  0.00  0.00      PROA  
ATOM   4017 HG11 VAL P 943      -7.899 -10.094  16.237  0.00  0.00      PROA  
ATOM   4018 HG12 VAL P 943      -8.993 -10.967  15.109  0.00  0.00      PROA  
ATOM   4019 HG13 VAL P 943      -7.411 -11.570  15.534  0.00  0.00      PROA  
ATOM   4020  CG2 VAL P 943      -9.874 -13.010  16.512  0.00  0.00      PROA  
ATOM   4021 HG21 VAL P 943     -10.519 -12.703  15.661  0.00  0.00      PROA  
ATOM   4022 HG22 VAL P 943     -10.538 -13.450  17.287  0.00  0.00      PROA  
ATOM   4023 HG23 VAL P 943      -9.166 -13.801  16.183  0.00  0.00      PROA  
ATOM   4024  C   VAL P 943      -7.765 -10.945  18.912  0.00  0.00      PROA  
ATOM   4025  O   VAL P 943      -6.926 -10.220  18.403  0.00  0.00      PROA  
ATOM   4026  N   TYR P 944      -8.336 -10.693  20.050  0.00  0.00      PROA  
ATOM   4027  HN  TYR P 944      -9.131 -11.156  20.434  0.00  0.00      PROA  
ATOM   4028  CA  TYR P 944      -7.825  -9.606  20.842  0.00  0.00      PROA  
ATOM   4029  HA  TYR P 944      -7.845  -8.780  20.147  0.00  0.00      PROA  
ATOM   4030  CB  TYR P 944      -8.795  -9.432  22.035  0.00  0.00      PROA  
ATOM   4031  HB1 TYR P 944      -8.663 -10.244  22.782  0.00  0.00      PROA  
ATOM   4032  HB2 TYR P 944      -9.817  -9.577  21.625  0.00  0.00      PROA  
ATOM   4033  CG  TYR P 944      -8.583  -8.098  22.670  0.00  0.00      PROA  
ATOM   4034  CD1 TYR P 944      -8.708  -8.091  24.077  0.00  0.00      PROA  
ATOM   4035  HD1 TYR P 944      -8.976  -8.991  24.610  0.00  0.00      PROA  
ATOM   4036  CE1 TYR P 944      -8.460  -6.968  24.875  0.00  0.00      PROA  
ATOM   4037  HE1 TYR P 944      -8.470  -7.076  25.949  0.00  0.00      PROA  
ATOM   4038  CZ  TYR P 944      -8.001  -5.781  24.265  0.00  0.00      PROA  
ATOM   4039  OH  TYR P 944      -7.583  -4.613  25.005  0.00  0.00      PROA  
ATOM   4040  HH  TYR P 944      -7.521  -3.835  24.446  0.00  0.00      PROA  
ATOM   4041  CD2 TYR P 944      -8.103  -6.936  22.027  0.00  0.00      PROA  
ATOM   4042  HD2 TYR P 944      -7.857  -6.895  20.976  0.00  0.00      PROA  
ATOM   4043  CE2 TYR P 944      -7.723  -5.806  22.868  0.00  0.00      PROA  
ATOM   4044  HE2 TYR P 944      -7.410  -4.873  22.423  0.00  0.00      PROA  
ATOM   4045  C   TYR P 944      -6.416  -9.921  21.354  0.00  0.00      PROA  
ATOM   4046  O   TYR P 944      -5.484  -9.121  21.308  0.00  0.00      PROA  
ATOM   4047  N   MET P 945      -6.289 -11.177  21.798  0.00  0.00      PROA  
ATOM   4048  HN  MET P 945      -7.081 -11.740  22.019  0.00  0.00      PROA  
ATOM   4049  CA  MET P 945      -5.106 -11.542  22.473  0.00  0.00      PROA  
ATOM   4050  HA  MET P 945      -4.892 -10.890  23.308  0.00  0.00      PROA  
ATOM   4051  CB  MET P 945      -5.144 -12.915  23.231  0.00  0.00      PROA  
ATOM   4052  HB1 MET P 945      -4.118 -13.035  23.641  0.00  0.00      PROA  
ATOM   4053  HB2 MET P 945      -5.425 -13.671  22.467  0.00  0.00      PROA  
ATOM   4054  CG  MET P 945      -6.144 -12.876  24.425  0.00  0.00      PROA  
ATOM   4055  HG1 MET P 945      -6.376 -13.917  24.736  0.00  0.00      PROA  
ATOM   4056  HG2 MET P 945      -7.137 -12.432  24.195  0.00  0.00      PROA  
ATOM   4057  SD  MET P 945      -5.430 -11.959  25.781  0.00  0.00      PROA  
ATOM   4058  CE  MET P 945      -6.999 -11.810  26.678  0.00  0.00      PROA  
ATOM   4059  HE1 MET P 945      -7.703 -11.257  26.021  0.00  0.00      PROA  
ATOM   4060  HE2 MET P 945      -6.918 -11.189  27.596  0.00  0.00      PROA  
ATOM   4061  HE3 MET P 945      -7.499 -12.786  26.852  0.00  0.00      PROA  
ATOM   4062  C   MET P 945      -3.812 -11.452  21.648  0.00  0.00      PROA  
ATOM   4063  O   MET P 945      -2.841 -10.975  22.227  0.00  0.00      PROA  
ATOM   4064  N   ILE P 946      -3.775 -11.794  20.372  0.00  0.00      PROA  
ATOM   4065  HN  ILE P 946      -4.586 -12.257  20.022  0.00  0.00      PROA  
ATOM   4066  CA  ILE P 946      -2.689 -11.610  19.385  0.00  0.00      PROA  
ATOM   4067  HA  ILE P 946      -1.774 -12.069  19.728  0.00  0.00      PROA  
ATOM   4068  CB  ILE P 946      -3.034 -12.232  18.059  0.00  0.00      PROA  
ATOM   4069  HB  ILE P 946      -3.347 -13.285  18.227  0.00  0.00      PROA  
ATOM   4070  CG2 ILE P 946      -4.222 -11.521  17.377  0.00  0.00      PROA  
ATOM   4071 HG21 ILE P 946      -4.437 -11.841  16.335  0.00  0.00      PROA  
ATOM   4072 HG22 ILE P 946      -4.070 -10.432  17.220  0.00  0.00      PROA  
ATOM   4073 HG23 ILE P 946      -5.123 -11.742  17.989  0.00  0.00      PROA  
ATOM   4074  CG1 ILE P 946      -1.829 -12.291  17.022  0.00  0.00      PROA  
ATOM   4075 HG11 ILE P 946      -0.917 -12.590  17.581  0.00  0.00      PROA  
ATOM   4076 HG12 ILE P 946      -1.599 -11.290  16.598  0.00  0.00      PROA  
ATOM   4077  CD  ILE P 946      -2.096 -13.324  15.880  0.00  0.00      PROA  
ATOM   4078  HD1 ILE P 946      -1.236 -13.339  15.177  0.00  0.00      PROA  
ATOM   4079  HD2 ILE P 946      -3.045 -13.068  15.362  0.00  0.00      PROA  
ATOM   4080  HD3 ILE P 946      -2.301 -14.339  16.283  0.00  0.00      PROA  
ATOM   4081  C   ILE P 946      -2.234 -10.160  19.338  0.00  0.00      PROA  
ATOM   4082  O   ILE P 946      -1.019  -9.904  19.467  0.00  0.00      PROA  
ATOM   4083  N   MET P 947      -3.272  -9.187  19.331  0.00  0.00      PROA  
ATOM   4084  HN  MET P 947      -4.230  -9.420  19.475  0.00  0.00      PROA  
ATOM   4085  CA  MET P 947      -2.991  -7.760  19.446  0.00  0.00      PROA  
ATOM   4086  HA  MET P 947      -2.278  -7.370  18.734  0.00  0.00      PROA  
ATOM   4087  CB  MET P 947      -4.255  -6.849  19.387  0.00  0.00      PROA  
ATOM   4088  HB1 MET P 947      -4.015  -5.765  19.425  0.00  0.00      PROA  
ATOM   4089  HB2 MET P 947      -4.999  -7.031  20.192  0.00  0.00      PROA  
ATOM   4090  CG  MET P 947      -5.056  -7.166  18.113  0.00  0.00      PROA  
ATOM   4091  HG1 MET P 947      -5.420  -8.200  17.936  0.00  0.00      PROA  
ATOM   4092  HG2 MET P 947      -4.363  -6.970  17.267  0.00  0.00      PROA  
ATOM   4093  SD  MET P 947      -6.385  -6.016  17.712  0.00  0.00      PROA  
ATOM   4094  CE  MET P 947      -7.297  -7.185  16.635  0.00  0.00      PROA  
ATOM   4095  HE1 MET P 947      -8.090  -7.784  17.131  0.00  0.00      PROA  
ATOM   4096  HE2 MET P 947      -6.568  -7.935  16.259  0.00  0.00      PROA  
ATOM   4097  HE3 MET P 947      -7.744  -6.696  15.743  0.00  0.00      PROA  
ATOM   4098  C   MET P 947      -2.166  -7.414  20.763  0.00  0.00      PROA  
ATOM   4099  O   MET P 947      -1.069  -6.879  20.808  0.00  0.00      PROA  
ATOM   4100  N   VAL P 948      -2.719  -7.864  21.931  0.00  0.00      PROA  
ATOM   4101  HN  VAL P 948      -3.518  -8.459  21.901  0.00  0.00      PROA  
ATOM   4102  CA  VAL P 948      -2.062  -7.651  23.194  0.00  0.00      PROA  
ATOM   4103  HA  VAL P 948      -1.949  -6.582  23.296  0.00  0.00      PROA  
ATOM   4104  CB  VAL P 948      -2.921  -8.198  24.392  0.00  0.00      PROA  
ATOM   4105  HB  VAL P 948      -3.142  -9.286  24.343  0.00  0.00      PROA  
ATOM   4106  CG1 VAL P 948      -2.175  -8.017  25.655  0.00  0.00      PROA  
ATOM   4107 HG11 VAL P 948      -1.761  -6.990  25.753  0.00  0.00      PROA  
ATOM   4108 HG12 VAL P 948      -1.359  -8.760  25.778  0.00  0.00      PROA  
ATOM   4109 HG13 VAL P 948      -2.853  -8.135  26.528  0.00  0.00      PROA  
ATOM   4110  CG2 VAL P 948      -4.280  -7.362  24.286  0.00  0.00      PROA  
ATOM   4111 HG21 VAL P 948      -4.802  -7.466  23.311  0.00  0.00      PROA  
ATOM   4112 HG22 VAL P 948      -4.057  -6.290  24.477  0.00  0.00      PROA  
ATOM   4113 HG23 VAL P 948      -4.986  -7.755  25.049  0.00  0.00      PROA  
ATOM   4114  C   VAL P 948      -0.651  -8.221  23.352  0.00  0.00      PROA  
ATOM   4115  O   VAL P 948       0.241  -7.541  23.857  0.00  0.00      PROA  
ATOM   4116  N   LYS P 949      -0.403  -9.460  22.926  0.00  0.00      PROA  
ATOM   4117  HN  LYS P 949      -1.160  -9.986  22.543  0.00  0.00      PROA  
ATOM   4118  CA  LYS P 949       0.939 -10.027  22.810  0.00  0.00      PROA  
ATOM   4119  HA  LYS P 949       1.350  -9.918  23.803  0.00  0.00      PROA  
ATOM   4120  CB  LYS P 949       0.836 -11.511  22.318  0.00  0.00      PROA  
ATOM   4121  HB1 LYS P 949       1.918 -11.760  22.278  0.00  0.00      PROA  
ATOM   4122  HB2 LYS P 949       0.280 -11.543  21.357  0.00  0.00      PROA  
ATOM   4123  CG  LYS P 949       0.153 -12.397  23.361  0.00  0.00      PROA  
ATOM   4124  HG1 LYS P 949      -0.145 -13.383  22.946  0.00  0.00      PROA  
ATOM   4125  HG2 LYS P 949      -0.814 -11.929  23.645  0.00  0.00      PROA  
ATOM   4126  CD  LYS P 949       0.932 -12.740  24.625  0.00  0.00      PROA  
ATOM   4127  HD1 LYS P 949       1.374 -11.822  25.069  0.00  0.00      PROA  
ATOM   4128  HD2 LYS P 949       1.809 -13.280  24.209  0.00  0.00      PROA  
ATOM   4129  CE  LYS P 949       0.089 -13.461  25.598  0.00  0.00      PROA  
ATOM   4130  HE1 LYS P 949      -0.496 -14.252  25.082  0.00  0.00      PROA  
ATOM   4131  HE2 LYS P 949      -0.517 -12.710  26.148  0.00  0.00      PROA  
ATOM   4132  NZ  LYS P 949       0.990 -14.088  26.466  0.00  0.00      PROA  
ATOM   4133  HZ1 LYS P 949       1.805 -13.489  26.710  0.00  0.00      PROA  
ATOM   4134  HZ2 LYS P 949       1.324 -14.917  25.933  0.00  0.00      PROA  
ATOM   4135  HZ3 LYS P 949       0.522 -14.476  27.310  0.00  0.00      PROA  
ATOM   4136  C   LYS P 949       1.913  -9.212  21.832  0.00  0.00      PROA  
ATOM   4137  O   LYS P 949       3.088  -8.984  22.161  0.00  0.00      PROA  
ATOM   4138  N   CYS P 950       1.515  -8.662  20.617  0.00  0.00      PROA  
ATOM   4139  HN  CYS P 950       0.579  -8.847  20.328  0.00  0.00      PROA  
ATOM   4140  CA  CYS P 950       2.306  -7.823  19.705  0.00  0.00      PROA  
ATOM   4141  HA  CYS P 950       3.141  -8.449  19.427  0.00  0.00      PROA  
ATOM   4142  CB  CYS P 950       1.411  -7.482  18.467  0.00  0.00      PROA  
ATOM   4143  HB1 CYS P 950       1.809  -6.617  17.894  0.00  0.00      PROA  
ATOM   4144  HB2 CYS P 950       0.432  -7.068  18.788  0.00  0.00      PROA  
ATOM   4145  SG  CYS P 950       1.114  -8.930  17.464  0.00  0.00      PROA  
ATOM   4146  HG1 CYS P 950       0.211  -9.345  18.341  0.00  0.00      PROA  
ATOM   4147  C   CYS P 950       2.768  -6.493  20.380  0.00  0.00      PROA  
ATOM   4148  O   CYS P 950       3.713  -5.813  20.024  0.00  0.00      PROA  
ATOM   4149  N   TRP P 951       1.976  -6.047  21.437  0.00  0.00      PROA  
ATOM   4150  HN  TRP P 951       1.107  -6.494  21.637  0.00  0.00      PROA  
ATOM   4151  CA  TRP P 951       2.134  -4.849  22.233  0.00  0.00      PROA  
ATOM   4152  HA  TRP P 951       2.815  -4.197  21.706  0.00  0.00      PROA  
ATOM   4153  CB  TRP P 951       0.927  -3.951  22.522  0.00  0.00      PROA  
ATOM   4154  HB1 TRP P 951       1.351  -2.999  22.905  0.00  0.00      PROA  
ATOM   4155  HB2 TRP P 951       0.343  -4.455  23.322  0.00  0.00      PROA  
ATOM   4156  CG  TRP P 951       0.081  -3.774  21.311  0.00  0.00      PROA  
ATOM   4157  CD1 TRP P 951       0.351  -3.442  19.966  0.00  0.00      PROA  
ATOM   4158  HD1 TRP P 951       1.366  -3.442  19.596  0.00  0.00      PROA  
ATOM   4159  NE1 TRP P 951      -0.852  -3.260  19.407  0.00  0.00      PROA  
ATOM   4160  HE1 TRP P 951      -0.930  -3.005  18.468  0.00  0.00      PROA  
ATOM   4161  CE2 TRP P 951      -1.888  -3.267  20.249  0.00  0.00      PROA  
ATOM   4162  CD2 TRP P 951      -1.375  -3.627  21.494  0.00  0.00      PROA  
ATOM   4163  CE3 TRP P 951      -2.207  -3.805  22.608  0.00  0.00      PROA  
ATOM   4164  HE3 TRP P 951      -1.828  -3.976  23.605  0.00  0.00      PROA  
ATOM   4165  CZ3 TRP P 951      -3.497  -3.840  22.364  0.00  0.00      PROA  
ATOM   4166  HZ3 TRP P 951      -4.189  -3.950  23.185  0.00  0.00      PROA  
ATOM   4167  CZ2 TRP P 951      -3.240  -3.198  20.012  0.00  0.00      PROA  
ATOM   4168  HZ2 TRP P 951      -3.680  -3.078  19.033  0.00  0.00      PROA  
ATOM   4169  CH2 TRP P 951      -4.052  -3.510  21.121  0.00  0.00      PROA  
ATOM   4170  HH2 TRP P 951      -5.126  -3.461  21.020  0.00  0.00      PROA  
ATOM   4171  C   TRP P 951       2.787  -5.247  23.557  0.00  0.00      PROA  
ATOM   4172  O   TRP P 951       2.592  -4.627  24.639  0.00  0.00      PROA  
ATOM   4173  N   MET P 952       3.553  -6.326  23.656  0.00  0.00      PROA  
ATOM   4174  HN  MET P 952       3.627  -6.997  22.922  0.00  0.00      PROA  
ATOM   4175  CA  MET P 952       4.364  -6.579  24.810  0.00  0.00      PROA  
ATOM   4176  HA  MET P 952       3.694  -6.426  25.643  0.00  0.00      PROA  
ATOM   4177  CB  MET P 952       4.867  -8.033  24.869  0.00  0.00      PROA  
ATOM   4178  HB1 MET P 952       5.679  -8.011  25.626  0.00  0.00      PROA  
ATOM   4179  HB2 MET P 952       5.199  -8.342  23.854  0.00  0.00      PROA  
ATOM   4180  CG  MET P 952       3.883  -9.048  25.398  0.00  0.00      PROA  
ATOM   4181  HG1 MET P 952       4.376 -10.014  25.155  0.00  0.00      PROA  
ATOM   4182  HG2 MET P 952       2.939  -9.097  24.815  0.00  0.00      PROA  
ATOM   4183  SD  MET P 952       3.558  -9.072  27.154  0.00  0.00      PROA  
ATOM   4184  CE  MET P 952       1.822  -9.525  27.145  0.00  0.00      PROA  
ATOM   4185  HE1 MET P 952       1.160  -8.985  26.434  0.00  0.00      PROA  
ATOM   4186  HE2 MET P 952       1.372  -9.381  28.150  0.00  0.00      PROA  
ATOM   4187  HE3 MET P 952       1.675 -10.566  26.784  0.00  0.00      PROA  
ATOM   4188  C   MET P 952       5.542  -5.582  25.059  0.00  0.00      PROA  
ATOM   4189  O   MET P 952       6.402  -5.417  24.182  0.00  0.00      PROA  
ATOM   4190  N   ILE P 953       5.701  -4.903  26.218  0.00  0.00      PROA  
ATOM   4191  HN  ILE P 953       5.065  -5.065  26.969  0.00  0.00      PROA  
ATOM   4192  CA  ILE P 953       6.677  -3.826  26.524  0.00  0.00      PROA  
ATOM   4193  HA  ILE P 953       6.696  -2.998  25.830  0.00  0.00      PROA  
ATOM   4194  CB  ILE P 953       6.473  -3.199  27.864  0.00  0.00      PROA  
ATOM   4195  HB  ILE P 953       6.092  -3.950  28.590  0.00  0.00      PROA  
ATOM   4196  CG2 ILE P 953       7.723  -2.645  28.676  0.00  0.00      PROA  
ATOM   4197 HG21 ILE P 953       8.472  -3.462  28.753  0.00  0.00      PROA  
ATOM   4198 HG22 ILE P 953       7.424  -2.279  29.681  0.00  0.00      PROA  
ATOM   4199 HG23 ILE P 953       8.204  -1.875  28.035  0.00  0.00      PROA  
ATOM   4200  CG1 ILE P 953       5.412  -2.014  27.771  0.00  0.00      PROA  
ATOM   4201 HG11 ILE P 953       4.678  -2.326  26.997  0.00  0.00      PROA  
ATOM   4202 HG12 ILE P 953       5.766  -0.998  27.493  0.00  0.00      PROA  
ATOM   4203  CD  ILE P 953       4.796  -1.784  29.162  0.00  0.00      PROA  
ATOM   4204  HD1 ILE P 953       4.229  -0.833  29.068  0.00  0.00      PROA  
ATOM   4205  HD2 ILE P 953       5.564  -1.599  29.943  0.00  0.00      PROA  
ATOM   4206  HD3 ILE P 953       4.071  -2.588  29.408  0.00  0.00      PROA  
ATOM   4207  C   ILE P 953       8.069  -4.368  26.372  0.00  0.00      PROA  
ATOM   4208  O   ILE P 953       8.973  -3.727  25.918  0.00  0.00      PROA  
ATOM   4209  N   ASP P 954       8.243  -5.648  26.829  0.00  0.00      PROA  
ATOM   4210  HN  ASP P 954       7.476  -6.045  27.327  0.00  0.00      PROA  
ATOM   4211  CA  ASP P 954       9.460  -6.424  26.477  0.00  0.00      PROA  
ATOM   4212  HA  ASP P 954      10.293  -5.763  26.669  0.00  0.00      PROA  
ATOM   4213  CB  ASP P 954       9.649  -7.754  27.337  0.00  0.00      PROA  
ATOM   4214  HB1 ASP P 954      10.669  -8.157  27.164  0.00  0.00      PROA  
ATOM   4215  HB2 ASP P 954       8.944  -8.553  27.022  0.00  0.00      PROA  
ATOM   4216  CG  ASP P 954       9.413  -7.639  28.801  0.00  0.00      PROA  
ATOM   4217  OD1 ASP P 954       9.609  -6.512  29.356  0.00  0.00      PROA  
ATOM   4218  OD2 ASP P 954       9.040  -8.579  29.528  0.00  0.00      PROA  
ATOM   4219  C   ASP P 954       9.410  -6.911  25.050  0.00  0.00      PROA  
ATOM   4220  O   ASP P 954       8.590  -7.743  24.643  0.00  0.00      PROA  
ATOM   4221  N   ALA P 955      10.330  -6.408  24.188  0.00  0.00      PROA  
ATOM   4222  HN  ALA P 955      10.884  -5.667  24.559  0.00  0.00      PROA  
ATOM   4223  CA  ALA P 955      10.538  -6.659  22.771  0.00  0.00      PROA  
ATOM   4224  HA  ALA P 955       9.556  -6.474  22.363  0.00  0.00      PROA  
ATOM   4225  CB  ALA P 955      11.478  -5.655  22.026  0.00  0.00      PROA  
ATOM   4226  HB1 ALA P 955      12.523  -5.836  22.355  0.00  0.00      PROA  
ATOM   4227  HB2 ALA P 955      11.086  -4.628  22.189  0.00  0.00      PROA  
ATOM   4228  HB3 ALA P 955      11.522  -5.806  20.926  0.00  0.00      PROA  
ATOM   4229  C   ALA P 955      10.887  -8.127  22.558  0.00  0.00      PROA  
ATOM   4230  O   ALA P 955      10.557  -8.600  21.501  0.00  0.00      PROA  
ATOM   4231  N   ASP P 956      11.452  -8.895  23.535  0.00  0.00      PROA  
ATOM   4232  HN  ASP P 956      11.885  -8.514  24.348  0.00  0.00      PROA  
ATOM   4233  CA  ASP P 956      11.753 -10.299  23.480  0.00  0.00      PROA  
ATOM   4234  HA  ASP P 956      12.150 -10.506  22.497  0.00  0.00      PROA  
ATOM   4235  CB  ASP P 956      12.722 -10.658  24.661  0.00  0.00      PROA  
ATOM   4236  HB1 ASP P 956      13.614  -9.999  24.594  0.00  0.00      PROA  
ATOM   4237  HB2 ASP P 956      13.013 -11.717  24.496  0.00  0.00      PROA  
ATOM   4238  CG  ASP P 956      12.088 -10.499  26.029  0.00  0.00      PROA  
ATOM   4239  OD1 ASP P 956      10.988 -11.009  26.325  0.00  0.00      PROA  
ATOM   4240  OD2 ASP P 956      12.747  -9.851  26.871  0.00  0.00      PROA  
ATOM   4241  C   ASP P 956      10.461 -11.107  23.492  0.00  0.00      PROA  
ATOM   4242  O   ASP P 956      10.421 -12.244  22.939  0.00  0.00      PROA  
ATOM   4243  N   SER P 957       9.334 -10.540  23.954  0.00  0.00      PROA  
ATOM   4244  HN  SER P 957       9.349  -9.611  24.316  0.00  0.00      PROA  
ATOM   4245  CA  SER P 957       8.018 -11.172  24.031  0.00  0.00      PROA  
ATOM   4246  HA  SER P 957       8.162 -12.243  24.030  0.00  0.00      PROA  
ATOM   4247  CB  SER P 957       7.516 -10.790  25.401  0.00  0.00      PROA  
ATOM   4248  HB1 SER P 957       6.505 -11.229  25.537  0.00  0.00      PROA  
ATOM   4249  HB2 SER P 957       7.506  -9.683  25.495  0.00  0.00      PROA  
ATOM   4250  OG  SER P 957       8.337 -11.331  26.447  0.00  0.00      PROA  
ATOM   4251  HG1 SER P 957       9.215 -11.006  26.234  0.00  0.00      PROA  
ATOM   4252  C   SER P 957       7.020 -10.878  22.941  0.00  0.00      PROA  
ATOM   4253  O   SER P 957       5.915 -11.408  22.918  0.00  0.00      PROA  
ATOM   4254  N   ARG P 958       7.457 -10.053  21.926  0.00  0.00      PROA  
ATOM   4255  HN  ARG P 958       8.362  -9.636  21.893  0.00  0.00      PROA  
ATOM   4256  CA  ARG P 958       6.636  -9.798  20.730  0.00  0.00      PROA  
ATOM   4257  HA  ARG P 958       5.625  -9.856  21.106  0.00  0.00      PROA  
ATOM   4258  CB  ARG P 958       7.029  -8.527  20.131  0.00  0.00      PROA  
ATOM   4259  HB1 ARG P 958       6.475  -8.257  19.207  0.00  0.00      PROA  
ATOM   4260  HB2 ARG P 958       8.118  -8.498  19.913  0.00  0.00      PROA  
ATOM   4261  CG  ARG P 958       6.793  -7.344  21.130  0.00  0.00      PROA  
ATOM   4262  HG1 ARG P 958       7.234  -7.460  22.143  0.00  0.00      PROA  
ATOM   4263  HG2 ARG P 958       5.711  -7.333  21.381  0.00  0.00      PROA  
ATOM   4264  CD  ARG P 958       6.991  -5.927  20.550  0.00  0.00      PROA  
ATOM   4265  HD1 ARG P 958       6.043  -5.419  20.271  0.00  0.00      PROA  
ATOM   4266  HD2 ARG P 958       7.773  -6.049  19.771  0.00  0.00      PROA  
ATOM   4267  NE  ARG P 958       7.466  -5.148  21.725  0.00  0.00      PROA  
ATOM   4268  HE  ARG P 958       7.120  -5.484  22.602  0.00  0.00      PROA  
ATOM   4269  CZ  ARG P 958       8.313  -4.111  21.743  0.00  0.00      PROA  
ATOM   4270  NH1 ARG P 958       8.363  -3.449  22.894  0.00  0.00      PROA  
ATOM   4271 HH11 ARG P 958       7.862  -3.892  23.638  0.00  0.00      PROA  
ATOM   4272 HH12 ARG P 958       9.031  -2.724  23.060  0.00  0.00      PROA  
ATOM   4273  NH2 ARG P 958       9.041  -3.704  20.722  0.00  0.00      PROA  
ATOM   4274 HH21 ARG P 958       8.997  -4.038  19.781  0.00  0.00      PROA  
ATOM   4275 HH22 ARG P 958       9.739  -3.009  20.894  0.00  0.00      PROA  
ATOM   4276  C   ARG P 958       6.876 -11.009  19.756  0.00  0.00      PROA  
ATOM   4277  O   ARG P 958       8.054 -11.343  19.534  0.00  0.00      PROA  
ATOM   4278  N   PRO P 959       5.793 -11.675  19.177  0.00  0.00      PROA  
ATOM   4279  CD  PRO P 959       4.484 -11.576  19.737  0.00  0.00      PROA  
ATOM   4280  HD1 PRO P 959       4.104 -10.585  19.409  0.00  0.00      PROA  
ATOM   4281  HD2 PRO P 959       4.528 -11.623  20.846  0.00  0.00      PROA  
ATOM   4282  CA  PRO P 959       5.876 -12.712  18.170  0.00  0.00      PROA  
ATOM   4283  HA  PRO P 959       6.312 -13.604  18.594  0.00  0.00      PROA  
ATOM   4284  CB  PRO P 959       4.428 -12.976  17.781  0.00  0.00      PROA  
ATOM   4285  HB1 PRO P 959       4.208 -14.031  17.509  0.00  0.00      PROA  
ATOM   4286  HB2 PRO P 959       4.184 -12.287  16.944  0.00  0.00      PROA  
ATOM   4287  CG  PRO P 959       3.601 -12.610  19.041  0.00  0.00      PROA  
ATOM   4288  HG1 PRO P 959       2.579 -12.204  18.886  0.00  0.00      PROA  
ATOM   4289  HG2 PRO P 959       3.464 -13.574  19.576  0.00  0.00      PROA  
ATOM   4290  C   PRO P 959       6.752 -12.268  17.059  0.00  0.00      PROA  
ATOM   4291  O   PRO P 959       6.780 -11.097  16.847  0.00  0.00      PROA  
ATOM   4292  N   LYS P 960       7.446 -13.199  16.377  0.00  0.00      PROA  
ATOM   4293  HN  LYS P 960       7.332 -14.138  16.694  0.00  0.00      PROA  
ATOM   4294  CA  LYS P 960       8.031 -12.983  15.023  0.00  0.00      PROA  
ATOM   4295  HA  LYS P 960       8.454 -11.990  14.996  0.00  0.00      PROA  
ATOM   4296  CB  LYS P 960       9.192 -13.987  14.815  0.00  0.00      PROA  
ATOM   4297  HB1 LYS P 960       9.573 -13.730  13.804  0.00  0.00      PROA  
ATOM   4298  HB2 LYS P 960       8.841 -15.040  14.852  0.00  0.00      PROA  
ATOM   4299  CG  LYS P 960      10.323 -13.908  15.847  0.00  0.00      PROA  
ATOM   4300  HG1 LYS P 960      11.142 -14.486  15.369  0.00  0.00      PROA  
ATOM   4301  HG2 LYS P 960      10.049 -14.480  16.760  0.00  0.00      PROA  
ATOM   4302  CD  LYS P 960      10.685 -12.510  16.217  0.00  0.00      PROA  
ATOM   4303  HD1 LYS P 960       9.816 -12.035  16.721  0.00  0.00      PROA  
ATOM   4304  HD2 LYS P 960      10.819 -11.830  15.348  0.00  0.00      PROA  
ATOM   4305  CE  LYS P 960      12.059 -12.352  16.949  0.00  0.00      PROA  
ATOM   4306  HE1 LYS P 960      12.248 -11.286  17.201  0.00  0.00      PROA  
ATOM   4307  HE2 LYS P 960      12.750 -12.688  16.147  0.00  0.00      PROA  
ATOM   4308  NZ  LYS P 960      12.336 -13.159  18.092  0.00  0.00      PROA  
ATOM   4309  HZ1 LYS P 960      12.358 -14.180  17.897  0.00  0.00      PROA  
ATOM   4310  HZ2 LYS P 960      11.678 -12.985  18.878  0.00  0.00      PROA  
ATOM   4311  HZ3 LYS P 960      13.274 -12.911  18.465  0.00  0.00      PROA  
ATOM   4312  C   LYS P 960       7.062 -13.082  13.871  0.00  0.00      PROA  
ATOM   4313  O   LYS P 960       6.111 -13.826  13.917  0.00  0.00      PROA  
ATOM   4314  N   PHE P 961       7.221 -12.237  12.771  0.00  0.00      PROA  
ATOM   4315  HN  PHE P 961       7.973 -11.583  12.739  0.00  0.00      PROA  
ATOM   4316  CA  PHE P 961       6.288 -12.082  11.612  0.00  0.00      PROA  
ATOM   4317  HA  PHE P 961       5.349 -11.680  11.965  0.00  0.00      PROA  
ATOM   4318  CB  PHE P 961       6.819 -11.096  10.559  0.00  0.00      PROA  
ATOM   4319  HB1 PHE P 961       6.303 -11.095   9.575  0.00  0.00      PROA  
ATOM   4320  HB2 PHE P 961       7.891 -11.333  10.389  0.00  0.00      PROA  
ATOM   4321  CG  PHE P 961       6.594  -9.649  10.995  0.00  0.00      PROA  
ATOM   4322  CD1 PHE P 961       5.279  -9.148  11.178  0.00  0.00      PROA  
ATOM   4323  HD1 PHE P 961       4.421  -9.802  11.132  0.00  0.00      PROA  
ATOM   4324  CE1 PHE P 961       5.052  -7.814  11.420  0.00  0.00      PROA  
ATOM   4325  HE1 PHE P 961       4.006  -7.546  11.468  0.00  0.00      PROA  
ATOM   4326  CZ  PHE P 961       6.089  -6.957  11.457  0.00  0.00      PROA  
ATOM   4327  HZ  PHE P 961       5.813  -5.966  11.786  0.00  0.00      PROA  
ATOM   4328  CD2 PHE P 961       7.652  -8.767  11.022  0.00  0.00      PROA  
ATOM   4329  HD2 PHE P 961       8.643  -9.021  10.674  0.00  0.00      PROA  
ATOM   4330  CE2 PHE P 961       7.411  -7.411  11.347  0.00  0.00      PROA  
ATOM   4331  HE2 PHE P 961       8.264  -6.765  11.496  0.00  0.00      PROA  
ATOM   4332  C   PHE P 961       5.942 -13.426  11.021  0.00  0.00      PROA  
ATOM   4333  O   PHE P 961       4.858 -13.716  10.576  0.00  0.00      PROA  
ATOM   4334  N   ARG P 962       6.912 -14.332  11.052  0.00  0.00      PROA  
ATOM   4335  HN  ARG P 962       7.817 -14.097  11.399  0.00  0.00      PROA  
ATOM   4336  CA  ARG P 962       6.670 -15.768  10.826  0.00  0.00      PROA  
ATOM   4337  HA  ARG P 962       6.341 -15.802   9.798  0.00  0.00      PROA  
ATOM   4338  CB  ARG P 962       8.068 -16.479  10.766  0.00  0.00      PROA  
ATOM   4339  HB1 ARG P 962       8.642 -15.936   9.985  0.00  0.00      PROA  
ATOM   4340  HB2 ARG P 962       7.956 -17.535  10.437  0.00  0.00      PROA  
ATOM   4341  CG  ARG P 962       8.844 -16.397  12.106  0.00  0.00      PROA  
ATOM   4342  HG1 ARG P 962       8.483 -17.189  12.797  0.00  0.00      PROA  
ATOM   4343  HG2 ARG P 962       8.542 -15.426  12.554  0.00  0.00      PROA  
ATOM   4344  CD  ARG P 962      10.393 -16.658  12.047  0.00  0.00      PROA  
ATOM   4345  HD1 ARG P 962      10.622 -17.566  11.448  0.00  0.00      PROA  
ATOM   4346  HD2 ARG P 962      10.783 -16.729  13.085  0.00  0.00      PROA  
ATOM   4347  NE  ARG P 962      11.007 -15.492  11.432  0.00  0.00      PROA  
ATOM   4348  HE  ARG P 962      10.450 -14.716  11.137  0.00  0.00      PROA  
ATOM   4349  CZ  ARG P 962      12.297 -15.317  11.502  0.00  0.00      PROA  
ATOM   4350  NH1 ARG P 962      12.815 -14.148  11.130  0.00  0.00      PROA  
ATOM   4351 HH11 ARG P 962      12.176 -13.496  10.722  0.00  0.00      PROA  
ATOM   4352 HH12 ARG P 962      13.777 -13.907  11.263  0.00  0.00      PROA  
ATOM   4353  NH2 ARG P 962      13.217 -16.199  11.717  0.00  0.00      PROA  
ATOM   4354 HH21 ARG P 962      14.142 -15.823  11.664  0.00  0.00      PROA  
ATOM   4355 HH22 ARG P 962      13.071 -17.187  11.777  0.00  0.00      PROA  
ATOM   4356  C   ARG P 962       5.716 -16.551  11.655  0.00  0.00      PROA  
ATOM   4357  O   ARG P 962       5.063 -17.469  11.252  0.00  0.00      PROA  
ATOM   4358  N   GLU P 963       5.693 -16.240  12.938  0.00  0.00      PROA  
ATOM   4359  HN  GLU P 963       6.176 -15.493  13.389  0.00  0.00      PROA  
ATOM   4360  CA  GLU P 963       4.587 -16.865  13.772  0.00  0.00      PROA  
ATOM   4361  HA  GLU P 963       4.503 -17.927  13.594  0.00  0.00      PROA  
ATOM   4362  CB  GLU P 963       4.762 -16.496  15.291  0.00  0.00      PROA  
ATOM   4363  HB1 GLU P 963       3.955 -16.828  15.979  0.00  0.00      PROA  
ATOM   4364  HB2 GLU P 963       4.879 -15.406  15.467  0.00  0.00      PROA  
ATOM   4365  CG  GLU P 963       6.046 -17.193  15.959  0.00  0.00      PROA  
ATOM   4366  HG1 GLU P 963       6.849 -16.952  15.229  0.00  0.00      PROA  
ATOM   4367  HG2 GLU P 963       5.905 -18.293  16.026  0.00  0.00      PROA  
ATOM   4368  CD  GLU P 963       6.235 -16.581  17.276  0.00  0.00      PROA  
ATOM   4369  OE1 GLU P 963       7.091 -15.672  17.358  0.00  0.00      PROA  
ATOM   4370  OE2 GLU P 963       5.633 -17.083  18.249  0.00  0.00      PROA  
ATOM   4371  C   GLU P 963       3.274 -16.360  13.395  0.00  0.00      PROA  
ATOM   4372  O   GLU P 963       2.335 -17.146  13.271  0.00  0.00      PROA  
ATOM   4373  N   LEU P 964       3.193 -15.065  13.210  0.00  0.00      PROA  
ATOM   4374  HN  LEU P 964       4.000 -14.490  13.095  0.00  0.00      PROA  
ATOM   4375  CA  LEU P 964       1.917 -14.383  13.131  0.00  0.00      PROA  
ATOM   4376  HA  LEU P 964       1.230 -14.785  13.862  0.00  0.00      PROA  
ATOM   4377  CB  LEU P 964       1.964 -12.865  13.137  0.00  0.00      PROA  
ATOM   4378  HB1 LEU P 964       0.981 -12.388  12.940  0.00  0.00      PROA  
ATOM   4379  HB2 LEU P 964       2.508 -12.574  12.213  0.00  0.00      PROA  
ATOM   4380  CG  LEU P 964       2.482 -12.315  14.509  0.00  0.00      PROA  
ATOM   4381  HG  LEU P 964       3.330 -12.999  14.729  0.00  0.00      PROA  
ATOM   4382  CD1 LEU P 964       3.129 -10.895  14.503  0.00  0.00      PROA  
ATOM   4383 HD11 LEU P 964       3.081 -10.601  15.573  0.00  0.00      PROA  
ATOM   4384 HD12 LEU P 964       2.548 -10.133  13.941  0.00  0.00      PROA  
ATOM   4385 HD13 LEU P 964       4.189 -10.937  14.173  0.00  0.00      PROA  
ATOM   4386  CD2 LEU P 964       1.355 -12.379  15.554  0.00  0.00      PROA  
ATOM   4387 HD21 LEU P 964       0.549 -11.682  15.240  0.00  0.00      PROA  
ATOM   4388 HD22 LEU P 964       1.666 -12.168  16.600  0.00  0.00      PROA  
ATOM   4389 HD23 LEU P 964       0.878 -13.378  15.654  0.00  0.00      PROA  
ATOM   4390  C   LEU P 964       1.182 -14.809  11.846  0.00  0.00      PROA  
ATOM   4391  O   LEU P 964      -0.036 -14.954  11.833  0.00  0.00      PROA  
ATOM   4392  N   ILE P 965       1.947 -15.059  10.780  0.00  0.00      PROA  
ATOM   4393  HN  ILE P 965       2.924 -14.862  10.771  0.00  0.00      PROA  
ATOM   4394  CA  ILE P 965       1.378 -15.628   9.540  0.00  0.00      PROA  
ATOM   4395  HA  ILE P 965       0.620 -15.040   9.044  0.00  0.00      PROA  
ATOM   4396  CB  ILE P 965       2.439 -15.844   8.477  0.00  0.00      PROA  
ATOM   4397  HB  ILE P 965       3.237 -16.468   8.934  0.00  0.00      PROA  
ATOM   4398  CG2 ILE P 965       1.808 -16.361   7.225  0.00  0.00      PROA  
ATOM   4399 HG21 ILE P 965       2.186 -15.834   6.323  0.00  0.00      PROA  
ATOM   4400 HG22 ILE P 965       0.699 -16.300   7.211  0.00  0.00      PROA  
ATOM   4401 HG23 ILE P 965       2.031 -17.432   7.036  0.00  0.00      PROA  
ATOM   4402  CG1 ILE P 965       3.079 -14.531   7.905  0.00  0.00      PROA  
ATOM   4403 HG11 ILE P 965       3.377 -13.858   8.738  0.00  0.00      PROA  
ATOM   4404 HG12 ILE P 965       2.356 -13.973   7.272  0.00  0.00      PROA  
ATOM   4405  CD  ILE P 965       4.408 -14.811   7.172  0.00  0.00      PROA  
ATOM   4406  HD1 ILE P 965       4.256 -15.516   6.326  0.00  0.00      PROA  
ATOM   4407  HD2 ILE P 965       5.205 -15.187   7.848  0.00  0.00      PROA  
ATOM   4408  HD3 ILE P 965       4.766 -13.869   6.705  0.00  0.00      PROA  
ATOM   4409  C   ILE P 965       0.692 -17.002   9.700  0.00  0.00      PROA  
ATOM   4410  O   ILE P 965      -0.373 -17.232   9.212  0.00  0.00      PROA  
ATOM   4411  N   ILE P 966       1.314 -17.913  10.525  0.00  0.00      PROA  
ATOM   4412  HN  ILE P 966       2.233 -17.684  10.837  0.00  0.00      PROA  
ATOM   4413  CA  ILE P 966       0.686 -19.192  10.914  0.00  0.00      PROA  
ATOM   4414  HA  ILE P 966       0.233 -19.689  10.068  0.00  0.00      PROA  
ATOM   4415  CB  ILE P 966       1.688 -20.187  11.524  0.00  0.00      PROA  
ATOM   4416  HB  ILE P 966       2.008 -19.729  12.484  0.00  0.00      PROA  
ATOM   4417  CG2 ILE P 966       1.082 -21.545  11.702  0.00  0.00      PROA  
ATOM   4418 HG21 ILE P 966       1.872 -22.102  12.250  0.00  0.00      PROA  
ATOM   4419 HG22 ILE P 966       1.001 -21.992  10.689  0.00  0.00      PROA  
ATOM   4420 HG23 ILE P 966       0.118 -21.614  12.251  0.00  0.00      PROA  
ATOM   4421  CG1 ILE P 966       2.988 -20.359  10.697  0.00  0.00      PROA  
ATOM   4422 HG11 ILE P 966       3.715 -20.998  11.242  0.00  0.00      PROA  
ATOM   4423 HG12 ILE P 966       3.400 -19.330  10.624  0.00  0.00      PROA  
ATOM   4424  CD  ILE P 966       2.894 -20.953   9.287  0.00  0.00      PROA  
ATOM   4425  HD1 ILE P 966       3.767 -20.691   8.652  0.00  0.00      PROA  
ATOM   4426  HD2 ILE P 966       1.951 -20.600   8.816  0.00  0.00      PROA  
ATOM   4427  HD3 ILE P 966       2.884 -22.060   9.388  0.00  0.00      PROA  
ATOM   4428  C   ILE P 966      -0.433 -18.949  11.861  0.00  0.00      PROA  
ATOM   4429  O   ILE P 966      -1.522 -19.575  11.864  0.00  0.00      PROA  
ATOM   4430  N   GLU P 967      -0.269 -18.020  12.753  0.00  0.00      PROA  
ATOM   4431  HN  GLU P 967       0.548 -17.451  12.723  0.00  0.00      PROA  
ATOM   4432  CA  GLU P 967      -1.470 -17.736  13.664  0.00  0.00      PROA  
ATOM   4433  HA  GLU P 967      -1.763 -18.640  14.178  0.00  0.00      PROA  
ATOM   4434  CB  GLU P 967      -0.893 -16.820  14.762  0.00  0.00      PROA  
ATOM   4435  HB1 GLU P 967      -1.628 -16.425  15.495  0.00  0.00      PROA  
ATOM   4436  HB2 GLU P 967      -0.462 -15.897  14.318  0.00  0.00      PROA  
ATOM   4437  CG  GLU P 967       0.099 -17.630  15.672  0.00  0.00      PROA  
ATOM   4438  HG1 GLU P 967       0.468 -16.927  16.450  0.00  0.00      PROA  
ATOM   4439  HG2 GLU P 967       1.032 -18.006  15.200  0.00  0.00      PROA  
ATOM   4440  CD  GLU P 967      -0.474 -18.890  16.338  0.00  0.00      PROA  
ATOM   4441  OE1 GLU P 967      -1.609 -18.777  16.886  0.00  0.00      PROA  
ATOM   4442  OE2 GLU P 967       0.134 -19.998  16.321  0.00  0.00      PROA  
ATOM   4443  C   GLU P 967      -2.696 -17.114  12.916  0.00  0.00      PROA  
ATOM   4444  O   GLU P 967      -3.806 -17.588  13.031  0.00  0.00      PROA  
ATOM   4445  N   PHE P 968      -2.520 -16.085  12.004  0.00  0.00      PROA  
ATOM   4446  HN  PHE P 968      -1.612 -15.688  11.891  0.00  0.00      PROA  
ATOM   4447  CA  PHE P 968      -3.677 -15.560  11.279  0.00  0.00      PROA  
ATOM   4448  HA  PHE P 968      -4.594 -15.596  11.848  0.00  0.00      PROA  
ATOM   4449  CB  PHE P 968      -3.505 -14.079  10.816  0.00  0.00      PROA  
ATOM   4450  HB1 PHE P 968      -4.361 -13.931  10.123  0.00  0.00      PROA  
ATOM   4451  HB2 PHE P 968      -2.487 -14.035  10.374  0.00  0.00      PROA  
ATOM   4452  CG  PHE P 968      -3.536 -13.045  11.980  0.00  0.00      PROA  
ATOM   4453  CD1 PHE P 968      -2.454 -12.234  12.313  0.00  0.00      PROA  
ATOM   4454  HD1 PHE P 968      -1.515 -12.495  11.847  0.00  0.00      PROA  
ATOM   4455  CE1 PHE P 968      -2.529 -11.130  13.180  0.00  0.00      PROA  
ATOM   4456  HE1 PHE P 968      -1.605 -10.625  13.419  0.00  0.00      PROA  
ATOM   4457  CZ  PHE P 968      -3.751 -10.803  13.734  0.00  0.00      PROA  
ATOM   4458  HZ  PHE P 968      -3.847 -10.017  14.469  0.00  0.00      PROA  
ATOM   4459  CD2 PHE P 968      -4.822 -12.660  12.432  0.00  0.00      PROA  
ATOM   4460  HD2 PHE P 968      -5.675 -13.289  12.222  0.00  0.00      PROA  
ATOM   4461  CE2 PHE P 968      -4.896 -11.529  13.347  0.00  0.00      PROA  
ATOM   4462  HE2 PHE P 968      -5.829 -11.254  13.817  0.00  0.00      PROA  
ATOM   4463  C   PHE P 968      -4.167 -16.502  10.171  0.00  0.00      PROA  
ATOM   4464  O   PHE P 968      -5.365 -16.434   9.794  0.00  0.00      PROA  
ATOM   4465  N   SER P 969      -3.326 -17.467   9.748  0.00  0.00      PROA  
ATOM   4466  HN  SER P 969      -2.394 -17.514  10.099  0.00  0.00      PROA  
ATOM   4467  CA  SER P 969      -3.774 -18.524   8.844  0.00  0.00      PROA  
ATOM   4468  HA  SER P 969      -4.398 -18.065   8.092  0.00  0.00      PROA  
ATOM   4469  CB  SER P 969      -2.670 -19.366   8.162  0.00  0.00      PROA  
ATOM   4470  HB1 SER P 969      -3.103 -20.197   7.565  0.00  0.00      PROA  
ATOM   4471  HB2 SER P 969      -2.053 -19.785   8.986  0.00  0.00      PROA  
ATOM   4472  OG  SER P 969      -1.949 -18.428   7.404  0.00  0.00      PROA  
ATOM   4473  HG1 SER P 969      -1.657 -17.806   8.074  0.00  0.00      PROA  
ATOM   4474  C   SER P 969      -4.737 -19.550   9.605  0.00  0.00      PROA  
ATOM   4475  O   SER P 969      -5.760 -19.902   9.115  0.00  0.00      PROA  
ATOM   4476  N   LYS P 970      -4.416 -19.877  10.883  0.00  0.00      PROA  
ATOM   4477  HN  LYS P 970      -3.519 -19.700  11.282  0.00  0.00      PROA  
ATOM   4478  CA  LYS P 970      -5.298 -20.555  11.817  0.00  0.00      PROA  
ATOM   4479  HA  LYS P 970      -5.665 -21.472  11.381  0.00  0.00      PROA  
ATOM   4480  CB  LYS P 970      -4.578 -20.968  13.163  0.00  0.00      PROA  
ATOM   4481  HB1 LYS P 970      -5.358 -21.248  13.903  0.00  0.00      PROA  
ATOM   4482  HB2 LYS P 970      -3.896 -20.178  13.544  0.00  0.00      PROA  
ATOM   4483  CG  LYS P 970      -3.513 -22.118  12.907  0.00  0.00      PROA  
ATOM   4484  HG1 LYS P 970      -2.802 -21.829  12.103  0.00  0.00      PROA  
ATOM   4485  HG2 LYS P 970      -4.134 -23.000  12.642  0.00  0.00      PROA  
ATOM   4486  CD  LYS P 970      -2.750 -22.725  14.070  0.00  0.00      PROA  
ATOM   4487  HD1 LYS P 970      -2.169 -23.580  13.662  0.00  0.00      PROA  
ATOM   4488  HD2 LYS P 970      -3.409 -23.164  14.850  0.00  0.00      PROA  
ATOM   4489  CE  LYS P 970      -1.782 -21.679  14.708  0.00  0.00      PROA  
ATOM   4490  HE1 LYS P 970      -2.403 -20.835  15.076  0.00  0.00      PROA  
ATOM   4491  HE2 LYS P 970      -1.043 -21.527  13.892  0.00  0.00      PROA  
ATOM   4492  NZ  LYS P 970      -1.065 -22.229  15.811  0.00  0.00      PROA  
ATOM   4493  HZ1 LYS P 970      -1.705 -22.775  16.422  0.00  0.00      PROA  
ATOM   4494  HZ2 LYS P 970      -0.686 -21.410  16.329  0.00  0.00      PROA  
ATOM   4495  HZ3 LYS P 970      -0.222 -22.762  15.517  0.00  0.00      PROA  
ATOM   4496  C   LYS P 970      -6.610 -19.850  11.978  0.00  0.00      PROA  
ATOM   4497  O   LYS P 970      -7.724 -20.404  11.908  0.00  0.00      PROA  
ATOM   4498  N   MET P 971      -6.541 -18.537  12.187  0.00  0.00      PROA  
ATOM   4499  HN  MET P 971      -5.688 -18.077  12.421  0.00  0.00      PROA  
ATOM   4500  CA  MET P 971      -7.690 -17.664  12.191  0.00  0.00      PROA  
ATOM   4501  HA  MET P 971      -8.488 -18.036  12.817  0.00  0.00      PROA  
ATOM   4502  CB  MET P 971      -7.422 -16.217  12.761  0.00  0.00      PROA  
ATOM   4503  HB1 MET P 971      -8.359 -15.658  12.551  0.00  0.00      PROA  
ATOM   4504  HB2 MET P 971      -6.598 -15.759  12.173  0.00  0.00      PROA  
ATOM   4505  CG  MET P 971      -6.752 -16.128  14.191  0.00  0.00      PROA  
ATOM   4506  HG1 MET P 971      -5.698 -16.458  14.066  0.00  0.00      PROA  
ATOM   4507  HG2 MET P 971      -7.319 -16.747  14.919  0.00  0.00      PROA  
ATOM   4508  SD  MET P 971      -6.682 -14.471  14.797  0.00  0.00      PROA  
ATOM   4509  CE  MET P 971      -5.882 -14.847  16.390  0.00  0.00      PROA  
ATOM   4510  HE1 MET P 971      -5.621 -14.023  17.090  0.00  0.00      PROA  
ATOM   4511  HE2 MET P 971      -4.928 -15.408  16.292  0.00  0.00      PROA  
ATOM   4512  HE3 MET P 971      -6.653 -15.425  16.942  0.00  0.00      PROA  
ATOM   4513  C   MET P 971      -8.482 -17.654  10.880  0.00  0.00      PROA  
ATOM   4514  O   MET P 971      -9.716 -17.701  10.933  0.00  0.00      PROA  
ATOM   4515  N   ALA P 972      -7.884 -17.705   9.666  0.00  0.00      PROA  
ATOM   4516  HN  ALA P 972      -6.918 -17.460   9.625  0.00  0.00      PROA  
ATOM   4517  CA  ALA P 972      -8.551 -17.794   8.376  0.00  0.00      PROA  
ATOM   4518  HA  ALA P 972      -9.443 -17.186   8.400  0.00  0.00      PROA  
ATOM   4519  CB  ALA P 972      -7.691 -17.111   7.376  0.00  0.00      PROA  
ATOM   4520  HB1 ALA P 972      -7.168 -16.278   7.893  0.00  0.00      PROA  
ATOM   4521  HB2 ALA P 972      -8.190 -16.825   6.425  0.00  0.00      PROA  
ATOM   4522  HB3 ALA P 972      -6.898 -17.868   7.199  0.00  0.00      PROA  
ATOM   4523  C   ALA P 972      -9.098 -19.164   7.991  0.00  0.00      PROA  
ATOM   4524  O   ALA P 972      -9.664 -19.246   6.931  0.00  0.00      PROA  
ATOM   4525  N   ARG P 973      -8.774 -20.270   8.807  0.00  0.00      PROA  
ATOM   4526  HN  ARG P 973      -8.127 -20.090   9.544  0.00  0.00      PROA  
ATOM   4527  CA  ARG P 973      -9.553 -21.495   8.658  0.00  0.00      PROA  
ATOM   4528  HA  ARG P 973      -9.932 -21.717   7.672  0.00  0.00      PROA  
ATOM   4529  CB  ARG P 973      -8.543 -22.672   8.909  0.00  0.00      PROA  
ATOM   4530  HB1 ARG P 973      -9.079 -23.645   8.923  0.00  0.00      PROA  
ATOM   4531  HB2 ARG P 973      -7.907 -22.497   9.804  0.00  0.00      PROA  
ATOM   4532  CG  ARG P 973      -7.588 -22.838   7.717  0.00  0.00      PROA  
ATOM   4533  HG1 ARG P 973      -6.884 -21.979   7.700  0.00  0.00      PROA  
ATOM   4534  HG2 ARG P 973      -8.106 -22.803   6.735  0.00  0.00      PROA  
ATOM   4535  CD  ARG P 973      -6.788 -24.082   7.706  0.00  0.00      PROA  
ATOM   4536  HD1 ARG P 973      -6.147 -24.181   6.805  0.00  0.00      PROA  
ATOM   4537  HD2 ARG P 973      -7.509 -24.927   7.719  0.00  0.00      PROA  
ATOM   4538  NE  ARG P 973      -5.865 -24.029   8.999  0.00  0.00      PROA  
ATOM   4539  HE  ARG P 973      -6.247 -24.556   9.759  0.00  0.00      PROA  
ATOM   4540  CZ  ARG P 973      -4.587 -23.550   8.960  0.00  0.00      PROA  
ATOM   4541  NH1 ARG P 973      -3.923 -23.717  10.057  0.00  0.00      PROA  
ATOM   4542 HH11 ARG P 973      -4.232 -24.364  10.754  0.00  0.00      PROA  
ATOM   4543 HH12 ARG P 973      -2.940 -23.576   9.943  0.00  0.00      PROA  
ATOM   4544  NH2 ARG P 973      -3.987 -23.032   7.975  0.00  0.00      PROA  
ATOM   4545 HH21 ARG P 973      -4.457 -22.963   7.095  0.00  0.00      PROA  
ATOM   4546 HH22 ARG P 973      -2.989 -22.977   7.981  0.00  0.00      PROA  
ATOM   4547  C   ARG P 973     -10.822 -21.651   9.533  0.00  0.00      PROA  
ATOM   4548  O   ARG P 973     -11.689 -22.480   9.185  0.00  0.00      PROA  
ATOM   4549  N   ASP P 974     -11.035 -20.842  10.614  0.00  0.00      PROA  
ATOM   4550  HN  ASP P 974     -10.469 -20.072  10.900  0.00  0.00      PROA  
ATOM   4551  CA  ASP P 974     -12.280 -20.703  11.371  0.00  0.00      PROA  
ATOM   4552  HA  ASP P 974     -13.057 -21.361  11.011  0.00  0.00      PROA  
ATOM   4553  CB  ASP P 974     -12.003 -21.246  12.861  0.00  0.00      PROA  
ATOM   4554  HB1 ASP P 974     -12.969 -21.132  13.397  0.00  0.00      PROA  
ATOM   4555  HB2 ASP P 974     -11.192 -20.664  13.348  0.00  0.00      PROA  
ATOM   4556  CG  ASP P 974     -11.488 -22.625  12.817  0.00  0.00      PROA  
ATOM   4557  OD1 ASP P 974     -10.560 -22.921  13.578  0.00  0.00      PROA  
ATOM   4558  OD2 ASP P 974     -12.043 -23.515  12.134  0.00  0.00      PROA  
ATOM   4559  C   ASP P 974     -12.865 -19.288  11.472  0.00  0.00      PROA  
ATOM   4560  O   ASP P 974     -12.853 -18.757  12.568  0.00  0.00      PROA  
ATOM   4561  N   PRO P 975     -13.323 -18.521  10.479  0.00  0.00      PROA  
ATOM   4562  CD  PRO P 975     -13.457 -19.008   9.093  0.00  0.00      PROA  
ATOM   4563  HD1 PRO P 975     -14.497 -19.397   9.112  0.00  0.00      PROA  
ATOM   4564  HD2 PRO P 975     -12.574 -19.605   8.778  0.00  0.00      PROA  
ATOM   4565  CA  PRO P 975     -13.624 -17.156  10.622  0.00  0.00      PROA  
ATOM   4566  HA  PRO P 975     -12.769 -16.624  11.012  0.00  0.00      PROA  
ATOM   4567  CB  PRO P 975     -14.044 -16.740   9.150  0.00  0.00      PROA  
ATOM   4568  HB1 PRO P 975     -13.765 -15.695   8.895  0.00  0.00      PROA  
ATOM   4569  HB2 PRO P 975     -15.143 -16.846   9.024  0.00  0.00      PROA  
ATOM   4570  CG  PRO P 975     -13.420 -17.770   8.244  0.00  0.00      PROA  
ATOM   4571  HG1 PRO P 975     -14.014 -17.819   7.307  0.00  0.00      PROA  
ATOM   4572  HG2 PRO P 975     -12.356 -17.645   7.948  0.00  0.00      PROA  
ATOM   4573  C   PRO P 975     -14.753 -16.886  11.546  0.00  0.00      PROA  
ATOM   4574  O   PRO P 975     -14.619 -15.916  12.297  0.00  0.00      PROA  
ATOM   4575  N   GLN P 976     -15.847 -17.675  11.381  0.00  0.00      PROA  
ATOM   4576  HN  GLN P 976     -15.764 -18.342  10.645  0.00  0.00      PROA  
ATOM   4577  CA  GLN P 976     -17.064 -17.659  12.172  0.00  0.00      PROA  
ATOM   4578  HA  GLN P 976     -17.511 -16.687  12.023  0.00  0.00      PROA  
ATOM   4579  CB  GLN P 976     -18.111 -18.730  11.765  0.00  0.00      PROA  
ATOM   4580  HB1 GLN P 976     -18.178 -18.659  10.659  0.00  0.00      PROA  
ATOM   4581  HB2 GLN P 976     -19.076 -18.519  12.272  0.00  0.00      PROA  
ATOM   4582  CG  GLN P 976     -17.810 -20.275  12.050  0.00  0.00      PROA  
ATOM   4583  HG1 GLN P 976     -18.412 -20.988  11.447  0.00  0.00      PROA  
ATOM   4584  HG2 GLN P 976     -18.024 -20.443  13.127  0.00  0.00      PROA  
ATOM   4585  CD  GLN P 976     -16.350 -20.692  11.885  0.00  0.00      PROA  
ATOM   4586  OE1 GLN P 976     -15.515 -21.007  12.777  0.00  0.00      PROA  
ATOM   4587  NE2 GLN P 976     -16.003 -20.662  10.590  0.00  0.00      PROA  
ATOM   4588 HE21 GLN P 976     -16.710 -20.689   9.883  0.00  0.00      PROA  
ATOM   4589 HE22 GLN P 976     -15.162 -21.191  10.478  0.00  0.00      PROA  
ATOM   4590  C   GLN P 976     -16.859 -17.720  13.638  0.00  0.00      PROA  
ATOM   4591  O   GLN P 976     -17.537 -17.021  14.369  0.00  0.00      PROA  
ATOM   4592  N   ARG P 977     -15.931 -18.470  14.186  0.00  0.00      PROA  
ATOM   4593  HN  ARG P 977     -15.323 -19.001  13.601  0.00  0.00      PROA  
ATOM   4594  CA  ARG P 977     -15.416 -18.337  15.540  0.00  0.00      PROA  
ATOM   4595  HA  ARG P 977     -16.226 -18.404  16.251  0.00  0.00      PROA  
ATOM   4596  CB  ARG P 977     -14.444 -19.530  15.778  0.00  0.00      PROA  
ATOM   4597  HB1 ARG P 977     -13.774 -19.667  14.902  0.00  0.00      PROA  
ATOM   4598  HB2 ARG P 977     -15.062 -20.454  15.781  0.00  0.00      PROA  
ATOM   4599  CG  ARG P 977     -13.520 -19.555  17.030  0.00  0.00      PROA  
ATOM   4600  HG1 ARG P 977     -14.126 -19.349  17.938  0.00  0.00      PROA  
ATOM   4601  HG2 ARG P 977     -12.852 -18.668  17.010  0.00  0.00      PROA  
ATOM   4602  CD  ARG P 977     -12.676 -20.861  17.177  0.00  0.00      PROA  
ATOM   4603  HD1 ARG P 977     -11.953 -20.909  16.334  0.00  0.00      PROA  
ATOM   4604  HD2 ARG P 977     -13.211 -21.834  17.182  0.00  0.00      PROA  
ATOM   4605  NE  ARG P 977     -11.854 -20.711  18.382  0.00  0.00      PROA  
ATOM   4606  HE  ARG P 977     -12.079 -19.943  18.981  0.00  0.00      PROA  
ATOM   4607  CZ  ARG P 977     -10.727 -21.299  18.751  0.00  0.00      PROA  
ATOM   4608  NH1 ARG P 977     -10.001 -20.855  19.742  0.00  0.00      PROA  
ATOM   4609 HH11 ARG P 977     -10.369 -20.146  20.343  0.00  0.00      PROA  
ATOM   4610 HH12 ARG P 977      -9.059 -21.160  19.879  0.00  0.00      PROA  
ATOM   4611  NH2 ARG P 977     -10.258 -22.273  18.051  0.00  0.00      PROA  
ATOM   4612 HH21 ARG P 977      -9.344 -22.676  18.106  0.00  0.00      PROA  
ATOM   4613 HH22 ARG P 977     -10.912 -22.780  17.489  0.00  0.00      PROA  
ATOM   4614  C   ARG P 977     -14.740 -16.992  15.850  0.00  0.00      PROA  
ATOM   4615  O   ARG P 977     -15.120 -16.270  16.769  0.00  0.00      PROA  
ATOM   4616  N   TYR P 978     -13.722 -16.602  14.960  0.00  0.00      PROA  
ATOM   4617  HN  TYR P 978     -13.422 -17.185  14.208  0.00  0.00      PROA  
ATOM   4618  CA  TYR P 978     -12.799 -15.518  15.278  0.00  0.00      PROA  
ATOM   4619  HA  TYR P 978     -12.643 -15.684  16.334  0.00  0.00      PROA  
ATOM   4620  CB  TYR P 978     -11.354 -15.718  14.554  0.00  0.00      PROA  
ATOM   4621  HB1 TYR P 978     -10.628 -14.913  14.800  0.00  0.00      PROA  
ATOM   4622  HB2 TYR P 978     -11.514 -15.864  13.464  0.00  0.00      PROA  
ATOM   4623  CG  TYR P 978     -10.738 -16.927  15.173  0.00  0.00      PROA  
ATOM   4624  CD1 TYR P 978     -10.404 -17.948  14.410  0.00  0.00      PROA  
ATOM   4625  HD1 TYR P 978     -10.586 -18.041  13.350  0.00  0.00      PROA  
ATOM   4626  CE1 TYR P 978      -9.635 -18.971  14.913  0.00  0.00      PROA  
ATOM   4627  HE1 TYR P 978      -9.267 -19.749  14.260  0.00  0.00      PROA  
ATOM   4628  CZ  TYR P 978      -9.240 -19.030  16.237  0.00  0.00      PROA  
ATOM   4629  OH  TYR P 978      -8.467 -20.029  16.735  0.00  0.00      PROA  
ATOM   4630  HH  TYR P 978      -8.370 -20.767  16.129  0.00  0.00      PROA  
ATOM   4631  CD2 TYR P 978     -10.410 -16.976  16.587  0.00  0.00      PROA  
ATOM   4632  HD2 TYR P 978     -10.855 -16.210  17.204  0.00  0.00      PROA  
ATOM   4633  CE2 TYR P 978      -9.734 -18.045  17.108  0.00  0.00      PROA  
ATOM   4634  HE2 TYR P 978      -9.466 -18.062  18.154  0.00  0.00      PROA  
ATOM   4635  C   TYR P 978     -13.368 -14.098  15.360  0.00  0.00      PROA  
ATOM   4636  O   TYR P 978     -12.872 -13.248  16.107  0.00  0.00      PROA  
ATOM   4637  N   LEU P 979     -14.280 -13.836  14.452  0.00  0.00      PROA  
ATOM   4638  HN  LEU P 979     -14.608 -14.538  13.824  0.00  0.00      PROA  
ATOM   4639  CA  LEU P 979     -14.935 -12.527  14.397  0.00  0.00      PROA  
ATOM   4640  HA  LEU P 979     -14.614 -11.905  15.219  0.00  0.00      PROA  
ATOM   4641  CB  LEU P 979     -14.605 -11.794  13.081  0.00  0.00      PROA  
ATOM   4642  HB1 LEU P 979     -15.247 -10.892  12.990  0.00  0.00      PROA  
ATOM   4643  HB2 LEU P 979     -15.010 -12.459  12.289  0.00  0.00      PROA  
ATOM   4644  CG  LEU P 979     -13.145 -11.429  12.881  0.00  0.00      PROA  
ATOM   4645  HG  LEU P 979     -12.579 -12.384  12.834  0.00  0.00      PROA  
ATOM   4646  CD1 LEU P 979     -12.879 -10.676  11.543  0.00  0.00      PROA  
ATOM   4647 HD11 LEU P 979     -13.057 -11.444  10.760  0.00  0.00      PROA  
ATOM   4648 HD12 LEU P 979     -11.820 -10.341  11.520  0.00  0.00      PROA  
ATOM   4649 HD13 LEU P 979     -13.575  -9.813  11.472  0.00  0.00      PROA  
ATOM   4650  CD2 LEU P 979     -12.408 -10.654  13.957  0.00  0.00      PROA  
ATOM   4651 HD21 LEU P 979     -12.318 -11.341  14.826  0.00  0.00      PROA  
ATOM   4652 HD22 LEU P 979     -13.064  -9.817  14.275  0.00  0.00      PROA  
ATOM   4653 HD23 LEU P 979     -11.421 -10.263  13.628  0.00  0.00      PROA  
ATOM   4654  C   LEU P 979     -16.451 -12.665  14.493  0.00  0.00      PROA  
ATOM   4655  O   LEU P 979     -17.113 -13.352  13.771  0.00  0.00      PROA  
ATOM   4656  N   VAL P 980     -17.105 -11.981  15.412  0.00  0.00      PROA  
ATOM   4657  HN  VAL P 980     -16.591 -11.420  16.056  0.00  0.00      PROA  
ATOM   4658  CA  VAL P 980     -18.550 -12.105  15.582  0.00  0.00      PROA  
ATOM   4659  HA  VAL P 980     -18.889 -13.061  15.212  0.00  0.00      PROA  
ATOM   4660  CB  VAL P 980     -18.979 -12.049  17.134  0.00  0.00      PROA  
ATOM   4661  HB  VAL P 980     -20.019 -12.438  17.119  0.00  0.00      PROA  
ATOM   4662  CG1 VAL P 980     -18.056 -12.979  17.936  0.00  0.00      PROA  
ATOM   4663 HG11 VAL P 980     -17.020 -12.614  18.103  0.00  0.00      PROA  
ATOM   4664 HG12 VAL P 980     -18.161 -13.973  17.451  0.00  0.00      PROA  
ATOM   4665 HG13 VAL P 980     -18.456 -13.087  18.967  0.00  0.00      PROA  
ATOM   4666  CG2 VAL P 980     -18.830 -10.570  17.581  0.00  0.00      PROA  
ATOM   4667 HG21 VAL P 980     -18.988 -10.578  18.681  0.00  0.00      PROA  
ATOM   4668 HG22 VAL P 980     -19.587  -9.857  17.190  0.00  0.00      PROA  
ATOM   4669 HG23 VAL P 980     -17.817 -10.138  17.431  0.00  0.00      PROA  
ATOM   4670  C   VAL P 980     -19.374 -11.106  14.698  0.00  0.00      PROA  
ATOM   4671  O   VAL P 980     -20.615 -11.081  14.698  0.00  0.00      PROA  
ATOM   4672  N   ILE P 981     -18.699 -10.238  13.928  0.00  0.00      PROA  
ATOM   4673  HN  ILE P 981     -17.729 -10.143  14.140  0.00  0.00      PROA  
ATOM   4674  CA  ILE P 981     -19.143  -9.477  12.775  0.00  0.00      PROA  
ATOM   4675  HA  ILE P 981     -19.440  -8.504  13.138  0.00  0.00      PROA  
ATOM   4676  CB  ILE P 981     -18.011  -9.215  11.840  0.00  0.00      PROA  
ATOM   4677  HB  ILE P 981     -17.152  -8.795  12.406  0.00  0.00      PROA  
ATOM   4678  CG2 ILE P 981     -17.487 -10.409  11.055  0.00  0.00      PROA  
ATOM   4679 HG21 ILE P 981     -17.381 -11.351  11.634  0.00  0.00      PROA  
ATOM   4680 HG22 ILE P 981     -16.605 -10.190  10.417  0.00  0.00      PROA  
ATOM   4681 HG23 ILE P 981     -18.176 -10.709  10.236  0.00  0.00      PROA  
ATOM   4682  CG1 ILE P 981     -18.337  -8.073  10.896  0.00  0.00      PROA  
ATOM   4683 HG11 ILE P 981     -18.754  -7.242  11.506  0.00  0.00      PROA  
ATOM   4684 HG12 ILE P 981     -19.148  -8.321  10.178  0.00  0.00      PROA  
ATOM   4685  CD  ILE P 981     -17.195  -7.546  10.101  0.00  0.00      PROA  
ATOM   4686  HD1 ILE P 981     -17.561  -6.695   9.489  0.00  0.00      PROA  
ATOM   4687  HD2 ILE P 981     -16.671  -8.248   9.418  0.00  0.00      PROA  
ATOM   4688  HD3 ILE P 981     -16.440  -7.070  10.762  0.00  0.00      PROA  
ATOM   4689  C   ILE P 981     -20.436  -9.988  11.987  0.00  0.00      PROA  
ATOM   4690  O   ILE P 981     -20.549 -11.152  11.710  0.00  0.00      PROA  
ATOM   4691  N   GLN P 982     -21.384  -9.067  11.662  0.00  0.00      PROA  
ATOM   4692  HN  GLN P 982     -21.402  -8.124  11.984  0.00  0.00      PROA  
ATOM   4693  CA  GLN P 982     -22.562  -9.453  10.892  0.00  0.00      PROA  
ATOM   4694  HA  GLN P 982     -22.913 -10.390  11.298  0.00  0.00      PROA  
ATOM   4695  CB  GLN P 982     -23.715  -8.444  11.054  0.00  0.00      PROA  
ATOM   4696  HB1 GLN P 982     -24.525  -8.791  10.376  0.00  0.00      PROA  
ATOM   4697  HB2 GLN P 982     -23.347  -7.484  10.635  0.00  0.00      PROA  
ATOM   4698  CG  GLN P 982     -24.308  -8.206  12.494  0.00  0.00      PROA  
ATOM   4699  HG1 GLN P 982     -25.184  -7.531  12.378  0.00  0.00      PROA  
ATOM   4700  HG2 GLN P 982     -23.559  -7.648  13.096  0.00  0.00      PROA  
ATOM   4701  CD  GLN P 982     -24.656  -9.390  13.339  0.00  0.00      PROA  
ATOM   4702  OE1 GLN P 982     -24.929 -10.438  12.798  0.00  0.00      PROA  
ATOM   4703  NE2 GLN P 982     -24.688  -9.156  14.650  0.00  0.00      PROA  
ATOM   4704 HE21 GLN P 982     -25.093  -9.839  15.258  0.00  0.00      PROA  
ATOM   4705 HE22 GLN P 982     -24.268  -8.306  14.968  0.00  0.00      PROA  
ATOM   4706  C   GLN P 982     -22.198  -9.762   9.461  0.00  0.00      PROA  
ATOM   4707  O   GLN P 982     -21.305  -9.139   8.861  0.00  0.00      PROA  
ATOM   4708  N   GLY P 983     -23.000 -10.650   8.807  0.00  0.00      PROA  
ATOM   4709  HN  GLY P 983     -23.669 -11.094   9.399  0.00  0.00      PROA  
ATOM   4710  CA  GLY P 983     -23.018 -10.947   7.425  0.00  0.00      PROA  
ATOM   4711  HA1 GLY P 983     -23.962 -11.399   7.157  0.00  0.00      PROA  
ATOM   4712  HA2 GLY P 983     -22.121 -11.507   7.200  0.00  0.00      PROA  
ATOM   4713  C   GLY P 983     -23.003  -9.782   6.475  0.00  0.00      PROA  
ATOM   4714  O   GLY P 983     -23.967  -9.028   6.421  0.00  0.00      PROA  
ATOM   4715  N   ASP P 984     -21.972  -9.661   5.611  0.00  0.00      PROA  
ATOM   4716  HN  ASP P 984     -21.366 -10.421   5.389  0.00  0.00      PROA  
ATOM   4717  CA  ASP P 984     -21.801  -8.573   4.702  0.00  0.00      PROA  
ATOM   4718  HA  ASP P 984     -21.526  -7.691   5.262  0.00  0.00      PROA  
ATOM   4719  CB  ASP P 984     -20.599  -8.877   3.813  0.00  0.00      PROA  
ATOM   4720  HB1 ASP P 984     -19.821  -9.111   4.570  0.00  0.00      PROA  
ATOM   4721  HB2 ASP P 984     -20.306  -7.952   3.272  0.00  0.00      PROA  
ATOM   4722  CG  ASP P 984     -20.688 -10.087   2.889  0.00  0.00      PROA  
ATOM   4723  OD1 ASP P 984     -21.004 -11.218   3.279  0.00  0.00      PROA  
ATOM   4724  OD2 ASP P 984     -20.181  -9.894   1.708  0.00  0.00      PROA  
ATOM   4725  C   ASP P 984     -23.009  -8.283   3.775  0.00  0.00      PROA  
ATOM   4726  O   ASP P 984     -23.841  -9.066   3.393  0.00  0.00      PROA  
ATOM   4727  N   GLU P 985     -23.109  -6.982   3.402  0.00  0.00      PROA  
ATOM   4728  HN  GLU P 985     -22.381  -6.390   3.738  0.00  0.00      PROA  
ATOM   4729  CA  GLU P 985     -24.160  -6.367   2.676  0.00  0.00      PROA  
ATOM   4730  HA  GLU P 985     -25.080  -6.846   2.976  0.00  0.00      PROA  
ATOM   4731  CB  GLU P 985     -24.226  -4.838   2.887  0.00  0.00      PROA  
ATOM   4732  HB1 GLU P 985     -25.027  -4.419   2.242  0.00  0.00      PROA  
ATOM   4733  HB2 GLU P 985     -23.215  -4.475   2.605  0.00  0.00      PROA  
ATOM   4734  CG  GLU P 985     -24.462  -4.499   4.407  0.00  0.00      PROA  
ATOM   4735  HG1 GLU P 985     -24.135  -3.474   4.684  0.00  0.00      PROA  
ATOM   4736  HG2 GLU P 985     -23.891  -5.196   5.057  0.00  0.00      PROA  
ATOM   4737  CD  GLU P 985     -25.879  -4.549   4.802  0.00  0.00      PROA  
ATOM   4738  OE1 GLU P 985     -26.777  -4.115   3.945  0.00  0.00      PROA  
ATOM   4739  OE2 GLU P 985     -26.195  -5.055   5.910  0.00  0.00      PROA  
ATOM   4740  C   GLU P 985     -24.109  -6.740   1.238  0.00  0.00      PROA  
ATOM   4741  O   GLU P 985     -23.144  -6.860   0.520  0.00  0.00      PROA  
ATOM   4742  N   ARG P 986     -25.315  -6.870   0.722  0.00  0.00      PROA  
ATOM   4743  HN  ARG P 986     -26.148  -6.833   1.267  0.00  0.00      PROA  
ATOM   4744  CA  ARG P 986     -25.547  -7.196  -0.714  0.00  0.00      PROA  
ATOM   4745  HA  ARG P 986     -24.736  -7.779  -1.124  0.00  0.00      PROA  
ATOM   4746  CB  ARG P 986     -26.785  -8.212  -1.001  0.00  0.00      PROA  
ATOM   4747  HB1 ARG P 986     -26.679  -8.604  -2.035  0.00  0.00      PROA  
ATOM   4748  HB2 ARG P 986     -27.754  -7.680  -0.896  0.00  0.00      PROA  
ATOM   4749  CG  ARG P 986     -26.903  -9.379   0.096  0.00  0.00      PROA  
ATOM   4750  HG1 ARG P 986     -27.861  -9.864  -0.189  0.00  0.00      PROA  
ATOM   4751  HG2 ARG P 986     -27.091  -8.926   1.093  0.00  0.00      PROA  
ATOM   4752  CD  ARG P 986     -25.782 -10.397   0.282  0.00  0.00      PROA  
ATOM   4753  HD1 ARG P 986     -26.222 -11.226   0.876  0.00  0.00      PROA  
ATOM   4754  HD2 ARG P 986     -24.845 -10.011   0.737  0.00  0.00      PROA  
ATOM   4755  NE  ARG P 986     -25.575 -10.879  -1.089  0.00  0.00      PROA  
ATOM   4756  HE  ARG P 986     -26.165 -10.485  -1.794  0.00  0.00      PROA  
ATOM   4757  CZ  ARG P 986     -24.578 -11.685  -1.509  0.00  0.00      PROA  
ATOM   4758  NH1 ARG P 986     -23.642 -12.174  -0.695  0.00  0.00      PROA  
ATOM   4759 HH11 ARG P 986     -23.590 -11.814   0.236  0.00  0.00      PROA  
ATOM   4760 HH12 ARG P 986     -23.010 -12.884  -1.006  0.00  0.00      PROA  
ATOM   4761  NH2 ARG P 986     -24.500 -12.065  -2.783  0.00  0.00      PROA  
ATOM   4762 HH21 ARG P 986     -25.027 -11.454  -3.374  0.00  0.00      PROA  
ATOM   4763 HH22 ARG P 986     -23.785 -12.697  -3.083  0.00  0.00      PROA  
ATOM   4764  C   ARG P 986     -25.903  -5.939  -1.439  0.00  0.00      PROA  
ATOM   4765  O   ARG P 986     -25.892  -5.886  -2.672  0.00  0.00      PROA  
ATOM   4766  N   MET P 987     -26.298  -4.943  -0.653  0.00  0.00      PROA  
ATOM   4767  HN  MET P 987     -26.705  -5.089   0.245  0.00  0.00      PROA  
ATOM   4768  CA  MET P 987     -26.477  -3.621  -1.166  0.00  0.00      PROA  
ATOM   4769  HA  MET P 987     -26.723  -3.571  -2.216  0.00  0.00      PROA  
ATOM   4770  CB  MET P 987     -27.778  -3.030  -0.659  0.00  0.00      PROA  
ATOM   4771  HB1 MET P 987     -27.945  -2.037  -1.127  0.00  0.00      PROA  
ATOM   4772  HB2 MET P 987     -27.691  -2.851   0.434  0.00  0.00      PROA  
ATOM   4773  CG  MET P 987     -29.013  -3.876  -1.039  0.00  0.00      PROA  
ATOM   4774  HG1 MET P 987     -29.809  -3.400  -0.427  0.00  0.00      PROA  
ATOM   4775  HG2 MET P 987     -28.840  -4.908  -0.668  0.00  0.00      PROA  
ATOM   4776  SD  MET P 987     -29.479  -3.909  -2.730  0.00  0.00      PROA  
ATOM   4777  CE  MET P 987     -30.060  -2.289  -3.072  0.00  0.00      PROA  
ATOM   4778  HE1 MET P 987     -30.832  -1.931  -2.358  0.00  0.00      PROA  
ATOM   4779  HE2 MET P 987     -30.426  -2.081  -4.100  0.00  0.00      PROA  
ATOM   4780  HE3 MET P 987     -29.171  -1.623  -3.033  0.00  0.00      PROA  
ATOM   4781  C   MET P 987     -25.321  -2.613  -0.842  0.00  0.00      PROA  
ATOM   4782  O   MET P 987     -24.752  -2.659   0.239  0.00  0.00      PROA  
ATOM   4783  N   HSD P 988     -24.947  -1.764  -1.843  0.00  0.00      PROA  
ATOM   4784  HN  HSD P 988     -25.439  -1.782  -2.710  0.00  0.00      PROA  
ATOM   4785  CA  HSD P 988     -23.898  -0.782  -1.807  0.00  0.00      PROA  
ATOM   4786  HA  HSD P 988     -23.955  -0.198  -2.714  0.00  0.00      PROA  
ATOM   4787  CB  HSD P 988     -23.878   0.398  -0.801  0.00  0.00      PROA  
ATOM   4788  HB1 HSD P 988     -22.928   0.972  -0.855  0.00  0.00      PROA  
ATOM   4789  HB2 HSD P 988     -24.107  -0.023   0.202  0.00  0.00      PROA  
ATOM   4790  ND1 HSD P 988     -25.225   2.229   0.262  0.00  0.00      PROA  
ATOM   4791  HD1 HSD P 988     -24.786   2.125   1.155  0.00  0.00      PROA  
ATOM   4792  CG  HSD P 988     -25.069   1.402  -0.831  0.00  0.00      PROA  
ATOM   4793  CE1 HSD P 988     -26.065   3.195  -0.109  0.00  0.00      PROA  
ATOM   4794  HE1 HSD P 988     -26.472   3.965   0.547  0.00  0.00      PROA  
ATOM   4795  NE2 HSD P 988     -26.528   3.015  -1.359  0.00  0.00      PROA  
ATOM   4796  CD2 HSD P 988     -25.837   1.857  -1.789  0.00  0.00      PROA  
ATOM   4797  HD2 HSD P 988     -25.917   1.523  -2.816  0.00  0.00      PROA  
ATOM   4798  C   HSD P 988     -22.493  -1.482  -2.032  0.00  0.00      PROA  
ATOM   4799  O   HSD P 988     -21.574  -1.259  -1.226  0.00  0.00      PROA  
ATOM   4800  N   LEU P 989     -22.373  -2.408  -3.056  0.00  0.00      PROA  
ATOM   4801  HN  LEU P 989     -23.092  -2.654  -3.702  0.00  0.00      PROA  
ATOM   4802  CA  LEU P 989     -21.164  -3.098  -3.366  0.00  0.00      PROA  
ATOM   4803  HA  LEU P 989     -20.901  -3.580  -2.435  0.00  0.00      PROA  
ATOM   4804  CB  LEU P 989     -21.380  -4.239  -4.498  0.00  0.00      PROA  
ATOM   4805  HB1 LEU P 989     -20.463  -4.867  -4.518  0.00  0.00      PROA  
ATOM   4806  HB2 LEU P 989     -21.619  -3.655  -5.413  0.00  0.00      PROA  
ATOM   4807  CG  LEU P 989     -22.477  -5.239  -4.122  0.00  0.00      PROA  
ATOM   4808  HG  LEU P 989     -23.464  -4.796  -3.867  0.00  0.00      PROA  
ATOM   4809  CD1 LEU P 989     -22.702  -6.263  -5.182  0.00  0.00      PROA  
ATOM   4810 HD11 LEU P 989     -23.360  -7.039  -4.736  0.00  0.00      PROA  
ATOM   4811 HD12 LEU P 989     -21.754  -6.774  -5.454  0.00  0.00      PROA  
ATOM   4812 HD13 LEU P 989     -23.142  -5.822  -6.103  0.00  0.00      PROA  
ATOM   4813  CD2 LEU P 989     -22.069  -6.094  -2.895  0.00  0.00      PROA  
ATOM   4814 HD21 LEU P 989     -21.206  -6.748  -3.144  0.00  0.00      PROA  
ATOM   4815 HD22 LEU P 989     -22.890  -6.711  -2.472  0.00  0.00      PROA  
ATOM   4816 HD23 LEU P 989     -21.718  -5.455  -2.057  0.00  0.00      PROA  
ATOM   4817  C   LEU P 989     -19.999  -2.253  -3.794  0.00  0.00      PROA  
ATOM   4818  O   LEU P 989     -20.214  -1.287  -4.548  0.00  0.00      PROA  
ATOM   4819  N   PRO P 990     -18.728  -2.491  -3.328  0.00  0.00      PROA  
ATOM   4820  CD  PRO P 990     -18.364  -3.630  -2.518  0.00  0.00      PROA  
ATOM   4821  HD1 PRO P 990     -18.737  -4.519  -3.068  0.00  0.00      PROA  
ATOM   4822  HD2 PRO P 990     -19.014  -3.603  -1.617  0.00  0.00      PROA  
ATOM   4823  CA  PRO P 990     -17.600  -1.721  -3.901  0.00  0.00      PROA  
ATOM   4824  HA  PRO P 990     -17.649  -0.750  -3.431  0.00  0.00      PROA  
ATOM   4825  CB  PRO P 990     -16.424  -2.645  -3.517  0.00  0.00      PROA  
ATOM   4826  HB1 PRO P 990     -15.515  -2.021  -3.379  0.00  0.00      PROA  
ATOM   4827  HB2 PRO P 990     -16.244  -3.377  -4.333  0.00  0.00      PROA  
ATOM   4828  CG  PRO P 990     -16.930  -3.484  -2.273  0.00  0.00      PROA  
ATOM   4829  HG1 PRO P 990     -16.377  -4.438  -2.141  0.00  0.00      PROA  
ATOM   4830  HG2 PRO P 990     -16.886  -2.960  -1.294  0.00  0.00      PROA  
ATOM   4831  C   PRO P 990     -17.534  -1.297  -5.338  0.00  0.00      PROA  
ATOM   4832  O   PRO P 990     -17.795  -2.064  -6.281  0.00  0.00      PROA  
ATOM   4833  N   SER P 991     -17.163  -0.031  -5.587  0.00  0.00      PROA  
ATOM   4834  HN  SER P 991     -17.043   0.560  -4.793  0.00  0.00      PROA  
ATOM   4835  CA  SER P 991     -16.724   0.400  -6.873  0.00  0.00      PROA  
ATOM   4836  HA  SER P 991     -16.264  -0.425  -7.397  0.00  0.00      PROA  
ATOM   4837  CB  SER P 991     -17.879   1.022  -7.803  0.00  0.00      PROA  
ATOM   4838  HB1 SER P 991     -18.226   1.947  -7.295  0.00  0.00      PROA  
ATOM   4839  HB2 SER P 991     -18.833   0.454  -7.817  0.00  0.00      PROA  
ATOM   4840  OG  SER P 991     -17.430   1.281  -9.164  0.00  0.00      PROA  
ATOM   4841  HG1 SER P 991     -17.149   0.416  -9.473  0.00  0.00      PROA  
ATOM   4842  C   SER P 991     -15.658   1.407  -6.681  0.00  0.00      PROA  
ATOM   4843  O   SER P 991     -15.564   2.042  -5.626  0.00  0.00      PROA  
ATOM   4844  N   PRO P 992     -14.701   1.568  -7.622  0.00  0.00      PROA  
ATOM   4845  CD  PRO P 992     -14.299   0.532  -8.575  0.00  0.00      PROA  
ATOM   4846  HD1 PRO P 992     -14.957   0.678  -9.458  0.00  0.00      PROA  
ATOM   4847  HD2 PRO P 992     -14.247  -0.539  -8.286  0.00  0.00      PROA  
ATOM   4848  CA  PRO P 992     -13.752   2.701  -7.662  0.00  0.00      PROA  
ATOM   4849  HA  PRO P 992     -12.941   2.551  -6.964  0.00  0.00      PROA  
ATOM   4850  CB  PRO P 992     -13.004   2.516  -8.929  0.00  0.00      PROA  
ATOM   4851  HB1 PRO P 992     -11.933   2.806  -8.859  0.00  0.00      PROA  
ATOM   4852  HB2 PRO P 992     -13.378   2.870  -9.913  0.00  0.00      PROA  
ATOM   4853  CG  PRO P 992     -12.863   0.945  -8.987  0.00  0.00      PROA  
ATOM   4854  HG1 PRO P 992     -12.644   0.604 -10.022  0.00  0.00      PROA  
ATOM   4855  HG2 PRO P 992     -12.120   0.539  -8.267  0.00  0.00      PROA  
ATOM   4856  C   PRO P 992     -14.370   4.065  -7.444  0.00  0.00      PROA  
ATOM   4857  O   PRO P 992     -15.438   4.310  -8.004  0.00  0.00      PROA  
ATOM   4858  N   THR P 993     -13.719   4.955  -6.638  0.00  0.00      PROA  
ATOM   4859  HN  THR P 993     -12.875   4.774  -6.138  0.00  0.00      PROA  
ATOM   4860  CA  THR P 993     -14.127   6.348  -6.676  0.00  0.00      PROA  
ATOM   4861  HA  THR P 993     -15.034   6.587  -7.210  0.00  0.00      PROA  
ATOM   4862  CB  THR P 993     -14.179   6.976  -5.270  0.00  0.00      PROA  
ATOM   4863  HB  THR P 993     -13.320   6.551  -4.707  0.00  0.00      PROA  
ATOM   4864  OG1 THR P 993     -15.383   6.520  -4.605  0.00  0.00      PROA  
ATOM   4865  HG1 THR P 993     -15.031   6.591  -3.715  0.00  0.00      PROA  
ATOM   4866  CG2 THR P 993     -14.308   8.506  -5.323  0.00  0.00      PROA  
ATOM   4867 HG21 THR P 993     -14.292   9.061  -4.361  0.00  0.00      PROA  
ATOM   4868 HG22 THR P 993     -15.294   8.703  -5.797  0.00  0.00      PROA  
ATOM   4869 HG23 THR P 993     -13.476   8.975  -5.889  0.00  0.00      PROA  
ATOM   4870  C   THR P 993     -13.092   7.064  -7.553  0.00  0.00      PROA  
ATOM   4871  O   THR P 993     -11.864   7.079  -7.258  0.00  0.00      PROA  
ATOM   4872  N   ASP P 994     -13.591   7.534  -8.674  0.00  0.00      PROA  
ATOM   4873  HN  ASP P 994     -14.534   7.510  -8.998  0.00  0.00      PROA  
ATOM   4874  CA  ASP P 994     -12.678   8.068  -9.700  0.00  0.00      PROA  
ATOM   4875  HA  ASP P 994     -11.748   7.519  -9.659  0.00  0.00      PROA  
ATOM   4876  CB  ASP P 994     -13.303   7.943 -11.109  0.00  0.00      PROA  
ATOM   4877  HB1 ASP P 994     -12.893   8.610 -11.897  0.00  0.00      PROA  
ATOM   4878  HB2 ASP P 994     -14.358   8.275 -11.006  0.00  0.00      PROA  
ATOM   4879  CG  ASP P 994     -13.319   6.514 -11.637  0.00  0.00      PROA  
ATOM   4880  OD1 ASP P 994     -12.428   5.713 -11.260  0.00  0.00      PROA  
ATOM   4881  OD2 ASP P 994     -14.136   6.306 -12.562  0.00  0.00      PROA  
ATOM   4882  C   ASP P 994     -12.449   9.528  -9.441  0.00  0.00      PROA  
ATOM   4883  O   ASP P 994     -13.261  10.256  -8.856  0.00  0.00      PROA  
ATOM   4884  N   SER P 995     -11.251  10.056  -9.880  0.00  0.00      PROA  
ATOM   4885  HN  SER P 995     -10.665   9.472 -10.437  0.00  0.00      PROA  
ATOM   4886  CA  SER P 995     -10.947  11.528  -9.818  0.00  0.00      PROA  
ATOM   4887  HA  SER P 995     -11.716  12.025  -9.245  0.00  0.00      PROA  
ATOM   4888  CB  SER P 995      -9.656  11.850  -9.012  0.00  0.00      PROA  
ATOM   4889  HB1 SER P 995      -8.782  11.484  -9.591  0.00  0.00      PROA  
ATOM   4890  HB2 SER P 995      -9.727  11.303  -8.048  0.00  0.00      PROA  
ATOM   4891  OG  SER P 995      -9.679  13.266  -8.655  0.00  0.00      PROA  
ATOM   4892  HG1 SER P 995      -8.901  13.333  -8.095  0.00  0.00      PROA  
ATOM   4893  C   SER P 995     -10.823  12.095 -11.258  0.00  0.00      PROA  
ATOM   4894  O   SER P 995     -11.021  11.393 -12.231  0.00  0.00      PROA  
ATOM   4895  N   ASN P 996     -10.445  13.413 -11.330  0.00  0.00      PROA  
ATOM   4896  HN  ASN P 996     -10.263  13.860 -10.457  0.00  0.00      PROA  
ATOM   4897  CA  ASN P 996     -10.300  14.154 -12.521  0.00  0.00      PROA  
ATOM   4898  HA  ASN P 996     -11.294  14.362 -12.889  0.00  0.00      PROA  
ATOM   4899  CB  ASN P 996      -9.505  15.520 -12.174  0.00  0.00      PROA  
ATOM   4900  HB1 ASN P 996      -9.355  16.145 -13.080  0.00  0.00      PROA  
ATOM   4901  HB2 ASN P 996      -8.449  15.353 -11.871  0.00  0.00      PROA  
ATOM   4902  CG  ASN P 996     -10.238  16.366 -11.170  0.00  0.00      PROA  
ATOM   4903  OD1 ASN P 996     -11.047  17.226 -11.632  0.00  0.00      PROA  
ATOM   4904  ND2 ASN P 996     -10.029  16.300  -9.812  0.00  0.00      PROA  
ATOM   4905 HD21 ASN P 996     -10.510  17.039  -9.342  0.00  0.00      PROA  
ATOM   4906 HD22 ASN P 996      -9.376  15.798  -9.243  0.00  0.00      PROA  
ATOM   4907  C   ASN P 996      -9.731  13.479 -13.735  0.00  0.00      PROA  
ATOM   4908  O   ASN P 996      -8.548  13.059 -13.727  0.00  0.00      PROA  
ATOM   4909  N   PHE P 997     -10.500  13.457 -14.852  0.00  0.00      PROA  
ATOM   4910  HN  PHE P 997     -11.409  13.833 -14.691  0.00  0.00      PROA  
ATOM   4911  CA  PHE P 997     -10.055  13.013 -16.088  0.00  0.00      PROA  
ATOM   4912  HA  PHE P 997      -9.551  12.059 -16.032  0.00  0.00      PROA  
ATOM   4913  CB  PHE P 997     -11.301  12.916 -17.098  0.00  0.00      PROA  
ATOM   4914  HB1 PHE P 997     -11.936  13.825 -17.031  0.00  0.00      PROA  
ATOM   4915  HB2 PHE P 997     -11.918  12.106 -16.654  0.00  0.00      PROA  
ATOM   4916  CG  PHE P 997     -10.969  12.689 -18.571  0.00  0.00      PROA  
ATOM   4917  CD1 PHE P 997     -11.283  13.610 -19.564  0.00  0.00      PROA  
ATOM   4918  HD1 PHE P 997     -11.733  14.580 -19.415  0.00  0.00      PROA  
ATOM   4919  CE1 PHE P 997     -11.077  13.275 -20.903  0.00  0.00      PROA  
ATOM   4920  HE1 PHE P 997     -11.382  13.928 -21.707  0.00  0.00      PROA  
ATOM   4921  CZ  PHE P 997     -10.473  12.046 -21.213  0.00  0.00      PROA  
ATOM   4922  HZ  PHE P 997     -10.264  11.861 -22.257  0.00  0.00      PROA  
ATOM   4923  CD2 PHE P 997     -10.356  11.482 -18.921  0.00  0.00      PROA  
ATOM   4924  HD2 PHE P 997     -10.106  10.772 -18.147  0.00  0.00      PROA  
ATOM   4925  CE2 PHE P 997     -10.006  11.167 -20.247  0.00  0.00      PROA  
ATOM   4926  HE2 PHE P 997      -9.351  10.365 -20.553  0.00  0.00      PROA  
ATOM   4927  C   PHE P 997      -8.950  13.955 -16.755  0.00  0.00      PROA  
ATOM   4928  O   PHE P 997      -9.046  15.173 -16.766  0.00  0.00      PROA  
ATOM   4929  N   TYR P 998      -7.880  13.354 -17.306  0.00  0.00      PROA  
ATOM   4930  HN  TYR P 998      -7.986  12.369 -17.200  0.00  0.00      PROA  
ATOM   4931  CA  TYR P 998      -6.618  14.063 -17.642  0.00  0.00      PROA  
ATOM   4932  HA  TYR P 998      -6.552  14.953 -17.034  0.00  0.00      PROA  
ATOM   4933  CB  TYR P 998      -5.299  13.190 -17.440  0.00  0.00      PROA  
ATOM   4934  HB1 TYR P 998      -5.115  12.264 -18.025  0.00  0.00      PROA  
ATOM   4935  HB2 TYR P 998      -5.459  12.921 -16.374  0.00  0.00      PROA  
ATOM   4936  CG  TYR P 998      -4.018  13.882 -17.638  0.00  0.00      PROA  
ATOM   4937  CD1 TYR P 998      -3.026  13.570 -18.644  0.00  0.00      PROA  
ATOM   4938  HD1 TYR P 998      -3.253  12.870 -19.434  0.00  0.00      PROA  
ATOM   4939  CE1 TYR P 998      -1.783  14.157 -18.571  0.00  0.00      PROA  
ATOM   4940  HE1 TYR P 998      -1.016  13.988 -19.311  0.00  0.00      PROA  
ATOM   4941  CZ  TYR P 998      -1.472  15.108 -17.565  0.00  0.00      PROA  
ATOM   4942  OH  TYR P 998      -0.219  15.808 -17.602  0.00  0.00      PROA  
ATOM   4943  HH  TYR P 998      -0.236  16.283 -16.768  0.00  0.00      PROA  
ATOM   4944  CD2 TYR P 998      -3.683  14.865 -16.696  0.00  0.00      PROA  
ATOM   4945  HD2 TYR P 998      -4.357  15.237 -15.938  0.00  0.00      PROA  
ATOM   4946  CE2 TYR P 998      -2.416  15.506 -16.671  0.00  0.00      PROA  
ATOM   4947  HE2 TYR P 998      -2.187  16.168 -15.849  0.00  0.00      PROA  
ATOM   4948  C   TYR P 998      -6.646  14.716 -19.082  0.00  0.00      PROA  
ATOM   4949  O   TYR P 998      -5.735  15.474 -19.447  0.00  0.00      PROA  
ATOM   4950  N   ARG P 999      -7.752  14.567 -19.833  0.00  0.00      PROA  
ATOM   4951  HN  ARG P 999      -8.380  13.903 -19.435  0.00  0.00      PROA  
ATOM   4952  CA  ARG P 999      -8.115  15.313 -21.077  0.00  0.00      PROA  
ATOM   4953  HA  ARG P 999      -9.126  14.957 -21.207  0.00  0.00      PROA  
ATOM   4954  CB  ARG P 999      -7.943  16.856 -20.875  0.00  0.00      PROA  
ATOM   4955  HB1 ARG P 999      -8.347  17.386 -21.764  0.00  0.00      PROA  
ATOM   4956  HB2 ARG P 999      -6.872  17.150 -20.877  0.00  0.00      PROA  
ATOM   4957  CG  ARG P 999      -8.572  17.527 -19.614  0.00  0.00      PROA  
ATOM   4958  HG1 ARG P 999      -8.290  18.585 -19.804  0.00  0.00      PROA  
ATOM   4959  HG2 ARG P 999      -7.966  17.334 -18.703  0.00  0.00      PROA  
ATOM   4960  CD  ARG P 999     -10.127  17.590 -19.579  0.00  0.00      PROA  
ATOM   4961  HD1 ARG P 999     -10.470  16.604 -19.199  0.00  0.00      PROA  
ATOM   4962  HD2 ARG P 999     -10.452  17.887 -20.599  0.00  0.00      PROA  
ATOM   4963  NE  ARG P 999     -10.585  18.585 -18.566  0.00  0.00      PROA  
ATOM   4964  HE  ARG P 999      -9.923  19.075 -17.999  0.00  0.00      PROA  
ATOM   4965  CZ  ARG P 999     -11.837  18.793 -18.263  0.00  0.00      PROA  
ATOM   4966  NH1 ARG P 999     -12.905  18.238 -18.819  0.00  0.00      PROA  
ATOM   4967 HH11 ARG P 999     -13.821  18.239 -18.416  0.00  0.00      PROA  
ATOM   4968 HH12 ARG P 999     -12.788  17.847 -19.732  0.00  0.00      PROA  
ATOM   4969  NH2 ARG P 999     -12.092  19.480 -17.134  0.00  0.00      PROA  
ATOM   4970 HH21 ARG P 999     -11.385  19.993 -16.647  0.00  0.00      PROA  
ATOM   4971 HH22 ARG P 999     -13.060  19.475 -16.884  0.00  0.00      PROA  
ATOM   4972  C   ARG P 999      -7.277  14.672 -22.098  0.00  0.00      PROA  
ATOM   4973  O   ARG P 999      -6.563  15.263 -22.936  0.00  0.00      PROA  
ATOM   4974  N   ALA P1000      -7.277  13.327 -21.914  0.00  0.00      PROA  
ATOM   4975  HN  ALA P1000      -7.807  12.843 -21.223  0.00  0.00      PROA  
ATOM   4976  CA  ALA P1000      -6.509  12.429 -22.697  0.00  0.00      PROA  
ATOM   4977  HA  ALA P1000      -5.503  12.780 -22.874  0.00  0.00      PROA  
ATOM   4978  CB  ALA P1000      -6.352  11.143 -21.949  0.00  0.00      PROA  
ATOM   4979  HB1 ALA P1000      -7.279  10.640 -21.599  0.00  0.00      PROA  
ATOM   4980  HB2 ALA P1000      -5.739  11.312 -21.038  0.00  0.00      PROA  
ATOM   4981  HB3 ALA P1000      -5.911  10.303 -22.528  0.00  0.00      PROA  
ATOM   4982  C   ALA P1000      -7.134  12.087 -24.023  0.00  0.00      PROA  
ATOM   4983  O   ALA P1000      -8.328  12.154 -24.156  0.00  0.00      PROA  
ATOM   4984  N   LEU P1001      -6.374  11.752 -25.058  0.00  0.00      PROA  
ATOM   4985  HN  LEU P1001      -5.382  11.785 -24.969  0.00  0.00      PROA  
ATOM   4986  CA  LEU P1001      -6.848  11.267 -26.291  0.00  0.00      PROA  
ATOM   4987  HA  LEU P1001      -7.686  11.859 -26.630  0.00  0.00      PROA  
ATOM   4988  CB  LEU P1001      -5.753  11.583 -27.269  0.00  0.00      PROA  
ATOM   4989  HB1 LEU P1001      -5.952  11.100 -28.250  0.00  0.00      PROA  
ATOM   4990  HB2 LEU P1001      -4.799  11.117 -26.942  0.00  0.00      PROA  
ATOM   4991  CG  LEU P1001      -5.570  13.089 -27.544  0.00  0.00      PROA  
ATOM   4992  HG  LEU P1001      -5.261  13.574 -26.594  0.00  0.00      PROA  
ATOM   4993  CD1 LEU P1001      -4.309  13.167 -28.448  0.00  0.00      PROA  
ATOM   4994 HD11 LEU P1001      -3.910  14.196 -28.580  0.00  0.00      PROA  
ATOM   4995 HD12 LEU P1001      -4.645  12.863 -29.463  0.00  0.00      PROA  
ATOM   4996 HD13 LEU P1001      -3.436  12.565 -28.118  0.00  0.00      PROA  
ATOM   4997  CD2 LEU P1001      -6.675  13.925 -28.317  0.00  0.00      PROA  
ATOM   4998 HD21 LEU P1001      -6.139  14.858 -28.597  0.00  0.00      PROA  
ATOM   4999 HD22 LEU P1001      -7.546  13.934 -27.627  0.00  0.00      PROA  
ATOM   5000 HD23 LEU P1001      -7.006  13.310 -29.181  0.00  0.00      PROA  
ATOM   5001  C   LEU P1001      -7.332   9.795 -26.273  0.00  0.00      PROA  
ATOM   5002  O   LEU P1001      -6.597   8.920 -25.776  0.00  0.00      PROA  
ATOM   5003  N   MET P1002      -8.533   9.572 -26.784  0.00  0.00      PROA  
ATOM   5004  HN  MET P1002      -9.035  10.388 -27.061  0.00  0.00      PROA  
ATOM   5005  CA  MET P1002      -9.268   8.291 -26.741  0.00  0.00      PROA  
ATOM   5006  HA  MET P1002      -9.316   7.947 -25.719  0.00  0.00      PROA  
ATOM   5007  CB  MET P1002     -10.764   8.358 -27.060  0.00  0.00      PROA  
ATOM   5008  HB1 MET P1002     -11.292   9.108 -26.433  0.00  0.00      PROA  
ATOM   5009  HB2 MET P1002     -11.232   7.380 -26.817  0.00  0.00      PROA  
ATOM   5010  CG  MET P1002     -11.116   8.833 -28.493  0.00  0.00      PROA  
ATOM   5011  HG1 MET P1002     -10.443   9.655 -28.816  0.00  0.00      PROA  
ATOM   5012  HG2 MET P1002     -12.192   9.111 -28.468  0.00  0.00      PROA  
ATOM   5013  SD  MET P1002     -11.047   7.530 -29.785  0.00  0.00      PROA  
ATOM   5014  CE  MET P1002     -12.422   6.566 -29.333  0.00  0.00      PROA  
ATOM   5015  HE1 MET P1002     -12.044   5.909 -28.521  0.00  0.00      PROA  
ATOM   5016  HE2 MET P1002     -12.625   5.827 -30.138  0.00  0.00      PROA  
ATOM   5017  HE3 MET P1002     -13.298   7.149 -28.978  0.00  0.00      PROA  
ATOM   5018  C   MET P1002      -8.610   7.104 -27.479  0.00  0.00      PROA  
ATOM   5019  O   MET P1002      -7.857   7.365 -28.446  0.00  0.00      PROA  
ATOM   5020  N   ASP P1003      -8.884   5.853 -27.136  0.00  0.00      PROA  
ATOM   5021  HN  ASP P1003      -9.472   5.714 -26.343  0.00  0.00      PROA  
ATOM   5022  CA  ASP P1003      -8.340   4.714 -27.797  0.00  0.00      PROA  
ATOM   5023  HA  ASP P1003      -7.595   4.980 -28.532  0.00  0.00      PROA  
ATOM   5024  CB  ASP P1003      -7.838   3.693 -26.830  0.00  0.00      PROA  
ATOM   5025  HB1 ASP P1003      -7.515   2.809 -27.420  0.00  0.00      PROA  
ATOM   5026  HB2 ASP P1003      -8.556   3.462 -26.013  0.00  0.00      PROA  
ATOM   5027  CG  ASP P1003      -6.508   4.024 -26.182  0.00  0.00      PROA  
ATOM   5028  OD1 ASP P1003      -5.983   3.068 -25.463  0.00  0.00      PROA  
ATOM   5029  OD2 ASP P1003      -5.873   5.083 -26.344  0.00  0.00      PROA  
ATOM   5030  C   ASP P1003      -9.562   4.095 -28.481  0.00  0.00      PROA  
ATOM   5031  O   ASP P1003     -10.627   3.852 -27.874  0.00  0.00      PROA  
ATOM   5032  N   GLU P1004      -9.357   3.803 -29.772  0.00  0.00      PROA  
ATOM   5033  HN  GLU P1004      -8.518   4.108 -30.215  0.00  0.00      PROA  
ATOM   5034  CA  GLU P1004     -10.284   3.002 -30.490  0.00  0.00      PROA  
ATOM   5035  HA  GLU P1004     -11.284   3.293 -30.204  0.00  0.00      PROA  
ATOM   5036  CB  GLU P1004     -10.047   3.405 -31.974  0.00  0.00      PROA  
ATOM   5037  HB1 GLU P1004     -10.469   2.643 -32.663  0.00  0.00      PROA  
ATOM   5038  HB2 GLU P1004      -8.988   3.319 -32.301  0.00  0.00      PROA  
ATOM   5039  CG  GLU P1004     -10.567   4.832 -32.278  0.00  0.00      PROA  
ATOM   5040  HG1 GLU P1004      -9.935   5.620 -31.814  0.00  0.00      PROA  
ATOM   5041  HG2 GLU P1004     -11.641   4.985 -32.037  0.00  0.00      PROA  
ATOM   5042  CD  GLU P1004     -10.466   5.059 -33.743  0.00  0.00      PROA  
ATOM   5043  OE1 GLU P1004     -11.499   5.186 -34.445  0.00  0.00      PROA  
ATOM   5044  OE2 GLU P1004      -9.321   5.142 -34.263  0.00  0.00      PROA  
ATOM   5045  C   GLU P1004     -10.109   1.533 -30.348  0.00  0.00      PROA  
ATOM   5046  O   GLU P1004     -11.040   0.797 -30.740  0.00  0.00      PROA  
ATOM   5047  N   GLU P1005      -8.974   1.038 -29.806  0.00  0.00      PROA  
ATOM   5048  HN  GLU P1005      -8.274   1.690 -29.525  0.00  0.00      PROA  
ATOM   5049  CA  GLU P1005      -8.816  -0.321 -29.269  0.00  0.00      PROA  
ATOM   5050  HA  GLU P1005      -9.010  -1.051 -30.041  0.00  0.00      PROA  
ATOM   5051  CB  GLU P1005      -7.299  -0.588 -28.997  0.00  0.00      PROA  
ATOM   5052  HB1 GLU P1005      -7.227  -1.620 -28.592  0.00  0.00      PROA  
ATOM   5053  HB2 GLU P1005      -6.911   0.251 -28.380  0.00  0.00      PROA  
ATOM   5054  CG  GLU P1005      -6.361  -0.670 -30.313  0.00  0.00      PROA  
ATOM   5055  HG1 GLU P1005      -6.338   0.318 -30.821  0.00  0.00      PROA  
ATOM   5056  HG2 GLU P1005      -6.694  -1.514 -30.955  0.00  0.00      PROA  
ATOM   5057  CD  GLU P1005      -4.929  -0.931 -29.876  0.00  0.00      PROA  
ATOM   5058  OE1 GLU P1005      -4.196  -0.115 -29.299  0.00  0.00      PROA  
ATOM   5059  OE2 GLU P1005      -4.485  -2.078 -30.212  0.00  0.00      PROA  
ATOM   5060  C   GLU P1005      -9.625  -0.772 -28.084  0.00  0.00      PROA  
ATOM   5061  O   GLU P1005      -9.681  -0.147 -27.049  0.00  0.00      PROA  
ATOM   5062  N   ASP P1006     -10.207  -1.961 -28.104  0.00  0.00      PROA
[truncated: 6,433,923 more chars]
