# Supplementary material for: Uncovering the Mechanism of Drug Resistance Caused by the T790M Mutation in EGFR Kinase From Absolute Binding Free Energy Calculations
Source: Front Mol Biosci. 2022 May 30;9:922839. doi: 10.3389/fmolb.2022.922839 (PMC9189374; doi:10.3389/fmolb.2022.922839)
Supplement: Supplementary file 2 [file DataSheet2.ZIP › Source data/Figure2.xlsx]

## Sheet: Figure2-C-D
007Thr-L858R-elec		007Thr-L858R-vdw		007Met-L858R/T790M-elec		007Met-L858R/T790M-vdw			007Thr-L858R-elec	34 pts LW smooth of B	007Thr-L858R-vdw	34 pts LW smooth of D	007Met-L858R/T790M-elec	39 pts LW smooth of F	007Met-L858R/T790M-vdw	39 pts LW smooth of H
10.7	-0.20717	10.7	-1.12741	11.1	0.20854	11.1	-3.58966		10.7	-0.1887	10.7	-1.16557	11.1	0.19163	11.1	-3.44428
10.8	-0.29374	10.8	-1.16211	11.2	0.21315	11.2	-3.41983		10.8	-0.17959	10.8	-1.14922	11.2	0.19628	11.2	-3.3795
10.9	-0.14842	10.9	-1.14416	11.3	0.18629	11.3	-3.36702		10.9	-0.17057	10.9	-1.13288	11.3	0.20088	11.3	-3.31486
11	-0.17564	11	-1.11676	11.4	0.15389	11.4	-3.24647		11	-0.16165	11	-1.11656	11.4	0.20544	11.4	-3.25037
11.1	-0.12386	11.1	-1.10794	11.5	0.2007	11.5	-3.19181		11.1	-0.15281	11.1	-1.10027	11.5	0.20995	11.5	-3.18601
11.2	-0.12951	11.2	-1.13233	11.6	0.20388	11.6	-3.09345		11.2	-0.14404	11.2	-1.084	11.6	0.2144	11.6	-3.12177
11.3	-0.08407	11.3	-1.10048	11.7	0.21259	11.7	-3.06176		11.3	-0.13531	11.3	-1.06776	11.7	0.21879	11.7	-3.05764
11.4	-0.14975	11.4	-1.01759	11.8	0.21918	11.8	-2.93835		11.4	-0.12661	11.4	-1.05155	11.8	0.22312	11.8	-2.99359
11.5	-0.09265	11.5	-1.01413	11.9	0.25808	11.9	-2.88369		11.5	-0.11794	11.5	-1.03536	11.9	0.22738	11.9	-2.92962
11.6	-0.05963	11.6	-1.0007	12	0.21586	12	-2.77306		11.6	-0.10929	11.6	-1.01918	12	0.23159	12	-2.86571
11.7	-0.12259	11.7	-0.99974	12.1	0.21599	12.1	-2.79254		11.7	-0.10064	11.7	-1.00301	12.1	0.23573	12.1	-2.80186
11.8	-0.11873	11.8	-0.98368	12.2	0.18984	12.2	-2.67203		11.8	-0.092	11.8	-0.98684	12.2	0.23981	12.2	-2.73807
11.9	-0.0358	11.9	-0.98228	12.3	0.31892	12.3	-2.68106		11.9	-0.08335	11.9	-0.97065	12.3	0.24383	12.3	-2.67433
12	-0.000959851	12	-0.96054	12.4	0.205	12.4	-2.61537		12	-0.07471	12	-0.95443	12.4	0.24781	12.4	-2.61067
12.1	-0.04256	12.1	-0.91832	12.5	0.21538	12.5	-2.49169		12.1	-0.06611	12.1	-0.93816	12.5	0.25176	12.5	-2.5471
12.2	-0.05802	12.2	-0.93025	12.6	0.2623	12.6	-2.44541		12.2	-0.05766	12.2	-0.92178	12.6	0.25571	12.6	-2.48365
12.3	-0.06717	12.3	-0.89071	12.7	0.39777	12.7	-2.3736		12.3	-0.04966	12.3	-0.90529	12.7	0.25969	12.7	-2.42039
12.4	-0.09522	12.4	-0.87948	12.8	0.33776	12.8	-2.36964		12.4	-0.04206	12.4	-0.88898	12.8	0.26376	12.8	-2.35746
12.5	-0.01861	12.5	-0.85396	12.9	0.29171	12.9	-2.32715		12.5	-0.0345	12.5	-0.87267	12.9	0.26793	12.9	-2.29521
12.6	-0.03237	12.6	-0.87248	13	0.30764	13	-2.25148		12.6	-0.02689	12.6	-0.85636	13	0.27214	13	-2.23422
12.7	-0.04058	12.7	-0.86119	13.1	0.25721	13.1	-2.25945		12.7	-0.01927	12.7	-0.84004	13.1	0.27522	13.1	-2.17742
12.8	-0.02563	12.8	-0.79858	13.2	0.27563	13.2	-2.10847		12.8	-0.01176	12.8	-0.82368	13.2	0.27811	13.2	-2.122
12.9	-0.05317	12.9	-0.81854	13.3	0.28758	13.3	-2.05265		12.9	-0.00451	12.9	-0.80723	13.3	0.28077	13.3	-2.06793
13	-0.00595	13	-0.80829	13.4	0.25088	13.4	-1.95572		13	0.00229	13	-0.79062	13.4	0.28321	13.4	-2.0152
13.1	-0.00934	13.1	-0.79134	13.5	0.2991	13.5	-1.87921		13.1	0.00846	13.1	-0.77379	13.5	0.28542	13.5	-1.96382
13.2	0.05625	13.2	-0.76723	13.6	0.25013	13.6	-1.79067		13.2	0.01387	13.2	-0.75676	13.6	0.28741	13.6	-1.91384
13.3	0.05135	13.3	-0.74577	13.7	0.21585	13.7	-1.74962		13.3	0.0185	13.3	-0.73957	13.7	0.28919	13.7	-1.8653
13.4	-0.0259	13.4	-0.73172	13.8	0.32781	13.8	-1.69831		13.4	0.0224	13.4	-0.72227	13.8	0.2908	13.8	-1.81824
13.5	0.06727	13.5	-0.70771	13.9	0.31712	13.9	-1.69505		13.5	0.02573	13.5	-0.70491	13.9	0.29228	13.9	-1.77269
13.6	0.12691	13.6	-0.68651	14	0.29516	14	-1.6688		13.6	0.02868	13.6	-0.6875	14	0.29375	14	-1.72867
13.7	0.02162	13.7	-0.68531	14.1	0.27808	14.1	-1.70646		13.7	0.03128	13.7	-0.67005	14.1	0.29529	14.1	-1.6862
13.8	0.075	13.8	-0.64565	14.2	0.31719	14.2	-1.61451		13.8	0.03355	13.8	-0.65256	14.2	0.29695	14.2	-1.64539
13.9	0.11337	13.9	-0.61906	14.3	0.23989	14.3	-1.54401		13.9	0.03552	13.9	-0.63504	14.3	0.29873	14.3	-1.6067
14	0.12631	14	-0.62091	14.4	0.33338	14.4	-1.52725		14	0.03711	14	-0.61752	14.4	0.30066	14.4	-1.57078
14.1	0.05352	14.1	-0.60822	14.5	0.32244	14.5	-1.47134		14.1	0.03812	14.1	-0.60011	14.5	0.30278	14.5	-1.53829
14.2	0.07311	14.2	-0.57951	14.6	0.2388	14.6	-1.4558		14.2	0.03824	14.2	-0.58292	14.6	0.30506	14.6	-1.50972
14.3	0.04138	14.3	-0.54598	14.7	0.33086	14.7	-1.4133		14.3	0.03716	14.3	-0.56604	14.7	0.30739	14.7	-1.48527
14.4	0.01394	14.4	-0.54873	14.8	0.35842	14.8	-1.38627		14.4	0.03468	14.4	-0.54951	14.8	0.30971	14.8	-1.46483
14.5	0.00277	14.5	-0.52133	14.9	0.28424	14.9	-1.4062		14.5	0.03077	14.5	-0.53333	14.9	0.31196	14.9	-1.44801
14.6	-0.0477	14.6	-0.48646	15	0.30216	15	-1.36646		14.6	0.02552	14.6	-0.51751	15	0.31415	15	-1.43426
14.7	-0.0543	14.7	-0.46805	15.1	0.30318	15.1	-1.32204		14.7	0.01917	14.7	-0.50199	15.1	0.31632	15.1	-1.42289
14.8	0.02272	14.8	-0.49187	15.2	0.33601	15.2	-1.33533		14.8	0.01202	14.8	-0.48666	15.2	0.31851	15.2	-1.41321
14.9	0.0108	14.9	-0.45967	15.3	0.32484	15.3	-1.37014		14.9	0.00448	14.9	-0.4714	15.3	0.32076	15.3	-1.40459
15	0.07831	15	-0.46995	15.4	0.33	15.4	-1.25519		15	-0.00309	15	-0.4561	15.4	0.32314	15.4	-1.39647
15.1	0.03309	15.1	-0.43747	15.5	0.3452	15.5	-1.23414		15.1	-0.01028	15.1	-0.44067	15.5	0.32571	15.5	-1.38841
15.2	0.03466	15.2	-0.40651	15.6	0.35605	15.6	-1.19497		15.2	-0.01674	15.2	-0.42501	15.6	0.32852	15.6	-1.38012
15.3	0.08005	15.3	-0.40328	15.7	0.3496	15.7	-1.12682		15.3	-0.0223	15.3	-0.40907	15.7	0.33163	15.7	-1.37142
15.4	0.03459	15.4	-0.37379	15.8	0.35754	15.8	-1.13702		15.4	-0.02692	15.4	-0.39282	15.8	0.33499	15.8	-1.36225
15.5	-0.00131	15.5	-0.37892	15.9	0.28743	15.9	-1.16072		15.5	-0.03063	15.5	-0.37625	15.9	0.33851	15.9	-1.35262
15.6	-0.14117	15.6	-0.41111	16	0.28924	16	-1.73541		15.6	-0.03363	15.6	-0.3594	16	0.34211	16	-1.34261
15.7	-0.14926	15.7	-0.39018	16.1	0.32159	16.1	-1.67251		15.7	-0.03623	15.7	-0.34235	16.1	0.34574	16.1	-1.33232
15.8	-0.12951	15.8	-0.35969	16.2	0.34922	16.2	-1.68377		15.8	-0.03873	15.8	-0.32514	16.2	0.3493	16.2	-1.32192
15.9	-0.11759	15.9	-0.33844	16.3	0.33415	16.3	-1.57415		15.9	-0.04135	15.9	-0.30781	16.3	0.35274	16.3	-1.3115
16	-0.10486	16	-0.32445	16.4	0.35658	16.4	-1.50128		16	-0.04421	16	-0.2904	16.4	0.35593	16.4	-1.30105
16.1	-0.08661	16.1	-0.29059	16.5	0.32245	16.5	-1.4142		16.1	-0.04732	16.1	-0.27297	16.5	0.3588	16.5	-1.29045
16.2	-0.07406	16.2	-0.2798	16.6	0.32552	16.6	-1.35894		16.2	-0.05057	16.2	-0.25558	16.6	0.36134	16.6	-1.2795
16.3	-0.0641	16.3	-0.21829	16.7	0.38502	16.7	-1.29544		16.3	-0.05376	16.3	-0.23829	16.7	0.36344	16.7	-1.26794
16.4	-0.03133	16.4	-0.19701	16.8	0.40944	16.8	-1.25535		16.4	-0.05659	16.4	-0.22119	16.8	0.36506	16.8	-1.25546
16.5	-0.01412	16.5	-0.17954	16.9	0.35971	16.9	-1.19994		16.5	-0.05882	16.5	-0.20437	16.9	0.36618	16.9	-1.24171
16.6	-0.00922	16.6	-0.17074	17	0.37253	17	-1.16199		16.6	-0.06033	16.6	-0.18788	17	0.36681	17	-1.22638
16.7	-0.02779	16.7	-0.13185	17.1	0.4322	17.1	-1.08946		16.7	-0.06111	16.7	-0.17179	17.1	0.36694	17.1	-1.20927
16.8	-0.00948	16.8	-0.11353	17.2	0.39793	17.2	-1.14793		16.8	-0.06134	16.8	-0.15617	17.2	0.36655	17.2	-1.19032
16.9	-0.04051	16.9	-0.10403	17.3	0.41966	17.3	-1.04396		16.9	-0.06127	16.9	-0.14114	17.3	0.36556	17.3	-1.1697
17	-0.03166	17	-0.1021	17.4	0.42744	17.4	-1.06475		17	-0.06128	17	-0.12683	17.4	0.36392	17.4	-1.14782
17.1	-0.07044	17.1	-0.07464	17.5	0.41163	17.5	-1.07857		17.1	-0.06181	17.1	-0.1134	17.5	0.36156	17.5	-1.12525
17.2	-0.07032	17.2	-0.07573	17.6	0.36962	17.6	-1.07011		17.2	-0.06326	17.2	-0.10098	17.6	0.35845	17.6	-1.10272
17.3	-0.06167	17.3	-0.06812	17.7	0.40071	17.7	-0.98545		17.3	-0.06587	17.3	-0.08965	17.7	0.35452	17.7	-1.08101
17.4	-0.08116	17.4	-0.05553	17.8	0.40436	17.8	-1.05827		17.4	-0.06968	17.4	-0.07942	17.8	0.34977	17.8	-1.0607
17.5	-0.08158	17.5	-0.05077	17.9	0.35281	17.9	-1.13158		17.5	-0.07463	17.5	-0.07026	17.9	0.34425	17.9	-1.04211
17.6	-0.07145	17.6	-0.04536	18	0.34534	18	-1.02804		17.6	-0.08059	17.6	-0.06212	18	0.33803	18	-1.02514
17.7	-0.07445	17.7	-0.04262	18.1	0.32333	18.1	-1.05263		17.7	-0.0874	17.7	-0.05495	18.1	0.33122	18.1	-1.00953
17.8	-0.07976	17.8	-0.03772	18.2	0.35793	18.2	-0.99279		17.8	-0.09487	17.8	-0.04865	18.2	0.32393	18.2	-0.99493
17.9	-0.07699	17.9	-0.03728	18.3	0.33394	18.3	-0.97731		17.9	-0.10282	17.9	-0.04312	18.3	0.3163	18.3	-0.98108
18	-0.07203	18	-0.0339	18.4	0.27283	18.4	-0.96855		18	-0.11106	18	-0.03825	18.4	0.30848	18.4	-0.9677
18.1	-0.0922	18.1	-0.02625	18.5	0.29389	18.5	-0.9588		18.1	-0.11943	18.1	-0.03398	18.5	0.30061	18.5	-0.95451
18.2	-0.10097	18.2	-0.02148	18.6	0.29994	18.6	-0.85801		18.2	-0.12783	18.2	-0.03023	18.6	0.29285	18.6	-0.94127
18.3	-0.11383	18.3	-0.01902	18.7	0.26562	18.7	-0.90515		18.3	-0.13622	18.3	-0.02692	18.7	0.28534	18.7	-0.92777
18.4	-0.13654	18.4	-0.01661	18.8	0.2882	18.8	-0.87572		18.4	-0.14457	18.4	-0.02399	18.8	0.27819	18.8	-0.91383
18.5	-0.15135	18.5	-0.01412	18.9	0.23025	18.9	-0.90506		18.5	-0.15283	18.5	-0.02138	18.9	0.27151	18.9	-0.89942
18.6	-0.17312	18.6	-0.01318	19	0.21367	19	-0.97987		18.6	-0.16097	18.6	-0.01907	19	0.26541	19	-0.88458
18.7	-0.18986	18.7	-0.01147	19.1	0.20735	19.1	-0.92289		18.7	-0.16891	18.7	-0.01701	19.1	0.26012	19.1	-0.86957
18.8	-0.20724	18.8	-0.00992	19.2	0.27049	19.2	-0.8452		18.8	-0.17658	18.8	-0.01517	19.2	0.25594	19.2	-0.8547
18.9	-0.2135	18.9	-0.00964	19.3	0.22092	19.3	-0.89388		18.9	-0.18389	18.9	-0.01353	19.3	0.25311	19.3	-0.84027
19	-0.20632	19	-0.00898	19.4	0.18879	19.4	-0.87615		19	-0.19075	19	-0.01208	19.4	0.25184	19.4	-0.8265
19.1	-0.224	19.1	-0.00835	19.5	0.19951	19.5	-0.70586		19.1	-0.19705	19.1	-0.01079	19.5	0.25222	19.5	-0.81357
19.2	-0.22882	19.2	-0.00805	19.6	0.20325	19.6	-0.82742		19.2	-0.20261	19.2	-0.00965	19.6	0.25426	19.6	-0.80151
19.3	-0.23899	19.3	-0.00712	19.7	0.2214	19.7	-0.81916		19.3	-0.20726	19.3	-0.00865	19.7	0.25791	19.7	-0.79027
19.4	-0.24412	19.4	-0.00669	19.8	0.24266	19.8	-0.72765		19.4	-0.2108	19.4	-0.00779	19.8	0.26302	19.8	-0.77967
19.5	-0.23795	19.5	-0.00616	19.9	0.24553	19.9	-0.73848		19.5	-0.21306	19.5	-0.00703	19.9	0.26931	19.9	-0.7694
19.6	-0.23388	19.6	-0.0056	20	0.23449	20	-0.80558		19.6	-0.2139	19.6	-0.00637	20	0.27645	20	-0.75912
19.7	-0.24746	19.7	-0.00544	20.1	0.21271	20.1	-0.69452		19.7	-0.21322	19.7	-0.00579	20.1	0.28405	20.1	-0.74837
19.8	-0.24803	19.8	-0.00472	20.2	0.23465	20.2	-0.65689		19.8	-0.211	19.8	-0.00526	20.2	0.29174	20.2	-0.73673
19.9	-0.23593	19.9	-0.00432	20.3	0.26177	20.3	-0.66822		19.9	-0.20722	19.9	-0.00478	20.3	0.29917	20.3	-0.72384
20	-0.22701	20	-0.00383	20.4	0.24904	20.4	-0.60103		20	-0.20197	20	-0.00434	20.4	0.30607	20.4	-0.70945
20.1	-0.21616	20.1	-0.0036	20.5	0.22876	20.5	-0.60303		20.1	-0.19537	20.1	-0.00392	20.5	0.31219	20.5	-0.69345
20.2	-0.19813	20.2	-0.00307	20.6	0.27123	20.6	-0.6407		20.2	-0.18756	20.2	-0.00354	20.6	0.31736	20.6	-0.67586
20.3	-0.20381	20.3	-0.00341	20.7	0.22766	20.7	-0.62383		20.3	-0.17871	20.3	-0.00317	20.7	0.32148	20.7	-0.65676
20.4	-0.22523	20.4	-0.00261	20.8	0.50292	20.8	-0.81534		20.4	-0.16903	20.4	-0.00283	20.8	0.32453	20.8	-0.63629
20.5	-0.22433	20.5	-0.00232	20.9	0.5123	20.9	-0.816		20.5	-0.15867	20.5	-0.00252	20.9	0.32657	20.9	-0.61457
20.6	-0.17984	20.6	-0.00166	21	0.4494	21	-0.74516		20.6	-0.1478	20.6	-0.00222	21	0.32764	21	-0.59172
20.7	-0.15675	20.7	-0.00154	21.1	0.5555	21.1	-0.70162		20.7	-0.13659	20.7	-0.00195	21.1	0.32773	21.1	-0.56784
20.8	-0.1322	20.8	-0.0007775	21.2	0.38812	21.2	-0.75479		20.8	-0.12517	20.8	-0.00169	21.2	0.32673	21.2	-0.54306
20.9	-0.11374	20.9	-0.000652174	21.3	0.48134	21.3	-0.65002		20.9	-0.11369	20.9	-0.00146	21.3	0.32455	21.3	-0.51746
21	-0.07604	21	-0.000635	21.4	0.48015	21.4	-0.59862		21	-0.10226	21	-0.00125	21.4	0.3211	21.4	-0.49114
21.1	-0.06977	21.1	-0.000618333	21.5	0.42442	21.5	-0.57207		21.1	-0.09099	21.1	-0.00106	21.5	0.3163	21.5	-0.4642
21.2	-0.05461	21.2	-0.000267606	21.6	0.289	21.6	-0.57054		21.2	-0.07999	21.2	-0.000886794	21.6	0.31003	21.6	-0.43667
21.3	-0.0126	21.3	-0.000109259	21.7	0.30212	21.7	-0.39702		21.3	-0.06935	21.3	-0.00073238	21.7	0.30216	21.7	-0.40857
21.4	-0.01677	21.4	-0.000128302	21.8	0.27665	21.8	-0.2801		21.4	-0.05917	21.4	-0.000595935	21.8	0.29262	21.8	-0.37995
21.5	-0.01205	21.5	-6.8254e-05	21.9	0.26816	21.9	-0.26016		21.5	-0.04956	21.5	-0.000476834	21.9	0.28134	21.9	-0.35084
21.6	-0.01997	21.6	-9.35065e-05	22	0.23604	22	-0.22783		21.6	-0.0406	21.6	-0.00037459	22	0.26839	22	-0.32133
21.7	0.01057	21.7	-3.05085e-05	22.1	0.21342	22.1	-0.22043		21.7	-0.03241	21.7	-0.000288667	22.1	0.25391	22.1	-0.29165
21.8	-0.01092	21.8	-2.85714e-05	22.2	0.1988	22.2	-0.15558		21.8	-0.02507	21.8	-0.000218308	22.2	0.2381	22.2	-0.26212
21.9	-0.00766	21.9	-4.41176e-06	22.3	0.2085	22.3	-0.13289		21.9	-0.01869	21.9	-0.000162334	22.3	0.22129	22.3	-0.23313
22	0.01051	22	-1.40625e-05	22.4	0.20929	22.4	-0.09724		22	-0.01333	22	-0.000119086	22.4	0.20391	22.4	-0.20514
22.1	0.00952	22.1	-3.63636e-05	22.5	0.19387	22.5	-0.08445		22.1	-0.00897	22.1	-8.63147e-05	22.5	0.18644	22.5	-0.17862
22.2	0.00219	22.2	-2.53521e-05	22.6	0.18249	22.6	-0.0768		22.2	-0.00552	22.2	-6.18966e-05	22.6	0.16934	22.6	-0.15396
22.3	0.00305	22.3	0	22.7	0.1866	22.7	-0.06576		22.3	-0.00288	22.3	-4.39135e-05	22.7	0.153	22.7	-0.13147
22.4	0.00027	22.4	-4.28571e-06	22.8	0.12123	22.8	-0.03446		22.4	-0.000917328	22.4	-3.08151e-05	22.8	0.13758	22.8	-0.11126
22.5	0.00855	22.5	0	22.9	0.08427	22.9	-0.02992		22.5	0.000481317	22.5	-2.1364e-05	22.9	0.12319	22.9	-0.09337
22.6	0.00744	22.6	0	23	0.08002	23	-0.02533		22.6	0.00143	22.6	-1.48035e-05	23	0.10987	23	-0.0778
22.7	0.000455	22.7	-1.66667e-06	23.1	0.08659	23.1	-0.02246		22.7	0.00205	22.7	-1.04536e-05	23.1	0.09759	23.1	-0.06447
22.8	0.00511	22.8	0	23.2	0.0825	23.2	-0.02121		22.8	0.00242	22.8	-7.57074e-06	23.2	0.08634	23.2	-0.05321
22.9	0.00499	22.9	0	23.3	0.05137	23.3	-0.02023		22.9	0.00261	22.9	-5.51951e-06	23.3	0.07599	23.3	-0.04382
23	0.00448	23	0	23.4	0.04538	23.4	-0.01862		23	0.00268	23	-3.9931e-06	23.4	0.06643	23.4	-0.03606
23.1	0.00367	23.1	0	23.5	0.02004	23.5	-0.01648		23.1	0.00265	23.1	-2.86551e-06	23.5	0.05758	23.5	-0.02965
23.2	0.00172	23.2	0	23.6	0.01046	23.6	-0.01549		23.2	0.00255	23.2	-2.02964e-06	23.6	0.0494	23.6	-0.02433
23.3	0.00266	23.3	0	23.7	-0.01851	23.7	-0.01363		23.3	0.00239	23.3	-1.40347e-06	23.7	0.0419	23.7	-0.01993
23.4	0.00155	23.4	0	23.8	0.00957	23.8	-0.01426		23.4	0.00219	23.4	-9.16765e-07	23.8	0.03506	23.8	-0.01633
23.5	0.00179	23.5	0	23.9	-0.04539	23.9	-0.01297		23.5	0.00198	23.5	-5.45094e-07	23.9	0.02889	23.9	-0.01341
23.6	0.000758333	23.6	0	24	-0.00663	24	-2.55814e-05		23.6	0.00175	23.6	-2.8258e-07	24	0.02341	24	-0.01104
23.7	0.00103	23.7	0	24.1	-0.00489	24.1	-9.67742e-06		23.7	0.00154	23.7	-1.27651e-07	24.1	0.01864	24.1	-0.00912
23.8	0.000230769	23.8	0	24.2	0.000996552	24.2	-4.48276e-05		23.8	0.00134	23.8	-5.7509e-08	24.2	0.0146	24.2	-0.00753
23.9	0.000548913	23.9	0	24.3	-0.01026	24.3	-3.63636e-05		23.9	0.00114	23.9	-2.9767e-08	24.3	0.01126	24.3	-0.00622
24	0.000464356	24	0	24.4	0.01306	24.4	-6.12903e-05		24	0.000951488	24	-1.53158e-08	24.4	0.00859	24.4	-0.00513
24.1	0.000229245	24.1	0	24.5	0.00941	24.5	-1.90476e-05		24.1	0.000780106	24.1	-7.29037e-09	24.5	0.00652	24.5	-0.00421
24.2	0.000121429	24.2	0	24.6	0.00722	24.6	-6.875e-05		24.2	0.000629935	24.2	-2.5992e-09	24.6	0.00496	24.6	-0.00341
24.3	0.000113889	24.3	0	24.7	0.0048	24.7	-3.44828e-06		24.3	0.000499104	24.3	-3.89616e-10	24.7	0.00384	24.7	-0.0027
24.4	1.9802e-06	24.4	0	24.8	0.00732	24.8	0		24.4	0.000386692	24.4	0	24.8	0.0031	24.8	-0.00209
24.5	3.11111e-05	24.5	0	24.9	0.01818	24.9	-6.5e-05		24.5	0.000294784	24.5	0	24.9	0.00271	24.9	-0.00156
24.6	0	24.6	0	25	0.000421053	25	0		24.6	0.000221865	24.6	0	25	0.00258	25	-0.00112
24.7	4.80769e-06	24.7	0	25.1	0.00605	25.1	0		24.7	0.000164622	24.7	0	25.1	0.00264	25.1	-0.000762718
24.8	2.0202e-06	24.8	0	25.2	0.00875	25.2	-2.85714e-05		24.8	0.000119874	24.8	0	25.2	0.00279	25.2	-0.00048613
24.9	0	24.9	0	25.3	0.00368	25.3	0		24.9	8.53061e-05	24.9	0	25.3	0.00297	25.3	-0.000284049
25	0	25	0	25.4	0.00335	25.4	0		25	5.94814e-05	25	0	25.4	0.00309	25.4	-0.000147592
25.1	0	25.1	0	25.5	0.00299	25.5	0		25.1	4.05181e-05	25.1	0	25.5	0.00314	25.5	-6.55427e-05
25.2	0	25.2	0	25.6	0.000916667	25.6	0		25.2	2.68259e-05	25.2	0	25.6	0.00308	25.6	-2.44029e-05
25.3	0	25.3	0	25.7	0.00219	25.7	0		25.3	1.69908e-05	25.3	0	25.7	0.00293	25.7	-9.38639e-06
25.4	0	25.4	0	25.8	4.54545e-05	25.8	0		25.4	1.01497e-05	25.4	0	25.8	0.00271	25.8	-6.10204e-06
25.5	0	25.5	0	25.9	0.00201	25.9	-4e-06		25.5	5.57188e-06	25.5	0	25.9	0.00243	25.9	-4.89496e-06
25.6	0	25.6	0	26	0.00103	26	0		25.6	2.84047e-06	25.6	0	26	0.00214	26	-3.82416e-06
25.7	0	25.7	0	26.1	0.000992	26.1	0		25.7	1.37594e-06	25.7	0	26.1	0.00184	26.1	-2.91613e-06
25.8	0	25.8	0	26.2	0.000351852	26.2	0		25.8	6.28458e-07	25.8	0	26.2	0.00156	26.2	-2.17222e-06
25.9	0	25.9	0	26.3	0.000473333	26.3	0		25.9	2.72186e-07	25.9	0	26.3	0.00129	26.3	-1.58019e-06
26	0	26	0	26.4	9.65517e-05	26.4	0		26	1.18251e-07	26	0	26.4	0.00106	26.4	-1.11772e-06
26.1	0	26.1	0	26.5	0.000242308	26.5	0		26.1	4.5653e-08	26.1	0	26.5	0.000855709	26.5	-7.67126e-07
26.2	0	26.2	0	26.6	0.000825	26.6	0		26.2	1.63345e-08	26.2	0	26.6	0.000682883	26.6	-5.04121e-07
26.3	0	26.3	0	26.7	0	26.7	0		26.3	4.27444e-09	26.3	0	26.7	0.000542181	26.7	-3.24394e-07
26.4	0	26.4	0	26.8	0	26.8	0		26.4	4.72262e-10	26.4	0	26.8	0.000429375	26.8	-2.1482e-07
26.5	0	26.5	0	26.9	0	26.9	0		26.5	0	26.5	0	26.9	0.000337642	26.9	-1.43076e-07
26.6	0	26.6	0	27	0	27	0		26.6	0	26.6	0	27	0.000265476	27	-9.96068e-08
26.7	0	26.7	0	27.1	0	27.1	0		26.7	0	26.7	0	27.1	0.000209319	27.1	-7.61626e-08
26.8	0	26.8	0	27.2	0	27.2	0		26.8	0	26.8	0	27.2	0.000164209	27.2	-5.71285e-08
26.9	0	26.9	0	27.3	0	27.3	0		26.9	0	26.9	0	27.3	0.000127417	27.3	-3.92867e-08
27	0	27	0	27.4	0	27.4	0		27	0	27	0	27.4	9.7157e-05	27.4	-2.38435e-08
27.1	0	27.1	0	27.5	0	27.5	0		27.1	0	27.1	0	27.5	7.22538e-05	27.5	-1.18926e-08
27.2	0	27.2	0	27.6	0	27.6	0		27.2	0	27.2	0	27.6	5.2294e-05	27.6	-4.15494e-09
27.3	0	27.3	0	27.7	0	27.7	0		27.3	0	27.3	0	27.7	3.67136e-05	27.7	-6.10727e-10
27.4	0	27.4	0	27.8	0	27.8	0		27.4	0	27.4	0	27.8	2.51735e-05	27.8	0
27.5	0	27.5	0	27.9	0	27.9	0		27.5	0	27.5	0	27.9	1.66624e-05	27.9	0
27.6	0	27.6	0	28	0	28	0		27.6	0	27.6	0	28	1.03797e-05	28	0
27.7	0	27.7	0	28.1	0	28.1	0		27.7	0	27.7	0	28.1	5.81071e-06	28.1	0
27.8	0	27.8	0	28.2	0	28.2	0		27.8	0	27.8	0	28.2	2.71929e-06	28.2	0
27.9	0	27.9	0	28.3	0	28.3	0		27.9	0	27.9	0	28.3	8.93952e-07	28.3	0
28	0	28	0	28.4	0	28.4	0		28	0	28	0	28.4	1.25962e-07	28.4	0
28.1	0	28.1	0	28.5	0	28.5	0		28.1	0	28.1	0	28.5	0	28.5	0
28.2	0	28.2	0	28.6	0	28.6	0		28.2	0	28.2	0	28.6	0	28.6	0
28.3	0	28.3	0	28.7	0	28.7	0		28.3	0	28.3	0	28.7	0	28.7	0
28.4	0	28.4	0	28.8	0	28.8	0		28.4	0	28.4	0	28.8	0	28.8	0
28.5	0	28.5	0	28.9	0	28.9	0		28.5	0	28.5	0	28.9	0	28.9	0
28.6	0	28.6	0	29	0	29	0		28.6	0	28.6	0	29	0	29	0
28.7	0	28.7	0	29.1	0	29.1	0		28.7	0	28.7	0	29.1	0	29.1	0
28.8	0	28.8	0	29.2	0	29.2	0		28.8	0	28.8	0	29.2	0	29.2	0
28.9	0	28.9	0	29.3	0	29.3	0		28.9	0	28.9	0	29.3	0	29.3	0
29	0	29	0	29.4	0	29.4	0		29	0	29	0	29.4	0	29.4	0
29.1	0	29.1	0	29.5	0	29.5	0		29.1	0	29.1	0	29.5	0	29.5	0
29.2	0	29.2	0	29.6	0	29.6	0		29.2	0	29.2	0	29.6	0	29.6	0
29.3	0	29.3	0	29.7	0	29.7	0		29.3	0	29.3	0	29.7	0	29.7	0
29.4	0	29.4	0	29.8	0	29.8	0		29.4	0	29.4	0	29.8	0	29.8	0
29.5	0	29.5	0	29.9	0	29.9	0		29.5	0	29.5	0	29.9	0	29.9	0
29.6	0	29.6	0	30	0	30	0		29.6	0	29.6	0	30	0	30	0
29.7	0	29.7	0	30.1	0	30.1	0		29.7	0	29.7	0	30.1	0	30.1	0
29.8	0	29.8	0	30.2	0	30.2	0		29.8	0	29.8	0	30.2	0	30.2	0
29.9	0	29.9	0	30.3	0	30.3	0		29.9	0	29.9	0	30.3	0	30.3	0
30	0	30	0	30.4	0	30.4	0		30	0	30	0	30.4	0	30.4	0
30.1	0	30.1	0	30.5	0	30.5	0		30.1	0	30.1	0	30.5	0	30.5	0
30.2	0	30.2	0	30.6	0	30.6	0		30.2	0	30.2	0	30.6	0	30.6	0
30.3	0	30.3	0	30.7	0	30.7	0		30.3	0	30.3	0	30.7	0	30.7	0
30.4	0	30.4	0	30.8	0	30.8	0		30.4	0	30.4	0	30.8	0	30.8	0
30.5	0	30.5	0	30.9	0	30.9	0		30.5	0	30.5	0	30.9	0	30.9	0
30.6	0	30.6	0	31	0	31	0		30.6	0	30.6	0	31	0	31	0
30.7	0	30.7	0	31.1	0	31.1	0		30.7	0	30.7	0	31.1	0	31.1	0
30.8	0	30.8	0	31.2	0	31.2	0		30.8	0	30.8	0	31.2	0	31.2	0
30.9	0	30.9	0	31.3	0	31.3	0		30.9	0	30.9	0	31.3	0	31.3	0
31	0	31	0	31.4	0	31.4	0		31	0	31	0	31.4	0	31.4	0
31.1	0	31.1	0	31.5	0	31.5	0		31.1	0	31.1	0	31.5	0	31.5	0
31.2	0	31.2	0	31.6	0	31.6	0		31.2	0	31.2	0	31.6	0	31.6	0
31.3	0	31.3	0	31.7	0	31.7	0		31.3	0	31.3	0	31.7	0	31.7	0
31.4	0	31.4	0	31.8	0	31.8	0		31.4	0	31.4	0	31.8	0	31.8	0
31.5	0	31.5	0	31.9	0	31.9	0		31.5	0	31.5	0	31.9	0	31.9	0
31.6	0	31.6	0	32	0	32	0		31.6	0	31.6	0	32	0	32	0
31.7	0	31.7	0	32.1	0	32.1	0		31.7	0	31.7	0	32.1	0	32.1	0
31.8	0	31.8	0	32.2	0	32.2	0		31.8	0	31.8	0	32.2	0	32.2	0
31.9	0	31.9	0	32.3	0	32.3	0		31.9	0	31.9	0	32.3	0	32.3	0
32	0	32	0	32.4	0	32.4	0		32	0	32	0	32.4	0	32.4	0
32.1	0	32.1	0	32.5	0	32.5	0		32.1	0	32.1	0	32.5	0	32.5	0
32.2	0	32.2	0	32.6	0	32.6	0		32.2	0	32.2	0	32.6	0	32.6	0
32.3	0	32.3	0	32.7	0	32.7	0		32.3	0	32.3	0	32.7	0	32.7	0
32.4	0	32.4	0	32.8	0	32.8	0		32.4	0	32.4	0	32.8	0	32.8	0
32.5	0	32.5	0	32.9	0	32.9	0		32.5	0	32.5	0	32.9	0	32.9	0
32.6	0	32.6	0	33	0	33	0		32.6	0	32.6	0	33	0	33	0
32.7	0	32.7	0	33.1	0	33.1	0		32.7	0	32.7	0	33.1	0	33.1	0
32.8	0	32.8	0	33.2	0	33.2	0		32.8	0	32.8	0	33.2	0	33.2	0
32.9	0	32.9	0	33.3	0	33.3	0		32.9	0	32.9	0	33.3	0	33.3	0
33	0	33	0	33.4	0	33.4	0		33	0	33	0	33.4	0	33.4	0
33.1	0	33.1	0	33.5	0	33.5	0		33.1	0	33.1	0	33.5	0	33.5	0
33.2	0	33.2	0	33.6	0	33.6	0		33.2	0	33.2	0	33.6	0	33.6	0
33.3	0	33.3	0	33.7	0	33.7	0		33.3	0	33.3	0	33.7	0	33.7	0
33.4	0	33.4	0	33.8	0	33.8	0		33.4	0	33.4	0	33.8	0	33.8	0
33.5	0	33.5	0	33.9	0	33.9	0		33.5	0	33.5	0	33.9	0	33.9	0
33.6	0	33.6	0	34	0	34	0		33.6	0	33.6	0	34	0	34	0
33.7	0	33.7	0	34.1	0	34.1	0		33.7	0	33.7	0	34.1	0	34.1	0
33.8	0	33.8	0	34.2	0	34.2	0		33.8	0	33.8	0	34.2	0	34.2	0
33.9	0	33.9	0	34.3	0	34.3	0		33.9	0	33.9	0	34.3	0	34.3	0
34	0	34	0	34.4	0	34.4	0		34	0	34	0	34.4	0	34.4	0
34.1	0	34.1	0	34.5	0	34.5	0		34.1	0	34.1	0	34.5	0	34.5	0
34.2	0	34.2	0	34.6	0	34.6	0		34.2	0	34.2	0	34.6	0	34.6	0
34.3	0	34.3	0	34.7	0	34.7	0		34.3	0	34.3	0	34.7	0	34.7	0
34.4	0	34.4	0	34.8	0	34.8	0		34.4	0	34.4	0	34.8	0	34.8	0
34.5	0	34.5	0	34.9	0	34.9	0		34.5	0	34.5	0	34.9	0	34.9	0
34.6	0	34.6	0	35	0	35	0		34.6	0	34.6	0	35	0	35	0
34.7	0	34.7	0	35.1	0	35.1	0		34.7	0	34.7	0	35.1	0	35.1	0
34.8	0	34.8	0	35.2	0	35.2	0		34.8	0	34.8	0	35.2	0	35.2	0
34.9	0	34.9	0	35.3	0	35.3	0		34.9	0	34.9	0	35.3	0	35.3	0
35	0	35	0	35.4	0	35.4	0		35	0	35	0	35.4	0	35.4	0
35.1	0	35.1	0	35.5	0	35.5	0		35.1	0	35.1	0	35.5	0	35.5	0
35.2	0	35.2	0	35.6	0	35.6	0		35.2	0	35.2	0	35.6	0	35.6	0
35.3	0	35.3	0	35.7	0	35.7	0		35.3	0	35.3	0	35.7	0	35.7	0
35.4	0	35.4	0	35.8	0	35.8	0		35.4	0	35.4	0	35.8	0	35.8	0
35.5	0	35.5	0	35.9	0	35.9	0		35.5	0	35.5	0	35.9	0	35.9	0
35.6	0	35.6	0	36	0	36	0		35.6	0	35.6	0	36	0	36	0
35.7	0	35.7	0	36.1	0	36.1	0		35.7	0	35.7	0	36.1	0	36.1	0
35.8	0	35.8	0	36.2	0	36.2	0		35.8	0	35.8	0	36.2	0	36.2	0
35.9	0	35.9	0	36.3	0	36.3	0		35.9	0	35.9	0	36.3	0	36.3	0
36	0	36	0	36.4	0	36.4	0		36	0	36	0	36.4	0	36.4	0
36.1	0	36.1	0	36.5	0	36.5	0		36.1	0	36.1	0	36.5	0	36.5	0
36.2	0	36.2	0	36.6	0	36.6	0		36.2	0	36.2	0	36.6	0	36.6	0
36.3	0	36.3	0	36.7	0	36.7	0		36.3	0	36.3	0	36.7	0	36.7	0
36.4	0	36.4	0	36.8	0	36.8	0		36.4	0	36.4	0	36.8	0	36.8	0
36.5	0	36.5	0	36.9	0	36.9	0		36.5	0	36.5	0	36.9	0	36.9	0
36.6	0	36.6	0	37	0	37	0		36.6	0	36.6	0	37	0	37	0
36.7	0	36.7	0	37.1	0	37.1	0		36.7	0	36.7	0	37.1	0	37.1	0
36.8	0	36.8	0	37.2	0	37.2	0		36.8	0	36.8	0	37.2	0	37.2	0
36.9	0	36.9	0	37.3	0	37.3	0		36.9	0	36.9	0	37.3	0	37.3	0
37	0	37	0	37.4	0	37.4	0		37	0	37	0	37.4	0	37.4	0
37.1	0	37.1	0	37.5	0	37.5	0		37.1	0	37.1	0	37.5	0	37.5	0
37.2	0	37.2	0	37.6	0	37.6	0		37.2	0	37.2	0	37.6	0	37.6	0
37.3	0	37.3	0	37.7	0	37.7	0		37.3	0	37.3	0	37.7	0	37.7	0
37.4	0	37.4	0	37.8	0	37.8	0		37.4	0	37.4	0	37.8	0	37.8	0
37.5	0	37.5	0	37.9	0	37.9	0		37.5	0	37.5	0	37.9	0	37.9	0
37.6	0	37.6	0	38	0	38	0		37.6	0	37.6	0	38	0	38	0
37.7	0	37.7	0	38.1	0	38.1	0		37.7	0	37.7	0	38.1	0	38.1	0
37.8	0	37.8	0	38.2	0	38.2	0		37.8	0	37.8	0	38.2	0	38.2	0
37.9	0	37.9	0	38.3	0	38.3	0		37.9	0	37.9	0	38.3	0	38.3	0
38	0	38	0	38.4	0	38.4	0		38	0	38	0	38.4	0	38.4	0
38.1	0	38.1	0	38.5	0	38.5	0		38.1	0	38.1	0	38.5	0	38.5	0
38.2	0	38.2	0	38.6	0	38.6	0		38.2	0	38.2	0	38.6	0	38.6	0
38.3	0	38.3	0	38.7	0	38.7	0		38.3	0	38.3	0	38.7	0	38.7	0
38.4	0	38.4	0	38.8	0	38.8	0		38.4	0	38.4	0	38.8	0	38.8	0
38.5	0	38.5	0	38.9	0	38.9	0		38.5	0	38.5	0	38.9	0	38.9	0
38.6	0	38.6	0	39	0	39	0		38.6	0	38.6	0	39	0	39	0
38.7	0	38.7	0	39.1	0	39.1	0		38.7	0	38.7	0	39.1	0	39.1	0
38.8	0	38.8	0	39.2	0	39.2	0		38.8	0	38.8	0	39.2	0	39.2	0
38.9	0	38.9	0	39.3	0	39.3	0		38.9	0	38.9	0	39.3	0	39.3	0
39	0	39	0	39.4	0	39.4	0		39	0	39	0	39.4	0	39.4	0
39.1	0	39.1	0	39.5	0	39.5	0		39.1	0	39.1	0	39.5	0	39.5	0
39.2	0	39.2	0	39.6	0	39.6	0		39.2	0	39.2	0	39.6	0	39.6	0
39.3	0	39.3	0	39.7	0	39.7	0		39.3	0	39.3	0	39.7	0	39.7	0
39.4	0	39.4	0	39.8	0	39.8	0		39.4	0	39.4	0	39.8	0	39.8	0
39.5	0	39.5	0	39.9	0	39.9	0		39.5	0	39.5	0	39.9	0	39.9	0
39.6	0	39.6	0	40	0	40	0		39.6	0	39.6	0	40	0	40	0
39.7	0	39.7	0	40.1	0	40.1	0		39.7	0	39.7	0	40.1	0	40.1	0
39.8	0	39.8	0	40.2	0	40.2	0		39.8	0	39.8	0	40.2	0	40.2	0
39.9	0	39.9	0	40.3	0	40.3	0		39.9	0	39.9	0	40.3	0	40.3	0
40	0	40	0	40.4	0	40.4	0		40	0	40	0	40.4	0	40.4	0
40.1	0	40.1	0	40.5	0	40.5	0		40.1	0	40.1	0	40.5	0	40.5	0
40.2	0	40.2	0	40.6	0	40.6	0		40.2	0	40.2	0	40.6	0	40.6	0
40.3	0	40.3	0	40.7	0	40.7	0		40.3	0	40.3	0	40.7	0	40.7	0
40.4	0	40.4	0	40.8	0	40.8	0		40.4	0	40.4	0	40.8	0	40.8	0
40.5	0	40.5	0	40.9	0	40.9	0		40.5	0	40.5	0	40.9	0	40.9	0
40.6	0	40.6	0	41	0	41	0		40.6	0	40.6	0	41	0	41	0
40.7	0	40.7	0	41.1	0	41.1	0		40.7	0	40.7	0	41.1	0	41.1	0
40.8	0	40.8	0	41.2	0	41.2	0		40.8	0	40.8	0	41.2	0	41.2	0
40.9	0	40.9	0	41.3	0	41.3	0		40.9	0	40.9	0	41.3	0	41.3	0
41	0	41	0	41.4	0	41.4	0		41	0	41	0	41.4	0	41.4	0
41.1	0	41.1	0	41.5	0	41.5	0		41.1	0	41.1	0	41.5	0	41.5	0
41.2	0	41.2	0	41.6	0	41.6	0		41.2	0	41.2	0	41.6	0	41.6	0
41.3	0	41.3	0	41.7	0	41.7	0		41.3	0	41.3	0	41.7	0	41.7	0
41.4	0	41.4	0	41.8	0	41.8	0		41.4	0	41.4	0	41.8	0	41.8	0
41.5	0	41.5	0	41.9	0	41.9	0		41.5	0	41.5	0	41.9	0	41.9	0
41.6	0	41.6	0	42	0	42	0		41.6	0	41.6	0	42	0	42	0
41.7	0	41.7	0	42.1	0	42.1	0		41.7	0	41.7	0	42.1	0	42.1	0
41.8	0	41.8	0	42.2	0	42.2	0		41.8	0	41.8	0	42.2	0	42.2	0
41.9	0	41.9	0	42.3	0	42.3	0		41.9	0	41.9	0	42.3	0	42.3	0
42	0	42	0	42.4	0	42.4	0		42	0	42	0	42.4	0	42.4	0
42.1	0	42.1	0	42.5	0	42.5	0		42.1	0	42.1	0	42.5	0	42.5	0
42.2	0	42.2	0	42.6	0	42.6	0		42.2	0	42.2	0	42.6	0	42.6	0
42.3	0	42.3	0	42.7	0	42.7	0		42.3	0	42.3	0	42.7	0	42.7	0
42.4	0	42.4	0	42.8	0	42.8	0		42.4	0	42.4	0	42.8	0	42.8	0
42.5	0	42.5	0	42.9	0	42.9	0		42.5	0	42.5	0	42.9	0	42.9	0
42.6	0	42.6	0	43	0	43	0		42.6	0	42.6	0	43	0	43	0
42.7	0	42.7	0	43.1	0	43.1	0		42.7	0	42.7	0	43.1	0	43.1	0
42.8	0	42.8	0	43.2	0	43.2	0		42.8	0	42.8	0	43.2	0	43.2	0
42.9	0	42.9	0	43.3	0	43.3	0		42.9	0	42.9	0	43.3	0	43.3	0
43	0	43	0	43.4	0	43.4	0		43	0	43	0	43.4	0	43.4	0
43.1	0	43.1	0	43.5	0	43.5	0		43.1	0	43.1	0	43.5	0	43.5	0
43.2	0	43.2	0	43.6	0	43.6	0		43.2	0	43.2	0	43.6	0	43.6	0
43.3	0	43.3	0	43.7	0	43.7	0		43.3	0	43.3	0	43.7	0	43.7	0
43.4	0	43.4	0	43.8	0	43.8	0		43.4	0	43.4	0	43.8	0	43.8	0
43.5	0	43.5	0	43.9	0	43.9	0		43.5	0	43.5	0	43.9	0	43.9	0
43.6	0	43.6	0	44	0	44	0		43.6	0	43.6	0	44	0	44	0
43.7	0	43.7	0	44.1	0	44.1	0		43.7	0	43.7	0	44.1	0	44.1	0
43.8	0	43.8	0	44.2	0	44.2	0		43.8	0	43.8	0	44.2	0	44.2	0
43.9	0	43.9	0	44.3	0	44.3	0		43.9	0	43.9	0	44.3	0	44.3	0
44	0	44	0	44.4	0	44.4	0		44	0	44	0	44.4	0	44.4	0
44.1	0	44.1	0	44.5	0	44.5	0		44.1	0	44.1	0	44.5	0	44.5	0
44.2	0	44.2	0	44.6	0	44.6	0		44.2	0	44.2	0	44.6	0	44.6	0
44.3	0	44.3	0	44.7	0	44.7	0		44.3	0	44.3	0	44.7	0	44.7	0
				44.8	0	44.8	0						44.8	0	44.8	0
				44.9	0	44.9	0						44.9	0	44.9	0
				45	0	45	0						45	0	45	0
				45.1	0	45.1	0						45.1	0	45.1	0
				45.2	0	45.2	0						45.2	0	45.2	0
				45.3	0	45.3	0						45.3	0	45.3	0
				45.4	0	45.4	0						45.4	0	45.4	0
				45.5	0	45.5	0						45.5	0	45.5	0
				45.6	0	45.6	0						45.6	0	45.6	0
				45.7	0	45.7	0						45.7	0	45.7	0
				45.8	0	45.8	0						45.8	0	45.8	0
				45.9	0	45.9	0						45.9	0	45.9	0
				46	0	46	0						46	0	46	0
				46.1	0	46.1	0						46.1	0	46.1	0
				46.2	0	46.2	0						46.2	0	46.2	0
				46.3	0	46.3	0						46.3	0	46.3	0
				46.4	0	46.4	0						46.4	0	46.4	0
				46.5	0	46.5	0						46.5	0	46.5	0
				46.6	0	46.6	0						46.6	0	46.6	0
				46.7	0	46.7	0						46.7	0	46.7	0
				46.8	0	46.8	0						46.8	0	46.8	0
				46.9	0	46.9	0						46.9	0	46.9	0
				47	0	47	0						47	0	47	0
				47.1	0	47.1	0						47.1	0	47.1	0
				47.2	0	47.2	0						47.2	0	47.2	0
				47.3	0	47.3	0						47.3	0	47.3	0
				47.4	0	47.4	0						47.4	0	47.4	0
				47.5	0	47.5	0						47.5	0	47.5	0
				47.6	0	47.6	0						47.6	0	47.6	0
				47.7	0	47.7	0						47.7	0	47.7	0
				47.8	0	47.8	0						47.8	0	47.8	0
				47.9	0	47.9	0						47.9	0	47.9	0
				48	0	48	0						48	0	48	0
				48.1	0	48.1	0						48.1	0	48.1	0
				48.2	0	48.2	0						48.2	0	48.2	0
				48.3	0	48.3	0						48.3	0	48.3	0
				48.4	0	48.4	0						48.4	0	48.4	0
				48.5	0	48.5	0						48.5	0	48.5	0
				48.6	0	48.6	0						48.6	0	48.6	0
				48.7	0	48.7	0						48.7	0	48.7	0
				48.8	0	48.8	0						48.8	0	48.8	0
				48.9	0	48.9	0						48.9	0	48.9	0
				49	0	49	0						49	0	49	0
				49.1	0	49.1	0						49.1	0	49.1	0
				49.2	0	49.2	0						49.2	0	49.2	0
				49.3	0	49.3	0						49.3	0	49.3	0
				49.4	0	49.4	0						49.4	0	49.4	0
				49.5	0	49.5	0						49.5	0	49.5	0

## Sheet: Figure2-A-B
007protein-L858R-elec		007protein-L858R-vdw		007protein-L858R/T790M-elec		007protein-L858R/T790M-vdw			007protein-L858R-elec	34 pts LW smooth of B	007protein-L858R-vdw	34 pts LW smooth of D	007protein-L858R/T790M-elec	39 pts LW smooth of F	007protein-L858R/T790M-vdw	39 pts LW smooth of H
10.7	-67.4433	10.7	-40.9059	11.1	-25.0004	11.1	-35.4337		10.7	-67.9237	10.7	-41.0116	11.1	-20.9066	11.1	-34.177
10.8	-67.1142	10.8	-40.7903	11.2	-23.7137	11.2	-35.0529		10.8	-67.898	10.8	-40.982	11.2	-20.9526	11.2	-34.2555
10.9	-67.2912	10.9	-41.5479	11.3	-24.5248	11.3	-34.9491		10.9	-67.8677	10.9	-40.9538	11.3	-21.0046	11.3	-34.3361
11	-66.7369	11	-41.3559	11.4	-21.98	11.4	-34.5506		11	-67.8324	11	-40.9271	11.4	-21.0622	11.4	-34.4189
11.1	-67.7033	11.1	-40.7885	11.5	-20.2021	11.5	-34.9919		11.1	-67.792	11.1	-40.9022	11.5	-21.1251	11.5	-34.5038
11.2	-66.1964	11.2	-41.6612	11.6	-18.8217	11.6	-34.5594		11.2	-67.7463	11.2	-40.8792	11.6	-21.1924	11.6	-34.5906
11.3	-67.5546	11.3	-41.5423	11.7	-21.3579	11.7	-34.5273		11.3	-67.6952	11.3	-40.8583	11.7	-21.2633	11.7	-34.6793
11.4	-68.0556	11.4	-40.4972	11.8	-18.9445	11.8	-34.2833		11.4	-67.639	11.4	-40.8394	11.8	-21.3373	11.8	-34.7696
11.5	-66.9699	11.5	-41.0221	11.9	-19.0368	11.9	-34.3129		11.5	-67.5778	11.5	-40.8224	11.9	-21.4136	11.9	-34.8613
11.6	-69.0056	11.6	-39.5076	12	-19.9751	12	-34.3115		11.6	-67.5122	11.6	-40.8074	12	-21.4917	12	-34.9542
11.7	-67.8509	11.7	-40.6199	12.1	-19.991	12.1	-34.7101		11.7	-67.4427	11.7	-40.7941	12.1	-21.5711	12.1	-35.0482
11.8	-68.6683	11.8	-40.347	12.2	-20.7204	12.2	-34.3101		11.8	-67.37	11.8	-40.7824	12.2	-21.6517	12.2	-35.1432
11.9	-69.2117	11.9	-40.7719	12.3	-19.9176	12.3	-34.8209		11.9	-67.295	11.9	-40.7721	12.3	-21.7333	12.3	-35.239
12	-68.7257	12	-41.1633	12.4	-20.0168	12.4	-34.9386		12	-67.219	12	-40.7628	12.4	-21.8161	12.4	-35.3356
12.1	-69.1022	12.1	-40.6146	12.5	-20.7295	12.5	-34.9419		12.1	-67.1432	12.1	-40.7541	12.5	-21.9007	12.5	-35.4329
12.2	-67.471	12.2	-40.8431	12.6	-22.2052	12.6	-34.7754		12.2	-67.0677	12.2	-40.7454	12.6	-21.9883	12.6	-35.5312
12.3	-68.3837	12.3	-40.0138	12.7	-21.7814	12.7	-35.3493		12.3	-66.9856	12.3	-40.7381	12.7	-22.0814	12.7	-35.6308
12.4	-66.4664	12.4	-40.2222	12.8	-22.7468	12.8	-35.6193		12.4	-66.7587	12.4	-40.7754	12.8	-22.186	12.8	-35.7331
12.5	-66.0199	12.5	-39.3545	12.9	-21.0755	12.9	-35.508		12.5	-66.4747	12.5	-40.8188	12.9	-22.3155	12.9	-35.8419
12.6	-67.7401	12.6	-40.2816	13	-22.6909	13	-36.0165		12.6	-66.1253	12.6	-40.8651	13	-22.4935	13	-35.965
12.7	-64.9072	12.7	-40.505	13.1	-23.5914	13.1	-37.0773		12.7	-65.7039	12.7	-40.9112	13.1	-22.762	13.1	-36.1249
12.8	-66.3465	12.8	-40.3848	13.2	-24.2181	13.2	-35.6672		12.8	-65.2062	12.8	-40.9534	13.2	-23.0557	13.2	-36.2917
12.9	-65.8129	12.9	-40.4548	13.3	-23.9697	13.3	-35.9304		12.9	-64.6326	12.9	-40.9886	13.3	-23.3689	13.3	-36.4629
13	-66.8548	13	-41.5474	13.4	-22.5352	13.4	-36.5201		13	-63.9886	13	-41.014	13.4	-23.697	13.4	-36.6362
13.1	-67.4926	13.1	-42.1987	13.5	-23.5236	13.5	-36.5754		13.1	-63.2812	13.1	-41.0279	13.5	-24.0364	13.5	-36.8096
13.2	-64.0215	13.2	-41.2888	13.6	-22.706	13.6	-36.3302		13.2	-62.5183	13.2	-41.0301	13.6	-24.3839	13.6	-36.9816
13.3	-62.9197	13.3	-42.0053	13.7	-23.5936	13.7	-36.9704		13.3	-61.7086	13.3	-41.0207	13.7	-24.7363	13.7	-37.151
13.4	-63.1583	13.4	-41.8986	13.8	-23.6731	13.8	-37.4111		13.4	-60.8625	13.4	-41.0011	13.8	-25.0912	13.8	-37.3171
13.5	-61.9549	13.5	-42.2088	13.9	-24.8413	13.9	-38.0247		13.5	-59.9902	13.5	-40.9714	13.9	-25.4468	13.9	-37.4796
13.6	-62.1985	13.6	-42.2323	14	-24.9168	14	-38.2822		13.6	-59.1004	13.6	-40.9314	14	-25.8018	14	-37.639
13.7	-59.816	13.7	-41.5998	14.1	-25.1429	14.1	-38.1826		13.7	-58.2005	13.7	-40.8795	14.1	-26.1554	14.1	-37.7958
13.8	-57.4563	13.8	-41.2817	14.2	-26.6024	14.2	-38.4327		13.8	-57.2963	13.8	-40.8135	14.2	-26.5055	14.2	-37.9507
13.9	-56.4635	13.9	-41.2699	14.3	-27.2106	14.3	-38.2738		13.9	-56.393	13.9	-40.7317	14.3	-26.8446	14.3	-38.1036
14	-54.6098	14	-41.611	14.4	-27.4878	14.4	-38.1928		14	-55.4953	14	-40.6333	14.4	-27.1616	14.4	-38.2546
14.1	-52.2436	14.1	-40.062	14.5	-28.3431	14.5	-38.7861		14.1	-54.6107	14.1	-40.5216	14.5	-27.4443	14.5	-38.4033
14.2	-50.5419	14.2	-40.474	14.6	-28.9308	14.6	-39.0153		14.2	-53.7486	14.2	-40.4024	14.6	-27.6826	14.6	-38.549
14.3	-49.1093	14.3	-39.5141	14.7	-28.8131	14.7	-39.1203		14.3	-52.9189	14.3	-40.2822	14.7	-27.8701	14.7	-38.69
14.4	-49.784	14.4	-39.9202	14.8	-29.5129	14.8	-39.2037		14.4	-52.132	14.4	-40.1662	14.8	-28.0045	14.8	-38.8246
14.5	-49.1852	14.5	-39.4425	14.9	-30.0617	14.9	-38.639		14.5	-51.3993	14.5	-40.0581	14.9	-28.0867	14.9	-38.95
14.6	-48.6184	14.6	-39.4573	15	-29.844	15	-38.7723		14.6	-50.7302	14.6	-39.9598	15	-28.12	15	-39.0636
14.7	-47.1193	14.7	-39.4521	15.1	-30.4036	15.1	-38.9621		14.7	-50.1313	14.7	-39.8713	15.1	-28.1093	15.1	-39.1632
14.8	-46.7932	14.8	-39.1319	15.2	-30.6572	15.2	-39.2544		14.8	-49.6063	14.8	-39.7901	15.2	-28.0617	15.2	-39.2484
14.9	-49.153	14.9	-39.3988	15.3	-29.9868	15.3	-39.6388		14.9	-49.157	14.9	-39.7127	15.3	-27.9862	15.3	-39.3196
15	-47.5688	15	-38.7814	15.4	-31.7613	15.4	-39.2333		15	-48.7866	15	-39.6352	15.4	-27.8926	15.4	-39.3779
15.1	-46.8577	15.1	-39.0447	15.5	-30.2548	15.5	-38.8127		15.1	-48.4947	15.1	-39.5537	15.5	-27.79	15.5	-39.4249
15.2	-47.951	15.2	-38.8679	15.6	-30.8303	15.6	-40.2328		15.2	-48.2745	15.2	-39.4641	15.6	-27.6868	15.6	-39.4626
15.3	-46.7623	15.3	-38.4992	15.7	-31.7681	15.7	-40.1652		15.3	-48.1133	15.3	-39.3619	15.7	-27.5894	15.7	-39.493
15.4	-47.7535	15.4	-38.5516	15.8	-31.6275	15.8	-40.5299		15.4	-47.9946	15.4	-39.2434	15.8	-27.5017	15.8	-39.5176
15.5	-44.5343	15.5	-38.0391	15.9	-31.163	15.9	-40.2841		15.5	-47.9022	15.5	-39.1056	15.9	-27.4246	15.9	-39.537
15.6	-49.5003	15.6	-41.444	16	-21.3584	16	-40.1814		15.6	-47.82	15.6	-38.9465	16	-27.3573	16	-39.5511
15.7	-47.325	15.7	-41.0549	16.1	-20.3054	16.1	-40.5745		15.7	-47.7335	15.7	-38.7646	16.1	-27.297	16.1	-39.5603
15.8	-47.6283	15.8	-41.1633	16.2	-20.7302	16.2	-40.2204		15.8	-47.6313	15.8	-38.5583	16.2	-27.2405	16.2	-39.5652
15.9	-48.1899	15.9	-40.5423	16.3	-21.4809	16.3	-39.5631		15.9	-47.5048	15.9	-38.3266	16.3	-27.1853	16.3	-39.5659
16	-48.2618	16	-39.7787	16.4	-22.9401	16.4	-39.9287		16	-47.3494	16	-38.0678	16.4	-27.1306	16.4	-39.5625
16.1	-48.4047	16.1	-39.2127	16.5	-23.5487	16.5	-39.541		16.1	-47.1637	16.1	-37.7803	16.5	-27.0775	16.5	-39.5544
16.2	-48.1946	16.2	-38.5424	16.6	-23.4215	16.6	-38.566		16.2	-46.9495	16.2	-37.463	16.6	-27.0285	16.6	-39.5405
16.3	-48.6118	16.3	-37.8732	16.7	-25.5643	16.7	-39.2062		16.3	-46.7106	16.3	-37.115	16.7	-26.9874	16.7	-39.5201
16.4	-48.6659	16.4	-37.1468	16.8	-26.0992	16.8	-38.7268		16.4	-46.4539	16.4	-36.7363	16.8	-26.9598	16.8	-39.4931
16.5	-49.3553	16.5	-36.4525	16.9	-27.8531	16.9	-39.5265		16.5	-46.1897	16.5	-36.328	16.9	-26.9517	16.9	-39.46
16.6	-49.4025	16.6	-36.2469	17	-28.8871	17	-39.0211		16.6	-45.9278	16.6	-35.8921	17	-26.9684	17	-39.4216
16.7	-46.4114	16.7	-35.6453	17.1	-29.0978	17.1	-39.4277		16.7	-45.6758	16.7	-35.4318	17.1	-27.0139	17.1	-39.3788
16.8	-45.239	16.8	-34.5845	17.2	-29.3823	17.2	-39.4237		16.8	-45.4413	16.8	-34.9517	17.2	-27.0901	17.2	-39.333
16.9	-44.4359	16.9	-34.1417	17.3	-30.3625	17.3	-39.0244		16.9	-45.231	16.9	-34.4572	17.3	-27.1955	17.3	-39.2849
17	-44.9869	17	-33.7465	17.4	-30.3209	17.4	-39.8504		17	-45.0504	17	-33.9554	17.4	-27.3251	17.4	-39.2357
17.1	-42.3297	17.1	-32.9292	17.5	-29.4412	17.5	-39.1412		17.1	-44.9054	17.1	-33.4548	17.5	-27.4699	17.5	-39.1857
17.2	-42.169	17.2	-32.4791	17.6	-28.9257	17.6	-39.0465		17.2	-44.801	17.2	-32.964	17.6	-27.6171	17.6	-39.1344
17.3	-42.3175	17.3	-32.2657	17.7	-29.9466	17.7	-38.6633		17.3	-44.7422	17.3	-32.4893	17.7	-27.7516	17.7	-39.0804
17.4	-40.206	17.4	-31.4175	17.8	-28.5089	17.8	-39.4225		17.4	-44.7313	17.4	-32.0331	17.8	-27.8588	17.8	-39.0208
17.5	-40.3604	17.5	-30.5449	17.9	-27.8569	17.9	-39.8694		17.5	-44.7712	17.5	-31.5964	17.9	-27.9277	17.9	-38.9532
17.6	-41.3583	17.6	-30.3309	18	-27.3906	18	-38.9747		17.6	-44.865	17.6	-31.1787	18	-27.9548	18	-38.875
17.7	-42.5864	17.7	-30.1891	18.1	-27.198	18.1	-39.3938		17.7	-45.016	17.7	-30.7795	18.1	-27.9398	18.1	-38.7838
17.8	-41.9722	17.8	-29.7157	18.2	-27.8698	18.2	-39.0148		17.8	-45.2291	17.8	-30.3983	18.2	-27.8852	18.2	-38.6777
17.9	-43.1872	17.9	-29.8154	18.3	-26.5047	18.3	-38.7542		17.9	-45.5094	17.9	-30.0344	18.3	-27.7945	18.3	-38.5555
18	-45.8841	18	-29.4086	18.4	-26.5663	18.4	-38.828		18	-45.8604	18	-29.6871	18.4	-27.6727	18.4	-38.416
18.1	-45.73	18.1	-29.2149	18.5	-28.1454	18.5	-39.2656		18.1	-46.2848	18.1	-29.3552	18.5	-27.5252	18.5	-38.2585
18.2	-46.9278	18.2	-28.9496	18.6	-27.4268	18.6	-38.144		18.2	-46.7825	18.2	-29.0374	18.6	-27.3586	18.6	-38.0828
18.3	-48.1912	18.3	-28.2598	18.7	-26.6497	18.7	-38.6281		18.3	-47.3544	18.3	-28.7319	18.7	-27.1797	18.7	-37.8884
18.4	-48.435	18.4	-28.4037	18.8	-27.7884	18.8	-38.6075		18.4	-48.0025	18.4	-28.4365	18.8	-26.9951	18.8	-37.6756
18.5	-48.9688	18.5	-27.5944	18.9	-27.9843	18.9	-38.6653		18.5	-48.7278	18.5	-28.1481	18.9	-26.81	18.9	-37.4448
18.6	-50.7483	18.6	-28.3656	19	-26.8345	19	-37.5299		18.6	-49.5311	18.6	-27.864	19	-26.6289	19	-37.1967
18.7	-49.868	18.7	-27.7659	19.1	-28.0475	19.1	-37.8797		18.7	-50.4105	18.7	-27.5813	19.1	-26.459	19.1	-36.9317
18.8	-50.7948	18.8	-27.3084	19.2	-27.0422	19.2	-37.0672		18.8	-51.3574	18.8	-27.2959	19.2	-26.3057	19.2	-36.6495
18.9	-51.4547	18.9	-27.1233	19.3	-26.5839	19.3	-37.6393		18.9	-52.3626	18.9	-27.0003	19.3	-26.1722	19.3	-36.3499
19	-51.2563	19	-27.0454	19.4	-27.0688	19.4	-36.1636		19	-53.4136	19	-26.6861	19.4	-26.0617	19.4	-36.0334
19.1	-51.8375	19.1	-26.577	19.5	-26.0931	19.5	-34.9991		19.1	-54.4983	19.1	-26.3461	19.5	-25.9757	19.5	-35.7015
19.2	-52.0422	19.2	-26.4143	19.6	-25.2928	19.6	-35.7079		19.2	-55.608	19.2	-25.9762	19.6	-25.9121	19.6	-35.3557
19.3	-54.4967	19.3	-25.891	19.7	-24.5147	19.7	-35.2121		19.3	-56.7334	19.3	-25.575	19.7	-25.8663	19.7	-34.9971
19.4	-55.5744	19.4	-26.1333	19.8	-24.4717	19.8	-35.0666		19.4	-57.8654	19.4	-25.1438	19.8	-25.8334	19.8	-34.6266
19.5	-54.7293	19.5	-25.4002	19.9	-24.6497	19.9	-34.3142		19.5	-58.9973	19.5	-24.6851	19.9	-25.8092	19.9	-34.2455
19.6	-58.6823	19.6	-25.1126	20	-24.6576	20	-34.9612		19.6	-60.1196	19.6	-24.2025	20	-25.7901	20	-33.8567
19.7	-58.2149	19.7	-24.5774	20.1	-24.3266	20.1	-32.8779		19.7	-61.2236	19.7	-23.7009	20.1	-25.7765	20.1	-33.4653
19.8	-63.8951	19.8	-24.7892	20.2	-23.0008	20.2	-33.1171		19.8	-62.3046	19.8	-23.1848	20.2	-25.7711	20.2	-33.0786
19.9	-67.606	19.9	-24.0874	20.3	-23.5045	20.3	-32.6276		19.9	-63.3609	19.9	-22.6586	20.3	-25.7781	20.3	-32.7038
20	-65.4267	20	-22.9005	20.4	-24.3535	20.4	-31.5726		20	-64.3886	20	-22.1272	20.4	-25.8001	20.4	-32.3472
20.1	-70.8206	20.1	-23.0191	20.5	-25.079	20.5	-31.6673		20.1	-65.3849	20.1	-21.5949	20.5	-25.837	20.5	-32.0137
20.2	-72.6611	20.2	-22.6645	20.6	-23.5924	20.6	-32.4638		20.2	-66.3503	20.2	-21.0644	20.6	-25.886	20.6	-31.7064
20.3	-67.9036	20.3	-21.6977	20.7	-23.7259	20.7	-30.8602		20.3	-67.2822	20.3	-20.5383	20.7	-25.9426	20.7	-31.4267
20.4	-73.9797	20.4	-17.2139	20.8	-31.4392	20.8	-30.9392		20.4	-68.1721	20.4	-20.0181	20.8	-26.0006	20.8	-31.1742
20.5	-69.8421	20.5	-17.1655	20.9	-26.4028	20.9	-28.9128		20.5	-69.0116	20.5	-19.5055	20.9	-26.0528	20.9	-30.9478
20.6	-72.6446	20.6	-16.8232	21	-27.2514	21	-29.439		20.6	-69.7895	20.6	-19.0032	21	-26.0908	21	-30.745
20.7	-74.3225	20.7	-17.126	21.1	-29.9863	21.1	-29.5171		20.7	-70.4928	20.7	-18.5147	21.1	-26.1048	21.1	-30.5594
20.8	-71.8416	20.8	-16.2216	21.2	-29.188	21.2	-29.6804		20.8	-71.1141	20.8	-18.044	21.2	-26.0856	21.2	-30.3826
20.9	-71.3813	20.9	-16.9363	21.3	-25.1494	21.3	-28.6634		20.9	-71.6481	20.9	-17.5956	21.3	-26.0251	21.3	-30.2061
21	-75.7174	21	-15.8823	21.4	-26.3012	21.4	-27.1714		21	-72.0935	21	-17.1743	21.4	-25.9166	21.4	-30.0235
21.1	-67.5076	21.1	-15.748	21.5	-25.3823	21.5	-27.3478		21.1	-72.4558	21.1	-16.7844	21.5	-25.7563	21.5	-29.8303
21.2	-70.2812	21.2	-16.427	21.6	-25.9267	21.6	-28.18		21.2	-72.7481	21.2	-16.4295	21.6	-25.543	21.6	-29.6234
21.3	-74.191	21.3	-15.4031	21.7	-24.5457	21.7	-27.4474		21.3	-72.9903	21.3	-16.1124	21.7	-25.2778	21.7	-29.4014
21.4	-74.1513	21.4	-15.0956	21.8	-29.6336	21.8	-31.0377		21.4	-73.2004	21.4	-15.8342	21.8	-24.9633	21.8	-29.1641
21.5	-71.0246	21.5	-15.8005	21.9	-30.0065	21.9	-31.7861		21.5	-73.3923	21.5	-15.5935	21.9	-24.6044	21.9	-28.9131
21.6	-73.6981	21.6	-15.4212	22	-29.044	22	-31.1093		21.6	-73.5733	21.6	-15.3871	22	-24.2065	22	-28.65
21.7	-79.1698	21.7	-13.8144	22.1	-27.7853	22.1	-30.8482		21.7	-73.7491	21.7	-15.2104	22.1	-23.7752	22.1	-28.3762
21.8	-75.9231	21.8	-15.1012	22.2	-25.241	22.2	-31.1908		21.8	-73.9245	21.8	-15.0576	22.2	-23.3158	22.2	-28.0916
21.9	-72.7431	21.9	-14.63	22.3	-23.1837	22.3	-29.6918		21.9	-74.0999	21.9	-14.9216	22.3	-22.8283	22.3	-27.7905
22	-76.394	22	-14.8273	22.4	-23.0249	22.4	-30.3203		22	-74.2719	22	-14.796	22.4	-22.3081	22.4	-27.4639
22.1	-74.4424	22.1	-14.3711	22.5	-21.3536	22.5	-29.89		22.1	-74.4385	22.1	-14.6757	22.5	-21.7502	22.5	-27.1008
22.2	-69.5527	22.2	-14.8753	22.6	-20.5761	22.6	-30.3657		22.2	-74.5941	22.2	-14.5592	22.6	-21.1505	22.6	-26.6914
22.3	-77.3874	22.3	-14.0586	22.7	-19.0839	22.7	-29.8403		22.3	-74.737	22.3	-14.4466	22.7	-20.5043	22.7	-26.228
22.4	-72.0382	22.4	-14.479	22.8	-17.4568	22.8	-23.8711		22.4	-74.8626	22.4	-14.3402	22.8	-19.8069	22.8	-25.7051
22.5	-73.25	22.5	-14.3249	22.9	-16.7902	22.9	-23.4795		22.5	-74.9637	22.5	-14.2436	22.9	-19.0572	22.9	-25.1198
22.6	-75.9403	22.6	-14.4982	23	-17.3303	23	-23.508		22.6	-75.0372	22.6	-14.1598	23	-18.2558	23	-24.4728
22.7	-77.8036	22.7	-13.9426	23.1	-16.7393	23.1	-23.7345		22.7	-75.0826	22.7	-14.0914	23.1	-17.4049	23.1	-23.7672
22.8	-79.0608	22.8	-14.1037	23.2	-16.8487	23.2	-23.2762		22.8	-75.1006	22.8	-14.04	23.2	-16.5109	23.2	-23.0097
22.9	-75.3674	22.9	-14.2295	23.3	-16.2995	23.3	-22.8041		22.9	-75.0984	22.9	-14.0053	23.3	-15.5841	23.3	-22.211
23	-74.9955	23	-12.7912	23.4	-16.3257	23.4	-22.4042		23	-75.0825	23	-13.9856	23.4	-14.6375	23.4	-21.3849
23.1	-73.4858	23.1	-13.9889	23.5	-15.6189	23.5	-21.9698		23.1	-75.0545	23.1	-13.9786	23.5	-13.6851	23.5	-20.5451
23.2	-77.0374	23.2	-13.5728	23.6	-17.3611	23.6	-22.8756		23.2	-75.0145	23.2	-13.9818	23.6	-12.7384	23.6	-19.7039
23.3	-74.7656	23.3	-13.3026	23.7	-15.4947	23.7	-21.471		23.3	-74.9631	23.3	-13.9924	23.7	-11.8056	23.7	-18.8718
23.4	-77.7053	23.4	-13.6125	23.8	-15.566	23.8	-20.9806		23.4	-74.897	23.4	-14.0081	23.8	-10.8895	23.8	-18.0557
23.5	-73.4857	23.5	-13.6993	23.9	-15.5898	23.9	-21.3096		23.5	-74.8092	23.5	-14.0283	23.9	-9.9908	23.9	-17.2599
23.6	-75.7766	23.6	-12.532	24	-7.91347	24	-12.6328		23.6	-74.6954	23.6	-14.0516	24	-9.10856	24	-16.4873
23.7	-72.92	23.7	-12.7609	24.1	-4.35805	24.1	-11.9803		23.7	-74.5504	23.7	-14.0733	24.1	-8.2405	24.1	-15.7391
23.8	-78.4748	23.8	-12.5775	24.2	-5.17996	24.2	-11.4127		23.8	-74.3686	23.8	-14.088	24.2	-7.38477	24.2	-15.0165
23.9	-73.9636	23.9	-15.4071	24.3	-5.263	24.3	-11.8893		23.9	-74.1474	23.9	-14.0912	24.3	-6.54104	24.3	-14.3196
24	-71.666	24	-15.358	24.4	-1.76109	24.4	-11.2586		24	-73.8884	24	-14.0795	24.4	-5.70909	24.4	-13.6473
24.1	-74.6147	24.1	-14.6047	24.5	-4.40881	24.5	-10.3761		24.1	-73.5965	24.1	-14.0502	24.5	-4.88903	24.5	-12.9979
24.2	-73.5897	24.2	-15.6942	24.6	-1.95038	24.6	-9.65715		24.2	-73.2798	24.2	-14.002	24.6	-4.08418	24.6	-12.3703
24.3	-72.273	24.3	-15.1401	24.7	0.18756	24.7	-10.9372		24.3	-72.9443	24.3	-13.9348	24.7	-3.30008	24.7	-11.7659
24.4	-73.8825	24.4	-14.3797	24.8	0.21707	24.8	-8.77938		24.4	-72.5942	24.4	-13.8483	24.8	-2.54366	24.8	-11.1901
24.5	-74.8773	24.5	-14.9739	24.9	0.31152	24.9	-9.05842		24.5	-72.2321	24.5	-13.7427	24.9	-1.82178	24.9	-10.6489
24.6	-72.6131	24.6	-14.4278	25	2.69741	25	-10.3377		24.6	-71.8594	24.6	-13.619	25	-1.14014	25	-10.1473
24.7	-70.8683	24.7	-14.4109	25.1	0.30784	25.1	-9.68799		24.7	-71.4776	24.7	-13.479	25.1	-0.50418	25.1	-9.6892
24.8	-71.5404	24.8	-14.6611	25.2	-0.1765	25.2	-8.8905		24.8	-71.0862	24.8	-13.3253	25.2	0.08087	25.2	-9.27647
24.9	-72.7329	24.9	-13.9999	25.3	4.20467	25.3	-7.59231		24.9	-70.6838	24.9	-13.1597	25.3	0.61158	25.3	-8.90932
25	-70.3601	25	-14.7321	25.4	1.70173	25.4	-7.80378		25	-70.2703	25	-12.9837	25.4	1.0869	25.4	-8.5859
25.1	-73.566	25.1	-14.9598	25.5	2.70517	25.5	-8.66432		25.1	-69.8501	25.1	-12.7978	25.5	1.50899	25.5	-8.30184
25.2	-65.2707	25.2	-10.5608	25.6	0.83824	25.6	-7.42804		25.2	-69.428	25.2	-12.6014	25.6	1.8828	25.6	-8.05032
25.3	-68.7762	25.3	-11.0216	25.7	1.08326	25.7	-7.3344		25.3	-69.0073	25.3	-12.3947	25.7	2.21484	25.7	-7.82296
25.4	-65.3219	25.4	-11.0506	25.8	2.8333	25.8	-8.36757		25.4	-68.5894	25.4	-12.1794	25.8	2.5134	25.8	-7.61114
25.5	-65.8584	25.5	-10.6764	25.9	3.23121	25.9	-8.00812		25.5	-68.1748	25.5	-11.9585	25.9	2.78562	25.9	-7.40839
25.6	-70.7116	25.6	-9.96183	26	2.14098	26	-6.99044		25.6	-67.764	25.6	-11.7348	26	3.03395	26	-7.21281
25.7	-66.6105	25.7	-11.0572	26.1	3.35523	26.1	-6.50186		25.7	-67.3621	25.7	-11.5088	26.1	3.2589	26.1	-7.02392
25.8	-65.3641	25.8	-11.0025	26.2	5.9403	26.2	-6.71192		25.8	-66.9743	25.8	-11.2813	26.2	3.46243	26.2	-6.84129
25.9	-68.135	25.9	-10.1868	26.3	1.94773	26.3	-5.97966		25.9	-66.6045	25.9	-11.0536	26.3	3.6474	26.3	-6.66436
26	-67.4911	26	-10.14	26.4	3.51348	26.4	-6.90743		26	-66.2565	26	-10.828	26.4	3.81606	26.4	-6.493
26.1	-66.5106	26.1	-11.1511	26.5	3.91838	26.5	-6.0021		26.1	-65.9349	26.1	-10.6075	26.5	3.97144	26.5	-6.32758
26.2	-64.3537	26.2	-10.8575	26.6	4.8957	26.6	-5.9451		26.2	-65.6446	26.2	-10.3958	26.6	4.11597	26.6	-6.16837
26.3	-62.1719	26.3	-11.3457	26.7	6.24879	26.7	-6.01524		26.3	-65.3897	26.3	-10.1955	26.7	4.25131	26.7	-6.01567
26.4	-61.4073	26.4	-11.0042	26.8	5.43429	26.8	-5.22048		26.4	-65.1736	26.4	-10.0069	26.8	4.37814	26.8	-5.87004
26.5	-64.8219	26.5	-10.9863	26.9	4.40812	26.9	-5.18373		26.5	-65.001	26.5	-9.82859	26.9	4.49493	26.9	-5.73108
26.6	-67.1666	26.6	-10.2825	27	5.86761	27	-5.35282		26.6	-64.8748	26.6	-9.65695	27	4.59982	27	-5.59766
26.7	-66.8301	26.7	-9.04937	27.1	4.42819	27.1	-5.73138		26.7	-64.7933	26.7	-9.48643	27.1	4.69387	27.1	-5.46917
26.8	-62.7364	26.8	-9.83395	27.2	6.59396	27.2	-5.26697		26.8	-64.7524	26.8	-9.3109	27.2	4.77778	27.2	-5.34557
26.9	-63.2549	26.9	-8.81621	27.3	4.6898	27.3	-5.52049		26.9	-64.7473	26.9	-9.12639	27.3	4.85101	27.3	-5.22748
27	-62.4968	27	-8.96424	27.4	4.81925	27.4	-4.84033		27	-64.7792	27	-8.9326	27.4	4.91422	27.4	-5.11539
27.1	-64.0935	27.1	-8.79045	27.5	6.0101	27.5	-4.55463		27.1	-64.8482	27.1	-8.73016	27.5	4.96811	27.5	-5.0092
27.2	-63.7542	27.2	-8.15799	27.6	5.44832	27.6	-4.73894		27.2	-64.9539	27.2	-8.51992	27.6	5.01424	27.6	-4.90914
27.3	-62.6804	27.3	-7.54113	27.7	4.52454	27.7	-4.42971		27.3	-65.0933	27.3	-8.30367	27.7	5.05373	27.7	-4.81522
27.4	-63.4796	27.4	-6.993	27.8	4.43196	27.8	-4.69501		27.4	-65.2589	27.4	-8.08417	27.8	5.08723	27.8	-4.72674
27.5	-62.7572	27.5	-8.69089	27.9	4.84832	27.9	-4.60445		27.5	-65.4457	27.5	-7.86454	27.9	5.11554	27.9	-4.64291
27.6	-64.3376	27.6	-7.48065	28	5.30505	28	-4.45729		27.6	-65.6478	27.6	-7.64857	28	5.13977	28	-4.56314
27.7	-67.5606	27.7	-7.48298	28.1	5.06518	28.1	-4.48575		27.7	-65.8589	27.7	-7.44086	28.1	5.15955	28.1	-4.48708
27.8	-67.0399	27.8	-7.88484	28.2	4.3436	28.2	-4.39631		27.8	-66.0734	27.8	-7.24557	28.2	5.17447	28.2	-4.41438
27.9	-65.7263	27.9	-6.32738	28.3	5.4176	28.3	-4.02433		27.9	-66.2873	27.9	-7.06451	28.3	5.18657	28.3	-4.34465
28	-68.0313	28	-6.76564	28.4	5.98936	28.4	-4.95321		28	-66.5028	28	-6.89798	28.4	5.19773	28.4	-4.2773
28.1	-69.3558	28.1	-6.65433	28.5	5.11572	28.5	-4.20052		28.1	-66.724	28.1	-6.74492	28.5	5.20848	28.5	-4.21203
28.2	-66.5747	28.2	-5.69801	28.6	2.76364	28.6	-3.73632		28.2	-66.9501	28.2	-6.60335	28.6	5.21849	28.6	-4.14857
28.3	-68.2862	28.3	-6.2174	28.7	3.75588	28.7	-3.95381		28.3	-67.1736	28.3	-6.47157	28.7	5.22635	28.7	-4.08584
28.4	-67.5798	28.4	-6.48105	28.8	7.70195	28.8	-4.11924		28.4	-67.3827	28.4	-6.34848	28.8	5.23135	28.8	-4.02241
28.5	-69.6642	28.5	-5.9285	28.9	5.07959	28.9	-3.3147		28.5	-67.5671	28.5	-6.23356	28.9	5.23305	28.9	-3.95661
28.6	-69.1514	28.6	-5.83707	29	5.68207	29	-3.91806		28.6	-67.7198	28.6	-6.12598	29	5.23006	29	-3.88674
28.7	-67.2922	28.7	-5.40243	29.1	6.73008	29.1	-4.13826		28.7	-67.8333	28.7	-6.02521	29.1	5.22125	29.1	-3.81148
28.8	-69.3535	28.8	-5.41826	29.2	4.69633	29.2	-3.56986		28.8	-67.9011	28.8	-5.93074	29.2	5.20545	29.2	-3.72995
28.9	-67.39	28.9	-5.48623	29.3	5.64058	29.3	-3.94393		28.9	-67.9186	28.9	-5.84238	29.3	5.1822	29.3	-3.64179
29	-68.9315	29	-5.86295	29.4	5.23166	29.4	-4.1048		29	-67.8844	29	-5.76099	29.4	5.15135	29.4	-3.54733
29.1	-66.8374	29.1	-5.41387	29.5	6.14108	29.5	-3.84956		29.1	-67.8012	29.1	-5.6877	29.5	5.11244	29.5	-3.44741
29.2	-69.2503	29.2	-5.87922	29.6	5.69664	29.6	-3.52031		29.2	-67.6722	29.2	-5.62268	29.6	5.06591	29.6	-3.34295
29.3	-67.8085	29.3	-6.3514	29.7	5.89946	29.7	-3.02993		29.3	-67.5012	29.3	-5.56428	29.7	5.01273	29.7	-3.23495
29.4	-66.8216	29.4	-5.15311	29.8	4.12959	29.8	-3.56011		29.4	-67.2898	29.4	-5.51063	29.8	4.95339	29.8	-3.1243
29.5	-70.3799	29.5	-5.6134	29.9	4.71993	29.9	-3.40017		29.5	-67.0387	29.5	-5.45948	29.9	4.88786	29.9	-3.01191
29.6	-70.0802	29.6	-5.39551	30	6.0203	30	-3.3857		29.6	-66.7486	29.6	-5.40875	30	4.81586	30	-2.89852
29.7	-66.0897	29.7	-4.88182	30.1	5.47021	30.1	-3.36494		29.7	-66.4203	29.7	-5.35706	30.1	4.7373	30.1	-2.78465
29.8	-68.1401	29.8	-5.66662	30.2	4.21654	30.2	-3.20231		29.8	-66.0485	29.8	-5.30335	30.2	4.65248	30.2	-2.67055
29.9	-65.9064	29.9	-5.0607	30.3	5.7228	30.3	-3.59779		29.9	-65.6271	29.9	-5.24733	30.3	4.56155	30.3	-2.55627
30	-66.5125	30	-5.24283	30.4	3.85643	30.4	-1.81848		30	-65.152	30	-5.18897	30.4	4.46518	30.4	-2.4415
30.1	-66.2763	30.1	-5.282	30.5	4.16574	30.5	-1.52034		30.1	-64.6183	30.1	-5.1273	30.5	4.36524	30.5	-2.32626
30.2	-63.2008	30.2	-5.15424	30.6	3.72215	30.6	-1.44459		30.2	-64.0218	30.2	-5.06113	30.6	4.26446	30.6	-2.21095
30.3	-64.2216	30.3	-5.1468	30.7	3.24185	30.7	-1.64385		30.3	-63.3563	30.3	-4.98975	30.7	4.16421	30.7	-2.0962
30.4	-63.3239	30.4	-4.88007	30.8	3.60005	30.8	-1.70449		30.4	-62.6136	30.4	-4.91323	30.8	4.06414	30.8	-1.98286
30.5	-63.6401	30.5	-5.35169	30.9	3.87952	30.9	-1.43148		30.5	-61.7864	30.5	-4.83218	30.9	3.96464	30.9	-1.87209
30.6	-63.1437	30.6	-5.03512	31	3.59676	31	-1.39349		30.6	-60.8711	30.6	-4.74762	31	3.86606	31	-1.76469
30.7	-61.3133	30.7	-4.84231	31.1	3.94822	31.1	-1.29488		30.7	-59.8642	30.7	-4.66025	31.1	3.76846	31.1	-1.66137
30.8	-60.2214	30.8	-4.44004	31.2	3.40903	31.2	-1.3746		30.8	-58.7625	30.8	-4.5702	31.2	3.67246	31.2	-1.56301
30.9	-59.8263	30.9	-4.48016	31.3	3.99071	31.3	-1.34945		30.9	-57.5661	30.9	-4.47747	31.3	3.57836	31.3	-1.47035
31	-59.5672	31	-4.26874	31.4	3.91069	31.4	-1.28357		31	-56.2755	31	-4.38167	31.4	3.48633	31.4	-1.38401
31.1	-57.5348	31.1	-4.51572	31.5	3.02625	31.5	-1.27057		31.1	-54.8916	31.1	-4.28218	31.5	3.39631	31.5	-1.30469
31.2	-58.4463	31.2	-3.87809	31.6	3.42147	31.6	-1.24029		31.2	-53.4164	31.2	-4.17904	31.6	3.30854	31.6	-1.23312
31.3	-52.0591	31.3	-4.21916	31.7	3.03491	31.7	-1.10702		31.3	-51.8484	31.3	-4.07234	31.7	3.22355	31.7	-1.16978
31.4	-52.5248	31.4	-4.49097	31.8	2.67726	31.8	-1.07927		31.4	-50.1872	31.4	-3.96275	31.8	3.14195	31.8	-1.1144
31.5	-52.0378	31.5	-4.07171	31.9	3.40645	31.9	-0.91981		31.5	-48.4357	31.5	-3.85126	31.9	3.06327	31.9	-1.06621
31.6	-48.2596	31.6	-3.41747	32	3.24485	32	-0.97436		31.6	-46.6	31.6	-3.73851	32	2.98636	32	-1.02394
31.7	-49.6161	31.7	-3.58696	32.1	3.0743	32.1	-0.96448		31.7	-44.6912	31.7	-3.6253	32.1	2.91046	32.1	-0.98601
31.8	-45.225	31.8	-3.13372	32.2	3.04911	32.2	-0.95378		31.8	-42.7225	31.8	-3.51239	32.2	2.83506	32.2	-0.95074
31.9	-40.2126	31.9	-3.55994	32.3	2.83054	32.3	-0.81047		31.9	-40.7092	31.9	-3.40028	32.3	2.75907	32.3	-0.91676
32	-37.1626	32	-2.99979	32.4	2.86369	32.4	-0.87134		32	-38.6701	32	-3.28942	32.4	2.6821	32.4	-0.88376
32.1	-40.4407	32.1	-3.44829	32.5	2.51366	32.5	-0.82717		32.1	-36.6252	32.1	-3.1801	32.5	2.60408	32.5	-0.85182
32.2	-32.8429	32.2	-3.10809	32.6	2.52298	32.6	-0.76951		32.2	-34.5933	32.2	-3.07253	32.6	2.52536	32.6	-0.82099
32.3	-30.2559	32.3	-2.87154	32.7	2.46312	32.7	-0.59751		32.3	-32.5897	32.3	-2.96649	32.7	2.44668	32.7	-0.79113
32.4	-30.7466	32.4	-2.79191	32.8	2.07102	32.8	-0.64231		32.4	-30.6255	32.4	-2.86176	32.8	2.36869	32.8	-0.76216
32.5	-26.6819	32.5	-2.96177	32.9	1.93601	32.9	-0.64684		32.5	-28.7106	32.5	-2.7583	32.9	2.29163	32.9	-0.73414
32.6	-23.2063	32.6	-2.41694	33	1.82989	33	-0.78715		32.6	-26.8542	32.6	-2.65632	33	2.21574	33	-0.70727
32.7	-23.9506	32.7	-2.36587	33.1	2.04511	33.1	-0.6865		32.7	-25.065	32.7	-2.55605	33.1	2.14114	33.1	-0.68175
32.8	-18.448	32.8	-2.24353	33.2	2.09587	33.2	-0.66494		32.8	-23.3523	32.8	-2.45781	33.2	2.0681	33.2	-0.65762
32.9	-17.4627	32.9	-2.36083	33.3	2.24494	33.3	-0.66416		32.9	-21.7223	32.9	-2.36186	33.3	1.9967	33.3	-0.63481
33	-14.77	33	-2.24955	33.4	2.14955	33.4	-0.63225		33	-20.1799	33	-2.26841	33.4	1.92721	33.4	-0.61318
33.1	-14.3421	33.1	-2.21825	33.5	1.67001	33.5	-0.61681		33.1	-18.7302	33.1	-2.17706	33.5	1.86014	33.5	-0.59254
33.2	-15.8561	33.2	-2.09163	33.6	1.37958	33.6	-0.56645		33.2	-17.3765	33.2	-2.08719	33.6	1.79587	33.6	-0.57269
33.3	-13.3222	33.3	-2.06503	33.7	1.74808	33.7	-0.56225		33.3	-16.12	33.3	-1.99866	33.7	1.73489	33.7	-0.55353
33.4	-13.1112	33.4	-1.84213	33.8	2.04548	33.8	-0.53816		33.4	-14.9609	33.4	-1.91187	33.8	1.67749	33.8	-0.53498
33.5	-13.368	33.5	-1.78377	33.9	1.86938	33.9	-0.47513		33.5	-13.897	33.5	-1.8272	33.9	1.62361	33.9	-0.51699
33.6	-13.7533	33.6	-1.65476	34	0.99584	34	-0.45384		33.6	-12.9273	33.6	-1.74508	34	1.57287	34	-0.49944
33.7	-12.3282	33.7	-1.77692	34.1	1.41304	34.1	-0.52024		33.7	-12.0501	33.7	-1.66562	34.1	1.52482	34.1	-0.48222
33.8	-11.3012	33.8	-1.58472	34.2	1.20386	34.2	-0.36073		33.8	-11.2593	33.8	-1.5888	34.2	1.47894	34.2	-0.46523
33.9	-8.00456	33.9	-1.44475	34.3	1.30887	34.3	-0.4719		33.9	-10.5445	33.9	-1.51421	34.3	1.43479	34.3	-0.44847
34	-7.64317	34	-1.31575	34.4	1.34824	34.4	-0.35957		34	-9.89669	34	-1.44151	34.4	1.39191	34.4	-0.4319
34.1	-8.23666	34.1	-1.19761	34.5	1.64145	34.5	-0.35873		34.1	-9.30637	34.1	-1.37049	34.5	1.34994	34.5	-0.41553
34.2	-8.41419	34.2	-1.25431	34.6	1.00663	34.6	-0.39766		34.2	-8.7633	34.2	-1.30095	34.6	1.30853	34.6	-0.39946
34.3	-9.73838	34.3	-1.26727	34.7	1.22344	34.7	-0.42798		34.3	-8.25815	34.3	-1.23285	34.7	1.2675	34.7	-0.3839
34.4	-6.44733	34.4	-1.17292	34.8	1.12361	34.8	-0.42565		34.4	-7.78289	34.4	-1.16651	34.8	1.22704	34.8	-0.36897
34.5	-6.30222	34.5	-1.00652	34.9	1.32458	34.9	-0.36674		34.5	-7.3312	34.5	-1.10233	34.9	1.18743	34.9	-0.35471
34.6	-4.84412	34.6	-0.91838	35	1.08376	35	-0.29622		34.6	-6.90173	34.6	-1.04066	35	1.14886	35	-0.34105
34.7	-5.20195	34.7	-0.89891	35.1	1.28968	35.1	-0.28642		34.7	-6.49575	34.7	-0.98165	35.1	1.11123	35.1	-0.32794
34.8	-5.61142	34.8	-0.87902	35.2	0.98777	35.2	-0.30149		34.8	-6.11637	34.8	-0.92535	35.2	1.07438	35.2	-0.31533
34.9	-5.46971	34.9	-0.85829	35.3	1.03609	35.3	-0.24859		34.9	-5.76605	34.9	-0.87175	35.3	1.03796	35.3	-0.30317
35	-5.4087	35	-0.80206	35.4	1.0765	35.4	-0.29383		35	-5.44536	35	-0.8208	35.4	1.00181	35.4	-0.29138
35.1	-5.76911	35.1	-0.76945	35.5	0.80446	35.5	-0.31072		35.1	-5.15432	35.1	-0.77245	35.5	0.96608	35.5	-0.2799
35.2	-4.6003	35.2	-0.73204	35.6	1.22857	35.6	-0.21783		35.2	-4.89101	35.2	-0.72665	35.6	0.93085	35.6	-0.26866
35.3	-3.38115	35.3	-0.60017	35.7	0.88756	35.7	-0.23807		35.3	-4.65076	35.3	-0.68333	35.7	0.89582	35.7	-0.25763
35.4	-4.67048	35.4	-0.57903	35.8	0.94043	35.8	-0.25911		35.4	-4.42826	35.4	-0.64231	35.8	0.86045	35.8	-0.24677
35.5	-3.91082	35.5	-0.5166	35.9	0.86055	35.9	-0.23579		35.5	-4.2196	35.5	-0.6033	35.9	0.82447	35.9	-0.23614
35.6	-3.42163	35.6	-0.49081	36	0.82472	36	-0.27323		35.6	-4.02271	35.6	-0.5661	36	0.78797	36	-0.22578
35.7	-4.33278	35.7	-0.47194	36.1	0.80048	36.1	-0.19391		35.7	-3.8379	35.7	-0.5307	36.1	0.75089	36.1	-0.21572
35.8	-2.74314	35.8	-0.4613	36.2	0.60369	36.2	-0.18691		35.8	-3.66559	35.8	-0.49717	36.2	0.71338	36.2	-0.20602
35.9	-2.51773	35.9	-0.41765	36.3	0.59784	36.3	-0.20413		35.9	-3.50458	35.9	-0.46555	36.3	0.67547	36.3	-0.19673
36	-3.67015	36	-0.39151	36.4	0.51287	36.4	-0.19788		36	-3.35204	36	-0.43575	36.4	0.63718	36.4	-0.1879
36.1	-3.482	36.1	-0.40221	36.5	0.71317	36.5	-0.15564		36.1	-3.20475	36.1	-0.40758	36.5	0.59856	36.5	-0.17955
36.2	-2.96526	36.2	-0.35732	36.6	0.43578	36.6	-0.13523		36.2	-3.0618	36.2	-0.38098	36.6	0.55993	36.6	-0.1716
36.3	-3.10684	36.3	-0.33466	36.7	0.49192	36.7	-0.17152		36.3	-2.92378	36.3	-0.35596	36.7	0.52163	36.7	-0.16394
36.4	-2.89221	36.4	-0.30135	36.8	0.34668	36.8	-0.16358		36.4	-2.79214	36.4	-0.33259	36.8	0.48389	36.8	-0.15648
36.5	-2.82414	36.5	-0.29876	36.9	0.67019	36.9	-0.116		36.5	-2.66775	36.5	-0.31086	36.9	0.44684	36.9	-0.1492
36.6	-2.24746	36.6	-0.26483	37	0.29484	37	-0.14407		36.6	-2.55003	36.6	-0.29068	37	0.41058	37	-0.14212
36.7	-2.46053	36.7	-0.2581	37.1	0.36809	37.1	-0.12765		36.7	-2.43761	36.7	-0.27187	37.1	0.37517	37.1	-0.13527
36.8	-1.60924	36.8	-0.23357	37.2	0.52264	37.2	-0.09883		36.8	-2.32871	36.8	-0.25425	37.2	0.34079	37.2	-0.12868
36.9	-2.47706	36.9	-0.20963	37.3	0.32784	37.3	-0.08429		36.9	-2.22163	36.9	-0.23761	37.3	0.30757	37.3	-0.12237
37	-2.06983	37	-0.19835	37.4	0.23227	37.4	-0.11018		37	-2.11571	37	-0.22182	37.4	0.27558	37.4	-0.11633
37.1	-1.73727	37.1	-0.18364	37.5	0.20419	37.5	-0.09116		37.1	-2.01097	37.1	-0.20679	37.5	0.2448	37.5	-0.11056
37.2	-1.72442	37.2	-0.16628	37.6	0.13115	37.6	-0.12418		37.2	-1.9071	37.2	-0.19253	37.6	0.21508	37.6	-0.10511
37.3	-2.01436	37.3	-0.18573	37.7	0.06302	37.7	-0.09874		37.3	-1.80435	37.3	-0.17903	37.7	0.18634	37.7	-0.09998
37.4	-2.15684	37.4	-0.14123	37.8	-0.09956	37.8	-0.09748		37.4	-1.70343	37.4	-0.16631	37.8	0.15852	37.8	-0.09515
37.5	-1.55574	37.5	-0.14334	37.9	0.29527	37.9	-0.09609		37.5	-1.60498	37.5	-0.15437	37.9	0.1316	37.9	-0.09061
37.6	-1.17775	37.6	-0.11996	38	0.02578	38	-0.0901		37.6	-1.51032	37.6	-0.1432	38	0.1056	38	-0.08631
37.7	-1.06713	37.7	-0.11969	38.1	0.03546	38.1	-0.07173		37.7	-1.42013	37.7	-0.13278	38.1	0.08058	38.1	-0.08224
37.8	-1.51844	37.8	-0.12024	38.2	0.05777	38.2	-0.09175		37.8	-1.33396	37.8	-0.12308	38.2	0.05673	38.2	-0.07837
37.9	-1.18073	37.9	-0.10661	38.3	-0.01769	38.3	-0.05714		37.9	-1.25124	37.9	-0.11404	38.3	0.03419	38.3	-0.07468
38	-1.55235	38	-0.09451	38.4	0.08707	38.4	-0.04946		38	-1.17155	38	-0.10561	38.4	0.0131	38.4	-0.07112
38.1	-0.79699	38.1	-0.08225	38.5	-0.00717	38.5	-0.0667		38.1	-1.09433	38.1	-0.09774	38.5	-0.00649	38.5	-0.06768
38.2	-0.9077	38.2	-0.07936	38.6	-0.07504	38.6	-0.06072		38.2	-1.01899	38.2	-0.09039	38.6	-0.02448	38.6	-0.06436
38.3	-0.83819	38.3	-0.06686	38.7	-0.17077	38.7	-0.07053		38.3	-0.94514	38.3	-0.08353	38.7	-0.04088	38.7	-0.06111
38.4	-0.7929	38.4	-0.0721	38.8	-0.09317	38.8	-0.07003		38.4	-0.87293	38.4	-0.07712	38.8	-0.05574	38.8	-0.05793
38.5	-0.43966	38.5	-0.05811	38.9	-0.09942	38.9	-0.03674		38.5	-0.80298	38.5	-0.07112	38.9	-0.06925	38.9	-0.05481
38.6	-0.54762	38.6	-0.05887	39	-0.09286	39	-0.04936		38.6	-0.73615	38.6	-0.06551	39	-0.08152	39	-0.05175
38.7	-0.765	38.7	-0.05056	39.1	-0.14692	39.1	-0.03619		38.7	-0.67287	38.7	-0.06029	39.1	-0.09275	39.1	-0.04876
38.8	-0.55553	38.8	-0.05007	39.2	-0.19001	39.2	-0.04773		38.8	-0.61373	38.8	-0.05544	39.2	-0.10315	39.2	-0.04588
38.9	-0.68543	38.9	-0.04838	39.3	-0.13047	39.3	-0.04028		38.9	-0.5594	38.9	-0.05094	39.3	-0.11282	39.3	-0.04312
39	-0.56494	39	-0.04319	39.4	-0.13278	39.4	-0.03994		39	-0.51016	39	-0.04679	39.4	-0.12175	39.4	-0.04052
39.1	-0.5103	39.1	-0.04023	39.5	-0.135	39.5	-0.03658		39.1	-0.4658	39.1	-0.04294	39.5	-0.12985	39.5	-0.03807
39.2	-0.16548	39.2	-0.03507	39.6	-0.1707	39.6	-0.03752		39.2	-0.42605	39.2	-0.03939	39.6	-0.13702	39.6	-0.03577
39.3	-0.23169	39.3	-0.02987	39.7	-0.16368	39.7	-0.03443		39.3	-0.3909	39.3	-0.03611	39.7	-0.14308	39.7	-0.03359
39.4	-0.26838	39.4	-0.0245	39.8	-0.14419	39.8	-0.02847		39.4	-0.36061	39.4	-0.03308	39.8	-0.14796	39.8	-0.03153
39.5	-0.24718	39.5	-0.02722	39.9	-0.12359	39.9	-0.02282		39.5	-0.33515	39.5	-0.0303	39.9	-0.15173	39.9	-0.02958
39.6	-0.15482	39.6	-0.02331	40	-0.19085	40	-0.02267		39.6	-0.31375	39.6	-0.02772	40	-0.15443	40	-0.02771
39.7	-0.22272	39.7	-0.02207	40.1	-0.15309	40.1	-0.02153		39.7	-0.29558	39.7	-0.02532	40.1	-0.15612	40.1	-0.02592
39.8	0.08071	39.8	-0.01954	40.2	-0.12996	40.2	-0.01865		39.8	-0.28002	39.8	-0.02309	40.2	-0.15689	40.2	-0.02421
39.9	-0.09983	39.9	-0.01686	40.3	-0.20062	40.3	-0.01613		39.9	-0.26703	39.9	-0.02101	40.3	-0.15686	40.3	-0.02259
40	-0.29765	40	-0.01742	40.4	-0.19316	40.4	-0.01744		40	-0.25659	40	-0.01909	40.4	-0.15619	40.4	-0.02108
40.1	-0.21979	40.1	-0.01322	40.5	-0.19157	40.5	-0.0218		40.1	-0.24877	40.1	-0.01731	40.5	-0.155	40.5	-0.01966
40.2	-0.10136	40.2	-0.01398	40.6	-0.21824	40.6	-0.01715		40.2	-0.24383	40.2	-0.01567	40.6	-0.15331	40.6	-0.01834
40.3	-0.22437	40.3	-0.01286	40.7	-0.17223	40.7	-0.01246		40.3	-0.2421	40.3	-0.01417	40.7	-0.15112	40.7	-0.01709
40.4	-0.26015	40.4	-0.00965	40.8	-0.20555	40.8	-0.01596		40.4	-0.24357	40.4	-0.01281	40.8	-0.14843	40.8	-0.01592
40.5	-0.24769	40.5	-0.00933	40.9	-0.16246	40.9	-0.0112		40.5	-0.24784	40.5	-0.01157	40.9	-0.14525	40.9	-0.01482
40.6	-0.2994	40.6	-0.00824	41	-0.13803	41	-0.01339		40.6	-0.25432	40.6	-0.01044	41	-0.1416	41	-0.01379
40.7	-0.47625	40.7	-0.00733	41.1	-0.12265	41.1	-0.01193		40.7	-0.26224	40.7	-0.00942	41.1	-0.13746	41.1	-0.01285
40.8	-0.1641	40.8	-0.00802	41.2	-0.15115	41.2	-0.01255		40.8	-0.27078	40.8	-0.00848	41.2	-0.1328	41.2	-0.01198
40.9	-0.34493	40.9	-0.00574	41.3	-0.1268	41.3	-0.0113		40.9	-0.27923	40.9	-0.00762	41.3	-0.12765	41.3	-0.01118
41	-0.35602	41	-0.00573	41.4	-0.10879	41.4	-0.00789		41	-0.28712	41	-0.00684	41.4	-0.12204	41.4	-0.01044
41.1	-0.0781	41.1	-0.00451	41.5	-0.13405	41.5	-0.00962		41.1	-0.29398	41.1	-0.00612	41.5	-0.11599	41.5	-0.00975
41.2	-0.22297	41.2	-0.00442	41.6	-0.11781	41.6	-0.00737		41.2	-0.29939	41.2	-0.00547	41.6	-0.10956	41.6	-0.0091
41.3	-0.39333	41.3	-0.0041	41.7	-0.11684	41.7	-0.00792		41.3	-0.30308	41.3	-0.00488	41.7	-0.10278	41.7	-0.00848
41.4	-0.45975	41.4	-0.00286	41.8	-0.07781	41.8	-0.00533		41.4	-0.30498	41.4	-0.00435	41.8	-0.09576	41.8	-0.00789
41.5	-0.25005	41.5	-0.00317	41.9	-0.09628	41.9	-0.00799		41.5	-0.30516	41.5	-0.00387	41.9	-0.0886	41.9	-0.00732
41.6	-0.33711	41.6	-0.00217	42	-0.07882	42	-0.00575		41.6	-0.30384	41.6	-0.00344	42	-0.08138	42	-0.00678
41.7	-0.43524	41.7	-0.00259	42.1	-0.06601	42.1	-0.00603		41.7	-0.30109	41.7	-0.00305	42.1	-0.07422	42.1	-0.00626
41.8	-0.41429	41.8	-0.00195	42.2	-0.08557	42.2	-0.00471		41.8	-0.2969	41.8	-0.0027	42.2	-0.06722	42.2	-0.00578
41.9	-0.32653	41.9	-0.00179	42.3	-0.06101	42.3	-0.00512		41.9	-0.29134	41.9	-0.00239	42.3	-0.06044	42.3	-0.00533
42	-0.33646	42	-0.00162	42.4	-0.04227	42.4	-0.00503		42	-0.28462	42	-0.00211	42.4	-0.0539	42.4	-0.00491
42.1	-0.31873	42.1	-0.00099697	42.5	-0.0215	42.5	-0.00351		42.1	-0.27686	42.1	-0.00186	42.5	-0.04761	42.5	-0.00452
42.2	-0.31912	42.2	-0.00148	42.6	-0.03206	42.6	-0.00351		42.2	-0.26811	42.2	-0.00163	42.6	-0.04157	42.6	-0.00415
42.3	-0.23996	42.3	-0.000837037	42.7	-0.0346	42.7	-0.0025		42.3	-0.25832	42.3	-0.00143	42.7	-0.03577	42.7	-0.00382
42.4	-0.25259	42.4	-0.000752703	42.8	-0.03179	42.8	-0.00282		42.4	-0.24741	42.4	-0.00125	42.8	-0.0302	42.8	-0.0035
42.5	-0.21491	42.5	-0.000887143	42.9	-0.0153	42.9	-0.00259		42.5	-0.23527	42.5	-0.0011	42.9	-0.02489	42.9	-0.00321
42.6	-0.23296	42.6	-0.000604412	43	-0.01173	43	-0.00211		42.6	-0.22207	42.6	-0.000957061	43	-0.01985	43	-0.00294
42.7	-0.24485	42.7	-0.000863889	43.1	0.000375342	43.1	-0.00145		42.7	-0.20799	42.7	-0.000834195	43.1	-0.01511	43.1	-0.0027
42.8	-0.17488	42.8	-0.000588889	43.2	0.00569	43.2	-0.00242		42.8	-0.1935	42.8	-0.000754157	43.2	-0.01069	43.2	-0.00247
42.9	-0.21184	42.9	-0.000642254	43.3	0.0074	43.3	-0.00148		42.9	-0.17941	42.9	-0.000677849	43.3	-0.00658	43.3	-0.00226
43	-0.12981	43	-0.000326316	43.4	0.01604	43.4	-0.00122		43	-0.16545	43	-0.000602887	43.4	-0.00281	43.4	-0.00206
43.1	-0.13811	43.1	-0.000280723	43.5	0.01169	43.5	-0.00177		43.1	-0.15151	43.1	-0.00052881	43.5	0.000641475	43.5	-0.00188
43.2	-0.10791	43.2	-0.000194737	43.6	0.01855	43.6	-0.00135		43.2	-0.13758	43.2	-0.000455624	43.6	0.00377	43.6	-0.00171
43.3	-0.05425	43.3	-6.83333e-05	43.7	0.01477	43.7	-0.00156		43.3	-0.12364	43.3	-0.000383396	43.7	0.00659	43.7	-0.00156
43.4	-0.08842	43.4	-0.00013875	43.8	0.0118	43.8	-0.00176		43.4	-0.1097	43.4	-0.000312194	43.8	0.0091	43.8	-0.00142
43.5	-0.10904	43.5	-0.000137662	43.9	0.01946	43.9	-0.000695		43.5	-0.09577	43.5	-0.000242085	43.9	0.01131	43.9	-0.0013
43.6	-0.08143	43.6	-0.00017971	44	0.01707	44	-0.00116		43.6	-0.08187	43.6	-0.000173128	44	0.01324	44	-0.00119
43.7	-0.0452	43.7	-7.1875e-05	44.1	0.01472	44.1	-0.00108		43.7	-0.06801	43.7	-0.000105373	44.1	0.0149	44.1	-0.00109
43.8	-0.03129	43.8	-7.97468e-05	44.2	0.01939	44.2	-0.000769737		43.8	-0.05419	43.8	-3.88572e-05	44.2	0.01633	44.2	-0.000999343
43.9	-0.03378	43.9	-3.33333e-05	44.3	0.0242	44.3	-0.0012		43.9	-0.04044	43.9	2.63923e-05	44.3	0.01753	44.3	-0.000916751
44	-0.0359	44	-4.55882e-05	44.4	0.01894	44.4	-0.000591803		44	-0.02676	44	9.03602e-05	44.4	0.01851	44.4	-0.000840659
44.1	-0.0418	44.1	-5.69444e-05	44.5	0.02145	44.5	-0.000429268		44.1	-0.01317	44.1	0.000153046	44.5	0.01927	44.5	-0.000770047
44.2	-0.0304	44.2	-5.18987e-05	44.6	0.02447	44.6	-0.000535135		44.2	0.000324913	44.2	0.000214469	44.6	0.01985	44.6	-0.000704125
44.3	-0.02694	44.3	-1.89189e-05	44.7	0.02209	44.7	-0.000812698		44.3	0.01372	44.3	0.000274678	44.7	0.02026	44.7	-0.000642437
				44.8	0.02748	44.8	-0.000413333						44.8	0.02052	44.8	-0.000584477
				44.9	0.02133	44.9	-0.000319444						44.9	0.02067	44.9	-0.000529866
				45	0.02794	45	-0.000380882						45	0.02071	45	-0.000478564
				45.1	0.01564	45.1	-0.000356338						45.1	0.02065	45.1	-0.000430662
				45.2	0.01863	45.2	-0.000163636						45.2	0.02051	45.2	-0.000386047
				45.3	0.02669	45.3	-0.000161765						45.3	0.02028	45.3	-0.000344927
				45.4	0.02575	45.4	-0.000189552						45.4	0.01997	45.4	-0.000307503
				45.5	0.02209	45.5	-0.000163462						45.5	0.01959	45.5	-0.00027364
				45.6	0.02173	45.6	-0.000131884						45.6	0.01912	45.6	-0.000243135
				45.7	0.02322	45.7	-0.000135593						45.7	0.01859	45.7	-0.000215635
				45.8	0.0233	45.8	-0.000110145						45.8	0.018	45.8	-0.000190846
				45.9	0.01508	45.9	-0.000179104						45.9	0.01734	45.9	-0.000168804
				46	0.01473	46	-0.000288						46	0.01663	46	-0.000149356
				46.1	0.01884	46.1	-0.000114493						46.1	0.01587	46.1	-0.000132256
				46.2	0.02083	46.2	-3.52113e-05						46.2	0.01509	46.2	-0.000117229
				46.3	0.01412	46.3	-2.65823e-05						46.3	0.01427	46.3	-0.000103919
				46.4	0.00993	46.4	-0.0001						46.4	0.01343	46.4	-9.22148e-05
				46.5	0.00779	46.5	-5.94937e-05						46.5	0.01258	46.5	-8.20419e-05
				46.6	0.01056	46.6	-6.52174e-05						46.6	0.01171	46.6	-7.31429e-05
				46.7	0.01014	46.7	-4.61538e-05						46.7	0.01085	46.7	-6.51588e-05
				46.8	0.01302	46.8	-1.61765e-05						46.8	0.00999	46.8	-5.78955e-05
				46.9	0.00599	46.9	-5.46875e-05						46.9	0.00915	46.9	-5.12231e-05
				47	0.00982	47	-4.67742e-05						47	0.00833	47	-4.50019e-05
				47.1	0.00858	47.1	-1.83099e-05						47.1	0.00754	47.1	-3.91512e-05
				47.2	0.00459	47.2	0						47.2	0.00681	47.2	-3.36951e-05
				47.3	0.00251	47.3	-1.49254e-06						47.3	0.00612	47.3	-2.86761e-05
				47.4	0.00559	47.4	-5.26316e-06						47.4	0.00548	47.4	-2.41277e-05
				47.5	0.00128	47.5	0						47.5	0.00489	47.5	-2.00932e-05
				47.6	0.00269	47.6	-1.73333e-05						47.6	0.00435	47.6	-1.66138e-05
				47.7	0.00334	47.7	-8.21918e-06						47.7	0.00399	47.7	-1.48627e-05
				47.8	0.00114	47.8	-4e-06						47.8	0.00366	47.8	-1.32643e-05
				47.9	0.0018	47.9	0						47.9	0.00333	47.9	-1.17217e-05
				48	0.000562667	48	0						48	0.00301	48	-1.02073e-05
				48.1	0.00124	48.1	-4.34783e-06						48.1	0.00269	48.1	-8.721e-06
				48.2	0.000326667	48.2	-3.33333e-06						48.2	0.00238	48.2	-7.26734e-06
				48.3	0.000645333	48.3	0						48.3	0.00206	48.3	-5.84976e-06
				48.4	0.000659091	48.4	0						48.4	0.00175	48.4	-4.47023e-06
				48.5	0.00168	48.5	-1.81818e-06						48.5	0.00145	48.5	-3.1298e-06
				48.6	0	48.6	0						48.6	0.00115	48.6	-1.82892e-06
				48.7	0.000195385	48.7	0						48.7	0.000860021	48.7	-5.676e-07
				48.8	0.000794937	48.8	0						48.8	0.000574755	48.8	6.544e-07
				48.9	0.000545946	48.9	0						48.9	0.000296154	48.9	1.83751e-06
				49	0.00201	49	0						49	2.43838e-05	49	2.98235e-06
				49.1	0.000579688	49.1	-1.5625e-06						49.1	-0.000240481	49.1	4.08975e-06
				49.2	0.000580645	49.2	0						49.2	-0.000498515	49.2	5.16078e-06
				49.3	0.000521918	49.3	0						49.3	-0.000749886	49.3	6.19689e-06
				49.4	0.000681429	49.4	0						49.4	-0.000994847	49.4	7.1998e-06
				49.5	0	49.5	0						49.5	-0.00123	49.5	8.17159e-06
