# Supplementary material for: Uncovering the Mechanism of Drug Resistance Caused by the T790M Mutation in EGFR Kinase From Absolute Binding Free Energy Calculations
Source: Front Mol Biosci. 2022 May 30;9:922839. doi: 10.3389/fmolb.2022.922839 (PMC9189374; doi:10.3389/fmolb.2022.922839)
Supplement: Supplementary file 2 [file DataSheet2.ZIP › Source data/Figure3.pdb]

HEADER    
TITLE     MDANALYSIS FRAME 0: Created by PDBWriter
CRYST1   96.941   97.541   97.320  90.00  90.00  90.00 P 1           1
ATOM      1  P1  LIG X   1       4.749   9.572  -0.048  1.00  0.00      LIG   
ATOM      2  O1  LIG X   1       4.487   8.159  -0.323  1.00  0.00      LIG   
ATOM      3  O2  LIG X   1       4.964  10.420  -1.295  1.00  0.00      LIG   
ATOM      4  O3  LIG X   1       5.999   9.704   0.795  1.00  0.00      LIG   
ATOM      5  P2  LIG X   1       2.244   9.925   0.386  1.00  0.00      LIG   
ATOM      6  O4  LIG X   1       1.915   8.513   0.583  1.00  0.00      LIG   
ATOM      7  O5  LIG X   1       1.520  10.821   1.392  1.00  0.00      LIG   
ATOM      8  N1  LIG X   1       3.694  10.330   0.839  1.00  0.00      LIG   
ATOM      9  P3  LIG X   1       1.849   9.630  -2.480  1.00  0.00      LIG   
ATOM     10  O6  LIG X   1       2.506  10.246  -3.637  1.00  0.00      LIG   
ATOM     11  O7  LIG X   1       2.379   8.168  -2.289  1.00  0.00      LIG   
ATOM     12  O8  LIG X   1       2.057  10.475  -1.107  1.00  0.00      LIG   
ATOM     13  O9  LIG X   1       0.318   9.456  -2.605  1.00  0.00      LIG   
ATOM     14  C1  LIG X   1      -0.537  10.523  -3.044  1.00  0.00      LIG   
ATOM     15  C2  LIG X   1      -1.976   9.988  -3.212  1.00  0.00      LIG   
ATOM     16  O10 LIG X   1      -1.973   8.961  -4.225  1.00  0.00      LIG   
ATOM     17  C3  LIG X   1      -2.494   9.318  -1.923  1.00  0.00      LIG   
ATOM     18  O11 LIG X   1      -3.920   9.430  -1.817  1.00  0.00      LIG   
ATOM     19  C4  LIG X   1      -2.069   7.854  -2.137  1.00  0.00      LIG   
ATOM     20  O12 LIG X   1      -2.751   6.902  -1.312  1.00  0.00      LIG   
ATOM     21  C5  LIG X   1      -2.351   7.704  -3.645  1.00  0.00      LIG   
ATOM     22  N2  LIG X   1      -1.576   6.653  -4.293  1.00  0.00      LIG   
ATOM     23  C6  LIG X   1      -0.222   6.421  -4.171  1.00  0.00      LIG   
ATOM     24  N3  LIG X   1       0.206   5.378  -4.870  1.00  0.00      LIG   
ATOM     25  C7  LIG X   1      -0.955   4.926  -5.513  1.00  0.00      LIG   
ATOM     26  C8  LIG X   1      -1.183   3.862  -6.404  1.00  0.00      LIG   
ATOM     27  N4  LIG X   1      -0.237   3.000  -6.806  1.00  0.00      LIG   
ATOM     28  N5  LIG X   1      -2.450   3.680  -6.887  1.00  0.00      LIG   
ATOM     29  C9  LIG X   1      -3.448   4.518  -6.494  1.00  0.00      LIG   
ATOM     30  N6  LIG X   1      -3.310   5.550  -5.620  1.00  0.00      LIG   
ATOM     31  C10 LIG X   1      -2.051   5.710  -5.173  1.00  0.00      LIG   
ATOM     32  H1  LIG X   1       5.614  10.048  -1.901  1.00  0.00      LIG   
ATOM     33  H2  LIG X   1       6.026   9.022   1.477  1.00  0.00      LIG   
ATOM     34  H3  LIG X   1       1.816  11.733   1.318  1.00  0.00      LIG   
ATOM     35  H4  LIG X   1       3.935  10.848   1.666  1.00  0.00      LIG   
ATOM     36  H5  LIG X   1       2.269   7.799  -1.412  1.00  0.00      LIG   
ATOM     37  H6  LIG X   1      -0.203  10.942  -4.025  1.00  0.00      LIG   
ATOM     38  H7  LIG X   1      -0.551  11.346  -2.293  1.00  0.00      LIG   
ATOM     39  H8  LIG X   1      -2.632  10.801  -3.554  1.00  0.00      LIG   
ATOM     40  H9  LIG X   1      -2.048   9.758  -1.024  1.00  0.00      LIG   
ATOM     41  H10 LIG X   1      -4.254   8.524  -1.715  1.00  0.00      LIG   
ATOM     42  H11 LIG X   1      -0.995   7.747  -1.926  1.00  0.00      LIG   
ATOM     43  H12 LIG X   1      -2.215   6.699  -0.538  1.00  0.00      LIG   
ATOM     44  H13 LIG X   1      -3.436   7.592  -3.820  1.00  0.00      LIG   
ATOM     45  H14 LIG X   1       0.412   7.054  -3.544  1.00  0.00      LIG   
ATOM     46  H15 LIG X   1       0.700   3.088  -6.467  1.00  0.00      LIG   
ATOM     47  H16 LIG X   1      -0.493   2.278  -7.438  1.00  0.00      LIG   
ATOM     48  H17 LIG X   1      -4.449   4.338  -6.902  1.00  0.00      LIG   
ATOM     49  N   GLY X 696      26.838  -7.143   4.820  1.00  0.00      PROA  
ATOM     50  HT1 GLY X 696      27.451  -6.324   5.078  1.00  0.00      PROA  
ATOM     51  HT2 GLY X 696      26.845  -7.781   5.643  1.00  0.00      PROA  
ATOM     52  HT3 GLY X 696      25.877  -6.835   4.584  1.00  0.00      PROA  
ATOM     53  CA  GLY X 696      27.552  -7.809   3.686  1.00  0.00      PROA  
ATOM     54  HA1 GLY X 696      28.537  -8.074   4.043  1.00  0.00      PROA  
ATOM     55  HA2 GLY X 696      27.620  -7.161   2.836  1.00  0.00      PROA  
ATOM     56  C   GLY X 696      26.926  -9.140   3.304  1.00  0.00      PROA  
ATOM     57  O   GLY X 696      27.385 -10.199   3.739  1.00  0.00      PROA  
ATOM     58  N   GLU X 697      25.880  -9.092   2.484  1.00  0.00      PROA  
ATOM     59  HN  GLU X 697      25.512  -8.258   2.099  1.00  0.00      PROA  
ATOM     60  CA  GLU X 697      25.199 -10.308   2.069  1.00  0.00      PROA  
ATOM     61  HA  GLU X 697      25.647 -11.178   2.531  1.00  0.00      PROA  
ATOM     62  CB  GLU X 697      23.738 -10.250   2.505  1.00  0.00      PROA  
ATOM     63  HB1 GLU X 697      23.798 -10.313   3.613  1.00  0.00      PROA  
ATOM     64  HB2 GLU X 697      23.123 -11.127   2.205  1.00  0.00      PROA  
ATOM     65  CG  GLU X 697      23.064  -8.927   2.205  1.00  0.00      PROA  
ATOM     66  HG1 GLU X 697      23.084  -8.707   1.115  1.00  0.00      PROA  
ATOM     67  HG2 GLU X 697      23.535  -8.076   2.740  1.00  0.00      PROA  
ATOM     68  CD  GLU X 697      21.601  -8.927   2.601  1.00  0.00      PROA  
ATOM     69  OE1 GLU X 697      20.842  -9.771   2.075  1.00  0.00      PROA  
ATOM     70  OE2 GLU X 697      21.212  -8.086   3.440  1.00  0.00      PROA  
ATOM     71  C   GLU X 697      25.286 -10.592   0.572  1.00  0.00      PROA  
ATOM     72  O   GLU X 697      26.348 -10.451  -0.035  1.00  0.00      PROA  
ATOM     73  N   ALA X 698      24.164 -10.995  -0.019  1.00  0.00      PROA  
ATOM     74  HN  ALA X 698      23.293 -10.996   0.467  1.00  0.00      PROA  
ATOM     75  CA  ALA X 698      24.124 -11.323  -1.444  1.00  0.00      PROA  
ATOM     76  HA  ALA X 698      25.070 -11.800  -1.646  1.00  0.00      PROA  
ATOM     77  CB  ALA X 698      23.009 -12.322  -1.716  1.00  0.00      PROA  
ATOM     78  HB1 ALA X 698      22.028 -11.899  -1.403  1.00  0.00      PROA  
ATOM     79  HB2 ALA X 698      23.177 -13.245  -1.134  1.00  0.00      PROA  
ATOM     80  HB3 ALA X 698      22.924 -12.615  -2.782  1.00  0.00      PROA  
ATOM     81  C   ALA X 698      23.966 -10.110  -2.357  1.00  0.00      PROA  
ATOM     82  O   ALA X 698      23.547  -9.034  -1.920  1.00  0.00      PROA  
ATOM     83  N   PRO X 699      24.298 -10.279  -3.650  1.00  0.00      PROA  
ATOM     84  CD  PRO X 699      24.876 -11.499  -4.225  1.00  0.00      PROA  
ATOM     85  HD1 PRO X 699      24.063 -12.071  -4.732  1.00  0.00      PROA  
ATOM     86  HD2 PRO X 699      25.419 -12.159  -3.517  1.00  0.00      PROA  
ATOM     87  CA  PRO X 699      24.224  -9.242  -4.678  1.00  0.00      PROA  
ATOM     88  HA  PRO X 699      24.633  -8.336  -4.273  1.00  0.00      PROA  
ATOM     89  CB  PRO X 699      25.059  -9.808  -5.833  1.00  0.00      PROA  
ATOM     90  HB1 PRO X 699      25.728  -9.045  -6.285  1.00  0.00      PROA  
ATOM     91  HB2 PRO X 699      24.421 -10.231  -6.647  1.00  0.00      PROA  
ATOM     92  CG  PRO X 699      25.833 -10.920  -5.226  1.00  0.00      PROA  
ATOM     93  HG1 PRO X 699      26.157 -11.674  -5.978  1.00  0.00      PROA  
ATOM     94  HG2 PRO X 699      26.737 -10.530  -4.702  1.00  0.00      PROA  
ATOM     95  C   PRO X 699      22.807  -8.988  -5.121  1.00  0.00      PROA  
ATOM     96  O   PRO X 699      22.115  -9.893  -5.598  1.00  0.00      PROA  
ATOM     97  N   ASN X 700      22.380  -7.745  -4.988  1.00  0.00      PROA  
ATOM     98  HN  ASN X 700      22.943  -7.013  -4.615  1.00  0.00      PROA  
ATOM     99  CA  ASN X 700      21.048  -7.393  -5.405  1.00  0.00      PROA  
ATOM    100  HA  ASN X 700      20.353  -8.186  -5.149  1.00  0.00      PROA  
ATOM    101  CB  ASN X 700      20.622  -6.110  -4.689  1.00  0.00      PROA  
ATOM    102  HB1 ASN X 700      21.344  -5.299  -4.939  1.00  0.00      PROA  
ATOM    103  HB2 ASN X 700      20.645  -6.248  -3.589  1.00  0.00      PROA  
ATOM    104  CG  ASN X 700      19.248  -5.654  -5.101  1.00  0.00      PROA  
ATOM    105  OD1 ASN X 700      18.570  -6.307  -5.913  1.00  0.00      PROA  
ATOM    106  ND2 ASN X 700      18.822  -4.521  -4.546  1.00  0.00      PROA  
ATOM    107 HD21 ASN X 700      17.909  -4.179  -4.792  1.00  0.00      PROA  
ATOM    108 HD22 ASN X 700      19.437  -3.944  -4.015  1.00  0.00      PROA  
ATOM    109  C   ASN X 700      21.041  -7.247  -6.937  1.00  0.00      PROA  
ATOM    110  O   ASN X 700      21.387  -6.204  -7.492  1.00  0.00      PROA  
ATOM    111  N   GLN X 701      20.659  -8.316  -7.617  1.00  0.00      PROA  
ATOM    112  HN  GLN X 701      20.422  -9.161  -7.143  1.00  0.00      PROA  
ATOM    113  CA  GLN X 701      20.634  -8.317  -9.073  1.00  0.00      PROA  
ATOM    114  HA  GLN X 701      21.370  -7.615  -9.443  1.00  0.00      PROA  
ATOM    115  CB  GLN X 701      21.011  -9.688  -9.617  1.00  0.00      PROA  
ATOM    116  HB1 GLN X 701      21.055  -9.611 -10.733  1.00  0.00      PROA  
ATOM    117  HB2 GLN X 701      20.212 -10.430  -9.380  1.00  0.00      PROA  
ATOM    118  CG  GLN X 701      22.340 -10.213  -9.115  1.00  0.00      PROA  
ATOM    119  HG1 GLN X 701      22.254 -10.599  -8.077  1.00  0.00      PROA  
ATOM    120  HG2 GLN X 701      23.075  -9.375  -9.101  1.00  0.00      PROA  
ATOM    121  CD  GLN X 701      22.916 -11.255 -10.047  1.00  0.00      PROA  
ATOM    122  OE1 GLN X 701      23.378 -10.932 -11.154  1.00  0.00      PROA  
ATOM    123  NE2 GLN X 701      22.882 -12.516  -9.614  1.00  0.00      PROA  
ATOM    124 HE21 GLN X 701      23.200 -13.209 -10.258  1.00  0.00      PROA  
ATOM    125 HE22 GLN X 701      22.368 -12.736  -8.794  1.00  0.00      PROA  
ATOM    126  C   GLN X 701      19.308  -7.888  -9.692  1.00  0.00      PROA  
ATOM    127  O   GLN X 701      19.030  -8.170 -10.856  1.00  0.00      PROA  
ATOM    128  N   ALA X 702      18.483  -7.207  -8.920  1.00  0.00      PROA  
ATOM    129  HN  ALA X 702      18.708  -6.932  -7.985  1.00  0.00      PROA  
ATOM    130  CA  ALA X 702      17.229  -6.746  -9.476  1.00  0.00      PROA  
ATOM    131  HA  ALA X 702      16.668  -7.596  -9.842  1.00  0.00      PROA  
ATOM    132  CB  ALA X 702      16.428  -5.983  -8.412  1.00  0.00      PROA  
ATOM    133  HB1 ALA X 702      17.007  -5.114  -8.029  1.00  0.00      PROA  
ATOM    134  HB2 ALA X 702      16.213  -6.650  -7.551  1.00  0.00      PROA  
ATOM    135  HB3 ALA X 702      15.462  -5.619  -8.824  1.00  0.00      PROA  
ATOM    136  C   ALA X 702      17.545  -5.816 -10.659  1.00  0.00      PROA  
ATOM    137  O   ALA X 702      18.577  -5.128 -10.676  1.00  0.00      PROA  
ATOM    138  N   LEU X 703      16.649  -5.811 -11.641  1.00  0.00      PROA  
ATOM    139  HN  LEU X 703      15.840  -6.387 -11.610  1.00  0.00      PROA  
ATOM    140  CA  LEU X 703      16.767  -4.961 -12.817  1.00  0.00      PROA  
ATOM    141  HA  LEU X 703      17.788  -4.631 -12.954  1.00  0.00      PROA  
ATOM    142  CB  LEU X 703      16.242  -5.650 -14.056  1.00  0.00      PROA  
ATOM    143  HB1 LEU X 703      15.812  -4.946 -14.810  1.00  0.00      PROA  
ATOM    144  HB2 LEU X 703      15.395  -6.307 -13.741  1.00  0.00      PROA  
ATOM    145  CG  LEU X 703      17.261  -6.485 -14.812  1.00  0.00      PROA  
ATOM    146  HG  LEU X 703      17.780  -5.856 -15.573  1.00  0.00      PROA  
ATOM    147  CD1 LEU X 703      18.317  -6.988 -13.855  1.00  0.00      PROA  
ATOM    148 HD11 LEU X 703      17.869  -7.584 -13.034  1.00  0.00      PROA  
ATOM    149 HD12 LEU X 703      18.958  -6.186 -13.435  1.00  0.00      PROA  
ATOM    150 HD13 LEU X 703      19.001  -7.672 -14.407  1.00  0.00      PROA  
ATOM    151  CD2 LEU X 703      16.543  -7.624 -15.525  1.00  0.00      PROA  
ATOM    152 HD21 LEU X 703      15.796  -7.216 -16.236  1.00  0.00      PROA  
ATOM    153 HD22 LEU X 703      16.008  -8.262 -14.790  1.00  0.00      PROA  
ATOM    154 HD23 LEU X 703      17.267  -8.261 -16.072  1.00  0.00      PROA  
ATOM    155  C   LEU X 703      15.964  -3.708 -12.640  1.00  0.00      PROA  
ATOM    156  O   LEU X 703      14.835  -3.753 -12.147  1.00  0.00      PROA  
ATOM    157  N   LEU X 704      16.555  -2.587 -13.031  1.00  0.00      PROA  
ATOM    158  HN  LEU X 704      17.472  -2.588 -13.424  1.00  0.00      PROA  
ATOM    159  CA  LEU X 704      15.869  -1.314 -12.960  1.00  0.00      PROA  
ATOM    160  HA  LEU X 704      15.011  -1.414 -12.310  1.00  0.00      PROA  
ATOM    161  CB  LEU X 704      16.808  -0.233 -12.475  1.00  0.00      PROA  
ATOM    162  HB1 LEU X 704      17.444   0.182 -13.288  1.00  0.00      PROA  
ATOM    163  HB2 LEU X 704      17.510  -0.686 -11.743  1.00  0.00      PROA  
ATOM    164  CG  LEU X 704      16.122   0.888 -11.702  1.00  0.00      PROA  
ATOM    165  HG  LEU X 704      15.985   0.597 -10.654  1.00  0.00      PROA  
ATOM    166  CD1 LEU X 704      16.971   2.155 -11.791  1.00  0.00      PROA  
ATOM    167 HD11 LEU X 704      17.138   2.442 -12.851  1.00  0.00      PROA  
ATOM    168 HD12 LEU X 704      17.954   2.006 -11.303  1.00  0.00      PROA  
ATOM    169 HD13 LEU X 704      16.449   2.992 -11.293  1.00  0.00      PROA  
ATOM    170  CD2 LEU X 704      14.737   1.124 -12.269  1.00  0.00      PROA  
ATOM    171 HD21 LEU X 704      14.023   0.299 -12.078  1.00  0.00      PROA  
ATOM    172 HD22 LEU X 704      14.773   1.363 -13.353  1.00  0.00      PROA  
ATOM    173 HD23 LEU X 704      14.302   2.022 -11.772  1.00  0.00      PROA  
ATOM    174  C   LEU X 704      15.413  -0.989 -14.378  1.00  0.00      PROA  
ATOM    175  O   LEU X 704      16.228  -0.710 -15.248  1.00  0.00      PROA  
ATOM    176  N   ARG X 705      14.114  -1.046 -14.621  1.00  0.00      PROA  
ATOM    177  HN  ARG X 705      13.447  -1.306 -13.931  1.00  0.00      PROA  
ATOM    178  CA  ARG X 705      13.623  -0.761 -15.959  1.00  0.00      PROA  
ATOM    179  HA  ARG X 705      14.339  -1.118 -16.689  1.00  0.00      PROA  
ATOM    180  CB  ARG X 705      12.326  -1.519 -16.214  1.00  0.00      PROA  
ATOM    181  HB1 ARG X 705      11.514  -1.129 -15.559  1.00  0.00      PROA  
ATOM    182  HB2 ARG X 705      12.508  -2.578 -15.908  1.00  0.00      PROA  
ATOM    183  CG  ARG X 705      11.885  -1.514 -17.652  1.00  0.00      PROA  
ATOM    184  HG1 ARG X 705      12.756  -1.741 -18.308  1.00  0.00      PROA  
ATOM    185  HG2 ARG X 705      11.506  -0.510 -17.943  1.00  0.00      PROA  
ATOM    186  CD  ARG X 705      10.814  -2.567 -17.921  1.00  0.00      PROA  
ATOM    187  HD1 ARG X 705       9.949  -2.396 -17.233  1.00  0.00      PROA  
ATOM    188  HD2 ARG X 705      11.237  -3.580 -17.719  1.00  0.00      PROA  
ATOM    189  NE  ARG X 705      10.331  -2.501 -19.300  1.00  0.00      PROA  
ATOM    190  HE  ARG X 705      10.595  -1.750 -19.903  1.00  0.00      PROA  
ATOM    191  CZ  ARG X 705       9.517  -3.394 -19.847  1.00  0.00      PROA  
ATOM    192  NH1 ARG X 705       9.097  -4.424 -19.133  1.00  0.00      PROA  
ATOM    193 HH11 ARG X 705       9.438  -4.587 -18.213  1.00  0.00      PROA  
ATOM    194 HH12 ARG X 705       8.523  -5.105 -19.595  1.00  0.00      PROA  
ATOM    195  NH2 ARG X 705       9.122  -3.253 -21.107  1.00  0.00      PROA  
ATOM    196 HH21 ARG X 705       9.479  -2.534 -21.704  1.00  0.00      PROA  
ATOM    197 HH22 ARG X 705       8.449  -3.878 -21.503  1.00  0.00      PROA  
ATOM    198  C   ARG X 705      13.419   0.738 -16.200  1.00  0.00      PROA  
ATOM    199  O   ARG X 705      12.667   1.413 -15.483  1.00  0.00      PROA  
ATOM    200  N   ILE X 706      14.114   1.261 -17.203  1.00  0.00      PROA  
ATOM    201  HN  ILE X 706      14.706   0.712 -17.783  1.00  0.00      PROA  
ATOM    202  CA  ILE X 706      13.987   2.660 -17.549  1.00  0.00      PROA  
ATOM    203  HA  ILE X 706      13.624   3.239 -16.713  1.00  0.00      PROA  
ATOM    204  CB  ILE X 706      15.322   3.241 -18.004  1.00  0.00      PROA  
ATOM    205  HB  ILE X 706      15.772   2.576 -18.778  1.00  0.00      PROA  
ATOM    206  CG2 ILE X 706      15.112   4.618 -18.582  1.00  0.00      PROA  
ATOM    207 HG21 ILE X 706      14.644   5.297 -17.834  1.00  0.00      PROA  
ATOM    208 HG22 ILE X 706      14.470   4.618 -19.489  1.00  0.00      PROA  
ATOM    209 HG23 ILE X 706      16.068   5.082 -18.904  1.00  0.00      PROA  
ATOM    210  CG1 ILE X 706      16.268   3.320 -16.808  1.00  0.00      PROA  
ATOM    211 HG11 ILE X 706      16.397   2.296 -16.382  1.00  0.00      PROA  
ATOM    212 HG12 ILE X 706      15.799   3.945 -16.012  1.00  0.00      PROA  
ATOM    213  CD  ILE X 706      17.629   3.863 -17.146  1.00  0.00      PROA  
ATOM    214  HD1 ILE X 706      17.591   4.945 -17.398  1.00  0.00      PROA  
ATOM    215  HD2 ILE X 706      18.062   3.311 -18.011  1.00  0.00      PROA  
ATOM    216  HD3 ILE X 706      18.319   3.734 -16.283  1.00  0.00      PROA  
ATOM    217  C   ILE X 706      12.972   2.757 -18.671  1.00  0.00      PROA  
ATOM    218  O   ILE X 706      13.124   2.097 -19.704  1.00  0.00      PROA  
ATOM    219  N   LEU X 707      11.934   3.565 -18.451  1.00  0.00      PROA  
ATOM    220  HN  LEU X 707      11.871   4.114 -17.613  1.00  0.00      PROA  
ATOM    221  CA  LEU X 707      10.860   3.740 -19.425  1.00  0.00      PROA  
ATOM    222  HA  LEU X 707      10.874   2.923 -20.135  1.00  0.00      PROA  
ATOM    223  CB  LEU X 707       9.492   3.690 -18.722  1.00  0.00      PROA  
ATOM    224  HB1 LEU X 707       8.734   4.141 -19.416  1.00  0.00      PROA  
ATOM    225  HB2 LEU X 707       9.529   4.354 -17.830  1.00  0.00      PROA  
ATOM    226  CG  LEU X 707       8.810   2.367 -18.327  1.00  0.00      PROA  
ATOM    227  HG  LEU X 707       8.757   1.716 -19.235  1.00  0.00      PROA  
ATOM    228  CD1 LEU X 707       9.577   1.686 -17.231  1.00  0.00      PROA  
ATOM    229 HD11 LEU X 707       9.742   2.446 -16.440  1.00  0.00      PROA  
ATOM    230 HD12 LEU X 707      10.566   1.343 -17.596  1.00  0.00      PROA  
ATOM    231 HD13 LEU X 707       9.008   0.815 -16.837  1.00  0.00      PROA  
ATOM    232  CD2 LEU X 707       7.391   2.648 -17.843  1.00  0.00      PROA  
ATOM    233 HD21 LEU X 707       6.857   3.375 -18.488  1.00  0.00      PROA  
ATOM    234 HD22 LEU X 707       7.472   3.030 -16.814  1.00  0.00      PROA  
ATOM    235 HD23 LEU X 707       6.802   1.712 -17.786  1.00  0.00      PROA  
ATOM    236  C   LEU X 707      10.922   5.021 -20.243  1.00  0.00      PROA  
ATOM    237  O   LEU X 707      11.344   6.080 -19.762  1.00  0.00      PROA  
ATOM    238  N   LYS X 708      10.461   4.914 -21.486  1.00  0.00      PROA  
ATOM    239  HN  LYS X 708      10.022   4.041 -21.781  1.00  0.00      PROA  
ATOM    240  CA  LYS X 708      10.413   6.051 -22.396  1.00  0.00      PROA  
ATOM    241  HA  LYS X 708      11.274   6.681 -22.208  1.00  0.00      PROA  
ATOM    242  CB  LYS X 708      10.442   5.576 -23.845  1.00  0.00      PROA  
ATOM    243  HB1 LYS X 708       9.441   5.608 -24.333  1.00  0.00      PROA  
ATOM    244  HB2 LYS X 708      10.709   4.496 -23.771  1.00  0.00      PROA  
ATOM    245  CG  LYS X 708      11.460   6.312 -24.700  1.00  0.00      PROA  
ATOM    246  HG1 LYS X 708      12.463   6.231 -24.217  1.00  0.00      PROA  
ATOM    247  HG2 LYS X 708      11.198   7.395 -24.743  1.00  0.00      PROA  
ATOM    248  CD  LYS X 708      11.519   5.731 -26.104  1.00  0.00      PROA  
ATOM    249  HD1 LYS X 708      12.367   6.176 -26.659  1.00  0.00      PROA  
ATOM    250  HD2 LYS X 708      10.571   5.955 -26.648  1.00  0.00      PROA  
ATOM    251  CE  LYS X 708      11.763   4.221 -26.070  1.00  0.00      PROA  
ATOM    252  HE1 LYS X 708      10.834   3.729 -25.688  1.00  0.00      PROA  
ATOM    253  HE2 LYS X 708      12.587   3.899 -25.421  1.00  0.00      PROA  
ATOM    254  NZ  LYS X 708      11.941   3.633 -27.436  1.00  0.00      PROA  
ATOM    255  HZ1 LYS X 708      12.934   3.399 -27.611  1.00  0.00      PROA  
ATOM    256  HZ2 LYS X 708      11.569   4.263 -28.174  1.00  0.00      PROA  
ATOM    257  HZ3 LYS X 708      11.359   2.752 -27.430  1.00  0.00      PROA  
ATOM    258  C   LYS X 708       9.147   6.874 -22.154  1.00  0.00      PROA  
ATOM    259  O   LYS X 708       8.039   6.341 -22.124  1.00  0.00      PROA  
ATOM    260  N   GLU X 709       9.350   8.173 -21.956  1.00  0.00      PROA  
ATOM    261  HN  GLU X 709      10.287   8.507 -21.871  1.00  0.00      PROA  
ATOM    262  CA  GLU X 709       8.298   9.165 -21.724  1.00  0.00      PROA  
ATOM    263  HA  GLU X 709       8.013   9.177 -20.681  1.00  0.00      PROA  
ATOM    264  CB  GLU X 709       8.827  10.532 -22.159  1.00  0.00      PROA  
ATOM    265  HB1 GLU X 709       9.284  10.401 -23.170  1.00  0.00      PROA  
ATOM    266  HB2 GLU X 709       9.656  10.828 -21.479  1.00  0.00      PROA  
ATOM    267  CG  GLU X 709       7.807  11.642 -22.278  1.00  0.00      PROA  
ATOM    268  HG1 GLU X 709       6.831  11.362 -22.715  1.00  0.00      PROA  
ATOM    269  HG2 GLU X 709       8.233  12.426 -22.947  1.00  0.00      PROA  
ATOM    270  CD  GLU X 709       7.543  12.333 -20.955  1.00  0.00      PROA  
ATOM    271  OE1 GLU X 709       7.013  11.675 -20.027  1.00  0.00      PROA  
ATOM    272  OE2 GLU X 709       7.874  13.535 -20.848  1.00  0.00      PROA  
ATOM    273  C   GLU X 709       7.050   8.854 -22.526  1.00  0.00      PROA  
ATOM    274  O   GLU X 709       5.926   9.031 -22.066  1.00  0.00      PROA  
ATOM    275  N   THR X 710       7.262   8.387 -23.743  1.00  0.00      PROA  
ATOM    276  HN  THR X 710       8.176   8.177 -24.068  1.00  0.00      PROA  
ATOM    277  CA  THR X 710       6.166   8.092 -24.636  1.00  0.00      PROA  
ATOM    278  HA  THR X 710       5.417   8.860 -24.525  1.00  0.00      PROA  
ATOM    279  CB  THR X 710       6.672   8.135 -26.077  1.00  0.00      PROA  
ATOM    280  HB  THR X 710       5.845   7.896 -26.793  1.00  0.00      PROA  
ATOM    281  OG1 THR X 710       7.742   7.189 -26.253  1.00  0.00      PROA  
ATOM    282  HG1 THR X 710       7.320   6.323 -26.363  1.00  0.00      PROA  
ATOM    283  CG2 THR X 710       7.183   9.545 -26.379  1.00  0.00      PROA  
ATOM    284 HG21 THR X 710       8.010   9.835 -25.701  1.00  0.00      PROA  
ATOM    285 HG22 THR X 710       6.371  10.292 -26.290  1.00  0.00      PROA  
ATOM    286 HG23 THR X 710       7.532   9.569 -27.432  1.00  0.00      PROA  
ATOM    287  C   THR X 710       5.419   6.798 -24.402  1.00  0.00      PROA  
ATOM    288  O   THR X 710       4.238   6.709 -24.729  1.00  0.00      PROA  
ATOM    289  N   GLU X 711       6.109   5.805 -23.838  1.00  0.00      PROA  
ATOM    290  HN  GLU X 711       7.009   5.968 -23.429  1.00  0.00      PROA  
ATOM    291  CA  GLU X 711       5.531   4.490 -23.559  1.00  0.00      PROA  
ATOM    292  HA  GLU X 711       5.269   4.013 -24.489  1.00  0.00      PROA  
ATOM    293  CB  GLU X 711       6.548   3.600 -22.850  1.00  0.00      PROA  
ATOM    294  HB1 GLU X 711       6.006   2.702 -22.455  1.00  0.00      PROA  
ATOM    295  HB2 GLU X 711       6.973   4.132 -21.968  1.00  0.00      PROA  
ATOM    296  CG  GLU X 711       7.638   3.004 -23.692  1.00  0.00      PROA  
ATOM    297  HG1 GLU X 711       8.269   3.774 -24.168  1.00  0.00      PROA  
ATOM    298  HG2 GLU X 711       7.191   2.380 -24.500  1.00  0.00      PROA  
ATOM    299  CD  GLU X 711       8.541   2.096 -22.859  1.00  0.00      PROA  
ATOM    300  OE1 GLU X 711       9.314   2.609 -22.014  1.00  0.00      PROA  
ATOM    301  OE2 GLU X 711       8.461   0.860 -23.036  1.00  0.00      PROA  
ATOM    302  C   GLU X 711       4.270   4.520 -22.691  1.00  0.00      PROA  
ATOM    303  O   GLU X 711       3.562   3.525 -22.584  1.00  0.00      PROA  
ATOM    304  N   PHE X 712       3.996   5.639 -22.042  1.00  0.00      PROA  
ATOM    305  HN  PHE X 712       4.535   6.472 -22.164  1.00  0.00      PROA  
ATOM    306  CA  PHE X 712       2.819   5.716 -21.192  1.00  0.00      PROA  
ATOM    307  HA  PHE X 712       2.070   5.012 -21.525  1.00  0.00      PROA  
ATOM    308  CB  PHE X 712       3.210   5.436 -19.750  1.00  0.00      PROA  
ATOM    309  HB1 PHE X 712       3.633   4.412 -19.687  1.00  0.00      PROA  
ATOM    310  HB2 PHE X 712       2.349   5.466 -19.054  1.00  0.00      PROA  
ATOM    311  CG  PHE X 712       4.254   6.364 -19.221  1.00  0.00      PROA  
ATOM    312  CD1 PHE X 712       3.902   7.408 -18.370  1.00  0.00      PROA  
ATOM    313  HD1 PHE X 712       2.860   7.594 -18.204  1.00  0.00      PROA  
ATOM    314  CE1 PHE X 712       4.892   8.257 -17.807  1.00  0.00      PROA  
ATOM    315  HE1 PHE X 712       4.611   9.078 -17.168  1.00  0.00      PROA  
ATOM    316  CZ  PHE X 712       6.230   8.048 -18.113  1.00  0.00      PROA  
ATOM    317  HZ  PHE X 712       7.041   8.600 -17.712  1.00  0.00      PROA  
ATOM    318  CD2 PHE X 712       5.602   6.164 -19.525  1.00  0.00      PROA  
ATOM    319  HD2 PHE X 712       5.902   5.354 -20.174  1.00  0.00      PROA  
ATOM    320  CE2 PHE X 712       6.590   6.995 -18.978  1.00  0.00      PROA  
ATOM    321  HE2 PHE X 712       7.627   6.831 -19.235  1.00  0.00      PROA  
ATOM    322  C   PHE X 712       2.170   7.075 -21.265  1.00  0.00      PROA  
ATOM    323  O   PHE X 712       2.781   8.038 -21.716  1.00  0.00      PROA  
ATOM    324  N   LYS X 713       0.927   7.159 -20.814  1.00  0.00      PROA  
ATOM    325  HN  LYS X 713       0.463   6.345 -20.458  1.00  0.00      PROA  
ATOM    326  CA  LYS X 713       0.232   8.426 -20.831  1.00  0.00      PROA  
ATOM    327  HA  LYS X 713       0.947   9.239 -20.861  1.00  0.00      PROA  
ATOM    328  CB  LYS X 713      -0.658   8.521 -22.068  1.00  0.00      PROA  
ATOM    329  HB1 LYS X 713      -0.021   8.326 -22.952  1.00  0.00      PROA  
ATOM    330  HB2 LYS X 713      -0.993   9.585 -22.154  1.00  0.00      PROA  
ATOM    331  CG  LYS X 713      -1.871   7.626 -22.043  1.00  0.00      PROA  
ATOM    332  HG1 LYS X 713      -2.179   7.200 -21.078  1.00  0.00      PROA  
ATOM    333  HG2 LYS X 713      -1.641   6.735 -22.678  1.00  0.00      PROA  
ATOM    334  CD  LYS X 713      -3.073   8.351 -22.625  1.00  0.00      PROA  
ATOM    335  HD1 LYS X 713      -2.838   8.655 -23.664  1.00  0.00      PROA  
ATOM    336  HD2 LYS X 713      -3.235   9.278 -22.021  1.00  0.00      PROA  
ATOM    337  CE  LYS X 713      -4.311   7.479 -22.578  1.00  0.00      PROA  
ATOM    338  HE1 LYS X 713      -4.374   6.941 -21.622  1.00  0.00      PROA  
ATOM    339  HE2 LYS X 713      -4.231   6.701 -23.365  1.00  0.00      PROA  
ATOM    340  NZ  LYS X 713      -5.549   8.264 -22.836  1.00  0.00      PROA  
ATOM    341  HZ1 LYS X 713      -5.459   8.614 -23.825  1.00  0.00      PROA  
ATOM    342  HZ2 LYS X 713      -5.658   9.058 -22.184  1.00  0.00      PROA  
ATOM    343  HZ3 LYS X 713      -6.383   7.641 -22.832  1.00  0.00      PROA  
ATOM    344  C   LYS X 713      -0.601   8.625 -19.575  1.00  0.00      PROA  
ATOM    345  O   LYS X 713      -1.289   7.699 -19.137  1.00  0.00      PROA  
ATOM    346  N   LYS X 714      -0.517   9.828 -18.992  1.00  0.00      PROA  
ATOM    347  HN  LYS X 714      -0.017  10.565 -19.434  1.00  0.00      PROA  
ATOM    348  CA  LYS X 714      -1.284  10.165 -17.795  1.00  0.00      PROA  
ATOM    349  HA  LYS X 714      -1.194   9.362 -17.078  1.00  0.00      PROA  
ATOM    350  CB  LYS X 714      -0.821  11.492 -17.192  1.00  0.00      PROA  
ATOM    351  HB1 LYS X 714      -1.464  11.741 -16.316  1.00  0.00      PROA  
ATOM    352  HB2 LYS X 714      -0.974  12.299 -17.949  1.00  0.00      PROA  
ATOM    353  CG  LYS X 714       0.630  11.539 -16.741  1.00  0.00      PROA  
ATOM    354  HG1 LYS X 714       1.292  11.411 -17.626  1.00  0.00      PROA  
ATOM    355  HG2 LYS X 714       0.824  10.695 -16.040  1.00  0.00      PROA  
ATOM    356  CD  LYS X 714       0.934  12.865 -16.018  1.00  0.00      PROA  
ATOM    357  HD1 LYS X 714       0.246  12.983 -15.205  1.00  0.00      PROA  
ATOM    358  HD2 LYS X 714       0.754  13.713 -16.716  1.00  0.00      PROA  
ATOM    359  CE  LYS X 714       2.385  12.949 -15.500  1.00  0.00      PROA  
ATOM    360  HE1 LYS X 714       2.574  12.129 -14.773  1.00  0.00      PROA  
ATOM    361  HE2 LYS X 714       2.557  13.920 -14.986  1.00  0.00      PROA  
ATOM    362  NZ  LYS X 714       3.418  12.829 -16.583  1.00  0.00      PROA  
ATOM    363  HZ1 LYS X 714       3.431  13.686 -17.164  1.00  0.00      PROA  
ATOM    364  HZ2 LYS X 714       3.301  11.990 -17.172  1.00  0.00      PROA  
ATOM    365  HZ3 LYS X 714       4.383  12.774 -16.139  1.00  0.00      PROA  
ATOM    366  C   LYS X 714      -2.748  10.283 -18.211  1.00  0.00      PROA  
ATOM    367  O   LYS X 714      -3.052  10.530 -19.376  1.00  0.00      PROA  
ATOM    368  N   ILE X 715      -3.653  10.109 -17.261  1.00  0.00      PROA  
ATOM    369  HN  ILE X 715      -3.379   9.733 -16.376  1.00  0.00      PROA  
ATOM    370  CA  ILE X 715      -5.081  10.165 -17.532  1.00  0.00      PROA  
ATOM    371  HA  ILE X 715      -5.270  10.500 -18.542  1.00  0.00      PROA  
ATOM    372  CB  ILE X 715      -5.736   8.771 -17.319  1.00  0.00      PROA  
ATOM    373  HB  ILE X 715      -5.468   8.379 -16.316  1.00  0.00      PROA  
ATOM    374  CG2 ILE X 715      -7.246   8.886 -17.378  1.00  0.00      PROA  
ATOM    375 HG21 ILE X 715      -7.555   9.477 -18.263  1.00  0.00      PROA  
ATOM    376 HG22 ILE X 715      -7.676   9.393 -16.491  1.00  0.00      PROA  
ATOM    377 HG23 ILE X 715      -7.716   7.881 -17.456  1.00  0.00      PROA  
ATOM    378  CG1 ILE X 715      -5.230   7.775 -18.367  1.00  0.00      PROA  
ATOM    379 HG11 ILE X 715      -5.593   6.767 -18.052  1.00  0.00      PROA  
ATOM    380 HG12 ILE X 715      -4.119   7.732 -18.386  1.00  0.00      PROA  
ATOM    381  CD  ILE X 715      -5.731   8.044 -19.755  1.00  0.00      PROA  
ATOM    382  HD1 ILE X 715      -5.034   8.746 -20.263  1.00  0.00      PROA  
ATOM    383  HD2 ILE X 715      -6.754   8.464 -19.811  1.00  0.00      PROA  
ATOM    384  HD3 ILE X 715      -5.794   7.073 -20.292  1.00  0.00      PROA  
ATOM    385  C   ILE X 715      -5.769  11.178 -16.625  1.00  0.00      PROA  
ATOM    386  O   ILE X 715      -6.624  11.929 -17.070  1.00  0.00      PROA  
ATOM    387  N   LYS X 716      -5.411  11.178 -15.350  1.00  0.00      PROA  
ATOM    388  HN  LYS X 716      -4.760  10.509 -15.003  1.00  0.00      PROA  
ATOM    389  CA  LYS X 716      -5.988  12.117 -14.404  1.00  0.00      PROA  
ATOM    390  HA  LYS X 716      -5.830  13.116 -14.789  1.00  0.00      PROA  
ATOM    391  CB  LYS X 716      -7.499  11.884 -14.219  1.00  0.00      PROA  
ATOM    392  HB1 LYS X 716      -8.030  12.026 -15.186  1.00  0.00      PROA  
ATOM    393  HB2 LYS X 716      -7.886  12.690 -13.550  1.00  0.00      PROA  
ATOM    394  CG  LYS X 716      -7.916  10.549 -13.625  1.00  0.00      PROA  
ATOM    395  HG1 LYS X 716      -7.405  10.385 -12.650  1.00  0.00      PROA  
ATOM    396  HG2 LYS X 716      -7.599   9.747 -14.326  1.00  0.00      PROA  
ATOM    397  CD  LYS X 716      -9.440  10.507 -13.420  1.00  0.00      PROA  
ATOM    398  HD1 LYS X 716      -9.912  10.930 -14.334  1.00  0.00      PROA  
ATOM    399  HD2 LYS X 716      -9.736  11.163 -12.573  1.00  0.00      PROA  
ATOM    400  CE  LYS X 716      -9.984   9.080 -13.226  1.00  0.00      PROA  
ATOM    401  HE1 LYS X 716      -9.730   8.451 -14.104  1.00  0.00      PROA  
ATOM    402  HE2 LYS X 716     -11.095   9.131 -13.148  1.00  0.00      PROA  
ATOM    403  NZ  LYS X 716      -9.483   8.405 -11.993  1.00  0.00      PROA  
ATOM    404  HZ1 LYS X 716      -9.651   9.085 -11.223  1.00  0.00      PROA  
ATOM    405  HZ2 LYS X 716      -8.466   8.223 -12.037  1.00  0.00      PROA  
ATOM    406  HZ3 LYS X 716     -10.019   7.552 -11.705  1.00  0.00      PROA  
ATOM    407  C   LYS X 716      -5.283  12.026 -13.069  1.00  0.00      PROA  
ATOM    408  O   LYS X 716      -4.788  10.973 -12.687  1.00  0.00      PROA  
ATOM    409  N   VAL X 717      -5.217  13.153 -12.376  1.00  0.00      PROA  
ATOM    410  HN  VAL X 717      -5.757  13.944 -12.647  1.00  0.00      PROA  
ATOM    411  CA  VAL X 717      -4.574  13.216 -11.087  1.00  0.00      PROA  
ATOM    412  HA  VAL X 717      -3.552  12.880 -11.188  1.00  0.00      PROA  
ATOM    413  CB  VAL X 717      -4.574  14.676 -10.580  1.00  0.00      PROA  
ATOM    414  HB  VAL X 717      -5.595  15.098 -10.690  1.00  0.00      PROA  
ATOM    415  CG1 VAL X 717      -4.199  14.762  -9.092  1.00  0.00      PROA  
ATOM    416 HG11 VAL X 717      -3.235  14.244  -8.898  1.00  0.00      PROA  
ATOM    417 HG12 VAL X 717      -4.991  14.341  -8.438  1.00  0.00      PROA  
ATOM    418 HG13 VAL X 717      -4.061  15.828  -8.804  1.00  0.00      PROA  
ATOM    419  CG2 VAL X 717      -3.570  15.466 -11.399  1.00  0.00      PROA  
ATOM    420 HG21 VAL X 717      -3.795  15.440 -12.486  1.00  0.00      PROA  
ATOM    421 HG22 VAL X 717      -2.545  15.058 -11.250  1.00  0.00      PROA  
ATOM    422 HG23 VAL X 717      -3.543  16.528 -11.076  1.00  0.00      PROA  
ATOM    423  C   VAL X 717      -5.274  12.273 -10.108  1.00  0.00      PROA  
ATOM    424  O   VAL X 717      -6.480  12.023 -10.214  1.00  0.00      PROA  
ATOM    425  N   LEU X 718      -4.493  11.737  -9.169  1.00  0.00      PROA  
ATOM    426  HN  LEU X 718      -3.497  11.865  -9.205  1.00  0.00      PROA  
ATOM    427  CA  LEU X 718      -4.967  10.797  -8.160  1.00  0.00      PROA  
ATOM    428  HA  LEU X 718      -6.030  10.658  -8.267  1.00  0.00      PROA  
ATOM    429  CB  LEU X 718      -4.147   9.520  -8.268  1.00  0.00      PROA  
ATOM    430  HB1 LEU X 718      -3.358   9.439  -7.484  1.00  0.00      PROA  
ATOM    431  HB2 LEU X 718      -3.572   9.629  -9.223  1.00  0.00      PROA  
ATOM    432  CG  LEU X 718      -4.839   8.181  -8.403  1.00  0.00      PROA  
ATOM    433  HG  LEU X 718      -5.029   7.763  -7.382  1.00  0.00      PROA  
ATOM    434  CD1 LEU X 718      -6.152   8.339  -9.116  1.00  0.00      PROA  
ATOM    435 HD11 LEU X 718      -6.025   8.926 -10.051  1.00  0.00      PROA  
ATOM    436 HD12 LEU X 718      -6.901   8.842  -8.467  1.00  0.00      PROA  
ATOM    437 HD13 LEU X 718      -6.564   7.338  -9.375  1.00  0.00      PROA  
ATOM    438  CD2 LEU X 718      -3.916   7.255  -9.159  1.00  0.00      PROA  
ATOM    439 HD21 LEU X 718      -2.962   7.116  -8.605  1.00  0.00      PROA  
ATOM    440 HD22 LEU X 718      -3.677   7.647 -10.162  1.00  0.00      PROA  
ATOM    441 HD23 LEU X 718      -4.378   6.252  -9.278  1.00  0.00      PROA  
ATOM    442  C   LEU X 718      -4.788  11.399  -6.764  1.00  0.00      PROA  
ATOM    443  O   LEU X 718      -5.508  11.061  -5.823  1.00  0.00      PROA  
ATOM    444  N   GLY X 719      -3.818  12.294  -6.630  1.00  0.00      PROA  
ATOM    445  HN  GLY X 719      -3.195  12.506  -7.382  1.00  0.00      PROA  
ATOM    446  CA  GLY X 719      -3.585  12.911  -5.341  1.00  0.00      PROA  
ATOM    447  HA1 GLY X 719      -3.578  12.150  -4.571  1.00  0.00      PROA  
ATOM    448  HA2 GLY X 719      -4.339  13.672  -5.203  1.00  0.00      PROA  
ATOM    449  C   GLY X 719      -2.239  13.591  -5.323  1.00  0.00      PROA  
ATOM    450  O   GLY X 719      -1.382  13.284  -6.153  1.00  0.00      PROA  
ATOM    451  N   SER X 720      -2.048  14.513  -4.381  1.00  0.00      PROA  
ATOM    452  HN  SER X 720      -2.799  14.794  -3.796  1.00  0.00      PROA  
ATOM    453  CA  SER X 720      -0.791  15.243  -4.268  1.00  0.00      PROA  
ATOM    454  HA  SER X 720      -0.087  14.923  -5.025  1.00  0.00      PROA  
ATOM    455  CB  SER X 720      -1.029  16.740  -4.459  1.00  0.00      PROA  
ATOM    456  HB1 SER X 720      -0.117  17.334  -4.215  1.00  0.00      PROA  
ATOM    457  HB2 SER X 720      -1.869  17.124  -3.840  1.00  0.00      PROA  
ATOM    458  OG  SER X 720      -1.367  17.033  -5.802  1.00  0.00      PROA  
ATOM    459  HG1 SER X 720      -0.628  16.809  -6.381  1.00  0.00      PROA  
ATOM    460  C   SER X 720      -0.079  15.006  -2.941  1.00  0.00      PROA  
ATOM    461  O   SER X 720       1.050  15.459  -2.750  1.00  0.00      PROA  
ATOM    462  N   GLY X 721      -0.683  15.970  -1.945  1.00  0.00      PROA  
ATOM    463  HN  GLY X 721      -1.529  16.396  -2.237  1.00  0.00      PROA  
ATOM    464  CA  GLY X 721      -0.265  16.516  -0.490  1.00  0.00      PROA  
ATOM    465  HA1 GLY X 721      -0.627  15.829   0.259  1.00  0.00      PROA  
ATOM    466  HA2 GLY X 721      -0.639  17.523  -0.398  1.00  0.00      PROA  
ATOM    467  C   GLY X 721       1.326  16.586  -0.391  1.00  0.00      PROA  
ATOM    468  O   GLY X 721       1.693  17.254  -1.353  1.00  0.00      PROA  
ATOM    469  N   ALA X 722       2.234  16.431   0.763  1.00  0.00      PROA  
ATOM    470  HN  ALA X 722       1.961  16.196   1.688  1.00  0.00      PROA  
ATOM    471  CA  ALA X 722       3.306  15.639   0.176  1.00  0.00      PROA  
ATOM    472  HA  ALA X 722       3.914  15.268   0.988  1.00  0.00      PROA  
ATOM    473  CB  ALA X 722       2.712  14.493  -0.632  1.00  0.00      PROA  
ATOM    474  HB1 ALA X 722       2.757  14.615  -1.726  1.00  0.00      PROA  
ATOM    475  HB2 ALA X 722       1.713  14.156  -0.295  1.00  0.00      PROA  
ATOM    476  HB3 ALA X 722       3.362  13.607  -0.445  1.00  0.00      PROA  
ATOM    477  C   ALA X 722       4.175  16.518  -0.717  1.00  0.00      PROA  
ATOM    478  O   ALA X 722       4.161  17.743  -0.609  1.00  0.00      PROA  
ATOM    479  N   PHE X 723       4.960  15.887  -1.581  1.00  0.00      PROA  
ATOM    480  HN  PHE X 723       5.014  14.894  -1.597  1.00  0.00      PROA  
ATOM    481  CA  PHE X 723       5.785  16.645  -2.504  1.00  0.00      PROA  
ATOM    482  HA  PHE X 723       5.204  17.497  -2.844  1.00  0.00      PROA  
ATOM    483  CB  PHE X 723       7.082  17.115  -1.868  1.00  0.00      PROA  
ATOM    484  HB1 PHE X 723       7.880  16.344  -1.835  1.00  0.00      PROA  
ATOM    485  HB2 PHE X 723       6.865  17.368  -0.804  1.00  0.00      PROA  
ATOM    486  CG  PHE X 723       7.601  18.376  -2.491  1.00  0.00      PROA  
ATOM    487  CD1 PHE X 723       7.133  19.613  -2.062  1.00  0.00      PROA  
ATOM    488  HD1 PHE X 723       6.413  19.655  -1.252  1.00  0.00      PROA  
ATOM    489  CE1 PHE X 723       7.540  20.785  -2.689  1.00  0.00      PROA  
ATOM    490  HE1 PHE X 723       7.167  21.734  -2.333  1.00  0.00      PROA  
ATOM    491  CZ  PHE X 723       8.430  20.726  -3.761  1.00  0.00      PROA  
ATOM    492  HZ  PHE X 723       8.770  21.635  -4.236  1.00  0.00      PROA  
ATOM    493  CD2 PHE X 723       8.494  18.326  -3.560  1.00  0.00      PROA  
ATOM    494  HD2 PHE X 723       8.880  17.378  -3.904  1.00  0.00      PROA  
ATOM    495  CE2 PHE X 723       8.907  19.494  -4.198  1.00  0.00      PROA  
ATOM    496  HE2 PHE X 723       9.613  19.431  -5.012  1.00  0.00      PROA  
ATOM    497  C   PHE X 723       6.091  15.825  -3.732  1.00  0.00      PROA  
ATOM    498  O   PHE X 723       7.236  15.649  -4.149  1.00  0.00      PROA  
ATOM    499  N   GLY X 724       5.014  15.326  -4.301  1.00  0.00      PROA  
ATOM    500  HN  GLY X 724       4.104  15.488  -3.904  1.00  0.00      PROA  
ATOM    501  CA  GLY X 724       5.083  14.524  -5.489  1.00  0.00      PROA  
ATOM    502  HA1 GLY X 724       5.450  13.538  -5.247  1.00  0.00      PROA  
ATOM    503  HA2 GLY X 724       5.614  15.046  -6.273  1.00  0.00      PROA  
ATOM    504  C   GLY X 724       3.626  14.429  -5.852  1.00  0.00      PROA  
ATOM    505  O   GLY X 724       2.764  14.379  -4.970  1.00  0.00      PROA  
ATOM    506  N   THR X 725       3.337  14.438  -7.140  1.00  0.00      PROA  
ATOM    507  HN  THR X 725       4.038  14.492  -7.860  1.00  0.00      PROA  
ATOM    508  CA  THR X 725       1.962  14.338  -7.558  1.00  0.00      PROA  
ATOM    509  HA  THR X 725       1.272  14.312  -6.725  1.00  0.00      PROA  
ATOM    510  CB  THR X 725       1.585  15.547  -8.410  1.00  0.00      PROA  
ATOM    511  HB  THR X 725       1.472  16.442  -7.752  1.00  0.00      PROA  
ATOM    512  OG1 THR X 725       0.332  15.297  -9.046  1.00  0.00      PROA  
ATOM    513  HG1 THR X 725       0.543  14.866  -9.886  1.00  0.00      PROA  
ATOM    514  CG2 THR X 725       2.661  15.831  -9.444  1.00  0.00      PROA  
ATOM    515 HG21 THR X 725       2.950  14.940 -10.030  1.00  0.00      PROA  
ATOM    516 HG22 THR X 725       3.583  16.239  -8.976  1.00  0.00      PROA  
ATOM    517 HG23 THR X 725       2.307  16.608 -10.158  1.00  0.00      PROA  
ATOM    518  C   THR X 725       1.774  13.021  -8.312  1.00  0.00      PROA  
ATOM    519  O   THR X 725       2.525  12.715  -9.234  1.00  0.00      PROA  
ATOM    520  N   VAL X 726       0.781  12.238  -7.892  1.00  0.00      PROA  
ATOM    521  HN  VAL X 726       0.120  12.563  -7.212  1.00  0.00      PROA  
ATOM    522  CA  VAL X 726       0.494  10.932  -8.488  1.00  0.00      PROA  
ATOM    523  HA  VAL X 726       1.354  10.593  -9.044  1.00  0.00      PROA  
ATOM    524  CB  VAL X 726       0.223   9.893  -7.387  1.00  0.00      PROA  
ATOM    525  HB  VAL X 726      -0.566  10.291  -6.701  1.00  0.00      PROA  
ATOM    526  CG1 VAL X 726      -0.261   8.601  -7.996  1.00  0.00      PROA  
ATOM    527 HG11 VAL X 726       0.411   8.267  -8.817  1.00  0.00      PROA  
ATOM    528 HG12 VAL X 726      -1.294   8.675  -8.393  1.00  0.00      PROA  
ATOM    529 HG13 VAL X 726      -0.275   7.792  -7.235  1.00  0.00      PROA  
ATOM    530  CG2 VAL X 726       1.492   9.661  -6.587  1.00  0.00      PROA  
ATOM    531 HG21 VAL X 726       1.947  10.621  -6.269  1.00  0.00      PROA  
ATOM    532 HG22 VAL X 726       2.196   9.060  -7.202  1.00  0.00      PROA  
ATOM    533 HG23 VAL X 726       1.258   9.074  -5.673  1.00  0.00      PROA  
ATOM    534  C   VAL X 726      -0.688  10.941  -9.446  1.00  0.00      PROA  
ATOM    535  O   VAL X 726      -1.760  11.429  -9.101  1.00  0.00      PROA  
ATOM    536  N   TYR X 727      -0.486  10.382 -10.640  1.00  0.00      PROA  
ATOM    537  HN  TYR X 727       0.418  10.021 -10.882  1.00  0.00      PROA  
ATOM    538  CA  TYR X 727      -1.532  10.324 -11.664  1.00  0.00      PROA  
ATOM    539  HA  TYR X 727      -2.416  10.852 -11.333  1.00  0.00      PROA  
ATOM    540  CB  TYR X 727      -1.045  10.936 -12.989  1.00  0.00      PROA  
ATOM    541  HB1 TYR X 727      -1.863  10.922 -13.744  1.00  0.00      PROA  
ATOM    542  HB2 TYR X 727      -0.211  10.321 -13.398  1.00  0.00      PROA  
ATOM    543  CG  TYR X 727      -0.509  12.345 -12.905  1.00  0.00      PROA  
ATOM    544  CD1 TYR X 727       0.700  12.612 -12.276  1.00  0.00      PROA  
ATOM    545  HD1 TYR X 727       1.294  11.812 -11.864  1.00  0.00      PROA  
ATOM    546  CE1 TYR X 727       1.208  13.900 -12.217  1.00  0.00      PROA  
ATOM    547  HE1 TYR X 727       2.180  14.066 -11.776  1.00  0.00      PROA  
ATOM    548  CZ  TYR X 727       0.505  14.936 -12.789  1.00  0.00      PROA  
ATOM    549  OH  TYR X 727       1.027  16.206 -12.738  1.00  0.00      PROA  
ATOM    550  HH  TYR X 727       1.990  16.107 -12.791  1.00  0.00      PROA  
ATOM    551  CD2 TYR X 727      -1.203  13.406 -13.472  1.00  0.00      PROA  
ATOM    552  HD2 TYR X 727      -2.145  13.224 -13.972  1.00  0.00      PROA  
ATOM    553  CE2 TYR X 727      -0.704  14.696 -13.416  1.00  0.00      PROA  
ATOM    554  HE2 TYR X 727      -1.244  15.519 -13.867  1.00  0.00      PROA  
ATOM    555  C   TYR X 727      -1.945   8.896 -11.976  1.00  0.00      PROA  
ATOM    556  O   TYR X 727      -1.170   7.971 -11.799  1.00  0.00      PROA  
ATOM    557  N   LYS X 728      -3.169   8.728 -12.448  1.00  0.00      PROA  
ATOM    558  HN  LYS X 728      -3.786   9.511 -12.572  1.00  0.00      PROA  
ATOM    559  CA  LYS X 728      -3.657   7.425 -12.852  1.00  0.00      PROA  
ATOM    560  HA  LYS X 728      -3.137   6.612 -12.357  1.00  0.00      PROA  
ATOM    561  CB  LYS X 728      -5.176   7.336 -12.666  1.00  0.00      PROA  
ATOM    562  HB1 LYS X 728      -5.599   8.351 -12.856  1.00  0.00      PROA  
ATOM    563  HB2 LYS X 728      -5.402   7.063 -11.615  1.00  0.00      PROA  
ATOM    564  CG  LYS X 728      -5.854   6.353 -13.631  1.00  0.00      PROA  
ATOM    565  HG1 LYS X 728      -5.518   5.317 -13.393  1.00  0.00      PROA  
ATOM    566  HG2 LYS X 728      -5.597   6.538 -14.700  1.00  0.00      PROA  
ATOM    567  CD  LYS X 728      -7.370   6.450 -13.591  1.00  0.00      PROA  
ATOM    568  HD1 LYS X 728      -7.655   7.479 -13.898  1.00  0.00      PROA  
ATOM    569  HD2 LYS X 728      -7.713   6.244 -12.553  1.00  0.00      PROA  
ATOM    570  CE  LYS X 728      -8.001   5.439 -14.552  1.00  0.00      PROA  
ATOM    571  HE1 LYS X 728      -7.685   4.409 -14.287  1.00  0.00      PROA  
ATOM    572  HE2 LYS X 728      -7.657   5.644 -15.591  1.00  0.00      PROA  
ATOM    573  NZ  LYS X 728      -9.501   5.489 -14.572  1.00  0.00      PROA  
ATOM    574  HZ1 LYS X 728      -9.893   6.391 -14.900  1.00  0.00      PROA  
ATOM    575  HZ2 LYS X 728      -9.889   5.161 -13.666  1.00  0.00      PROA  
ATOM    576  HZ3 LYS X 728      -9.782   4.763 -15.274  1.00  0.00      PROA  
ATOM    577  C   LYS X 728      -3.326   7.384 -14.343  1.00  0.00      PROA  
ATOM    578  O   LYS X 728      -3.501   8.381 -15.023  1.00  0.00      PROA  
ATOM    579  N   GLY X 729      -2.854   6.256 -14.859  1.00  0.00      PROA  
ATOM    580  HN  GLY X 729      -2.628   5.448 -14.303  1.00  0.00      PROA  
ATOM    581  CA  GLY X 729      -2.537   6.207 -16.275  1.00  0.00      PROA  
ATOM    582  HA1 GLY X 729      -1.621   6.759 -16.427  1.00  0.00      PROA  
ATOM    583  HA2 GLY X 729      -3.371   6.618 -16.814  1.00  0.00      PROA  
ATOM    584  C   GLY X 729      -2.321   4.833 -16.889  1.00  0.00      PROA  
ATOM    585  O   GLY X 729      -2.500   3.803 -16.259  1.00  0.00      PROA  
ATOM    586  N   LEU X 730      -1.930   4.826 -18.152  1.00  0.00      PROA  
ATOM    587  HN  LEU X 730      -1.728   5.674 -18.648  1.00  0.00      PROA  
ATOM    588  CA  LEU X 730      -1.674   3.591 -18.850  1.00  0.00      PROA  
ATOM    589  HA  LEU X 730      -1.708   2.753 -18.178  1.00  0.00      PROA  
ATOM    590  CB  LEU X 730      -2.642   3.438 -20.013  1.00  0.00      PROA  
ATOM    591  HB1 LEU X 730      -2.299   2.632 -20.706  1.00  0.00      PROA  
ATOM    592  HB2 LEU X 730      -2.669   4.383 -20.606  1.00  0.00      PROA  
ATOM    593  CG  LEU X 730      -4.038   3.066 -19.582  1.00  0.00      PROA  
ATOM    594  HG  LEU X 730      -4.449   3.858 -18.914  1.00  0.00      PROA  
ATOM    595  CD1 LEU X 730      -4.915   2.961 -20.786  1.00  0.00      PROA  
ATOM    596 HD11 LEU X 730      -4.540   2.179 -21.484  1.00  0.00      PROA  
ATOM    597 HD12 LEU X 730      -4.960   3.920 -21.348  1.00  0.00      PROA  
ATOM    598 HD13 LEU X 730      -5.955   2.682 -20.502  1.00  0.00      PROA  
ATOM    599  CD2 LEU X 730      -3.973   1.752 -18.831  1.00  0.00      PROA  
ATOM    600 HD21 LEU X 730      -3.447   1.899 -17.886  1.00  0.00      PROA  
ATOM    601 HD22 LEU X 730      -3.441   0.976 -19.422  1.00  0.00      PROA  
ATOM    602 HD23 LEU X 730      -4.995   1.372 -18.612  1.00  0.00      PROA  
ATOM    603  C   LEU X 730      -0.263   3.557 -19.397  1.00  0.00      PROA  
ATOM    604  O   LEU X 730       0.299   4.579 -19.772  1.00  0.00      PROA  
ATOM    605  N   TRP X 731       0.285   2.354 -19.477  1.00  0.00      PROA  
ATOM    606  HN  TRP X 731      -0.179   1.556 -19.089  1.00  0.00      PROA  
ATOM    607  CA  TRP X 731       1.618   2.135 -19.994  1.00  0.00      PROA  
ATOM    608  HA  TRP X 731       2.008   3.028 -20.459  1.00  0.00      PROA  
ATOM    609  CB  TRP X 731       2.521   1.691 -18.849  1.00  0.00      PROA  
ATOM    610  HB1 TRP X 731       1.995   0.884 -18.290  1.00  0.00      PROA  
ATOM    611  HB2 TRP X 731       2.667   2.536 -18.143  1.00  0.00      PROA  
ATOM    612  CG  TRP X 731       3.851   1.176 -19.268  1.00  0.00      PROA  
ATOM    613  CD1 TRP X 731       4.679   1.708 -20.217  1.00  0.00      PROA  
ATOM    614  HD1 TRP X 731       4.486   2.618 -20.748  1.00  0.00      PROA  
ATOM    615  NE1 TRP X 731       5.859   1.010 -20.260  1.00  0.00      PROA  
ATOM    616  HE1 TRP X 731       6.588   1.108 -20.917  1.00  0.00      PROA  
ATOM    617  CE2 TRP X 731       5.814   0.004 -19.333  1.00  0.00      PROA  
ATOM    618  CD2 TRP X 731       4.555   0.078 -18.689  1.00  0.00      PROA  
ATOM    619  CE3 TRP X 731       4.251  -0.848 -17.686  1.00  0.00      PROA  
ATOM    620  HE3 TRP X 731       3.296  -0.828 -17.185  1.00  0.00      PROA  
ATOM    621  CZ3 TRP X 731       5.204  -1.809 -17.354  1.00  0.00      PROA  
ATOM    622  HZ3 TRP X 731       4.967  -2.549 -16.607  1.00  0.00      PROA  
ATOM    623  CZ2 TRP X 731       6.768  -0.961 -19.003  1.00  0.00      PROA  
ATOM    624  HZ2 TRP X 731       7.715  -0.991 -19.519  1.00  0.00      PROA  
ATOM    625  CH2 TRP X 731       6.448  -1.857 -18.015  1.00  0.00      PROA  
ATOM    626  HH2 TRP X 731       7.169  -2.614 -17.733  1.00  0.00      PROA  
ATOM    627  C   TRP X 731       1.584   1.060 -21.070  1.00  0.00      PROA  
ATOM    628  O   TRP X 731       1.019  -0.013 -20.869  1.00  0.00      PROA  
ATOM    629  N   ILE X 732       2.194   1.337 -22.216  1.00  0.00      PROA  
ATOM    630  HN  ILE X 732       2.681   2.200 -22.402  1.00  0.00      PROA  
ATOM    631  CA  ILE X 732       2.222   0.352 -23.280  1.00  0.00      PROA  
ATOM    632  HA  ILE X 732       1.649  -0.524 -23.028  1.00  0.00      PROA  
ATOM    633  CB  ILE X 732       1.535   0.874 -24.546  1.00  0.00      PROA  
ATOM    634  HB  ILE X 732       2.152   1.677 -25.023  1.00  0.00      PROA  
ATOM    635  CG2 ILE X 732       1.367  -0.279 -25.545  1.00  0.00      PROA  
ATOM    636 HG21 ILE X 732       0.579  -0.979 -25.213  1.00  0.00      PROA  
ATOM    637 HG22 ILE X 732       2.313  -0.840 -25.698  1.00  0.00      PROA  
ATOM    638 HG23 ILE X 732       1.075   0.130 -26.534  1.00  0.00      PROA  
ATOM    639  CG1 ILE X 732       0.188   1.511 -24.170  1.00  0.00      PROA  
ATOM    640 HG11 ILE X 732       0.368   2.525 -23.746  1.00  0.00      PROA  
ATOM    641 HG12 ILE X 732      -0.285   0.888 -23.375  1.00  0.00      PROA  
ATOM    642  CD  ILE X 732      -0.804   1.615 -25.326  1.00  0.00      PROA  
ATOM    643  HD1 ILE X 732      -1.092   0.626 -25.734  1.00  0.00      PROA  
ATOM    644  HD2 ILE X 732      -0.363   2.222 -26.148  1.00  0.00      PROA  
ATOM    645  HD3 ILE X 732      -1.732   2.130 -24.994  1.00  0.00      PROA  
ATOM    646  C   ILE X 732       3.640  -0.051 -23.629  1.00  0.00      PROA  
ATOM    647  O   ILE X 732       4.247   0.520 -24.528  1.00  0.00      PROA  
ATOM    648  N   PRO X 733       4.180  -1.058 -22.917  1.00  0.00      PROA  
ATOM    649  CD  PRO X 733       3.434  -1.968 -22.040  1.00  0.00      PROA  
ATOM    650  HD1 PRO X 733       2.711  -2.526 -22.662  1.00  0.00      PROA  
ATOM    651  HD2 PRO X 733       2.922  -1.421 -21.224  1.00  0.00      PROA  
ATOM    652  CA  PRO X 733       5.540  -1.557 -23.133  1.00  0.00      PROA  
ATOM    653  HA  PRO X 733       6.218  -0.909 -22.597  1.00  0.00      PROA  
ATOM    654  CB  PRO X 733       5.453  -2.987 -22.609  1.00  0.00      PROA  
ATOM    655  HB1 PRO X 733       6.455  -3.376 -22.335  1.00  0.00      PROA  
ATOM    656  HB2 PRO X 733       5.009  -3.669 -23.369  1.00  0.00      PROA  
ATOM    657  CG  PRO X 733       4.539  -2.845 -21.465  1.00  0.00      PROA  
ATOM    658  HG1 PRO X 733       4.146  -3.819 -21.101  1.00  0.00      PROA  
ATOM    659  HG2 PRO X 733       5.036  -2.320 -20.622  1.00  0.00      PROA  
ATOM    660  C   PRO X 733       5.935  -1.503 -24.601  1.00  0.00      PROA  
ATOM    661  O   PRO X 733       5.126  -1.817 -25.480  1.00  0.00      PROA  
ATOM    662  N   GLU X 734       7.183  -1.104 -24.846  1.00  0.00      PROA  
ATOM    663  HN  GLU X 734       7.735  -0.694 -24.109  1.00  0.00      PROA  
ATOM    664  CA  GLU X 734       7.736  -0.955 -26.187  1.00  0.00      PROA  
ATOM    665  HA  GLU X 734       7.809   0.114 -26.306  1.00  0.00      PROA  
ATOM    666  CB  GLU X 734       9.069  -1.693 -26.297  1.00  0.00      PROA  
ATOM    667  HB1 GLU X 734       9.023  -2.781 -26.424  1.00  0.00      PROA  
ATOM    668  HB2 GLU X 734       9.492  -1.587 -25.259  1.00  0.00      PROA  
ATOM    669  CG  GLU X 734      10.069  -0.928 -27.149  1.00  0.00      PROA  
ATOM    670  HG1 GLU X 734       9.784  -1.020 -28.219  1.00  0.00      PROA  
ATOM    671  HG2 GLU X 734      11.082  -1.354 -27.015  1.00  0.00      PROA  
ATOM    672  CD  GLU X 734      10.095   0.556 -26.799  1.00  0.00      PROA  
ATOM    673  OE1 GLU X 734      10.580   0.909 -25.701  1.00  0.00      PROA  
ATOM    674  OE2 GLU X 734       9.612   1.366 -27.618  1.00  0.00      PROA  
ATOM    675  C   GLU X 734       6.788  -1.414 -27.284  1.00  0.00      PROA  
ATOM    676  O   GLU X 734       5.865  -0.679 -27.668  1.00  0.00      PROA  
ATOM    677  N   GLY X 735       7.007  -2.614 -27.797  1.00  0.00      PROA  
ATOM    678  HN  GLY X 735       7.584  -3.240 -27.285  1.00  0.00      PROA  
ATOM    679  CA  GLY X 735       6.125  -3.115 -28.831  1.00  0.00      PROA  
ATOM    680  HA1 GLY X 735       6.743  -3.409 -29.665  1.00  0.00      PROA  
ATOM    681  HA2 GLY X 735       5.344  -2.419 -29.108  1.00  0.00      PROA  
ATOM    682  C   GLY X 735       5.465  -4.369 -28.301  1.00  0.00      PROA  
ATOM    683  O   GLY X 735       5.969  -5.467 -28.530  1.00  0.00      PROA  
ATOM    684  N   GLU X 736       4.351  -4.235 -27.584  1.00  0.00      PROA  
ATOM    685  HN  GLU X 736       4.161  -3.347 -27.161  1.00  0.00      PROA  
ATOM    686  CA  GLU X 736       3.728  -5.429 -27.048  1.00  0.00      PROA  
ATOM    687  HA  GLU X 736       4.074  -6.307 -27.577  1.00  0.00      PROA  
ATOM    688  CB  GLU X 736       4.157  -5.626 -25.603  1.00  0.00      PROA  
ATOM    689  HB1 GLU X 736       3.498  -6.376 -25.097  1.00  0.00      PROA  
ATOM    690  HB2 GLU X 736       4.055  -4.663 -25.051  1.00  0.00      PROA  
ATOM    691  CG  GLU X 736       5.564  -6.144 -25.462  1.00  0.00      PROA  
ATOM    692  HG1 GLU X 736       6.295  -5.334 -25.675  1.00  0.00      PROA  
ATOM    693  HG2 GLU X 736       5.762  -6.973 -26.176  1.00  0.00      PROA  
ATOM    694  CD  GLU X 736       5.837  -6.671 -24.078  1.00  0.00      PROA  
ATOM    695  OE1 GLU X 736       5.397  -7.803 -23.780  1.00  0.00      PROA  
ATOM    696  OE2 GLU X 736       6.481  -5.947 -23.289  1.00  0.00      PROA  
ATOM    697  C   GLU X 736       2.229  -5.587 -27.131  1.00  0.00      PROA  
ATOM    698  O   GLU X 736       1.700  -6.624 -26.745  1.00  0.00      PROA  
ATOM    699  N   LYS X 737       1.531  -4.594 -27.644  1.00  0.00      PROA  
ATOM    700  HN  LYS X 737       1.981  -3.758 -27.931  1.00  0.00      PROA  
ATOM    701  CA  LYS X 737       0.086  -4.714 -27.727  1.00  0.00      PROA  
ATOM    702  HA  LYS X 737      -0.337  -3.729 -27.825  1.00  0.00      PROA  
ATOM    703  CB  LYS X 737      -0.318  -5.636 -28.885  1.00  0.00      PROA  
ATOM    704  HB1 LYS X 737      -1.432  -5.742 -28.868  1.00  0.00      PROA  
ATOM    705  HB2 LYS X 737       0.110  -6.652 -28.755  1.00  0.00      PROA  
ATOM    706  CG  LYS X 737       0.061  -5.059 -30.250  1.00  0.00      PROA  
ATOM    707  HG1 LYS X 737      -0.468  -5.642 -31.037  1.00  0.00      PROA  
ATOM    708  HG2 LYS X 737       1.157  -5.186 -30.402  1.00  0.00      PROA  
ATOM    709  CD  LYS X 737      -0.300  -3.559 -30.327  1.00  0.00      PROA  
ATOM    710  HD1 LYS X 737       0.280  -2.999 -29.560  1.00  0.00      PROA  
ATOM    711  HD2 LYS X 737      -1.384  -3.410 -30.132  1.00  0.00      PROA  
ATOM    712  CE  LYS X 737       0.136  -2.911 -31.641  1.00  0.00      PROA  
ATOM    713  HE1 LYS X 737       1.217  -3.092 -31.827  1.00  0.00      PROA  
ATOM    714  HE2 LYS X 737      -0.033  -1.811 -31.591  1.00  0.00      PROA  
ATOM    715  NZ  LYS X 737      -0.626  -3.423 -32.813  1.00  0.00      PROA  
ATOM    716  HZ1 LYS X 737      -1.645  -3.271 -32.651  1.00  0.00      PROA  
ATOM    717  HZ2 LYS X 737      -0.497  -4.442 -32.962  1.00  0.00      PROA  
ATOM    718  HZ3 LYS X 737      -0.386  -2.925 -33.688  1.00  0.00      PROA  
ATOM    719  C   LYS X 737      -0.497  -5.203 -26.403  1.00  0.00      PROA  
ATOM    720  O   LYS X 737      -1.270  -6.162 -26.351  1.00  0.00      PROA  
ATOM    721  N   VAL X 738      -0.079  -4.528 -25.330  1.00  0.00      PROA  
ATOM    722  HN  VAL X 738       0.592  -3.796 -25.391  1.00  0.00      PROA  
ATOM    723  CA  VAL X 738      -0.561  -4.778 -23.977  1.00  0.00      PROA  
ATOM    724  HA  VAL X 738      -1.559  -5.194 -23.998  1.00  0.00      PROA  
ATOM    725  CB  VAL X 738       0.396  -5.693 -23.158  1.00  0.00      PROA  
ATOM    726  HB  VAL X 738       0.367  -6.703 -23.635  1.00  0.00      PROA  
ATOM    727  CG1 VAL X 738       1.798  -5.158 -23.195  1.00  0.00      PROA  
ATOM    728 HG11 VAL X 738       1.901  -4.345 -22.449  1.00  0.00      PROA  
ATOM    729 HG12 VAL X 738       2.098  -4.767 -24.183  1.00  0.00      PROA  
ATOM    730 HG13 VAL X 738       2.526  -5.948 -22.903  1.00  0.00      PROA  
ATOM    731  CG2 VAL X 738      -0.070  -5.774 -21.724  1.00  0.00      PROA  
ATOM    732 HG21 VAL X 738      -1.129  -6.108 -21.688  1.00  0.00      PROA  
ATOM    733 HG22 VAL X 738       0.003  -4.798 -21.203  1.00  0.00      PROA  
ATOM    734 HG23 VAL X 738       0.551  -6.486 -21.145  1.00  0.00      PROA  
ATOM    735  C   VAL X 738      -0.620  -3.394 -23.345  1.00  0.00      PROA  
ATOM    736  O   VAL X 738       0.249  -2.566 -23.599  1.00  0.00      PROA  
ATOM    737  N   LYS X 739      -1.666  -3.126 -22.566  1.00  0.00      PROA  
ATOM    738  HN  LYS X 739      -2.381  -3.817 -22.412  1.00  0.00      PROA  
ATOM    739  CA  LYS X 739      -1.821  -1.833 -21.897  1.00  0.00      PROA  
ATOM    740  HA  LYS X 739      -0.965  -1.197 -22.079  1.00  0.00      PROA  
ATOM    741  CB  LYS X 739      -3.098  -1.121 -22.357  1.00  0.00      PROA  
ATOM    742  HB1 LYS X 739      -3.230  -0.176 -21.781  1.00  0.00      PROA  
ATOM    743  HB2 LYS X 739      -3.962  -1.786 -22.104  1.00  0.00      PROA  
ATOM    744  CG  LYS X 739      -3.166  -0.804 -23.835  1.00  0.00      PROA  
ATOM    745  HG1 LYS X 739      -2.964  -1.732 -24.422  1.00  0.00      PROA  
ATOM    746  HG2 LYS X 739      -2.390  -0.059 -24.093  1.00  0.00      PROA  
ATOM    747  CD  LYS X 739      -4.561  -0.293 -24.173  1.00  0.00      PROA  
ATOM    748  HD1 LYS X 739      -4.745   0.692 -23.685  1.00  0.00      PROA  
ATOM    749  HD2 LYS X 739      -5.285  -1.021 -23.729  1.00  0.00      PROA  
ATOM    750  CE  LYS X 739      -4.801  -0.202 -25.669  1.00  0.00      PROA  
ATOM    751  HE1 LYS X 739      -4.356  -1.075 -26.197  1.00  0.00      PROA  
ATOM    752  HE2 LYS X 739      -4.370   0.735 -26.084  1.00  0.00      PROA  
ATOM    753  NZ  LYS X 739      -6.259  -0.223 -25.948  1.00  0.00      PROA  
ATOM    754  HZ1 LYS X 739      -6.836   0.055 -25.119  1.00  0.00      PROA  
ATOM    755  HZ2 LYS X 739      -6.664  -1.161 -26.202  1.00  0.00      PROA  
ATOM    756  HZ3 LYS X 739      -6.518   0.420 -26.721  1.00  0.00      PROA  
ATOM    757  C   LYS X 739      -1.895  -2.107 -20.396  1.00  0.00      PROA  
ATOM    758  O   LYS X 739      -2.674  -2.952 -19.946  1.00  0.00      PROA  
ATOM    759  N   ILE X 740      -1.094  -1.380 -19.619  1.00  0.00      PROA  
ATOM    760  HN  ILE X 740      -0.385  -0.796 -20.028  1.00  0.00      PROA  
ATOM    761  CA  ILE X 740      -1.043  -1.602 -18.186  1.00  0.00      PROA  
ATOM    762  HA  ILE X 740      -1.595  -2.488 -17.946  1.00  0.00      PROA  
ATOM    763  CB  ILE X 740       0.387  -2.067 -17.795  1.00  0.00      PROA  
ATOM    764  HB  ILE X 740       1.113  -1.297 -18.143  1.00  0.00      PROA  
ATOM    765  CG2 ILE X 740       0.506  -2.240 -16.281  1.00  0.00      PROA  
ATOM    766 HG21 ILE X 740      -0.199  -3.030 -15.939  1.00  0.00      PROA  
ATOM    767 HG22 ILE X 740       0.278  -1.322 -15.719  1.00  0.00      PROA  
ATOM    768 HG23 ILE X 740       1.532  -2.558 -16.002  1.00  0.00      PROA  
ATOM    769  CG1 ILE X 740       0.696  -3.391 -18.506  1.00  0.00      PROA  
ATOM    770 HG11 ILE X 740       0.455  -3.313 -19.590  1.00  0.00      PROA  
ATOM    771 HG12 ILE X 740       0.043  -4.196 -18.091  1.00  0.00      PROA  
ATOM    772  CD  ILE X 740       2.133  -3.796 -18.437  1.00  0.00      PROA  
ATOM    773  HD1 ILE X 740       2.428  -4.079 -17.405  1.00  0.00      PROA  
ATOM    774  HD2 ILE X 740       2.796  -2.973 -18.783  1.00  0.00      PROA  
ATOM    775  HD3 ILE X 740       2.314  -4.669 -19.104  1.00  0.00      PROA  
ATOM    776  C   ILE X 740      -1.473  -0.431 -17.319  1.00  0.00      PROA  
ATOM    777  O   ILE X 740      -0.894   0.653 -17.359  1.00  0.00      PROA  
ATOM    778  N   PRO X 741      -2.514  -0.632 -16.516  1.00  0.00      PROA  
ATOM    779  CD  PRO X 741      -3.330  -1.851 -16.384  1.00  0.00      PROA  
ATOM    780  HD1 PRO X 741      -2.870  -2.523 -15.626  1.00  0.00      PROA  
ATOM    781  HD2 PRO X 741      -3.473  -2.389 -17.349  1.00  0.00      PROA  
ATOM    782  CA  PRO X 741      -3.002   0.436 -15.634  1.00  0.00      PROA  
ATOM    783  HA  PRO X 741      -3.221   1.344 -16.149  1.00  0.00      PROA  
ATOM    784  CB  PRO X 741      -4.218  -0.189 -14.955  1.00  0.00      PROA  
ATOM    785  HB1 PRO X 741      -5.024   0.554 -14.787  1.00  0.00      PROA  
ATOM    786  HB2 PRO X 741      -3.958  -0.675 -13.987  1.00  0.00      PROA  
ATOM    787  CG  PRO X 741      -4.640  -1.273 -15.931  1.00  0.00      PROA  
ATOM    788  HG1 PRO X 741      -5.309  -2.036 -15.481  1.00  0.00      PROA  
ATOM    789  HG2 PRO X 741      -5.163  -0.816 -16.804  1.00  0.00      PROA  
ATOM    790  C   PRO X 741      -1.884   0.716 -14.646  1.00  0.00      PROA  
ATOM    791  O   PRO X 741      -1.393  -0.194 -13.978  1.00  0.00      PROA  
ATOM    792  N   VAL X 742      -1.471   1.961 -14.550  1.00  0.00      PROA  
ATOM    793  HN  VAL X 742      -1.822   2.690 -15.145  1.00  0.00      PROA  
ATOM    794  CA  VAL X 742      -0.384   2.270 -13.643  1.00  0.00      PROA  
ATOM    795  HA  VAL X 742      -0.279   1.511 -12.882  1.00  0.00      PROA  
ATOM    796  CB  VAL X 742       0.948   2.378 -14.394  1.00  0.00      PROA  
ATOM    797  HB  VAL X 742       1.799   2.534 -13.694  1.00  0.00      PROA  
ATOM    798  CG1 VAL X 742       1.219   1.092 -15.148  1.00  0.00      PROA  
ATOM    799 HG11 VAL X 742       0.812   1.116 -16.160  1.00  0.00      PROA  
ATOM    800 HG12 VAL X 742       0.892   0.205 -14.574  1.00  0.00      PROA  
ATOM    801 HG13 VAL X 742       2.318   0.987 -15.291  1.00  0.00      PROA  
ATOM    802  CG2 VAL X 742       0.895   3.533 -15.364  1.00  0.00      PROA  
ATOM    803 HG21 VAL X 742       0.749   4.518 -14.876  1.00  0.00      PROA  
ATOM    804 HG22 VAL X 742       0.095   3.386 -16.120  1.00  0.00      PROA  
ATOM    805 HG23 VAL X 742       1.855   3.589 -15.925  1.00  0.00      PROA  
ATOM    806  C   VAL X 742      -0.580   3.559 -12.906  1.00  0.00      PROA  
ATOM    807  O   VAL X 742      -1.527   4.305 -13.151  1.00  0.00      PROA  
ATOM    808  N   ALA X 743       0.342   3.801 -11.985  1.00  0.00      PROA  
ATOM    809  HN  ALA X 743       1.068   3.128 -11.802  1.00  0.00      PROA  
ATOM    810  CA  ALA X 743       0.345   5.018 -11.218  1.00  0.00      PROA  
ATOM    811  HA  ALA X 743      -0.449   5.683 -11.531  1.00  0.00      PROA  
ATOM    812  CB  ALA X 743       0.221   4.718  -9.730  1.00  0.00      PROA  
ATOM    813  HB1 ALA X 743       1.049   4.059  -9.390  1.00  0.00      PROA  
ATOM    814  HB2 ALA X 743      -0.735   4.185  -9.534  1.00  0.00      PROA  
ATOM    815  HB3 ALA X 743       0.228   5.651  -9.127  1.00  0.00      PROA  
ATOM    816  C   ALA X 743       1.688   5.677 -11.543  1.00  0.00      PROA  
ATOM    817  O   ALA X 743       2.740   5.027 -11.497  1.00  0.00      PROA  
ATOM    818  N   ILE X 744       1.638   6.954 -11.890  1.00  0.00      PROA  
ATOM    819  HN  ILE X 744       0.753   7.419 -11.950  1.00  0.00      PROA  
ATOM    820  CA  ILE X 744       2.827   7.715 -12.234  1.00  0.00      PROA  
ATOM    821  HA  ILE X 744       3.695   7.071 -12.276  1.00  0.00      PROA  
ATOM    822  CB  ILE X 744       2.652   8.372 -13.600  1.00  0.00      PROA  
ATOM    823  HB  ILE X 744       1.865   9.161 -13.550  1.00  0.00      PROA  
ATOM    824  CG2 ILE X 744       3.970   8.975 -14.061  1.00  0.00      PROA  
ATOM    825 HG21 ILE X 744       4.757   8.199 -14.138  1.00  0.00      PROA  
ATOM    826 HG22 ILE X 744       4.332   9.761 -13.364  1.00  0.00      PROA  
ATOM    827 HG23 ILE X 744       3.866   9.452 -15.057  1.00  0.00      PROA  
ATOM    828  CG1 ILE X 744       2.183   7.318 -14.607  1.00  0.00      PROA  
ATOM    829 HG11 ILE X 744       1.361   6.672 -14.232  1.00  0.00      PROA  
ATOM    830 HG12 ILE X 744       3.035   6.635 -14.828  1.00  0.00      PROA  
ATOM    831  CD  ILE X 744       1.649   7.882 -15.918  1.00  0.00      PROA  
ATOM    832  HD1 ILE X 744       2.361   8.599 -16.373  1.00  0.00      PROA  
ATOM    833  HD2 ILE X 744       0.687   8.410 -15.746  1.00  0.00      PROA  
ATOM    834  HD3 ILE X 744       1.456   7.057 -16.640  1.00  0.00      PROA  
ATOM    835  C   ILE X 744       3.074   8.801 -11.197  1.00  0.00      PROA  
ATOM    836  O   ILE X 744       2.279   9.727 -11.062  1.00  0.00      PROA  
ATOM    837  N   LYS X 745       4.165   8.667 -10.446  1.00  0.00      PROA  
ATOM    838  HN  LYS X 745       4.795   7.903 -10.617  1.00  0.00      PROA  
ATOM    839  CA  LYS X 745       4.529   9.650  -9.429  1.00  0.00      PROA  
ATOM    840  HA  LYS X 745       3.672  10.261  -9.179  1.00  0.00      PROA  
ATOM    841  CB  LYS X 745       5.037   8.955  -8.179  1.00  0.00      PROA  
ATOM    842  HB1 LYS X 745       6.093   8.628  -8.313  1.00  0.00      PROA  
ATOM    843  HB2 LYS X 745       4.432   8.024  -8.052  1.00  0.00      PROA  
ATOM    844  CG  LYS X 745       4.869   9.778  -6.933  1.00  0.00      PROA  
ATOM    845  HG1 LYS X 745       3.852  10.084  -6.704  1.00  0.00      PROA  
ATOM    846  HG2 LYS X 745       5.417  10.741  -7.110  1.00  0.00      PROA  
ATOM    847  CD  LYS X 745       5.542   9.086  -5.795  1.00  0.00      PROA  
ATOM    848  HD1 LYS X 745       6.601   8.872  -6.091  1.00  0.00      PROA  
ATOM    849  HD2 LYS X 745       5.049   8.101  -5.614  1.00  0.00      PROA  
ATOM    850  CE  LYS X 745       5.520   9.913  -4.546  1.00  0.00      PROA  
ATOM    851  HE1 LYS X 745       4.487  10.018  -4.152  1.00  0.00      PROA  
ATOM    852  HE2 LYS X 745       5.953  10.924  -4.718  1.00  0.00      PROA  
ATOM    853  NZ  LYS X 745       6.356   9.240  -3.501  1.00  0.00      PROA  
ATOM    854  HZ1 LYS X 745       7.363   9.260  -3.781  1.00  0.00      PROA  
ATOM    855  HZ2 LYS X 745       6.159   8.218  -3.405  1.00  0.00      PROA  
ATOM    856  HZ3 LYS X 745       6.327   9.675  -2.562  1.00  0.00      PROA  
ATOM    857  C   LYS X 745       5.614  10.547 -10.028  1.00  0.00      PROA  
ATOM    858  O   LYS X 745       6.617  10.072 -10.585  1.00  0.00      PROA  
ATOM    859  N   GLU X 746       5.398  11.849  -9.912  1.00  0.00      PROA  
ATOM    860  HN  GLU X 746       4.521  12.198  -9.578  1.00  0.00      PROA  
ATOM    861  CA  GLU X 746       6.286  12.840 -10.496  1.00  0.00      PROA  
ATOM    862  HA  GLU X 746       7.208  12.389 -10.841  1.00  0.00      PROA  
ATOM    863  CB  GLU X 746       5.549  13.450 -11.689  1.00  0.00      PROA  
ATOM    864  HB1 GLU X 746       4.619  13.946 -11.326  1.00  0.00      PROA  
ATOM    865  HB2 GLU X 746       5.218  12.593 -12.329  1.00  0.00      PROA  
ATOM    866  CG  GLU X 746       6.315  14.398 -12.558  1.00  0.00      PROA  
ATOM    867  HG1 GLU X 746       7.212  13.868 -12.933  1.00  0.00      PROA  
ATOM    868  HG2 GLU X 746       6.633  15.303 -11.999  1.00  0.00      PROA  
ATOM    869  CD  GLU X 746       5.482  14.850 -13.745  1.00  0.00      PROA  
ATOM    870  OE1 GLU X 746       4.412  15.469 -13.533  1.00  0.00      PROA  
ATOM    871  OE2 GLU X 746       5.894  14.579 -14.891  1.00  0.00      PROA  
ATOM    872  C   GLU X 746       6.639  13.905  -9.462  1.00  0.00      PROA  
ATOM    873  O   GLU X 746       5.758  14.623  -8.992  1.00  0.00      PROA  
ATOM    874  N   LEU X 747       7.921  13.986  -9.101  1.00  0.00      PROA  
ATOM    875  HN  LEU X 747       8.622  13.477  -9.599  1.00  0.00      PROA  
ATOM    876  CA  LEU X 747       8.383  14.970  -8.121  1.00  0.00      PROA  
ATOM    877  HA  LEU X 747       8.033  14.689  -7.139  1.00  0.00      PROA  
ATOM    878  CB  LEU X 747       9.898  15.121  -8.176  1.00  0.00      PROA  
ATOM    879  HB1 LEU X 747      10.234  15.776  -7.344  1.00  0.00      PROA  
ATOM    880  HB2 LEU X 747      10.146  15.694  -9.109  1.00  0.00      PROA  
ATOM    881  CG  LEU X 747      10.750  13.861  -8.273  1.00  0.00      PROA  
ATOM    882  HG  LEU X 747      10.118  12.959  -8.412  1.00  0.00      PROA  
ATOM    883  CD1 LEU X 747      11.680  13.958  -9.487  1.00  0.00      PROA  
ATOM    884 HD11 LEU X 747      12.223  14.927  -9.487  1.00  0.00      PROA  
ATOM    885 HD12 LEU X 747      11.066  13.896 -10.405  1.00  0.00      PROA  
ATOM    886 HD13 LEU X 747      12.427  13.146  -9.450  1.00  0.00      PROA  
ATOM    887  CD2 LEU X 747      11.541  13.696  -6.985  1.00  0.00      PROA  
ATOM    888 HD21 LEU X 747      11.015  13.030  -6.274  1.00  0.00      PROA  
ATOM    889 HD22 LEU X 747      11.706  14.666  -6.474  1.00  0.00      PROA  
ATOM    890 HD23 LEU X 747      12.550  13.317  -7.202  1.00  0.00      PROA  
ATOM    891  C   LEU X 747       7.771  16.282  -8.544  1.00  0.00      PROA  
ATOM    892  O   LEU X 747       7.640  16.529  -9.742  1.00  0.00      PROA  
ATOM    893  N   ARG X 748       7.395  17.131  -7.594  1.00  0.00      PROA  
ATOM    894  HN  ARG X 748       7.520  16.933  -6.629  1.00  0.00      PROA  
ATOM    895  CA  ARG X 748       6.807  18.399  -7.992  1.00  0.00      PROA  
ATOM    896  HA  ARG X 748       5.839  18.201  -8.436  1.00  0.00      PROA  
ATOM    897  CB  ARG X 748       6.686  19.359  -6.819  1.00  0.00      PROA  
ATOM    898  HB1 ARG X 748       7.700  19.522  -6.403  1.00  0.00      PROA  
ATOM    899  HB2 ARG X 748       6.053  18.895  -6.027  1.00  0.00      PROA  
ATOM    900  CG  ARG X 748       6.103  20.678  -7.259  1.00  0.00      PROA  
ATOM    901  HG1 ARG X 748       5.081  20.492  -7.661  1.00  0.00      PROA  
ATOM    902  HG2 ARG X 748       6.716  21.241  -7.993  1.00  0.00      PROA  
ATOM    903  CD  ARG X 748       6.049  21.673  -6.144  1.00  0.00      PROA  
ATOM    904  HD1 ARG X 748       7.083  21.921  -5.809  1.00  0.00      PROA  
ATOM    905  HD2 ARG X 748       5.473  21.236  -5.290  1.00  0.00      PROA  
ATOM    906  NE  ARG X 748       5.397  22.898  -6.590  1.00  0.00      PROA  
ATOM    907  HE  ARG X 748       4.951  22.894  -7.487  1.00  0.00      PROA  
ATOM    908  CZ  ARG X 748       5.151  23.938  -5.804  1.00  0.00      PROA  
ATOM    909  NH1 ARG X 748       5.509  23.907  -4.528  1.00  0.00      PROA  
ATOM    910 HH11 ARG X 748       5.729  23.016  -4.160  1.00  0.00      PROA  
ATOM    911 HH12 ARG X 748       5.076  24.523  -3.863  1.00  0.00      PROA  
ATOM    912  NH2 ARG X 748       4.544  25.010  -6.297  1.00  0.00      PROA  
ATOM    913 HH21 ARG X 748       4.624  25.139  -7.293  1.00  0.00      PROA  
ATOM    914 HH22 ARG X 748       4.295  25.755  -5.687  1.00  0.00      PROA  
ATOM    915  C   ARG X 748       7.692  19.028  -9.058  1.00  0.00      PROA  
ATOM    916  O   ARG X 748       8.873  18.686  -9.171  1.00  0.00      PROA  
ATOM    917  N   GLU X 749       7.126  19.943  -9.839  1.00  0.00      PROA  
ATOM    918  HN  GLU X 749       6.154  20.146  -9.780  1.00  0.00      PROA  
ATOM    919  CA  GLU X 749       7.867  20.607 -10.904  1.00  0.00      PROA  
ATOM    920  HA  GLU X 749       8.099  19.871 -11.663  1.00  0.00      PROA  
ATOM    921  CB  GLU X 749       7.031  21.729 -11.526  1.00  0.00      PROA  
ATOM    922  HB1 GLU X 749       7.697  22.435 -12.082  1.00  0.00      PROA  
ATOM    923  HB2 GLU X 749       6.538  22.318 -10.720  1.00  0.00      PROA  
ATOM    924  CG  GLU X 749       5.995  21.249 -12.532  1.00  0.00      PROA  
ATOM    925  HG1 GLU X 749       5.248  20.594 -12.069  1.00  0.00      PROA  
ATOM    926  HG2 GLU X 749       6.543  20.697 -13.321  1.00  0.00      PROA  
ATOM    927  CD  GLU X 749       5.243  22.400 -13.178  1.00  0.00      PROA  
ATOM    928  OE1 GLU X 749       5.890  23.413 -13.520  1.00  0.00      PROA  
ATOM    929  OE2 GLU X 749       4.010  22.289 -13.351  1.00  0.00      PROA  
ATOM    930  C   GLU X 749       9.209  21.161 -10.431  1.00  0.00      PROA  
ATOM    931  O   GLU X 749       9.931  21.796 -11.197  1.00  0.00      PROA  
ATOM    932  N   ALA X 750       9.524  20.920  -9.162  1.00  0.00      PROA  
ATOM    933  HN  ALA X 750       9.083  20.154  -8.714  1.00  0.00      PROA  
ATOM    934  CA  ALA X 750      10.786  21.364  -8.595  1.00  0.00      PROA  
ATOM    935  HA  ALA X 750      11.061  22.321  -9.020  1.00  0.00      PROA  
ATOM    936  CB  ALA X 750      10.668  21.467  -7.078  1.00  0.00      PROA  
ATOM    937  HB1 ALA X 750      10.559  20.460  -6.624  1.00  0.00      PROA  
ATOM    938  HB2 ALA X 750       9.762  22.056  -6.821  1.00  0.00      PROA  
ATOM    939  HB3 ALA X 750      11.545  21.981  -6.632  1.00  0.00      PROA  
ATOM    940  C   ALA X 750      11.848  20.334  -8.979  1.00  0.00      PROA  
ATOM    941  O   ALA X 750      11.674  19.552  -9.917  1.00  0.00      PROA  
ATOM    942  N   THR X 751      12.947  20.339  -8.240  1.00  0.00      PROA  
ATOM    943  HN  THR X 751      13.081  21.036  -7.545  1.00  0.00      PROA  
ATOM    944  CA  THR X 751      14.038  19.413  -8.495  1.00  0.00      PROA  
ATOM    945  HA  THR X 751      13.726  18.408  -8.250  1.00  0.00      PROA  
ATOM    946  CB  THR X 751      14.484  19.474  -9.977  1.00  0.00      PROA  
ATOM    947  HB  THR X 751      13.707  19.092 -10.665  1.00  0.00      PROA  
ATOM    948  OG1 THR X 751      15.592  18.590 -10.185  1.00  0.00      PROA  
ATOM    949  HG1 THR X 751      15.626  18.454 -11.138  1.00  0.00      PROA  
ATOM    950  CG2 THR X 751      14.872  20.895 -10.364  1.00  0.00      PROA  
ATOM    951 HG21 THR X 751      15.944  21.111 -10.168  1.00  0.00      PROA  
ATOM    952 HG22 THR X 751      14.257  21.679  -9.885  1.00  0.00      PROA  
ATOM    953 HG23 THR X 751      14.741  20.996 -11.459  1.00  0.00      PROA  
ATOM    954  C   THR X 751      15.176  19.815  -7.569  1.00  0.00      PROA  
ATOM    955  O   THR X 751      16.182  20.380  -7.995  1.00  0.00      PROA  
ATOM    956  N   SER X 752      14.985  19.534  -6.288  1.00  0.00      PROA  
ATOM    957  HN  SER X 752      14.189  19.023  -5.980  1.00  0.00      PROA  
ATOM    958  CA  SER X 752      15.976  19.864  -5.274  1.00  0.00      PROA  
ATOM    959  HA  SER X 752      16.546  20.708  -5.625  1.00  0.00      PROA  
ATOM    960  CB  SER X 752      15.285  20.302  -3.990  1.00  0.00      PROA  
ATOM    961  HB1 SER X 752      14.509  21.057  -4.261  1.00  0.00      PROA  
ATOM    962  HB2 SER X 752      15.994  20.790  -3.297  1.00  0.00      PROA  
ATOM    963  OG  SER X 752      14.658  19.194  -3.371  1.00  0.00      PROA  
ATOM    964  HG1 SER X 752      13.944  19.533  -2.811  1.00  0.00      PROA  
ATOM    965  C   SER X 752      16.835  18.648  -4.974  1.00  0.00      PROA  
ATOM    966  O   SER X 752      16.311  17.565  -4.715  1.00  0.00      PROA  
ATOM    967  N   PRO X 753      18.169  18.813  -4.994  1.00  0.00      PROA  
ATOM    968  CD  PRO X 753      18.897  20.066  -5.277  1.00  0.00      PROA  
ATOM    969  HD1 PRO X 753      18.766  20.781  -4.437  1.00  0.00      PROA  
ATOM    970  HD2 PRO X 753      18.559  20.519  -6.237  1.00  0.00      PROA  
ATOM    971  CA  PRO X 753      19.108  17.723  -4.722  1.00  0.00      PROA  
ATOM    972  HA  PRO X 753      19.159  17.124  -5.620  1.00  0.00      PROA  
ATOM    973  CB  PRO X 753      20.394  18.472  -4.400  1.00  0.00      PROA  
ATOM    974  HB1 PRO X 753      21.293  17.827  -4.498  1.00  0.00      PROA  
ATOM    975  HB2 PRO X 753      20.337  18.896  -3.374  1.00  0.00      PROA  
ATOM    976  CG  PRO X 753      20.341  19.593  -5.390  1.00  0.00      PROA  
ATOM    977  HG1 PRO X 753      21.069  20.405  -5.188  1.00  0.00      PROA  
ATOM    978  HG2 PRO X 753      20.517  19.188  -6.413  1.00  0.00      PROA  
ATOM    979  C   PRO X 753      18.676  16.754  -3.612  1.00  0.00      PROA  
ATOM    980  O   PRO X 753      19.207  15.649  -3.505  1.00  0.00      PROA  
ATOM    981  N   LYS X 754      17.717  17.168  -2.789  1.00  0.00      PROA  
ATOM    982  HN  LYS X 754      17.278  18.043  -2.947  1.00  0.00      PROA  
ATOM    983  CA  LYS X 754      17.216  16.308  -1.720  1.00  0.00      PROA  
ATOM    984  HA  LYS X 754      17.920  15.520  -1.511  1.00  0.00      PROA  
ATOM    985  CB  LYS X 754      16.910  17.124  -0.459  1.00  0.00      PROA  
ATOM    986  HB1 LYS X 754      16.169  16.599   0.182  1.00  0.00      PROA  
ATOM    987  HB2 LYS X 754      16.414  18.074  -0.773  1.00  0.00      PROA  
ATOM    988  CG  LYS X 754      18.139  17.480   0.370  1.00  0.00      PROA  
ATOM    989  HG1 LYS X 754      17.858  18.159   1.203  1.00  0.00      PROA  
ATOM    990  HG2 LYS X 754      18.835  18.063  -0.282  1.00  0.00      PROA  
ATOM    991  CD  LYS X 754      18.863  16.229   0.860  1.00  0.00      PROA  
ATOM    992  HD1 LYS X 754      19.810  16.540   1.362  1.00  0.00      PROA  
ATOM    993  HD2 LYS X 754      19.179  15.578   0.018  1.00  0.00      PROA  
ATOM    994  CE  LYS X 754      18.016  15.431   1.840  1.00  0.00      PROA  
ATOM    995  HE1 LYS X 754      18.536  14.491   2.120  1.00  0.00      PROA  
ATOM    996  HE2 LYS X 754      17.032  15.142   1.416  1.00  0.00      PROA  
ATOM    997  NZ  LYS X 754      17.783  16.183   3.101  1.00  0.00      PROA  
ATOM    998  HZ1 LYS X 754      17.352  17.102   2.891  1.00  0.00      PROA  
ATOM    999  HZ2 LYS X 754      18.692  16.376   3.577  1.00  0.00      PROA  
ATOM   1000  HZ3 LYS X 754      17.183  15.658   3.766  1.00  0.00      PROA  
ATOM   1001  C   LYS X 754      15.958  15.569  -2.172  1.00  0.00      PROA  
ATOM   1002  O   LYS X 754      15.857  14.350  -2.020  1.00  0.00      PROA  
ATOM   1003  N   ALA X 755      15.000  16.308  -2.726  1.00  0.00      PROA  
ATOM   1004  HN  ALA X 755      15.125  17.278  -2.939  1.00  0.00      PROA  
ATOM   1005  CA  ALA X 755      13.759  15.705  -3.197  1.00  0.00      PROA  
ATOM   1006  HA  ALA X 755      13.291  15.176  -2.375  1.00  0.00      PROA  
ATOM   1007  CB  ALA X 755      12.813  16.780  -3.738  1.00  0.00      PROA  
ATOM   1008  HB1 ALA X 755      13.273  17.332  -4.585  1.00  0.00      PROA  
ATOM   1009  HB2 ALA X 755      12.562  17.500  -2.930  1.00  0.00      PROA  
ATOM   1010  HB3 ALA X 755      11.864  16.318  -4.090  1.00  0.00      PROA  
ATOM   1011  C   ALA X 755      14.061  14.678  -4.282  1.00  0.00      PROA  
ATOM   1012  O   ALA X 755      13.534  13.566  -4.262  1.00  0.00      PROA  
ATOM   1013  N   ASN X 756      14.918  15.063  -5.225  1.00  0.00      PROA  
ATOM   1014  HN  ASN X 756      15.342  15.968  -5.165  1.00  0.00      PROA  
ATOM   1015  CA  ASN X 756      15.298  14.192  -6.332  1.00  0.00      PROA  
ATOM   1016  HA  ASN X 756      14.391  13.828  -6.782  1.00  0.00      PROA  
ATOM   1017  CB  ASN X 756      16.158  14.982  -7.331  1.00  0.00      PROA  
ATOM   1018  HB1 ASN X 756      17.240  14.757  -7.228  1.00  0.00      PROA  
ATOM   1019  HB2 ASN X 756      16.028  16.069  -7.126  1.00  0.00      PROA  
ATOM   1020  CG  ASN X 756      15.716  14.788  -8.788  1.00  0.00      PROA  
ATOM   1021  OD1 ASN X 756      14.607  14.329  -9.062  1.00  0.00      PROA  
ATOM   1022  ND2 ASN X 756      16.584  15.156  -9.725  1.00  0.00      PROA  
ATOM   1023 HD21 ASN X 756      16.287  15.050 -10.673  1.00  0.00      PROA  
ATOM   1024 HD22 ASN X 756      17.413  15.645  -9.484  1.00  0.00      PROA  
ATOM   1025  C   ASN X 756      16.051  12.959  -5.815  1.00  0.00      PROA  
ATOM   1026  O   ASN X 756      15.968  11.877  -6.389  1.00  0.00      PROA  
ATOM   1027  N   LYS X 757      16.770  13.114  -4.714  1.00  0.00      PROA  
ATOM   1028  HN  LYS X 757      16.804  13.981  -4.229  1.00  0.00      PROA  
ATOM   1029  CA  LYS X 757      17.519  11.993  -4.166  1.00  0.00      PROA  
ATOM   1030  HA  LYS X 757      17.947  11.422  -4.981  1.00  0.00      PROA  
ATOM   1031  CB  LYS X 757      18.675  12.507  -3.295  1.00  0.00      PROA  
ATOM   1032  HB1 LYS X 757      18.294  13.071  -2.417  1.00  0.00      PROA  
ATOM   1033  HB2 LYS X 757      19.214  13.241  -3.940  1.00  0.00      PROA  
ATOM   1034  CG  LYS X 757      19.703  11.448  -2.886  1.00  0.00      PROA  
ATOM   1035  HG1 LYS X 757      20.701  11.938  -2.814  1.00  0.00      PROA  
ATOM   1036  HG2 LYS X 757      19.769  10.665  -3.677  1.00  0.00      PROA  
ATOM   1037  CD  LYS X 757      19.373  10.799  -1.539  1.00  0.00      PROA  
ATOM   1038  HD1 LYS X 757      18.381  10.347  -1.510  1.00  0.00      PROA  
ATOM   1039  HD2 LYS X 757      19.331  11.628  -0.795  1.00  0.00      PROA  
ATOM   1040  CE  LYS X 757      20.479   9.833  -1.107  1.00  0.00      PROA  
ATOM   1041  HE1 LYS X 757      21.471  10.329  -1.121  1.00  0.00      PROA  
ATOM   1042  HE2 LYS X 757      20.501   8.969  -1.812  1.00  0.00      PROA  
ATOM   1043  NZ  LYS X 757      20.261   9.279   0.259  1.00  0.00      PROA  
ATOM   1044  HZ1 LYS X 757      19.345   8.765   0.147  1.00  0.00      PROA  
ATOM   1045  HZ2 LYS X 757      20.187   9.953   1.031  1.00  0.00      PROA  
ATOM   1046  HZ3 LYS X 757      20.976   8.536   0.459  1.00  0.00      PROA  
ATOM   1047  C   LYS X 757      16.637  11.027  -3.376  1.00  0.00      PROA  
ATOM   1048  O   LYS X 757      16.980   9.863  -3.232  1.00  0.00      PROA  
ATOM   1049  N   GLU X 758      15.497  11.485  -2.868  1.00  0.00      PROA  
ATOM   1050  HN  GLU X 758      15.219  12.440  -2.963  1.00  0.00      PROA  
ATOM   1051  CA  GLU X 758      14.629  10.579  -2.115  1.00  0.00      PROA  
ATOM   1052  HA  GLU X 758      15.243   9.962  -1.470  1.00  0.00      PROA  
ATOM   1053  CB  GLU X 758      13.616  11.336  -1.242  1.00  0.00      PROA  
ATOM   1054  HB1 GLU X 758      13.051  12.071  -1.858  1.00  0.00      PROA  
ATOM   1055  HB2 GLU X 758      14.171  11.915  -0.471  1.00  0.00      PROA  
ATOM   1056  CG  GLU X 758      12.618  10.367  -0.571  1.00  0.00      PROA  
ATOM   1057  HG1 GLU X 758      13.127   9.523  -0.077  1.00  0.00      PROA  
ATOM   1058  HG2 GLU X 758      11.933   9.928  -1.333  1.00  0.00      PROA  
ATOM   1059  CD  GLU X 758      11.702  11.016   0.454  1.00  0.00      PROA  
ATOM   1060  OE1 GLU X 758      12.222  11.636   1.410  1.00  0.00      PROA  
ATOM   1061  OE2 GLU X 758      10.461  10.889   0.307  1.00  0.00      PROA  
ATOM   1062  C   GLU X 758      13.851   9.613  -3.007  1.00  0.00      PROA  
ATOM   1063  O   GLU X 758      13.829   8.407  -2.762  1.00  0.00      PROA  
ATOM   1064  N   ILE X 759      13.200  10.159  -4.027  1.00  0.00      PROA  
ATOM   1065  HN  ILE X 759      13.217  11.147  -4.167  1.00  0.00      PROA  
ATOM   1066  CA  ILE X 759      12.409   9.365  -4.954  1.00  0.00      PROA  
ATOM   1067  HA  ILE X 759      11.592   8.924  -4.398  1.00  0.00      PROA  
ATOM   1068  CB  ILE X 759      11.842  10.256  -6.083  1.00  0.00      PROA  
ATOM   1069  HB  ILE X 759      11.292  11.090  -5.593  1.00  0.00      PROA  
ATOM   1070  CG2 ILE X 759      12.967  10.799  -6.938  1.00  0.00      PROA  
ATOM   1071 HG21 ILE X 759      13.447   9.974  -7.489  1.00  0.00      PROA  
ATOM   1072 HG22 ILE X 759      13.708  11.343  -6.325  1.00  0.00      PROA  
ATOM   1073 HG23 ILE X 759      12.634  11.472  -7.742  1.00  0.00      PROA  
ATOM   1074  CG1 ILE X 759      10.854   9.454  -6.931  1.00  0.00      PROA  
ATOM   1075 HG11 ILE X 759      10.057   9.027  -6.282  1.00  0.00      PROA  
ATOM   1076 HG12 ILE X 759      11.396   8.597  -7.382  1.00  0.00      PROA  
ATOM   1077  CD  ILE X 759      10.230  10.247  -8.071  1.00  0.00      PROA  
ATOM   1078  HD1 ILE X 759      10.917  10.987  -8.517  1.00  0.00      PROA  
ATOM   1079  HD2 ILE X 759       9.335  10.799  -7.713  1.00  0.00      PROA  
ATOM   1080  HD3 ILE X 759       9.926   9.621  -8.930  1.00  0.00      PROA  
ATOM   1081  C   ILE X 759      13.222   8.208  -5.558  1.00  0.00      PROA  
ATOM   1082  O   ILE X 759      12.688   7.109  -5.790  1.00  0.00      PROA  
ATOM   1083  N   LEU X 760      14.509   8.470  -5.796  1.00  0.00      PROA  
ATOM   1084  HN  LEU X 760      14.877   9.378  -5.627  1.00  0.00      PROA  
ATOM   1085  CA  LEU X 760      15.406   7.462  -6.361  1.00  0.00      PROA  
ATOM   1086  HA  LEU X 760      14.910   6.990  -7.193  1.00  0.00      PROA  
ATOM   1087  CB  LEU X 760      16.743   8.099  -6.764  1.00  0.00      PROA  
ATOM   1088  HB1 LEU X 760      17.553   7.330  -6.687  1.00  0.00      PROA  
ATOM   1089  HB2 LEU X 760      17.001   8.897  -6.031  1.00  0.00      PROA  
ATOM   1090  CG  LEU X 760      16.885   8.649  -8.190  1.00  0.00      PROA  
ATOM   1091  HG  LEU X 760      17.945   8.953  -8.345  1.00  0.00      PROA  
ATOM   1092  CD1 LEU X 760      16.541   7.547  -9.172  1.00  0.00      PROA  
ATOM   1093 HD11 LEU X 760      15.478   7.243  -9.087  1.00  0.00      PROA  
ATOM   1094 HD12 LEU X 760      17.193   6.666  -8.994  1.00  0.00      PROA  
ATOM   1095 HD13 LEU X 760      16.682   7.894 -10.214  1.00  0.00      PROA  
ATOM   1096  CD2 LEU X 760      15.959   9.830  -8.419  1.00  0.00      PROA  
ATOM   1097 HD21 LEU X 760      15.397  10.042  -7.505  1.00  0.00      PROA  
ATOM   1098 HD22 LEU X 760      15.237   9.618  -9.229  1.00  0.00      PROA  
ATOM   1099 HD23 LEU X 760      16.497  10.748  -8.721  1.00  0.00      PROA  
ATOM   1100  C   LEU X 760      15.645   6.350  -5.345  1.00  0.00      PROA  
ATOM   1101  O   LEU X 760      15.687   5.163  -5.699  1.00  0.00      PROA  
ATOM   1102  N   ASP X 761      15.794   6.737  -4.083  1.00  0.00      PROA  
ATOM   1103  HN  ASP X 761      15.780   7.696  -3.804  1.00  0.00      PROA  
ATOM   1104  CA  ASP X 761      16.006   5.759  -3.024  1.00  0.00      PROA  
ATOM   1105  HA  ASP X 761      16.877   5.158  -3.258  1.00  0.00      PROA  
ATOM   1106  CB  ASP X 761      16.170   6.461  -1.678  1.00  0.00      PROA  
ATOM   1107  HB1 ASP X 761      16.055   5.720  -0.856  1.00  0.00      PROA  
ATOM   1108  HB2 ASP X 761      15.425   7.259  -1.519  1.00  0.00      PROA  
ATOM   1109  CG  ASP X 761      17.558   7.038  -1.497  1.00  0.00      PROA  
ATOM   1110  OD1 ASP X 761      18.533   6.260  -1.579  1.00  0.00      PROA  
ATOM   1111  OD2 ASP X 761      17.680   8.263  -1.276  1.00  0.00      PROA  
ATOM   1112  C   ASP X 761      14.822   4.825  -2.987  1.00  0.00      PROA  
ATOM   1113  O   ASP X 761      14.969   3.605  -2.886  1.00  0.00      PROA  
ATOM   1114  N   GLU X 762      13.638   5.411  -3.097  1.00  0.00      PROA  
ATOM   1115  HN  GLU X 762      13.585   6.410  -3.166  1.00  0.00      PROA  
ATOM   1116  CA  GLU X 762      12.388   4.676  -3.091  1.00  0.00      PROA  
ATOM   1117  HA  GLU X 762      12.314   4.113  -2.172  1.00  0.00      PROA  
ATOM   1118  CB  GLU X 762      11.239   5.674  -3.218  1.00  0.00      PROA  
ATOM   1119  HB1 GLU X 762      11.066   5.970  -4.278  1.00  0.00      PROA  
ATOM   1120  HB2 GLU X 762      11.572   6.608  -2.694  1.00  0.00      PROA  
ATOM   1121  CG  GLU X 762       9.938   5.266  -2.576  1.00  0.00      PROA  
ATOM   1122  HG1 GLU X 762      10.047   5.008  -1.518  1.00  0.00      PROA  
ATOM   1123  HG2 GLU X 762       9.531   4.371  -3.099  1.00  0.00      PROA  
ATOM   1124  CD  GLU X 762       8.912   6.372  -2.685  1.00  0.00      PROA  
ATOM   1125  OE1 GLU X 762       9.134   7.451  -2.080  1.00  0.00      PROA  
ATOM   1126  OE2 GLU X 762       7.896   6.163  -3.387  1.00  0.00      PROA  
ATOM   1127  C   GLU X 762      12.387   3.700  -4.267  1.00  0.00      PROA  
ATOM   1128  O   GLU X 762      11.979   2.533  -4.130  1.00  0.00      PROA  
ATOM   1129  N   ALA X 763      12.850   4.178  -5.419  1.00  0.00      PROA  
ATOM   1130  HN  ALA X 763      13.116   5.139  -5.500  1.00  0.00      PROA  
ATOM   1131  CA  ALA X 763      12.906   3.361  -6.618  1.00  0.00      PROA  
ATOM   1132  HA  ALA X 763      11.916   2.971  -6.815  1.00  0.00      PROA  
ATOM   1133  CB  ALA X 763      13.371   4.177  -7.775  1.00  0.00      PROA  
ATOM   1134  HB1 ALA X 763      14.375   4.611  -7.594  1.00  0.00      PROA  
ATOM   1135  HB2 ALA X 763      12.670   5.023  -7.953  1.00  0.00      PROA  
ATOM   1136  HB3 ALA X 763      13.424   3.575  -8.710  1.00  0.00      PROA  
ATOM   1137  C   ALA X 763      13.831   2.173  -6.399  1.00  0.00      PROA  
ATOM   1138  O   ALA X 763      13.508   1.037  -6.795  1.00  0.00      PROA  
ATOM   1139  N   TYR X 764      14.975   2.430  -5.771  1.00  0.00      PROA  
ATOM   1140  HN  TYR X 764      15.224   3.373  -5.530  1.00  0.00      PROA  
ATOM   1141  CA  TYR X 764      15.918   1.357  -5.491  1.00  0.00      PROA  
ATOM   1142  HA  TYR X 764      16.307   0.966  -6.397  1.00  0.00      PROA  
ATOM   1143  CB  TYR X 764      17.106   1.876  -4.664  1.00  0.00      PROA  
ATOM   1144  HB1 TYR X 764      16.768   2.438  -3.775  1.00  0.00      PROA  
ATOM   1145  HB2 TYR X 764      17.694   2.585  -5.289  1.00  0.00      PROA  
ATOM   1146  CG  TYR X 764      18.031   0.785  -4.151  1.00  0.00      PROA  
ATOM   1147  CD1 TYR X 764      17.631  -0.050  -3.106  1.00  0.00      PROA  
ATOM   1148  HD1 TYR X 764      16.722   0.139  -2.562  1.00  0.00      PROA  
ATOM   1149  CE1 TYR X 764      18.437  -1.101  -2.672  1.00  0.00      PROA  
ATOM   1150  HE1 TYR X 764      18.105  -1.741  -1.868  1.00  0.00      PROA  
ATOM   1151  CZ  TYR X 764      19.658  -1.323  -3.282  1.00  0.00      PROA  
ATOM   1152  OH  TYR X 764      20.430  -2.396  -2.863  1.00  0.00      PROA  
ATOM   1153  HH  TYR X 764      21.307  -2.232  -3.225  1.00  0.00      PROA  
ATOM   1154  CD2 TYR X 764      19.269   0.548  -4.742  1.00  0.00      PROA  
ATOM   1155  HD2 TYR X 764      19.580   1.165  -5.575  1.00  0.00      PROA  
ATOM   1156  CE2 TYR X 764      20.081  -0.494  -4.321  1.00  0.00      PROA  
ATOM   1157  HE2 TYR X 764      21.020  -0.672  -4.825  1.00  0.00      PROA  
ATOM   1158  C   TYR X 764      15.197   0.231  -4.734  1.00  0.00      PROA  
ATOM   1159  O   TYR X 764      15.236  -0.938  -5.144  1.00  0.00      PROA  
ATOM   1160  N   VAL X 765      14.523   0.581  -3.644  1.00  0.00      PROA  
ATOM   1161  HN  VAL X 765      14.468   1.542  -3.366  1.00  0.00      PROA  
ATOM   1162  CA  VAL X 765      13.822  -0.433  -2.856  1.00  0.00      PROA  
ATOM   1163  HA  VAL X 765      14.549  -1.179  -2.565  1.00  0.00      PROA  
ATOM   1164  CB  VAL X 765      13.204   0.147  -1.580  1.00  0.00      PROA  
ATOM   1165  HB  VAL X 765      12.430   0.916  -1.833  1.00  0.00      PROA  
ATOM   1166  CG1 VAL X 765      12.582  -0.967  -0.782  1.00  0.00      PROA  
ATOM   1167 HG11 VAL X 765      13.300  -1.803  -0.641  1.00  0.00      PROA  
ATOM   1168 HG12 VAL X 765      11.694  -1.345  -1.310  1.00  0.00      PROA  
ATOM   1169 HG13 VAL X 765      12.269  -0.572   0.207  1.00  0.00      PROA  
ATOM   1170  CG2 VAL X 765      14.270   0.821  -0.739  1.00  0.00      PROA  
ATOM   1171 HG21 VAL X 765      14.740   1.672  -1.276  1.00  0.00      PROA  
ATOM   1172 HG22 VAL X 765      15.063   0.096  -0.458  1.00  0.00      PROA  
ATOM   1173 HG23 VAL X 765      13.813   1.222   0.194  1.00  0.00      PROA  
ATOM   1174  C   VAL X 765      12.715  -1.175  -3.588  1.00  0.00      PROA  
ATOM   1175  O   VAL X 765      12.748  -2.402  -3.682  1.00  0.00      PROA  
ATOM   1176  N   MET X 766      11.738  -0.426  -4.098  1.00  0.00      PROA  
ATOM   1177  HN  MET X 766      11.770   0.578  -4.042  1.00  0.00      PROA  
ATOM   1178  CA  MET X 766      10.606  -1.016  -4.808  1.00  0.00      PROA  
ATOM   1179  HA  MET X 766      10.013  -1.575  -4.097  1.00  0.00      PROA  
ATOM   1180  CB  MET X 766       9.743   0.076  -5.430  1.00  0.00      PROA  
ATOM   1181  HB1 MET X 766       8.998  -0.402  -6.107  1.00  0.00      PROA  
ATOM   1182  HB2 MET X 766      10.384   0.792  -5.995  1.00  0.00      PROA  
ATOM   1183  CG  MET X 766       8.913   0.811  -4.404  1.00  0.00      PROA  
ATOM   1184  HG1 MET X 766       9.604   1.272  -3.660  1.00  0.00      PROA  
ATOM   1185  HG2 MET X 766       8.291   0.082  -3.837  1.00  0.00      PROA  
ATOM   1186  SD  MET X 766       7.882   2.128  -5.084  1.00  0.00      PROA  
ATOM   1187  CE  MET X 766       6.289   1.316  -5.085  1.00  0.00      PROA  
ATOM   1188  HE1 MET X 766       6.235   0.546  -4.286  1.00  0.00      PROA  
ATOM   1189  HE2 MET X 766       6.089   0.815  -6.055  1.00  0.00      PROA  
ATOM   1190  HE3 MET X 766       5.482   2.040  -4.867  1.00  0.00      PROA  
ATOM   1191  C   MET X 766      11.050  -2.003  -5.870  1.00  0.00      PROA  
ATOM   1192  O   MET X 766      10.416  -3.050  -6.070  1.00  0.00      PROA  
ATOM   1193  N   ALA X 767      12.149  -1.673  -6.536  1.00  0.00      PROA  
ATOM   1194  HN  ALA X 767      12.618  -0.801  -6.379  1.00  0.00      PROA  
ATOM   1195  CA  ALA X 767      12.682  -2.535  -7.575  1.00  0.00      PROA  
ATOM   1196  HA  ALA X 767      11.874  -2.853  -8.222  1.00  0.00      PROA  
ATOM   1197  CB  ALA X 767      13.712  -1.769  -8.401  1.00  0.00      PROA  
ATOM   1198  HB1 ALA X 767      14.558  -1.467  -7.748  1.00  0.00      PROA  
ATOM   1199  HB2 ALA X 767      13.258  -0.854  -8.830  1.00  0.00      PROA  
ATOM   1200  HB3 ALA X 767      14.102  -2.396  -9.232  1.00  0.00      PROA  
ATOM   1201  C   ALA X 767      13.315  -3.798  -6.991  1.00  0.00      PROA  
ATOM   1202  O   ALA X 767      13.411  -4.824  -7.652  1.00  0.00      PROA  
ATOM   1203  N   SER X 768      13.733  -3.734  -5.737  1.00  0.00      PROA  
ATOM   1204  HN  SER X 768      13.529  -2.942  -5.156  1.00  0.00      PROA  
ATOM   1205  CA  SER X 768      14.390  -4.881  -5.145  1.00  0.00      PROA  
ATOM   1206  HA  SER X 768      14.908  -5.445  -5.909  1.00  0.00      PROA  
ATOM   1207  CB  SER X 768      15.454  -4.411  -4.153  1.00  0.00      PROA  
ATOM   1208  HB1 SER X 768      16.135  -5.251  -3.890  1.00  0.00      PROA  
ATOM   1209  HB2 SER X 768      14.979  -4.030  -3.221  1.00  0.00      PROA  
ATOM   1210  OG  SER X 768      16.224  -3.351  -4.695  1.00  0.00      PROA  
ATOM   1211  HG1 SER X 768      15.665  -2.551  -4.780  1.00  0.00      PROA  
ATOM   1212  C   SER X 768      13.441  -5.820  -4.450  1.00  0.00      PROA  
ATOM   1213  O   SER X 768      13.868  -6.645  -3.638  1.00  0.00      PROA  
ATOM   1214  N   VAL X 769      12.147  -5.717  -4.747  1.00  0.00      PROA  
ATOM   1215  HN  VAL X 769      11.784  -5.051  -5.401  1.00  0.00      PROA  
ATOM   1216  CA  VAL X 769      11.207  -6.608  -4.081  1.00  0.00      PROA  
ATOM   1217  HA  VAL X 769      11.711  -7.407  -3.560  1.00  0.00      PROA  
ATOM   1218  CB  VAL X 769      10.369  -5.848  -3.065  1.00  0.00      PROA  
ATOM   1219  HB  VAL X 769       9.487  -6.452  -2.736  1.00  0.00      PROA  
ATOM   1220  CG1 VAL X 769      11.204  -5.557  -1.830  1.00  0.00      PROA  
ATOM   1221 HG11 VAL X 769      11.980  -4.795  -2.067  1.00  0.00      PROA  
ATOM   1222 HG12 VAL X 769      11.723  -6.455  -1.444  1.00  0.00      PROA  
ATOM   1223 HG13 VAL X 769      10.564  -5.138  -1.022  1.00  0.00      PROA  
ATOM   1224  CG2 VAL X 769       9.873  -4.542  -3.690  1.00  0.00      PROA  
ATOM   1225 HG21 VAL X 769       9.376  -4.718  -4.667  1.00  0.00      PROA  
ATOM   1226 HG22 VAL X 769      10.706  -3.822  -3.807  1.00  0.00      PROA  
ATOM   1227 HG23 VAL X 769       9.127  -4.065  -3.022  1.00  0.00      PROA  
ATOM   1228  C   VAL X 769      10.298  -7.312  -5.045  1.00  0.00      PROA  
ATOM   1229  O   VAL X 769      10.105  -6.872  -6.180  1.00  0.00      PROA  
ATOM   1230  N   ASP X 770       9.759  -8.440  -4.604  1.00  0.00      PROA  
ATOM   1231  HN  ASP X 770       9.993  -8.829  -3.715  1.00  0.00      PROA  
ATOM   1232  CA  ASP X 770       8.846  -9.194  -5.433  1.00  0.00      PROA  
ATOM   1233  HA  ASP X 770       8.156  -8.496  -5.891  1.00  0.00      PROA  
ATOM   1234  CB  ASP X 770       9.588  -9.944  -6.528  1.00  0.00      PROA  
ATOM   1235  HB1 ASP X 770      10.238 -10.743  -6.114  1.00  0.00      PROA  
ATOM   1236  HB2 ASP X 770      10.225  -9.239  -7.102  1.00  0.00      PROA  
ATOM   1237  CG  ASP X 770       8.637 -10.569  -7.534  1.00  0.00      PROA  
ATOM   1238  OD1 ASP X 770       7.702  -9.855  -7.964  1.00  0.00      PROA  
ATOM   1239  OD2 ASP X 770       8.822 -11.758  -7.896  1.00  0.00      PROA  
ATOM   1240  C   ASP X 770       8.001 -10.156  -4.612  1.00  0.00      PROA  
ATOM   1241  O   ASP X 770       8.359 -11.308  -4.390  1.00  0.00      PROA  
ATOM   1242  N   ASN X 771       6.875  -9.638  -4.144  1.00  0.00      PROA  
ATOM   1243  HN  ASN X 771       6.556  -8.736  -4.428  1.00  0.00      PROA  
ATOM   1244  CA  ASN X 771       5.952 -10.412  -3.373  1.00  0.00      PROA  
ATOM   1245  HA  ASN X 771       6.067 -11.439  -3.681  1.00  0.00      PROA  
ATOM   1246  CB  ASN X 771       6.249 -10.281  -1.890  1.00  0.00      PROA  
ATOM   1247  HB1 ASN X 771       6.120  -9.228  -1.559  1.00  0.00      PROA  
ATOM   1248  HB2 ASN X 771       7.311 -10.537  -1.751  1.00  0.00      PROA  
ATOM   1249  CG  ASN X 771       5.344 -11.155  -1.065  1.00  0.00      PROA  
ATOM   1250  OD1 ASN X 771       4.193 -10.814  -0.798  1.00  0.00      PROA  
ATOM   1251  ND2 ASN X 771       5.837 -12.317  -0.706  1.00  0.00      PROA  
ATOM   1252 HD21 ASN X 771       5.301 -12.856  -0.065  1.00  0.00      PROA  
ATOM   1253 HD22 ASN X 771       6.773 -12.555  -0.952  1.00  0.00      PROA  
ATOM   1254  C   ASN X 771       4.546  -9.924  -3.664  1.00  0.00      PROA  
ATOM   1255  O   ASN X 771       4.329  -8.734  -3.881  1.00  0.00      PROA  
ATOM   1256  N   PRO X 772       3.571 -10.839  -3.662  1.00  0.00      PROA  
ATOM   1257  CD  PRO X 772       3.717 -12.303  -3.669  1.00  0.00      PROA  
ATOM   1258  HD1 PRO X 772       3.775 -12.696  -2.636  1.00  0.00      PROA  
ATOM   1259  HD2 PRO X 772       4.585 -12.602  -4.284  1.00  0.00      PROA  
ATOM   1260  CA  PRO X 772       2.187 -10.478  -3.937  1.00  0.00      PROA  
ATOM   1261  HA  PRO X 772       2.184 -10.045  -4.919  1.00  0.00      PROA  
ATOM   1262  CB  PRO X 772       1.457 -11.811  -3.860  1.00  0.00      PROA  
ATOM   1263  HB1 PRO X 772       0.516 -11.783  -4.457  1.00  0.00      PROA  
ATOM   1264  HB2 PRO X 772       1.206 -12.068  -2.804  1.00  0.00      PROA  
ATOM   1265  CG  PRO X 772       2.460 -12.739  -4.405  1.00  0.00      PROA  
ATOM   1266  HG1 PRO X 772       2.212 -13.810  -4.271  1.00  0.00      PROA  
ATOM   1267  HG2 PRO X 772       2.602 -12.542  -5.497  1.00  0.00      PROA  
ATOM   1268  C   PRO X 772       1.575  -9.440  -3.046  1.00  0.00      PROA  
ATOM   1269  O   PRO X 772       0.516  -8.898  -3.383  1.00  0.00      PROA  
ATOM   1270  N   HSD X 773       2.235  -9.130  -1.933  1.00  0.00      PROA  
ATOM   1271  HN  HSD X 773       3.041  -9.656  -1.651  1.00  0.00      PROA  
ATOM   1272  CA  HSD X 773       1.668  -8.152  -1.010  1.00  0.00      PROA  
ATOM   1273  HA  HSD X 773       0.762  -7.726  -1.412  1.00  0.00      PROA  
ATOM   1274  CB  HSD X 773       1.261  -8.853   0.279  1.00  0.00      PROA  
ATOM   1275  HB1 HSD X 773       0.813  -8.144   1.012  1.00  0.00      PROA  
ATOM   1276  HB2 HSD X 773       2.155  -9.314   0.751  1.00  0.00      PROA  
ATOM   1277  ND1 HSD X 773      -1.032  -9.657  -0.343  1.00  0.00      PROA  
ATOM   1278  HD1 HSD X 773      -1.380  -8.738  -0.574  1.00  0.00      PROA  
ATOM   1279  CG  HSD X 773       0.262  -9.929   0.046  1.00  0.00      PROA  
ATOM   1280  CE1 HSD X 773      -1.654 -10.789  -0.612  1.00  0.00      PROA  
ATOM   1281  HE1 HSD X 773      -2.665 -10.862  -1.018  1.00  0.00      PROA  
ATOM   1282  NE2 HSD X 773      -0.811 -11.783  -0.405  1.00  0.00      PROA  
ATOM   1283  CD2 HSD X 773       0.392 -11.274   0.011  1.00  0.00      PROA  
ATOM   1284  HD2 HSD X 773       1.251 -11.905   0.194  1.00  0.00      PROA  
ATOM   1285  C   HSD X 773       2.548  -6.982  -0.716  1.00  0.00      PROA  
ATOM   1286  O   HSD X 773       2.485  -6.392   0.379  1.00  0.00      PROA  
ATOM   1287  N   VAL X 774       3.363  -6.648  -1.714  1.00  0.00      PROA  
ATOM   1288  HN  VAL X 774       3.407  -7.200  -2.549  1.00  0.00      PROA  
ATOM   1289  CA  VAL X 774       4.282  -5.515  -1.644  1.00  0.00      PROA  
ATOM   1290  HA  VAL X 774       3.953  -4.799  -0.904  1.00  0.00      PROA  
ATOM   1291  CB  VAL X 774       5.706  -5.991  -1.349  1.00  0.00      PROA  
ATOM   1292  HB  VAL X 774       6.044  -6.688  -2.159  1.00  0.00      PROA  
ATOM   1293  CG1 VAL X 774       6.626  -4.828  -1.281  1.00  0.00      PROA  
ATOM   1294 HG11 VAL X 774       6.244  -4.070  -0.563  1.00  0.00      PROA  
ATOM   1295 HG12 VAL X 774       6.753  -4.345  -2.276  1.00  0.00      PROA  
ATOM   1296 HG13 VAL X 774       7.637  -5.141  -0.935  1.00  0.00      PROA  
ATOM   1297  CG2 VAL X 774       5.744  -6.762  -0.029  1.00  0.00      PROA  
ATOM   1298 HG21 VAL X 774       5.194  -7.723  -0.098  1.00  0.00      PROA  
ATOM   1299 HG22 VAL X 774       5.292  -6.157   0.787  1.00  0.00      PROA  
ATOM   1300 HG23 VAL X 774       6.792  -6.990   0.259  1.00  0.00      PROA  
ATOM   1301  C   VAL X 774       4.238  -4.864  -3.012  1.00  0.00      PROA  
ATOM   1302  O   VAL X 774       4.337  -5.548  -4.029  1.00  0.00      PROA  
ATOM   1303  N   CYS X 775       4.050  -3.552  -3.049  1.00  0.00      PROA  
ATOM   1304  HN  CYS X 775       3.960  -3.016  -2.205  1.00  0.00      PROA  
ATOM   1305  CA  CYS X 775       3.996  -2.845  -4.329  1.00  0.00      PROA  
ATOM   1306  HA  CYS X 775       3.275  -3.346  -4.956  1.00  0.00      PROA  
ATOM   1307  CB  CYS X 775       3.681  -1.359  -4.135  1.00  0.00      PROA  
ATOM   1308  HB1 CYS X 775       3.889  -0.799  -5.076  1.00  0.00      PROA  
ATOM   1309  HB2 CYS X 775       4.361  -0.939  -3.359  1.00  0.00      PROA  
ATOM   1310  SG  CYS X 775       2.000  -1.060  -3.687  1.00  0.00      PROA  
ATOM   1311  HG1 CYS X 775       2.112  -1.565  -2.462  1.00  0.00      PROA  
ATOM   1312  C   CYS X 775       5.330  -2.945  -4.998  1.00  0.00      PROA  
ATOM   1313  O   CYS X 775       6.353  -2.626  -4.392  1.00  0.00      PROA  
ATOM   1314  N   ARG X 776       5.342  -3.397  -6.242  1.00  0.00      PROA  
ATOM   1315  HN  ARG X 776       4.532  -3.672  -6.772  1.00  0.00      PROA  
ATOM   1316  CA  ARG X 776       6.617  -3.470  -6.951  1.00  0.00      PROA  
ATOM   1317  HA  ARG X 776       7.458  -3.378  -6.275  1.00  0.00      PROA  
ATOM   1318  CB  ARG X 776       6.775  -4.805  -7.687  1.00  0.00      PROA  
ATOM   1319  HB1 ARG X 776       5.913  -4.957  -8.379  1.00  0.00      PROA  
ATOM   1320  HB2 ARG X 776       6.739  -5.609  -6.918  1.00  0.00      PROA  
ATOM   1321  CG  ARG X 776       8.081  -4.900  -8.458  1.00  0.00      PROA  
ATOM   1322  HG1 ARG X 776       8.934  -4.558  -7.829  1.00  0.00      PROA  
ATOM   1323  HG2 ARG X 776       8.015  -4.247  -9.352  1.00  0.00      PROA  
ATOM   1324  CD  ARG X 776       8.377  -6.314  -8.946  1.00  0.00      PROA  
ATOM   1325  HD1 ARG X 776       7.489  -6.703  -9.498  1.00  0.00      PROA  
ATOM   1326  HD2 ARG X 776       8.559  -6.980  -8.071  1.00  0.00      PROA  
ATOM   1327  NE  ARG X 776       9.529  -6.356  -9.849  1.00  0.00      PROA  
ATOM   1328  HE  ARG X 776       9.861  -5.492 -10.219  1.00  0.00      PROA  
ATOM   1329  CZ  ARG X 776      10.078  -7.473 -10.320  1.00  0.00      PROA  
ATOM   1330  NH1 ARG X 776       9.589  -8.660  -9.974  1.00  0.00      PROA  
ATOM   1331 HH11 ARG X 776       8.838  -8.730  -9.307  1.00  0.00      PROA  
ATOM   1332 HH12 ARG X 776      10.021  -9.502 -10.276  1.00  0.00      PROA  
ATOM   1333  NH2 ARG X 776      11.111  -7.408 -11.149  1.00  0.00      PROA  
ATOM   1334 HH21 ARG X 776      11.312  -6.517 -11.562  1.00  0.00      PROA  
ATOM   1335 HH22 ARG X 776      11.325  -8.196 -11.707  1.00  0.00      PROA  
ATOM   1336  C   ARG X 776       6.704  -2.313  -7.942  1.00  0.00      PROA  
ATOM   1337  O   ARG X 776       5.685  -1.878  -8.505  1.00  0.00      PROA  
ATOM   1338  N   LEU X 777       7.913  -1.792  -8.116  1.00  0.00      PROA  
ATOM   1339  HN  LEU X 777       8.707  -2.195  -7.673  1.00  0.00      PROA  
ATOM   1340  CA  LEU X 777       8.146  -0.703  -9.054  1.00  0.00      PROA  
ATOM   1341  HA  LEU X 777       7.359   0.035  -8.963  1.00  0.00      PROA  
ATOM   1342  CB  LEU X 777       9.518  -0.093  -8.824  1.00  0.00      PROA  
ATOM   1343  HB1 LEU X 777      10.288  -0.897  -8.792  1.00  0.00      PROA  
ATOM   1344  HB2 LEU X 777       9.524   0.450  -7.866  1.00  0.00      PROA  
ATOM   1345  CG  LEU X 777       9.898   0.945  -9.865  1.00  0.00      PROA  
ATOM   1346  HG  LEU X 777       9.787   0.570 -10.903  1.00  0.00      PROA  
ATOM   1347  CD1 LEU X 777       9.058   2.194  -9.662  1.00  0.00      PROA  
ATOM   1348 HD11 LEU X 777       9.219   2.616  -8.647  1.00  0.00      PROA  
ATOM   1349 HD12 LEU X 777       7.975   1.983  -9.783  1.00  0.00      PROA  
ATOM   1350 HD13 LEU X 777       9.336   2.970 -10.406  1.00  0.00      PROA  
ATOM   1351  CD2 LEU X 777      11.370   1.268  -9.726  1.00  0.00      PROA  
ATOM   1352 HD21 LEU X 777      11.980   0.361  -9.919  1.00  0.00      PROA  
ATOM   1353 HD22 LEU X 777      11.601   1.643  -8.707  1.00  0.00      PROA  
ATOM   1354 HD23 LEU X 777      11.676   2.034 -10.459  1.00  0.00      PROA  
ATOM   1355  C   LEU X 777       8.100  -1.293 -10.456  1.00  0.00      PROA  
ATOM   1356  O   LEU X 777       8.549  -2.418 -10.665  1.00  0.00      PROA  
ATOM   1357  N   LEU X 778       7.554  -0.564 -11.416  1.00  0.00      PROA  
ATOM   1358  HN  LEU X 778       7.099   0.318 -11.270  1.00  0.00      PROA  
ATOM   1359  CA  LEU X 778       7.510  -1.093 -12.774  1.00  0.00      PROA  
ATOM   1360  HA  LEU X 778       7.629  -2.166 -12.779  1.00  0.00      PROA  
ATOM   1361  CB  LEU X 778       6.201  -0.708 -13.438  1.00  0.00      PROA  
ATOM   1362  HB1 LEU X 778       6.252  -0.995 -14.519  1.00  0.00      PROA  
ATOM   1363  HB2 LEU X 778       5.998   0.371 -13.468  1.00  0.00      PROA  
ATOM   1364  CG  LEU X 778       5.048  -1.498 -12.849  1.00  0.00      PROA  
ATOM   1365  HG  LEU X 778       5.135  -1.517 -11.734  1.00  0.00      PROA  
ATOM   1366  CD1 LEU X 778       3.728  -0.854 -13.199  1.00  0.00      PROA  
ATOM   1367 HD11 LEU X 778       3.542  -0.935 -14.293  1.00  0.00      PROA  
ATOM   1368 HD12 LEU X 778       3.730   0.224 -12.945  1.00  0.00      PROA  
ATOM   1369 HD13 LEU X 778       2.890  -1.359 -12.674  1.00  0.00      PROA  
ATOM   1370  CD2 LEU X 778       5.122  -2.906 -13.373  1.00  0.00      PROA  
ATOM   1371 HD21 LEU X 778       6.102  -3.385 -13.176  1.00  0.00      PROA  
ATOM   1372 HD22 LEU X 778       4.912  -2.927 -14.461  1.00  0.00      PROA  
ATOM   1373 HD23 LEU X 778       4.354  -3.536 -12.874  1.00  0.00      PROA  
ATOM   1374  C   LEU X 778       8.693  -0.548 -13.573  1.00  0.00      PROA  
ATOM   1375  O   LEU X 778       9.330  -1.255 -14.359  1.00  0.00      PROA  
ATOM   1376  N   GLY X 779       8.987   0.719 -13.347  1.00  0.00      PROA  
ATOM   1377  HN  GLY X 779       8.426   1.282 -12.740  1.00  0.00      PROA  
ATOM   1378  CA  GLY X 779      10.094   1.344 -14.028  1.00  0.00      PROA  
ATOM   1379  HA1 GLY X 779      10.091   1.114 -15.052  1.00  0.00      PROA  
ATOM   1380  HA2 GLY X 779      10.988   0.955 -13.562  1.00  0.00      PROA  
ATOM   1381  C   GLY X 779      10.092   2.817 -13.700  1.00  0.00      PROA  
ATOM   1382  O   GLY X 779       9.221   3.298 -12.971  1.00  0.00      PROA  
ATOM   1383  N   ILE X 780      11.089   3.533 -14.198  1.00  0.00      PROA  
ATOM   1384  HN  ILE X 780      11.785   3.112 -14.782  1.00  0.00      PROA  
ATOM   1385  CA  ILE X 780      11.138   4.966 -13.967  1.00  0.00      PROA  
ATOM   1386  HA  ILE X 780      10.156   5.318 -13.693  1.00  0.00      PROA  
ATOM   1387  CB  ILE X 780      12.127   5.334 -12.856  1.00  0.00      PROA  
ATOM   1388  HB  ILE X 780      12.067   6.431 -12.662  1.00  0.00      PROA  
ATOM   1389  CG2 ILE X 780      11.757   4.587 -11.584  1.00  0.00      PROA  
ATOM   1390 HG21 ILE X 780      12.037   3.522 -11.707  1.00  0.00      PROA  
ATOM   1391 HG22 ILE X 780      10.666   4.626 -11.408  1.00  0.00      PROA  
ATOM   1392 HG23 ILE X 780      12.306   4.978 -10.702  1.00  0.00      PROA  
ATOM   1393  CG1 ILE X 780      13.536   4.956 -13.256  1.00  0.00      PROA  
ATOM   1394 HG11 ILE X 780      13.819   5.442 -14.219  1.00  0.00      PROA  
ATOM   1395 HG12 ILE X 780      13.617   3.855 -13.416  1.00  0.00      PROA  
ATOM   1396  CD  ILE X 780      14.546   5.388 -12.233  1.00  0.00      PROA  
ATOM   1397  HD1 ILE X 780      14.449   4.787 -11.303  1.00  0.00      PROA  
ATOM   1398  HD2 ILE X 780      14.418   6.462 -11.973  1.00  0.00      PROA  
ATOM   1399  HD3 ILE X 780      15.579   5.240 -12.619  1.00  0.00      PROA  
ATOM   1400  C   ILE X 780      11.486   5.675 -15.263  1.00  0.00      PROA  
ATOM   1401  O   ILE X 780      12.045   5.084 -16.190  1.00  0.00      PROA  
ATOM   1402  N   CYS X 781      11.116   6.942 -15.337  1.00  0.00      PROA  
ATOM   1403  HN  CYS X 781      10.599   7.362 -14.588  1.00  0.00      PROA  
ATOM   1404  CA  CYS X 781      11.361   7.712 -16.533  1.00  0.00      PROA  
ATOM   1405  HA  CYS X 781      11.861   7.117 -17.288  1.00  0.00      PROA  
ATOM   1406  CB  CYS X 781      10.034   8.212 -17.090  1.00  0.00      PROA  
ATOM   1407  HB1 CYS X 781       9.669   9.085 -16.511  1.00  0.00      PROA  
ATOM   1408  HB2 CYS X 781       9.280   7.402 -16.968  1.00  0.00      PROA  
ATOM   1409  SG  CYS X 781      10.130   8.620 -18.807  1.00  0.00      PROA  
ATOM   1410  HG1 CYS X 781      10.252   7.378 -19.258  1.00  0.00      PROA  
ATOM   1411  C   CYS X 781      12.262   8.883 -16.186  1.00  0.00      PROA  
ATOM   1412  O   CYS X 781      11.921   9.709 -15.331  1.00  0.00      PROA  
ATOM   1413  N   LEU X 782      13.410   8.949 -16.854  1.00  0.00      PROA  
ATOM   1414  HN  LEU X 782      13.648   8.314 -17.587  1.00  0.00      PROA  
ATOM   1415  CA  LEU X 782      14.362  10.020 -16.590  1.00  0.00      PROA  
ATOM   1416  HA  LEU X 782      14.248  10.368 -15.573  1.00  0.00      PROA  
ATOM   1417  CB  LEU X 782      15.793   9.508 -16.760  1.00  0.00      PROA  
ATOM   1418  HB1 LEU X 782      16.496  10.343 -16.522  1.00  0.00      PROA  
ATOM   1419  HB2 LEU X 782      15.965   9.231 -17.823  1.00  0.00      PROA  
ATOM   1420  CG  LEU X 782      16.186   8.320 -15.885  1.00  0.00      PROA  
ATOM   1421  HG  LEU X 782      15.564   7.431 -16.159  1.00  0.00      PROA  
ATOM   1422  CD1 LEU X 782      17.631   7.995 -16.110  1.00  0.00      PROA  
ATOM   1423 HD11 LEU X 782      18.277   8.882 -15.920  1.00  0.00      PROA  
ATOM   1424 HD12 LEU X 782      17.779   7.646 -17.154  1.00  0.00      PROA  
ATOM   1425 HD13 LEU X 782      17.939   7.166 -15.438  1.00  0.00      PROA  
ATOM   1426  CD2 LEU X 782      15.967   8.648 -14.427  1.00  0.00      PROA  
ATOM   1427 HD21 LEU X 782      14.882   8.751 -14.209  1.00  0.00      PROA  
ATOM   1428 HD22 LEU X 782      16.472   9.602 -14.157  1.00  0.00      PROA  
ATOM   1429 HD23 LEU X 782      16.360   7.837 -13.778  1.00  0.00      PROA  
ATOM   1430  C   LEU X 782      14.152  11.246 -17.465  1.00  0.00      PROA  
ATOM   1431  O   LEU X 782      14.980  11.555 -18.326  1.00  0.00      PROA  
ATOM   1432  N   THR X 783      13.038  11.936 -17.239  1.00  0.00      PROA  
ATOM   1433  HN  THR X 783      12.348  11.615 -16.591  1.00  0.00      PROA  
ATOM   1434  CA  THR X 783      12.705  13.146 -17.975  1.00  0.00      PROA  
ATOM   1435  HA  THR X 783      13.275  13.214 -18.892  1.00  0.00      PROA  
ATOM   1436  CB  THR X 783      11.196  13.203 -18.302  1.00  0.00      PROA  
ATOM   1437  HB  THR X 783      10.861  14.219 -18.619  1.00  0.00      PROA  
ATOM   1438  OG1 THR X 783      10.437  12.824 -17.145  1.00  0.00      PROA  
ATOM   1439  HG1 THR X 783      10.691  13.319 -16.349  1.00  0.00      PROA  
ATOM   1440  CG2 THR X 783      10.861  12.270 -19.465  1.00  0.00      PROA  
ATOM   1441 HG21 THR X 783      11.247  11.249 -19.276  1.00  0.00      PROA  
ATOM   1442 HG22 THR X 783      11.280  12.651 -20.418  1.00  0.00      PROA  
ATOM   1443 HG23 THR X 783       9.756  12.204 -19.570  1.00  0.00      PROA  
ATOM   1444  C   THR X 783      13.083  14.326 -17.097  1.00  0.00      PROA  
ATOM   1445  O   THR X 783      13.603  14.130 -16.002  1.00  0.00      PROA  
ATOM   1446  N   SER X 784      12.833  15.543 -17.576  1.00  0.00      PROA  
ATOM   1447  HN  SER X 784      12.423  15.636 -18.482  1.00  0.00      PROA  
ATOM   1448  CA  SER X 784      13.149  16.752 -16.814  1.00  0.00      PROA  
ATOM   1449  HA  SER X 784      14.199  16.982 -16.932  1.00  0.00      PROA  
ATOM   1450  CB  SER X 784      12.271  17.917 -17.274  1.00  0.00      PROA  
ATOM   1451  HB1 SER X 784      11.192  17.638 -17.218  1.00  0.00      PROA  
ATOM   1452  HB2 SER X 784      12.482  18.143 -18.342  1.00  0.00      PROA  
ATOM   1453  OG  SER X 784      12.496  19.067 -16.473  1.00  0.00      PROA  
ATOM   1454  HG1 SER X 784      12.266  18.839 -15.562  1.00  0.00      PROA  
ATOM   1455  C   SER X 784      12.901  16.474 -15.340  1.00  0.00      PROA  
ATOM   1456  O   SER X 784      13.742  16.736 -14.484  1.00  0.00      PROA  
ATOM   1457  N   THR X 785      11.727  15.941 -15.050  1.00  0.00      PROA  
ATOM   1458  HN  THR X 785      11.076  15.654 -15.748  1.00  0.00      PROA  
ATOM   1459  CA  THR X 785      11.406  15.586 -13.681  1.00  0.00      PROA  
ATOM   1460  HA  THR X 785      12.195  15.845 -12.989  1.00  0.00      PROA  
ATOM   1461  CB  THR X 785      10.082  16.245 -13.215  1.00  0.00      PROA  
ATOM   1462  HB  THR X 785      10.175  17.348 -13.349  1.00  0.00      PROA  
ATOM   1463  OG1 THR X 785       9.882  15.977 -11.820  1.00  0.00      PROA  
ATOM   1464  HG1 THR X 785       9.028  16.355 -11.563  1.00  0.00      PROA  
ATOM   1465  CG2 THR X 785       8.904  15.726 -14.027  1.00  0.00      PROA  
ATOM   1466 HG21 THR X 785       8.753  14.639 -13.912  1.00  0.00      PROA  
ATOM   1467 HG22 THR X 785       9.030  15.930 -15.111  1.00  0.00      PROA  
ATOM   1468 HG23 THR X 785       7.968  16.235 -13.714  1.00  0.00      PROA  
ATOM   1469  C   THR X 785      11.280  14.069 -13.715  1.00  0.00      PROA  
ATOM   1470  O   THR X 785      10.724  13.504 -14.662  1.00  0.00      PROA  
ATOM   1471  N   VAL X 786      11.826  13.408 -12.704  1.00  0.00      PROA  
ATOM   1472  HN  VAL X 786      12.236  13.885 -11.935  1.00  0.00      PROA  
ATOM   1473  CA  VAL X 786      11.779  11.955 -12.647  1.00  0.00      PROA  
ATOM   1474  HA  VAL X 786      12.086  11.581 -13.614  1.00  0.00      PROA  
ATOM   1475  CB  VAL X 786      12.735  11.432 -11.580  1.00  0.00      PROA  
ATOM   1476  HB  VAL X 786      12.265  11.479 -10.569  1.00  0.00      PROA  
ATOM   1477  CG1 VAL X 786      13.063   9.983 -11.847  1.00  0.00      PROA  
ATOM   1478 HG11 VAL X 786      13.346   9.858 -12.917  1.00  0.00      PROA  
ATOM   1479 HG12 VAL X 786      12.205   9.305 -11.648  1.00  0.00      PROA  
ATOM   1480 HG13 VAL X 786      13.950   9.665 -11.259  1.00  0.00      PROA  
ATOM   1481  CG2 VAL X 786      13.980  12.291 -11.548  1.00  0.00      PROA  
ATOM   1482 HG21 VAL X 786      13.800  13.319 -11.176  1.00  0.00      PROA  
ATOM   1483 HG22 VAL X 786      14.431  12.363 -12.564  1.00  0.00      PROA  
ATOM   1484 HG23 VAL X 786      14.740  11.840 -10.873  1.00  0.00      PROA  
ATOM   1485  C   VAL X 786      10.381  11.414 -12.338  1.00  0.00      PROA  
ATOM   1486  O   VAL X 786       9.650  11.969 -11.524  1.00  0.00      PROA  
ATOM   1487  N   GLN X 787      10.016  10.316 -12.988  1.00  0.00      PROA  
ATOM   1488  HN  GLN X 787      10.592   9.949 -13.720  1.00  0.00      PROA  
ATOM   1489  CA  GLN X 787       8.708   9.705 -12.766  1.00  0.00      PROA  
ATOM   1490  HA  GLN X 787       8.218  10.231 -11.982  1.00  0.00      PROA  
ATOM   1491  CB  GLN X 787       7.873   9.838 -14.028  1.00  0.00      PROA  
ATOM   1492  HB1 GLN X 787       6.885   9.343 -13.872  1.00  0.00      PROA  
ATOM   1493  HB2 GLN X 787       8.397   9.277 -14.833  1.00  0.00      PROA  
ATOM   1494  CG  GLN X 787       7.627  11.273 -14.438  1.00  0.00      PROA  
ATOM   1495  HG1 GLN X 787       8.572  11.850 -14.552  1.00  0.00      PROA  
ATOM   1496  HG2 GLN X 787       7.010  11.792 -13.674  1.00  0.00      PROA  
ATOM   1497  CD  GLN X 787       6.900  11.368 -15.757  1.00  0.00      PROA  
ATOM   1498  OE1 GLN X 787       5.908  12.078 -15.880  1.00  0.00      PROA  
ATOM   1499  NE2 GLN X 787       7.391  10.653 -16.756  1.00  0.00      PROA  
ATOM   1500 HE21 GLN X 787       7.101  10.925 -17.681  1.00  0.00      PROA  
ATOM   1501 HE22 GLN X 787       8.288  10.244 -16.655  1.00  0.00      PROA  
ATOM   1502  C   GLN X 787       8.813   8.227 -12.387  1.00  0.00      PROA  
ATOM   1503  O   GLN X 787       9.474   7.452 -13.086  1.00  0.00      PROA  
ATOM   1504  N   LEU X 788       8.172   7.849 -11.279  1.00  0.00      PROA  
ATOM   1505  HN  LEU X 788       7.618   8.520 -10.783  1.00  0.00      PROA  
ATOM   1506  CA  LEU X 788       8.158   6.453 -10.834  1.00  0.00      PROA  
ATOM   1507  HA  LEU X 788       8.987   5.911 -11.263  1.00  0.00      PROA  
ATOM   1508  CB  LEU X 788       8.132   6.356  -9.310  1.00  0.00      PROA  
ATOM   1509  HB1 LEU X 788       8.099   5.269  -9.052  1.00  0.00      PROA  
ATOM   1510  HB2 LEU X 788       7.206   6.809  -8.896  1.00  0.00      PROA  
ATOM   1511  CG  LEU X 788       9.340   6.941  -8.596  1.00  0.00      PROA  
ATOM   1512  HG  LEU X 788       9.075   7.975  -8.323  1.00  0.00      PROA  
ATOM   1513  CD1 LEU X 788       9.619   6.161  -7.315  1.00  0.00      PROA  
ATOM   1514 HD11 LEU X 788       9.841   5.096  -7.542  1.00  0.00      PROA  
ATOM   1515 HD12 LEU X 788       8.746   6.193  -6.629  1.00  0.00      PROA  
ATOM   1516 HD13 LEU X 788      10.491   6.576  -6.772  1.00  0.00      PROA  
ATOM   1517  CD2 LEU X 788      10.535   6.855  -9.517  1.00  0.00      PROA  
ATOM   1518 HD21 LEU X 788      10.546   7.546 -10.378  1.00  0.00      PROA  
ATOM   1519 HD22 LEU X 788      10.578   5.806  -9.841  1.00  0.00      PROA  
ATOM   1520 HD23 LEU X 788      11.443   6.985  -8.904  1.00  0.00      PROA  
ATOM   1521  C   LEU X 788       6.904   5.788 -11.375  1.00  0.00      PROA  
ATOM   1522  O   LEU X 788       5.819   6.344 -11.271  1.00  0.00      PROA  
ATOM   1523  N   ILE X 789       7.036   4.613 -11.968  1.00  0.00      PROA  
ATOM   1524  HN  ILE X 789       7.919   4.183 -12.185  1.00  0.00      PROA  
ATOM   1525  CA  ILE X 789       5.847   3.938 -12.476  1.00  0.00      PROA  
ATOM   1526  HA  ILE X 789       4.978   4.578 -12.421  1.00  0.00      PROA  
ATOM   1527  CB  ILE X 789       5.972   3.509 -13.933  1.00  0.00      PROA  
ATOM   1528  HB  ILE X 789       6.621   2.602 -14.039  1.00  0.00      PROA  
ATOM   1529  CG2 ILE X 789       4.579   3.163 -14.450  1.00  0.00      PROA  
ATOM   1530 HG21 ILE X 789       3.860   3.990 -14.268  1.00  0.00      PROA  
ATOM   1531 HG22 ILE X 789       4.182   2.242 -13.976  1.00  0.00      PROA  
ATOM   1532 HG23 ILE X 789       4.615   2.979 -15.547  1.00  0.00      PROA  
ATOM   1533  CG1 ILE X 789       6.683   4.589 -14.764  1.00  0.00      PROA  
ATOM   1534 HG11 ILE X 789       6.501   4.324 -15.828  1.00  0.00      PROA  
ATOM   1535 HG12 ILE X 789       7.782   4.600 -14.600  1.00  0.00      PROA  
ATOM   1536  CD  ILE X 789       6.105   5.953 -14.621  1.00  0.00      PROA  
ATOM   1537  HD1 ILE X 789       6.590   6.540 -13.818  1.00  0.00      PROA  
ATOM   1538  HD2 ILE X 789       5.014   5.917 -14.426  1.00  0.00      PROA  
ATOM   1539  HD3 ILE X 789       6.255   6.532 -15.562  1.00  0.00      PROA  
ATOM   1540  C   ILE X 789       5.532   2.679 -11.684  1.00  0.00      PROA  
ATOM   1541  O   ILE X 789       6.278   1.697 -11.718  1.00  0.00      PROA  
ATOM   1542  N   MET X 790       4.417   2.702 -10.973  1.00  0.00      PROA  
ATOM   1543  HN  MET X 790       3.787   3.482 -11.029  1.00  0.00      PROA  
ATOM   1544  CA  MET X 790       4.020   1.542 -10.203  1.00  0.00      PROA  
ATOM   1545  HA  MET X 790       4.717   0.719 -10.316  1.00  0.00      PROA  
ATOM   1546  CB  MET X 790       3.871   1.889  -8.762  1.00  0.00      PROA  
ATOM   1547  HB1 MET X 790       4.432   1.125  -8.170  1.00  0.00      PROA  
ATOM   1548  HB2 MET X 790       2.816   1.849  -8.391  1.00  0.00      PROA  
ATOM   1549  CG  MET X 790       4.394   3.283  -8.346  1.00  0.00      PROA  
ATOM   1550  HG1 MET X 790       3.854   4.078  -8.905  1.00  0.00      PROA  
ATOM   1551  HG2 MET X 790       5.477   3.364  -8.588  1.00  0.00      PROA  
ATOM   1552  SD  MET X 790       4.136   3.546  -6.562  1.00  0.00      PROA  
ATOM   1553  CE  MET X 790       4.839   5.219  -6.419  1.00  0.00      PROA  
ATOM   1554  HE1 MET X 790       4.651   5.816  -7.336  1.00  0.00      PROA  
ATOM   1555  HE2 MET X 790       5.941   5.160  -6.271  1.00  0.00      PROA  
ATOM   1556  HE3 MET X 790       4.424   5.759  -5.542  1.00  0.00      PROA  
ATOM   1557  C   MET X 790       2.673   1.049 -10.686  1.00  0.00      PROA  
ATOM   1558  O   MET X 790       1.997   1.727 -11.456  1.00  0.00      PROA  
ATOM   1559  N   GLN X 791       2.294  -0.141 -10.226  1.00  0.00      PROA  
ATOM   1560  HN  GLN X 791       2.906  -0.685  -9.660  1.00  0.00      PROA  
ATOM   1561  CA  GLN X 791       1.008  -0.747 -10.566  1.00  0.00      PROA  
ATOM   1562  HA  GLN X 791       0.895  -0.765 -11.643  1.00  0.00      PROA  
ATOM   1563  CB  GLN X 791       0.943  -2.174 -10.004  1.00  0.00      PROA  
ATOM   1564  HB1 GLN X 791       1.330  -2.134  -8.965  1.00  0.00      PROA  
ATOM   1565  HB2 GLN X 791       1.656  -2.806 -10.577  1.00  0.00      PROA  
ATOM   1566  CG  GLN X 791      -0.442  -2.779  -9.961  1.00  0.00      PROA  
ATOM   1567  HG1 GLN X 791      -0.905  -2.743 -10.973  1.00  0.00      PROA  
ATOM   1568  HG2 GLN X 791      -1.111  -2.222  -9.265  1.00  0.00      PROA  
ATOM   1569  CD  GLN X 791      -0.440  -4.212  -9.450  1.00  0.00      PROA  
ATOM   1570  OE1 GLN X 791       0.201  -4.518  -8.433  1.00  0.00      PROA  
ATOM   1571  NE2 GLN X 791      -1.172  -5.101 -10.145  1.00  0.00      PROA  
ATOM   1572 HE21 GLN X 791      -1.152  -6.072  -9.893  1.00  0.00      PROA  
ATOM   1573 HE22 GLN X 791      -1.786  -4.893 -10.909  1.00  0.00      PROA  
ATOM   1574  C   GLN X 791      -0.141   0.093  -9.991  1.00  0.00      PROA  
ATOM   1575  O   GLN X 791      -0.042   0.624  -8.877  1.00  0.00      PROA  
ATOM   1576  N   LEU X 792      -1.226   0.222 -10.745  1.00  0.00      PROA  
ATOM   1577  HN  LEU X 792      -1.305  -0.202 -11.648  1.00  0.00      PROA  
ATOM   1578  CA  LEU X 792      -2.369   0.995 -10.278  1.00  0.00      PROA  
ATOM   1579  HA  LEU X 792      -1.994   1.912  -9.844  1.00  0.00      PROA  
ATOM   1580  CB  LEU X 792      -3.316   1.310 -11.438  1.00  0.00      PROA  
ATOM   1581  HB1 LEU X 792      -3.638   0.365 -11.928  1.00  0.00      PROA  
ATOM   1582  HB2 LEU X 792      -2.744   1.896 -12.187  1.00  0.00      PROA  
ATOM   1583  CG  LEU X 792      -4.553   2.136 -11.060  1.00  0.00      PROA  
ATOM   1584  HG  LEU X 792      -5.238   1.521 -10.428  1.00  0.00      PROA  
ATOM   1585  CD1 LEU X 792      -4.132   3.366 -10.284  1.00  0.00      PROA  
ATOM   1586 HD11 LEU X 792      -3.350   3.927 -10.845  1.00  0.00      PROA  
ATOM   1587 HD12 LEU X 792      -3.734   3.131  -9.278  1.00  0.00      PROA  
ATOM   1588 HD13 LEU X 792      -5.002   4.042 -10.141  1.00  0.00      PROA  
ATOM   1589  CD2 LEU X 792      -5.290   2.570 -12.293  1.00  0.00      PROA  
ATOM   1590 HD21 LEU X 792      -5.632   1.685 -12.872  1.00  0.00      PROA  
ATOM   1591 HD22 LEU X 792      -4.629   3.177 -12.950  1.00  0.00      PROA  
ATOM   1592 HD23 LEU X 792      -6.184   3.174 -12.031  1.00  0.00      PROA  
ATOM   1593  C   LEU X 792      -3.145   0.245  -9.211  1.00  0.00      PROA  
ATOM   1594  O   LEU X 792      -3.523  -0.901  -9.410  1.00  0.00      PROA  
ATOM   1595  N   MET X 793      -3.371   0.892  -8.071  1.00  0.00      PROA  
ATOM   1596  HN  MET X 793      -2.953   1.779  -7.881  1.00  0.00      PROA  
ATOM   1597  CA  MET X 793      -4.147   0.278  -6.999  1.00  0.00      PROA  
ATOM   1598  HA  MET X 793      -4.320  -0.772  -7.156  1.00  0.00      PROA  
ATOM   1599  CB  MET X 793      -3.386   0.392  -5.676  1.00  0.00      PROA  
ATOM   1600  HB1 MET X 793      -4.022  -0.027  -4.864  1.00  0.00      PROA  
ATOM   1601  HB2 MET X 793      -3.198   1.464  -5.443  1.00  0.00      PROA  
ATOM   1602  CG  MET X 793      -2.040  -0.348  -5.685  1.00  0.00      PROA  
ATOM   1603  HG1 MET X 793      -1.535  -0.286  -4.707  1.00  0.00      PROA  
ATOM   1604  HG2 MET X 793      -1.377   0.197  -6.396  1.00  0.00      PROA  
ATOM   1605  SD  MET X 793      -2.128  -2.069  -6.241  1.00  0.00      PROA  
ATOM   1606  CE  MET X 793      -2.354  -2.838  -4.625  1.00  0.00      PROA  
ATOM   1607  HE1 MET X 793      -3.282  -2.499  -4.137  1.00  0.00      PROA  
ATOM   1608  HE2 MET X 793      -1.529  -2.522  -3.954  1.00  0.00      PROA  
ATOM   1609  HE3 MET X 793      -2.316  -3.940  -4.673  1.00  0.00      PROA  
ATOM   1610  C   MET X 793      -5.444   1.093  -7.011  1.00  0.00      PROA  
ATOM   1611  O   MET X 793      -5.633   2.029  -6.237  1.00  0.00      PROA  
ATOM   1612  N   PRO X 794      -6.371   0.712  -7.899  1.00  0.00      PROA  
ATOM   1613  CD  PRO X 794      -6.419  -0.669  -8.416  1.00  0.00      PROA  
ATOM   1614  HD1 PRO X 794      -6.845  -1.305  -7.611  1.00  0.00      PROA  
ATOM   1615  HD2 PRO X 794      -5.517  -1.151  -8.770  1.00  0.00      PROA  
ATOM   1616  CA  PRO X 794      -7.665   1.370  -8.108  1.00  0.00      PROA  
ATOM   1617  HA  PRO X 794      -7.462   2.243  -8.710  1.00  0.00      PROA  
ATOM   1618  CB  PRO X 794      -8.479   0.307  -8.844  1.00  0.00      PROA  
ATOM   1619  HB1 PRO X 794      -9.122   0.873  -9.536  1.00  0.00      PROA  
ATOM   1620  HB2 PRO X 794      -9.097  -0.320  -8.166  1.00  0.00      PROA  
ATOM   1621  CG  PRO X 794      -7.434  -0.535  -9.540  1.00  0.00      PROA  
ATOM   1622  HG1 PRO X 794      -7.824  -1.517  -9.880  1.00  0.00      PROA  
ATOM   1623  HG2 PRO X 794      -6.984   0.004 -10.402  1.00  0.00      PROA  
ATOM   1624  C   PRO X 794      -8.374   1.897  -6.889  1.00  0.00      PROA  
ATOM   1625  O   PRO X 794      -8.784   3.048  -6.874  1.00  0.00      PROA  
ATOM   1626  N   PHE X 795      -8.501   1.070  -5.861  1.00  0.00      PROA  
ATOM   1627  HN  PHE X 795      -8.085   0.163  -5.866  1.00  0.00      PROA  
ATOM   1628  CA  PHE X 795      -9.221   1.473  -4.650  1.00  0.00      PROA  
ATOM   1629  HA  PHE X 795     -10.065   2.077  -4.957  1.00  0.00      PROA  
ATOM   1630  CB  PHE X 795      -9.822   0.224  -4.002  1.00  0.00      PROA  
ATOM   1631  HB1 PHE X 795     -10.362   0.453  -3.058  1.00  0.00      PROA  
ATOM   1632  HB2 PHE X 795      -9.014  -0.490  -3.789  1.00  0.00      PROA  
ATOM   1633  CG  PHE X 795     -10.762  -0.537  -4.923  1.00  0.00      PROA  
ATOM   1634  CD1 PHE X 795     -10.275  -1.512  -5.798  1.00  0.00      PROA  
ATOM   1635  HD1 PHE X 795      -9.217  -1.726  -5.809  1.00  0.00      PROA  
ATOM   1636  CE1 PHE X 795     -11.128  -2.184  -6.674  1.00  0.00      PROA  
ATOM   1637  HE1 PHE X 795     -10.706  -2.874  -7.391  1.00  0.00      PROA  
ATOM   1638  CZ  PHE X 795     -12.487  -1.885  -6.684  1.00  0.00      PROA  
ATOM   1639  HZ  PHE X 795     -13.195  -2.106  -7.459  1.00  0.00      PROA  
ATOM   1640  CD2 PHE X 795     -12.127  -0.252  -4.945  1.00  0.00      PROA  
ATOM   1641  HD2 PHE X 795     -12.518   0.518  -4.295  1.00  0.00      PROA  
ATOM   1642  CE2 PHE X 795     -12.986  -0.921  -5.820  1.00  0.00      PROA  
ATOM   1643  HE2 PHE X 795     -14.031  -0.642  -5.853  1.00  0.00      PROA  
ATOM   1644  C   PHE X 795      -8.490   2.346  -3.610  1.00  0.00      PROA  
ATOM   1645  O   PHE X 795      -9.042   2.671  -2.562  1.00  0.00      PROA  
ATOM   1646  N   GLY X 796      -7.250   2.734  -3.900  1.00  0.00      PROA  
ATOM   1647  HN  GLY X 796      -6.812   2.459  -4.762  1.00  0.00      PROA  
ATOM   1648  CA  GLY X 796      -6.512   3.596  -2.993  1.00  0.00      PROA  
ATOM   1649  HA1 GLY X 796      -7.147   4.435  -2.743  1.00  0.00      PROA  
ATOM   1650  HA2 GLY X 796      -5.636   3.912  -3.540  1.00  0.00      PROA  
ATOM   1651  C   GLY X 796      -6.001   3.019  -1.686  1.00  0.00      PROA  
ATOM   1652  O   GLY X 796      -5.911   1.796  -1.537  1.00  0.00      PROA  
ATOM   1653  N   CYS X 797      -5.646   3.900  -0.741  1.00  0.00      PROA  
ATOM   1654  HN  CYS X 797      -5.750   4.878  -0.875  1.00  0.00      PROA  
ATOM   1655  CA  CYS X 797      -5.122   3.446   0.533  1.00  0.00      PROA  
ATOM   1656  HA  CYS X 797      -4.390   2.681   0.339  1.00  0.00      PROA  
ATOM   1657  CB  CYS X 797      -4.443   4.590   1.307  1.00  0.00      PROA  
ATOM   1658  HB1 CYS X 797      -3.607   4.963   0.671  1.00  0.00      PROA  
ATOM   1659  HB2 CYS X 797      -3.954   4.140   2.201  1.00  0.00      PROA  
ATOM   1660  SG  CYS X 797      -5.458   5.995   1.839  1.00  0.00      PROA  
ATOM   1661  HG1 CYS X 797      -5.720   6.487   0.636  1.00  0.00      PROA  
ATOM   1662  C   CYS X 797      -6.240   2.809   1.350  1.00  0.00      PROA  
ATOM   1663  O   CYS X 797      -7.396   3.247   1.327  1.00  0.00      PROA  
ATOM   1664  N   LEU X 798      -5.868   1.741   2.042  1.00  0.00      PROA  
ATOM   1665  HN  LEU X 798      -4.925   1.399   1.958  1.00  0.00      PROA  
ATOM   1666  CA  LEU X 798      -6.765   0.957   2.854  1.00  0.00      PROA  
ATOM   1667  HA  LEU X 798      -7.540   0.577   2.205  1.00  0.00      PROA  
ATOM   1668  CB  LEU X 798      -5.962  -0.187   3.462  1.00  0.00      PROA  
ATOM   1669  HB1 LEU X 798      -5.165   0.245   4.111  1.00  0.00      PROA  
ATOM   1670  HB2 LEU X 798      -5.436  -0.687   2.611  1.00  0.00      PROA  
ATOM   1671  CG  LEU X 798      -6.674  -1.276   4.234  1.00  0.00      PROA  
ATOM   1672  HG  LEU X 798      -7.124  -0.833   5.157  1.00  0.00      PROA  
ATOM   1673  CD1 LEU X 798      -7.780  -1.853   3.383  1.00  0.00      PROA  
ATOM   1674 HD11 LEU X 798      -7.379  -2.273   2.436  1.00  0.00      PROA  
ATOM   1675 HD12 LEU X 798      -8.550  -1.091   3.137  1.00  0.00      PROA  
ATOM   1676 HD13 LEU X 798      -8.294  -2.677   3.926  1.00  0.00      PROA  
ATOM   1677  CD2 LEU X 798      -5.665  -2.326   4.620  1.00  0.00      PROA  
ATOM   1678 HD21 LEU X 798      -4.798  -1.875   5.149  1.00  0.00      PROA  
ATOM   1679 HD22 LEU X 798      -5.296  -2.860   3.718  1.00  0.00      PROA  
ATOM   1680 HD23 LEU X 798      -6.131  -3.080   5.293  1.00  0.00      PROA  
ATOM   1681  C   LEU X 798      -7.444   1.797   3.929  1.00  0.00      PROA  
ATOM   1682  O   LEU X 798      -8.600   1.552   4.296  1.00  0.00      PROA  
ATOM   1683  N   LEU X 799      -6.733   2.798   4.421  1.00  0.00      PROA  
ATOM   1684  HN  LEU X 799      -5.788   2.937   4.135  1.00  0.00      PROA  
ATOM   1685  CA  LEU X 799      -7.300   3.663   5.446  1.00  0.00      PROA  
ATOM   1686  HA  LEU X 799      -7.526   3.035   6.296  1.00  0.00      PROA  
ATOM   1687  CB  LEU X 799      -6.324   4.766   5.820  1.00  0.00      PROA  
ATOM   1688  HB1 LEU X 799      -6.037   5.366   4.929  1.00  0.00      PROA  
ATOM   1689  HB2 LEU X 799      -5.398   4.272   6.188  1.00  0.00      PROA  
ATOM   1690  CG  LEU X 799      -6.825   5.695   6.924  1.00  0.00      PROA  
ATOM   1691  HG  LEU X 799      -7.636   6.352   6.525  1.00  0.00      PROA  
ATOM   1692  CD1 LEU X 799      -7.375   4.881   8.102  1.00  0.00      PROA  
ATOM   1693 HD11 LEU X 799      -6.629   4.123   8.429  1.00  0.00      PROA  
ATOM   1694 HD12 LEU X 799      -8.320   4.362   7.842  1.00  0.00      PROA  
ATOM   1695 HD13 LEU X 799      -7.571   5.538   8.971  1.00  0.00      PROA  
ATOM   1696  CD2 LEU X 799      -5.669   6.571   7.372  1.00  0.00      PROA  
ATOM   1697 HD21 LEU X 799      -5.270   7.165   6.521  1.00  0.00      PROA  
ATOM   1698 HD22 LEU X 799      -4.846   5.941   7.779  1.00  0.00      PROA  
ATOM   1699 HD23 LEU X 799      -5.987   7.271   8.170  1.00  0.00      PROA  
ATOM   1700  C   LEU X 799      -8.605   4.299   4.991  1.00  0.00      PROA  
ATOM   1701  O   LEU X 799      -9.646   4.138   5.636  1.00  0.00      PROA  
ATOM   1702  N   ASP X 800      -8.551   5.038   3.887  1.00  0.00      PROA  
ATOM   1703  HN  ASP X 800      -7.702   5.216   3.395  1.00  0.00      PROA  
ATOM   1704  CA  ASP X 800      -9.741   5.683   3.355  1.00  0.00      PROA  
ATOM   1705  HA  ASP X 800     -10.144   6.350   4.104  1.00  0.00      PROA  
ATOM   1706  CB  ASP X 800      -9.443   6.447   2.062  1.00  0.00      PROA  
ATOM   1707  HB1 ASP X 800     -10.380   6.833   1.615  1.00  0.00      PROA  
ATOM   1708  HB2 ASP X 800      -8.953   5.780   1.318  1.00  0.00      PROA  
ATOM   1709  CG  ASP X 800      -8.519   7.635   2.273  1.00  0.00      PROA  
ATOM   1710  OD1 ASP X 800      -8.287   8.369   1.291  1.00  0.00      PROA  
ATOM   1711  OD2 ASP X 800      -8.023   7.838   3.402  1.00  0.00      PROA  
ATOM   1712  C   ASP X 800     -10.800   4.658   3.039  1.00  0.00      PROA  
ATOM   1713  O   ASP X 800     -11.969   4.882   3.309  1.00  0.00      PROA  
ATOM   1714  N   TYR X 801     -10.392   3.528   2.471  1.00  0.00      PROA  
ATOM   1715  HN  TYR X 801      -9.429   3.390   2.236  1.00  0.00      PROA  
ATOM   1716  CA  TYR X 801     -11.343   2.498   2.078  1.00  0.00      PROA  
ATOM   1717  HA  TYR X 801     -12.060   2.967   1.417  1.00  0.00      PROA  
ATOM   1718  CB  TYR X 801     -10.636   1.397   1.267  1.00  0.00      PROA  
ATOM   1719  HB1 TYR X 801      -9.862   0.905   1.898  1.00  0.00      PROA  
ATOM   1720  HB2 TYR X 801     -10.103   1.865   0.408  1.00  0.00      PROA  
ATOM   1721  CG  TYR X 801     -11.551   0.315   0.724  1.00  0.00      PROA  
ATOM   1722  CD1 TYR X 801     -11.855  -0.827   1.475  1.00  0.00      PROA  
ATOM   1723  HD1 TYR X 801     -11.441  -0.932   2.469  1.00  0.00      PROA  
ATOM   1724  CE1 TYR X 801     -12.661  -1.836   0.966  1.00  0.00      PROA  
ATOM   1725  HE1 TYR X 801     -12.877  -2.715   1.553  1.00  0.00      PROA  
ATOM   1726  CZ  TYR X 801     -13.175  -1.702  -0.307  1.00  0.00      PROA  
ATOM   1727  OH  TYR X 801     -13.939  -2.697  -0.854  1.00  0.00      PROA  
ATOM   1728  HH  TYR X 801     -14.395  -2.300  -1.598  1.00  0.00      PROA  
ATOM   1729  CD2 TYR X 801     -12.091   0.414  -0.546  1.00  0.00      PROA  
ATOM   1730  HD2 TYR X 801     -11.867   1.287  -1.146  1.00  0.00      PROA  
ATOM   1731  CE2 TYR X 801     -12.900  -0.582  -1.066  1.00  0.00      PROA  
ATOM   1732  HE2 TYR X 801     -13.304  -0.473  -2.062  1.00  0.00      PROA  
ATOM   1733  C   TYR X 801     -12.161   1.895   3.218  1.00  0.00      PROA  
ATOM   1734  O   TYR X 801     -13.337   1.565   3.010  1.00  0.00      PROA  
ATOM   1735  N   VAL X 802     -11.584   1.734   4.409  1.00  0.00      PROA  
ATOM   1736  HN  VAL X 802     -10.607   1.902   4.563  1.00  0.00      PROA  
ATOM   1737  CA  VAL X 802     -12.404   1.160   5.469  1.00  0.00      PROA  
ATOM   1738  HA  VAL X 802     -12.989   0.358   5.072  1.00  0.00      PROA  
ATOM   1739  CB  VAL X 802     -11.580   0.630   6.676  1.00  0.00      PROA  
ATOM   1740  HB  VAL X 802     -12.294   0.287   7.465  1.00  0.00      PROA  
ATOM   1741  CG1 VAL X 802     -10.759  -0.577   6.242  1.00  0.00      PROA  
ATOM   1742 HG11 VAL X 802      -9.951  -0.274   5.542  1.00  0.00      PROA  
ATOM   1743 HG12 VAL X 802     -11.392  -1.321   5.722  1.00  0.00      PROA  
ATOM   1744 HG13 VAL X 802     -10.288  -1.067   7.120  1.00  0.00      PROA  
ATOM   1745  CG2 VAL X 802     -10.692   1.729   7.249  1.00  0.00      PROA  
ATOM   1746 HG21 VAL X 802     -11.246   2.620   7.596  1.00  0.00      PROA  
ATOM   1747 HG22 VAL X 802      -9.921   2.018   6.509  1.00  0.00      PROA  
ATOM   1748 HG23 VAL X 802     -10.142   1.324   8.127  1.00  0.00      PROA  
ATOM   1749  C   VAL X 802     -13.374   2.233   5.935  1.00  0.00      PROA  
ATOM   1750  O   VAL X 802     -14.523   1.933   6.285  1.00  0.00      PROA  
ATOM   1751  N   ARG X 803     -12.914   3.481   5.935  1.00  0.00      PROA  
ATOM   1752  HN  ARG X 803     -11.985   3.668   5.615  1.00  0.00      PROA  
ATOM   1753  CA  ARG X 803     -13.773   4.598   6.330  1.00  0.00      PROA  
ATOM   1754  HA  ARG X 803     -14.191   4.382   7.299  1.00  0.00      PROA  
ATOM   1755  CB  ARG X 803     -12.991   5.902   6.341  1.00  0.00      PROA  
ATOM   1756  HB1 ARG X 803     -13.685   6.769   6.456  1.00  0.00      PROA  
ATOM   1757  HB2 ARG X 803     -12.457   6.042   5.373  1.00  0.00      PROA  
ATOM   1758  CG  ARG X 803     -12.005   5.925   7.453  1.00  0.00      PROA  
ATOM   1759  HG1 ARG X 803     -11.325   5.041   7.370  1.00  0.00      PROA  
ATOM   1760  HG2 ARG X 803     -12.537   5.842   8.430  1.00  0.00      PROA  
ATOM   1761  CD  ARG X 803     -11.170   7.161   7.409  1.00  0.00      PROA  
ATOM   1762  HD1 ARG X 803     -11.837   8.050   7.450  1.00  0.00      PROA  
ATOM   1763  HD2 ARG X 803     -10.584   7.174   6.455  1.00  0.00      PROA  
ATOM   1764  NE  ARG X 803     -10.273   7.195   8.554  1.00  0.00      PROA  
ATOM   1765  HE  ARG X 803     -10.427   6.597   9.346  1.00  0.00      PROA  
ATOM   1766  CZ  ARG X 803      -9.270   8.050   8.683  1.00  0.00      PROA  
ATOM   1767  NH1 ARG X 803      -9.050   8.938   7.724  1.00  0.00      PROA  
ATOM   1768 HH11 ARG X 803      -9.658   8.935   6.926  1.00  0.00      PROA  
ATOM   1769 HH12 ARG X 803      -8.346   9.628   7.827  1.00  0.00      PROA  
ATOM   1770  NH2 ARG X 803      -8.493   8.017   9.765  1.00  0.00      PROA  
ATOM   1771 HH21 ARG X 803      -8.675   7.251  10.384  1.00  0.00      PROA  
ATOM   1772 HH22 ARG X 803      -7.578   8.366   9.640  1.00  0.00      PROA  
ATOM   1773  C   ARG X 803     -14.925   4.723   5.349  1.00  0.00      PROA  
ATOM   1774  O   ARG X 803     -16.086   4.648   5.713  1.00  0.00      PROA  
ATOM   1775  N   GLU X 804     -14.590   4.893   4.088  1.00  0.00      PROA  
ATOM   1776  HN  GLU X 804     -13.625   4.885   3.794  1.00  0.00      PROA  
ATOM   1777  CA  GLU X 804     -15.585   5.029   3.051  1.00  0.00      PROA  
ATOM   1778  HA  GLU X 804     -16.249   5.839   3.302  1.00  0.00      PROA  
ATOM   1779  CB  GLU X 804     -14.875   5.322   1.724  1.00  0.00      PROA  
ATOM   1780  HB1 GLU X 804     -14.210   4.471   1.452  1.00  0.00      PROA  
ATOM   1781  HB2 GLU X 804     -14.179   6.172   1.925  1.00  0.00      PROA  
ATOM   1782  CG  GLU X 804     -15.774   5.642   0.544  1.00  0.00      PROA  
ATOM   1783  HG1 GLU X 804     -16.782   5.962   0.872  1.00  0.00      PROA  
ATOM   1784  HG2 GLU X 804     -15.907   4.751  -0.103  1.00  0.00      PROA  
ATOM   1785  CD  GLU X 804     -15.190   6.757  -0.301  1.00  0.00      PROA  
ATOM   1786  OE1 GLU X 804     -14.016   6.638  -0.730  1.00  0.00      PROA  
ATOM   1787  OE2 GLU X 804     -15.901   7.759  -0.527  1.00  0.00      PROA  
ATOM   1788  C   GLU X 804     -16.489   3.799   2.922  1.00  0.00      PROA  
ATOM   1789  O   GLU X 804     -17.519   3.860   2.258  1.00  0.00      PROA  
ATOM   1790  N   HSD X 805     -16.135   2.684   3.548  1.00  0.00      PROA  
ATOM   1791  HN  HSD X 805     -15.276   2.590   4.041  1.00  0.00      PROA  
ATOM   1792  CA  HSD X 805     -16.984   1.503   3.401  1.00  0.00      PROA  
ATOM   1793  HA  HSD X 805     -17.956   1.781   3.014  1.00  0.00      PROA  
ATOM   1794  CB  HSD X 805     -16.393   0.527   2.372  1.00  0.00      PROA  
ATOM   1795  HB1 HSD X 805     -17.034  -0.376   2.274  1.00  0.00      PROA  
ATOM   1796  HB2 HSD X 805     -15.389   0.182   2.696  1.00  0.00      PROA  
ATOM   1797  ND1 HSD X 805     -15.352   1.980   0.579  1.00  0.00      PROA  
ATOM   1798  HD1 HSD X 805     -14.657   2.344   1.201  1.00  0.00      PROA  
ATOM   1799  CG  HSD X 805     -16.308   1.064   0.974  1.00  0.00      PROA  
ATOM   1800  CE1 HSD X 805     -15.453   2.189  -0.722  1.00  0.00      PROA  
ATOM   1801  HE1 HSD X 805     -14.824   2.870  -1.299  1.00  0.00      PROA  
ATOM   1802  NE2 HSD X 805     -16.441   1.444  -1.186  1.00  0.00      PROA  
ATOM   1803  CD2 HSD X 805     -16.998   0.737  -0.146  1.00  0.00      PROA  
ATOM   1804  HD2 HSD X 805     -17.819   0.049  -0.292  1.00  0.00      PROA  
ATOM   1805  C   HSD X 805     -17.355   0.700   4.653  1.00  0.00      PROA  
ATOM   1806  O   HSD X 805     -17.841  -0.418   4.516  1.00  0.00      PROA  
ATOM   1807  N   LYS X 806     -17.159   1.253   5.847  1.00  0.00      PROA  
ATOM   1808  HN  LYS X 806     -16.719   2.143   5.921  1.00  0.00      PROA  
ATOM   1809  CA  LYS X 806     -17.496   0.548   7.092  1.00  0.00      PROA  
ATOM   1810  HA  LYS X 806     -16.634  -0.032   7.382  1.00  0.00      PROA  
ATOM   1811  CB  LYS X 806     -17.899   1.539   8.195  1.00  0.00      PROA  
ATOM   1812  HB1 LYS X 806     -17.850   1.010   9.176  1.00  0.00      PROA  
ATOM   1813  HB2 LYS X 806     -18.950   1.898   8.095  1.00  0.00      PROA  
ATOM   1814  CG  LYS X 806     -17.103   2.821   8.263  1.00  0.00      PROA  
ATOM   1815  HG1 LYS X 806     -17.187   3.316   7.271  1.00  0.00      PROA  
ATOM   1816  HG2 LYS X 806     -16.032   2.622   8.460  1.00  0.00      PROA  
ATOM   1817  CD  LYS X 806     -17.740   3.805   9.255  1.00  0.00      PROA  
ATOM   1818  HD1 LYS X 806     -17.623   3.402  10.284  1.00  0.00      PROA  
ATOM   1819  HD2 LYS X 806     -18.833   3.860   9.056  1.00  0.00      PROA  
ATOM   1820  CE  LYS X 806     -17.146   5.216   9.146  1.00  0.00      PROA  
ATOM   1821  HE1 LYS X 806     -17.668   5.910   9.835  1.00  0.00      PROA  
ATOM   1822  HE2 LYS X 806     -17.283   5.578   8.102  1.00  0.00      PROA  
ATOM   1823  NZ  LYS X 806     -15.683   5.279   9.451  1.00  0.00      PROA  
ATOM   1824  HZ1 LYS X 806     -15.219   4.483   8.967  1.00  0.00      PROA  
ATOM   1825  HZ2 LYS X 806     -15.553   5.137  10.489  1.00  0.00      PROA  
ATOM   1826  HZ3 LYS X 806     -15.283   6.180   9.139  1.00  0.00      PROA  
ATOM   1827  C   LYS X 806     -18.673  -0.422   6.897  1.00  0.00      PROA  
ATOM   1828  O   LYS X 806     -18.523  -1.655   6.896  1.00  0.00      PROA  
ATOM   1829  N   ASP X 807     -19.847   0.171   6.721  1.00  0.00      PROA  
ATOM   1830  HN  ASP X 807     -19.955   1.159   6.756  1.00  0.00      PROA  
ATOM   1831  CA  ASP X 807     -21.099  -0.549   6.561  1.00  0.00      PROA  
ATOM   1832  HA  ASP X 807     -21.333  -0.954   7.538  1.00  0.00      PROA  
ATOM   1833  CB  ASP X 807     -22.193   0.454   6.191  1.00  0.00      PROA  
ATOM   1834  HB1 ASP X 807     -23.189  -0.027   6.264  1.00  0.00      PROA  
ATOM   1835  HB2 ASP X 807     -22.046   0.839   5.164  1.00  0.00      PROA  
ATOM   1836  CG  ASP X 807     -22.221   1.662   7.137  1.00  0.00      PROA  
ATOM   1837  OD1 ASP X 807     -21.790   1.523   8.306  1.00  0.00      PROA  
ATOM   1838  OD2 ASP X 807     -22.687   2.750   6.720  1.00  0.00      PROA  
ATOM   1839  C   ASP X 807     -21.115  -1.749   5.608  1.00  0.00      PROA  
ATOM   1840  O   ASP X 807     -22.119  -2.443   5.484  1.00  0.00      PROA  
ATOM   1841  N   ASN X 808     -20.018  -2.021   4.938  1.00  0.00      PROA  
ATOM   1842  HN  ASN X 808     -19.207  -1.431   4.996  1.00  0.00      PROA  
ATOM   1843  CA  ASN X 808     -20.024  -3.167   4.053  1.00  0.00      PROA  
ATOM   1844  HA  ASN X 808     -20.836  -3.840   4.292  1.00  0.00      PROA  
ATOM   1845  CB  ASN X 808     -20.154  -2.724   2.612  1.00  0.00      PROA  
ATOM   1846  HB1 ASN X 808     -19.390  -3.156   1.935  1.00  0.00      PROA  
ATOM   1847  HB2 ASN X 808     -20.007  -1.617   2.575  1.00  0.00      PROA  
ATOM   1848  CG  ASN X 808     -21.524  -2.991   2.082  1.00  0.00      PROA  
ATOM   1849  OD1 ASN X 808     -22.519  -2.563   2.670  1.00  0.00      PROA  
ATOM   1850  ND2 ASN X 808     -21.600  -3.721   0.980  1.00  0.00      PROA  
ATOM   1851 HD21 ASN X 808     -20.774  -4.057   0.527  1.00  0.00      PROA  
ATOM   1852 HD22 ASN X 808     -22.508  -3.863   0.602  1.00  0.00      PROA  
ATOM   1853  C   ASN X 808     -18.834  -4.076   4.204  1.00  0.00      PROA  
ATOM   1854  O   ASN X 808     -18.661  -5.009   3.418  1.00  0.00      PROA  
ATOM   1855  N   ILE X 809     -18.033  -3.821   5.237  1.00  0.00      PROA  
ATOM   1856  HN  ILE X 809     -18.247  -3.075   5.880  1.00  0.00      PROA  
ATOM   1857  CA  ILE X 809     -16.858  -4.626   5.495  1.00  0.00      PROA  
ATOM   1858  HA  ILE X 809     -16.551  -5.131   4.590  1.00  0.00      PROA  
ATOM   1859  CB  ILE X 809     -15.694  -3.734   5.936  1.00  0.00      PROA  
ATOM   1860  HB  ILE X 809     -16.063  -3.068   6.743  1.00  0.00      PROA  
ATOM   1861  CG2 ILE X 809     -14.525  -4.591   6.412  1.00  0.00      PROA  
ATOM   1862 HG21 ILE X 809     -14.245  -5.350   5.651  1.00  0.00      PROA  
ATOM   1863 HG22 ILE X 809     -14.780  -5.109   7.362  1.00  0.00      PROA  
ATOM   1864 HG23 ILE X 809     -13.631  -3.973   6.631  1.00  0.00      PROA  
ATOM   1865  CG1 ILE X 809     -15.277  -2.832   4.761  1.00  0.00      PROA  
ATOM   1866 HG11 ILE X 809     -16.161  -2.294   4.354  1.00  0.00      PROA  
ATOM   1867 HG12 ILE X 809     -14.874  -3.476   3.954  1.00  0.00      PROA  
ATOM   1868  CD  ILE X 809     -14.197  -1.794   5.106  1.00  0.00      PROA  
ATOM   1869  HD1 ILE X 809     -13.263  -2.280   5.444  1.00  0.00      PROA  
ATOM   1870  HD2 ILE X 809     -14.564  -1.111   5.903  1.00  0.00      PROA  
ATOM   1871  HD3 ILE X 809     -13.974  -1.196   4.195  1.00  0.00      PROA  
ATOM   1872  C   ILE X 809     -17.123  -5.703   6.549  1.00  0.00      PROA  
ATOM   1873  O   ILE X 809     -17.525  -5.403   7.682  1.00  0.00      PROA  
ATOM   1874  N   GLY X 810     -16.907  -6.960   6.157  1.00  0.00      PROA  
ATOM   1875  HN  GLY X 810     -16.641  -7.155   5.220  1.00  0.00      PROA  
ATOM   1876  CA  GLY X 810     -17.100  -8.073   7.065  1.00  0.00      PROA  
ATOM   1877  HA1 GLY X 810     -17.551  -8.872   6.494  1.00  0.00      PROA  
ATOM   1878  HA2 GLY X 810     -17.739  -7.792   7.893  1.00  0.00      PROA  
ATOM   1879  C   GLY X 810     -15.817  -8.648   7.664  1.00  0.00      PROA  
ATOM   1880  O   GLY X 810     -14.705  -8.424   7.176  1.00  0.00      PROA  
ATOM   1881  N   SER X 811     -15.969  -9.416   8.733  1.00  0.00      PROA  
ATOM   1882  HN  SER X 811     -16.885  -9.685   9.065  1.00  0.00      PROA  
ATOM   1883  CA  SER X 811     -14.839 -10.031   9.399  1.00  0.00      PROA  
ATOM   1884  HA  SER X 811     -14.276  -9.238   9.864  1.00  0.00      PROA  
ATOM   1885  CB  SER X 811     -15.331 -10.994  10.493  1.00  0.00      PROA  
ATOM   1886  HB1 SER X 811     -15.918 -10.410  11.237  1.00  0.00      PROA  
ATOM   1887  HB2 SER X 811     -14.485 -11.502  11.006  1.00  0.00      PROA  
ATOM   1888  OG  SER X 811     -16.194 -11.988   9.965  1.00  0.00      PROA  
ATOM   1889  HG1 SER X 811     -17.112 -11.638  10.120  1.00  0.00      PROA  
ATOM   1890  C   SER X 811     -13.878 -10.775   8.468  1.00  0.00      PROA  
ATOM   1891  O   SER X 811     -12.669 -10.797   8.723  1.00  0.00      PROA  
ATOM   1892  N   GLN X 812     -14.408 -11.390   7.408  1.00  0.00      PROA  
ATOM   1893  HN  GLN X 812     -15.403 -11.442   7.348  1.00  0.00      PROA  
ATOM   1894  CA  GLN X 812     -13.580 -12.149   6.464  1.00  0.00      PROA  
ATOM   1895  HA  GLN X 812     -13.021 -12.887   7.024  1.00  0.00      PROA  
ATOM   1896  CB  GLN X 812     -14.453 -12.830   5.411  1.00  0.00      PROA  
ATOM   1897  HB1 GLN X 812     -14.904 -12.068   4.736  1.00  0.00      PROA  
ATOM   1898  HB2 GLN X 812     -15.309 -13.314   5.943  1.00  0.00      PROA  
ATOM   1899  CG  GLN X 812     -13.742 -13.895   4.583  1.00  0.00      PROA  
ATOM   1900  HG1 GLN X 812     -12.815 -13.509   4.159  1.00  0.00      PROA  
ATOM   1901  HG2 GLN X 812     -14.397 -14.167   3.722  1.00  0.00      PROA  
ATOM   1902  CD  GLN X 812     -13.522 -15.210   5.340  1.00  0.00      PROA  
ATOM   1903  OE1 GLN X 812     -14.451 -16.011   5.509  1.00  0.00      PROA  
ATOM   1904  NE2 GLN X 812     -12.283 -15.435   5.799  1.00  0.00      PROA  
ATOM   1905 HE21 GLN X 812     -12.142 -16.250   6.365  1.00  0.00      PROA  
ATOM   1906 HE22 GLN X 812     -11.543 -14.810   5.568  1.00  0.00      PROA  
ATOM   1907  C   GLN X 812     -12.586 -11.229   5.774  1.00  0.00      PROA  
ATOM   1908  O   GLN X 812     -11.399 -11.551   5.650  1.00  0.00      PROA  
ATOM   1909  N   TYR X 813     -13.077 -10.078   5.323  1.00  0.00      PROA  
ATOM   1910  HN  TYR X 813     -14.010  -9.806   5.549  1.00  0.00      PROA  
ATOM   1911  CA  TYR X 813     -12.229  -9.114   4.665  1.00  0.00      PROA  
ATOM   1912  HA  TYR X 813     -11.700  -9.592   3.851  1.00  0.00      PROA  
ATOM   1913  CB  TYR X 813     -13.072  -7.946   4.169  1.00  0.00      PROA  
ATOM   1914  HB1 TYR X 813     -12.449  -7.033   4.025  1.00  0.00      PROA  
ATOM   1915  HB2 TYR X 813     -13.877  -7.682   4.888  1.00  0.00      PROA  
ATOM   1916  CG  TYR X 813     -13.673  -8.244   2.834  1.00  0.00      PROA  
ATOM   1917  CD1 TYR X 813     -12.892  -8.206   1.696  1.00  0.00      PROA  
ATOM   1918  HD1 TYR X 813     -11.856  -7.901   1.783  1.00  0.00      PROA  
ATOM   1919  CE1 TYR X 813     -13.395  -8.579   0.467  1.00  0.00      PROA  
ATOM   1920  HE1 TYR X 813     -12.752  -8.554  -0.401  1.00  0.00      PROA  
ATOM   1921  CZ  TYR X 813     -14.697  -8.994   0.357  1.00  0.00      PROA  
ATOM   1922  OH  TYR X 813     -15.157  -9.384  -0.880  1.00  0.00      PROA  
ATOM   1923  HH  TYR X 813     -14.510  -9.150  -1.563  1.00  0.00      PROA  
ATOM   1924  CD2 TYR X 813     -14.996  -8.658   2.712  1.00  0.00      PROA  
ATOM   1925  HD2 TYR X 813     -15.622  -8.715   3.591  1.00  0.00      PROA  
ATOM   1926  CE2 TYR X 813     -15.513  -9.034   1.476  1.00  0.00      PROA  
ATOM   1927  HE2 TYR X 813     -16.538  -9.362   1.380  1.00  0.00      PROA  
ATOM   1928  C   TYR X 813     -11.168  -8.638   5.638  1.00  0.00      PROA  
ATOM   1929  O   TYR X 813      -9.960  -8.766   5.376  1.00  0.00      PROA  
ATOM   1930  N   LEU X 814     -11.632  -8.102   6.767  1.00  0.00      PROA  
ATOM   1931  HN  LEU X 814     -12.614  -8.062   6.954  1.00  0.00      PROA  
ATOM   1932  CA  LEU X 814     -10.731  -7.613   7.787  1.00  0.00      PROA  
ATOM   1933  HA  LEU X 814     -10.218  -6.751   7.395  1.00  0.00      PROA  
ATOM   1934  CB  LEU X 814     -11.516  -7.289   9.056  1.00  0.00      PROA  
ATOM   1935  HB1 LEU X 814     -10.832  -7.103   9.910  1.00  0.00      PROA  
ATOM   1936  HB2 LEU X 814     -12.166  -8.151   9.327  1.00  0.00      PROA  
ATOM   1937  CG  LEU X 814     -12.393  -6.041   8.895  1.00  0.00      PROA  
ATOM   1938  HG  LEU X 814     -13.095  -6.208   8.049  1.00  0.00      PROA  
ATOM   1939  CD1 LEU X 814     -13.215  -5.779  10.157  1.00  0.00      PROA  
ATOM   1940 HD11 LEU X 814     -12.547  -5.613  11.028  1.00  0.00      PROA  
ATOM   1941 HD12 LEU X 814     -13.871  -6.649  10.372  1.00  0.00      PROA  
ATOM   1942 HD13 LEU X 814     -13.855  -4.879  10.029  1.00  0.00      PROA  
ATOM   1943  CD2 LEU X 814     -11.500  -4.851   8.610  1.00  0.00      PROA  
ATOM   1944 HD21 LEU X 814     -11.046  -4.913   7.607  1.00  0.00      PROA  
ATOM   1945 HD22 LEU X 814     -10.696  -4.772   9.374  1.00  0.00      PROA  
ATOM   1946 HD23 LEU X 814     -12.095  -3.911   8.652  1.00  0.00      PROA  
ATOM   1947  C   LEU X 814      -9.626  -8.633   8.067  1.00  0.00      PROA  
ATOM   1948  O   LEU X 814      -8.455  -8.350   7.842  1.00  0.00      PROA  
ATOM   1949  N   LEU X 815      -9.993  -9.826   8.521  1.00  0.00      PROA  
ATOM   1950  HN  LEU X 815     -10.961 -10.079   8.640  1.00  0.00      PROA  
ATOM   1951  CA  LEU X 815      -9.005 -10.852   8.814  1.00  0.00      PROA  
ATOM   1952  HA  LEU X 815      -8.331 -10.449   9.553  1.00  0.00      PROA  
ATOM   1953  CB  LEU X 815      -9.693 -12.096   9.384  1.00  0.00      PROA  
ATOM   1954  HB1 LEU X 815      -8.955 -12.908   9.572  1.00  0.00      PROA  
ATOM   1955  HB2 LEU X 815     -10.435 -12.472   8.643  1.00  0.00      PROA  
ATOM   1956  CG  LEU X 815     -10.426 -11.797  10.700  1.00  0.00      PROA  
ATOM   1957  HG  LEU X 815     -11.120 -10.946  10.554  1.00  0.00      PROA  
ATOM   1958  CD1 LEU X 815     -11.243 -12.995  11.118  1.00  0.00      PROA  
ATOM   1959 HD11 LEU X 815     -10.599 -13.884  11.281  1.00  0.00      PROA  
ATOM   1960 HD12 LEU X 815     -11.985 -13.244  10.329  1.00  0.00      PROA  
ATOM   1961 HD13 LEU X 815     -11.800 -12.788  12.058  1.00  0.00      PROA  
ATOM   1962  CD2 LEU X 815      -9.423 -11.414  11.790  1.00  0.00      PROA  
ATOM   1963 HD21 LEU X 815      -8.865 -10.490  11.540  1.00  0.00      PROA  
ATOM   1964 HD22 LEU X 815      -8.706 -12.244  11.961  1.00  0.00      PROA  
ATOM   1965 HD23 LEU X 815      -9.965 -11.231  12.745  1.00  0.00      PROA  
ATOM   1966  C   LEU X 815      -8.103 -11.225   7.636  1.00  0.00      PROA  
ATOM   1967  O   LEU X 815      -6.897 -11.471   7.833  1.00  0.00      PROA  
ATOM   1968  N   ASN X 816      -8.644 -11.285   6.419  1.00  0.00      PROA  
ATOM   1969  HN  ASN X 816      -9.624 -11.152   6.234  1.00  0.00      PROA  
ATOM   1970  CA  ASN X 816      -7.737 -11.591   5.324  1.00  0.00      PROA  
ATOM   1971  HA  ASN X 816      -7.165 -12.474   5.582  1.00  0.00      PROA  
ATOM   1972  CB  ASN X 816      -8.499 -11.885   4.041  1.00  0.00      PROA  
ATOM   1973  HB1 ASN X 816      -7.800 -12.072   3.198  1.00  0.00      PROA  
ATOM   1974  HB2 ASN X 816      -9.135 -11.008   3.784  1.00  0.00      PROA  
ATOM   1975  CG  ASN X 816      -9.372 -13.132   4.171  1.00  0.00      PROA  
ATOM   1976  OD1 ASN X 816      -8.980 -14.116   4.810  1.00  0.00      PROA  
ATOM   1977  ND2 ASN X 816     -10.554 -13.098   3.567  1.00  0.00      PROA  
ATOM   1978 HD21 ASN X 816     -11.024 -13.974   3.421  1.00  0.00      PROA  
ATOM   1979 HD22 ASN X 816     -10.881 -12.250   3.166  1.00  0.00      PROA  
ATOM   1980  C   ASN X 816      -6.716 -10.459   5.125  1.00  0.00      PROA  
ATOM   1981  O   ASN X 816      -5.554 -10.700   4.782  1.00  0.00      PROA  
ATOM   1982  N   TRP X 817      -7.139  -9.223   5.372  1.00  0.00      PROA  
ATOM   1983  HN  TRP X 817      -8.098  -9.024   5.614  1.00  0.00      PROA  
ATOM   1984  CA  TRP X 817      -6.221  -8.104   5.238  1.00  0.00      PROA  
ATOM   1985  HA  TRP X 817      -5.759  -8.134   4.262  1.00  0.00      PROA  
ATOM   1986  CB  TRP X 817      -6.951  -6.787   5.448  1.00  0.00      PROA  
ATOM   1987  HB1 TRP X 817      -6.223  -5.946   5.490  1.00  0.00      PROA  
ATOM   1988  HB2 TRP X 817      -7.511  -6.776   6.402  1.00  0.00      PROA  
ATOM   1989  CG  TRP X 817      -7.897  -6.489   4.328  1.00  0.00      PROA  
ATOM   1990  CD1 TRP X 817      -7.827  -6.967   3.046  1.00  0.00      PROA  
ATOM   1991  HD1 TRP X 817      -7.077  -7.655   2.675  1.00  0.00      PROA  
ATOM   1992  NE1 TRP X 817      -8.851  -6.455   2.293  1.00  0.00      PROA  
ATOM   1993  HE1 TRP X 817      -9.177  -6.740   1.409  1.00  0.00      PROA  
ATOM   1994  CE2 TRP X 817      -9.610  -5.631   3.079  1.00  0.00      PROA  
ATOM   1995  CD2 TRP X 817      -9.040  -5.631   4.374  1.00  0.00      PROA  
ATOM   1996  CE3 TRP X 817      -9.637  -4.860   5.377  1.00  0.00      PROA  
ATOM   1997  HE3 TRP X 817      -9.212  -4.829   6.368  1.00  0.00      PROA  
ATOM   1998  CZ3 TRP X 817     -10.771  -4.123   5.067  1.00  0.00      PROA  
ATOM   1999  HZ3 TRP X 817     -11.255  -3.532   5.832  1.00  0.00      PROA  
ATOM   2000  CZ2 TRP X 817     -10.749  -4.891   2.766  1.00  0.00      PROA  
ATOM   2001  HZ2 TRP X 817     -11.176  -4.914   1.775  1.00  0.00      PROA  
ATOM   2002  CH2 TRP X 817     -11.318  -4.146   3.772  1.00  0.00      PROA  
ATOM   2003  HH2 TRP X 817     -12.214  -3.571   3.577  1.00  0.00      PROA  
ATOM   2004  C   TRP X 817      -5.077  -8.232   6.228  1.00  0.00      PROA  
ATOM   2005  O   TRP X 817      -3.910  -7.954   5.905  1.00  0.00      PROA  
ATOM   2006  N   CYS X 818      -5.407  -8.662   7.438  1.00  0.00      PROA  
ATOM   2007  HN  CYS X 818      -6.365  -8.847   7.665  1.00  0.00      PROA  
ATOM   2008  CA  CYS X 818      -4.382  -8.840   8.443  1.00  0.00      PROA  
ATOM   2009  HA  CYS X 818      -3.829  -7.918   8.564  1.00  0.00      PROA  
ATOM   2010  CB  CYS X 818      -5.008  -9.257   9.760  1.00  0.00      PROA  
ATOM   2011  HB1 CYS X 818      -4.214  -9.483  10.506  1.00  0.00      PROA  
ATOM   2012  HB2 CYS X 818      -5.604 -10.188   9.632  1.00  0.00      PROA  
ATOM   2013  SG  CYS X 818      -6.028  -7.984  10.415  1.00  0.00      PROA  
ATOM   2014  HG1 CYS X 818      -6.992  -8.080   9.503  1.00  0.00      PROA  
ATOM   2015  C   CYS X 818      -3.407  -9.909   7.974  1.00  0.00      PROA  
ATOM   2016  O   CYS X 818      -2.203  -9.767   8.150  1.00  0.00      PROA  
ATOM   2017  N   VAL X 819      -3.925 -10.979   7.372  1.00  0.00      PROA  
ATOM   2018  HN  VAL X 819      -4.917 -11.085   7.275  1.00  0.00      PROA  
ATOM   2019  CA  VAL X 819      -3.065 -12.049   6.889  1.00  0.00      PROA  
ATOM   2020  HA  VAL X 819      -2.426 -12.379   7.697  1.00  0.00      PROA  
ATOM   2021  CB  VAL X 819      -3.852 -13.235   6.333  1.00  0.00      PROA  
ATOM   2022  HB  VAL X 819      -4.568 -12.887   5.549  1.00  0.00      PROA  
ATOM   2023  CG1 VAL X 819      -2.873 -14.237   5.703  1.00  0.00      PROA  
ATOM   2024 HG11 VAL X 819      -2.044 -14.454   6.405  1.00  0.00      PROA  
ATOM   2025 HG12 VAL X 819      -2.470 -13.857   4.742  1.00  0.00      PROA  
ATOM   2026 HG13 VAL X 819      -3.410 -15.187   5.488  1.00  0.00      PROA  
ATOM   2027  CG2 VAL X 819      -4.665 -13.886   7.428  1.00  0.00      PROA  
ATOM   2028 HG21 VAL X 819      -5.295 -13.161   7.976  1.00  0.00      PROA  
ATOM   2029 HG22 VAL X 819      -3.995 -14.377   8.166  1.00  0.00      PROA  
ATOM   2030 HG23 VAL X 819      -5.341 -14.661   7.005  1.00  0.00      PROA  
ATOM   2031  C   VAL X 819      -2.170 -11.557   5.766  1.00  0.00      PROA  
ATOM   2032  O   VAL X 819      -0.950 -11.783   5.787  1.00  0.00      PROA  
ATOM   2033  N   GLN X 820      -2.789 -10.911   4.777  1.00  0.00      PROA  
ATOM   2034  HN  GLN X 820      -3.783 -10.755   4.812  1.00  0.00      PROA  
ATOM   2035  CA  GLN X 820      -2.059 -10.382   3.640  1.00  0.00      PROA  
ATOM   2036  HA  GLN X 820      -1.554 -11.196   3.137  1.00  0.00      PROA  
ATOM   2037  CB  GLN X 820      -3.023  -9.717   2.669  1.00  0.00      PROA  
ATOM   2038  HB1 GLN X 820      -2.490  -8.972   2.026  1.00  0.00      PROA  
ATOM   2039  HB2 GLN X 820      -3.797  -9.157   3.243  1.00  0.00      PROA  
ATOM   2040  CG  GLN X 820      -3.653 -10.726   1.730  1.00  0.00      PROA  
ATOM   2041  HG1 GLN X 820      -4.095 -11.495   2.415  1.00  0.00      PROA  
ATOM   2042  HG2 GLN X 820      -2.937 -11.290   1.127  1.00  0.00      PROA  
ATOM   2043  CD  GLN X 820      -4.778 -10.161   0.903  1.00  0.00      PROA  
ATOM   2044  OE1 GLN X 820      -4.704  -9.041   0.372  1.00  0.00      PROA  
ATOM   2045  NE2 GLN X 820      -5.837 -10.935   0.783  1.00  0.00      PROA  
ATOM   2046 HE21 GLN X 820      -6.535 -10.650   0.116  1.00  0.00      PROA  
ATOM   2047 HE22 GLN X 820      -5.924 -11.787   1.284  1.00  0.00      PROA  
ATOM   2048  C   GLN X 820      -0.970  -9.409   4.048  1.00  0.00      PROA  
ATOM   2049  O   GLN X 820       0.177  -9.543   3.629  1.00  0.00      PROA  
ATOM   2050  N   ILE X 821      -1.325  -8.431   4.875  1.00  0.00      PROA  
ATOM   2051  HN  ILE X 821      -2.269  -8.327   5.209  1.00  0.00      PROA  
ATOM   2052  CA  ILE X 821      -0.354  -7.449   5.322  1.00  0.00      PROA  
ATOM   2053  HA  ILE X 821       0.056  -6.941   4.458  1.00  0.00      PROA  
ATOM   2054  CB  ILE X 821      -1.037  -6.419   6.236  1.00  0.00      PROA  
ATOM   2055  HB  ILE X 821      -1.575  -6.952   7.054  1.00  0.00      PROA  
ATOM   2056  CG2 ILE X 821      -0.005  -5.455   6.852  1.00  0.00      PROA  
ATOM   2057 HG21 ILE X 821       0.538  -4.904   6.053  1.00  0.00      PROA  
ATOM   2058 HG22 ILE X 821       0.746  -5.983   7.476  1.00  0.00      PROA  
ATOM   2059 HG23 ILE X 821      -0.499  -4.712   7.510  1.00  0.00      PROA  
ATOM   2060  CG1 ILE X 821      -2.059  -5.638   5.405  1.00  0.00      PROA  
ATOM   2061 HG11 ILE X 821      -2.729  -6.295   4.818  1.00  0.00      PROA  
ATOM   2062 HG12 ILE X 821      -1.485  -5.055   4.647  1.00  0.00      PROA  
ATOM   2063  CD  ILE X 821      -2.913  -4.647   6.197  1.00  0.00      PROA  
ATOM   2064  HD1 ILE X 821      -2.294  -3.864   6.681  1.00  0.00      PROA  
ATOM   2065  HD2 ILE X 821      -3.485  -5.181   6.987  1.00  0.00      PROA  
ATOM   2066  HD3 ILE X 821      -3.642  -4.144   5.528  1.00  0.00      PROA  
ATOM   2067  C   ILE X 821       0.821  -8.134   6.032  1.00  0.00      PROA  
ATOM   2068  O   ILE X 821       1.989  -7.828   5.773  1.00  0.00      PROA  
ATOM   2069  N   ALA X 822       0.514  -9.086   6.905  1.00  0.00      PROA  
ATOM   2070  HN  ALA X 822      -0.436  -9.337   7.096  1.00  0.00      PROA  
ATOM   2071  CA  ALA X 822       1.552  -9.802   7.627  1.00  0.00      PROA  
ATOM   2072  HA  ALA X 822       2.184  -9.079   8.128  1.00  0.00      PROA  
ATOM   2073  CB  ALA X 822       0.937 -10.718   8.658  1.00  0.00      PROA  
ATOM   2074  HB1 ALA X 822       0.254 -11.457   8.185  1.00  0.00      PROA  
ATOM   2075  HB2 ALA X 822       0.344 -10.131   9.390  1.00  0.00      PROA  
ATOM   2076  HB3 ALA X 822       1.720 -11.270   9.227  1.00  0.00      PROA  
ATOM   2077  C   ALA X 822       2.448 -10.590   6.671  1.00  0.00      PROA  
ATOM   2078  O   ALA X 822       3.640 -10.741   6.934  1.00  0.00      PROA  
ATOM   2079  N   LYS X 823       1.887 -11.096   5.572  1.00  0.00      PROA  
ATOM   2080  HN  LYS X 823       0.905 -10.991   5.401  1.00  0.00      PROA  
ATOM   2081  CA  LYS X 823       2.697 -11.831   4.585  1.00  0.00      PROA  
ATOM   2082  HA  LYS X 823       3.270 -12.599   5.071  1.00  0.00      PROA  
ATOM   2083  CB  LYS X 823       1.821 -12.428   3.495  1.00  0.00      PROA  
ATOM   2084  HB1 LYS X 823       2.465 -12.747   2.637  1.00  0.00      PROA  
ATOM   2085  HB2 LYS X 823       1.109 -11.676   3.091  1.00  0.00      PROA  
ATOM   2086  CG  LYS X 823       1.096 -13.626   3.969  1.00  0.00      PROA  
ATOM   2087  HG1 LYS X 823       0.379 -13.380   4.779  1.00  0.00      PROA  
ATOM   2088  HG2 LYS X 823       1.859 -14.310   4.406  1.00  0.00      PROA  
ATOM   2089  CD  LYS X 823       0.433 -14.383   2.867  1.00  0.00      PROA  
ATOM   2090  HD1 LYS X 823       1.190 -14.694   2.110  1.00  0.00      PROA  
ATOM   2091  HD2 LYS X 823      -0.306 -13.724   2.351  1.00  0.00      PROA  
ATOM   2092  CE  LYS X 823      -0.268 -15.598   3.469  1.00  0.00      PROA  
ATOM   2093  HE1 LYS X 823      -1.054 -15.299   4.182  1.00  0.00      PROA  
ATOM   2094  HE2 LYS X 823       0.474 -16.223   4.015  1.00  0.00      PROA  
ATOM   2095  NZ  LYS X 823      -0.876 -16.439   2.433  1.00  0.00      PROA  
ATOM   2096  HZ1 LYS X 823      -0.155 -16.719   1.725  1.00  0.00      PROA  
ATOM   2097  HZ2 LYS X 823      -1.578 -15.877   1.902  1.00  0.00      PROA  
ATOM   2098  HZ3 LYS X 823      -1.354 -17.289   2.785  1.00  0.00      PROA  
ATOM   2099  C   LYS X 823       3.713 -10.895   3.934  1.00  0.00      PROA  
ATOM   2100  O   LYS X 823       4.888 -11.236   3.787  1.00  0.00      PROA  
ATOM   2101  N   GLY X 824       3.242  -9.720   3.530  1.00  0.00      PROA  
ATOM   2102  HN  GLY X 824       2.276  -9.481   3.672  1.00  0.00      PROA  
ATOM   2103  CA  GLY X 824       4.125  -8.752   2.929  1.00  0.00      PROA  
ATOM   2104  HA1 GLY X 824       3.524  -7.905   2.661  1.00  0.00      PROA  
ATOM   2105  HA2 GLY X 824       4.610  -9.200   2.071  1.00  0.00      PROA  
ATOM   2106  C   GLY X 824       5.218  -8.362   3.909  1.00  0.00      PROA  
ATOM   2107  O   GLY X 824       6.390  -8.221   3.537  1.00  0.00      PROA  
ATOM   2108  N   MET X 825       4.842  -8.183   5.168  1.00  0.00      PROA  
ATOM   2109  HN  MET X 825       3.878  -8.220   5.438  1.00  0.00      PROA  
ATOM   2110  CA  MET X 825       5.813  -7.795   6.186  1.00  0.00      PROA  
ATOM   2111  HA  MET X 825       6.387  -6.958   5.818  1.00  0.00      PROA  
ATOM   2112  CB  MET X 825       5.110  -7.481   7.507  1.00  0.00      PROA  
ATOM   2113  HB1 MET X 825       5.912  -7.300   8.255  1.00  0.00      PROA  
ATOM   2114  HB2 MET X 825       4.496  -8.342   7.842  1.00  0.00      PROA  
ATOM   2115  CG  MET X 825       4.282  -6.229   7.409  1.00  0.00      PROA  
ATOM   2116  HG1 MET X 825       3.932  -5.938   8.424  1.00  0.00      PROA  
ATOM   2117  HG2 MET X 825       3.371  -6.392   6.819  1.00  0.00      PROA  
ATOM   2118  SD  MET X 825       5.210  -4.857   6.644  1.00  0.00      PROA  
ATOM   2119  CE  MET X 825       6.040  -4.237   8.010  1.00  0.00      PROA  
ATOM   2120  HE1 MET X 825       7.083  -4.622   8.050  1.00  0.00      PROA  
ATOM   2121  HE2 MET X 825       5.556  -4.526   8.965  1.00  0.00      PROA  
ATOM   2122  HE3 MET X 825       6.099  -3.129   7.983  1.00  0.00      PROA  
ATOM   2123  C   MET X 825       6.856  -8.882   6.386  1.00  0.00      PROA  
ATOM   2124  O   MET X 825       8.044  -8.599   6.507  1.00  0.00      PROA  
ATOM   2125  N   ASN X 826       6.408 -10.130   6.407  1.00  0.00      PROA  
ATOM   2126  HN  ASN X 826       5.422 -10.308   6.387  1.00  0.00      PROA  
ATOM   2127  CA  ASN X 826       7.312 -11.265   6.587  1.00  0.00      PROA  
ATOM   2128  HA  ASN X 826       7.906 -11.105   7.481  1.00  0.00      PROA  
ATOM   2129  CB  ASN X 826       6.519 -12.565   6.659  1.00  0.00      PROA  
ATOM   2130  HB1 ASN X 826       6.005 -12.773   5.700  1.00  0.00      PROA  
ATOM   2131  HB2 ASN X 826       5.729 -12.425   7.431  1.00  0.00      PROA  
ATOM   2132  CG  ASN X 826       7.353 -13.734   7.131  1.00  0.00      PROA  
ATOM   2133  OD1 ASN X 826       7.858 -13.743   8.264  1.00  0.00      PROA  
ATOM   2134  ND2 ASN X 826       7.482 -14.745   6.279  1.00  0.00      PROA  
ATOM   2135 HD21 ASN X 826       8.239 -15.350   6.522  1.00  0.00      PROA  
ATOM   2136 HD22 ASN X 826       7.387 -14.541   5.311  1.00  0.00      PROA  
ATOM   2137  C   ASN X 826       8.251 -11.326   5.396  1.00  0.00      PROA  
ATOM   2138  O   ASN X 826       9.398 -11.736   5.530  1.00  0.00      PROA  
ATOM   2139  N   TYR X 827       7.751 -10.926   4.230  1.00  0.00      PROA  
ATOM   2140  HN  TYR X 827       6.801 -10.620   4.156  1.00  0.00      PROA  
ATOM   2141  CA  TYR X 827       8.563 -10.930   3.029  1.00  0.00      PROA  
ATOM   2142  HA  TYR X 827       9.017 -11.906   2.903  1.00  0.00      PROA  
ATOM   2143  CB  TYR X 827       7.772 -10.513   1.801  1.00  0.00      PROA  
ATOM   2144  HB1 TYR X 827       7.254  -9.546   1.909  1.00  0.00      PROA  
ATOM   2145  HB2 TYR X 827       6.991 -11.279   1.602  1.00  0.00      PROA  
ATOM   2146  CG  TYR X 827       8.664 -10.401   0.595  1.00  0.00      PROA  
ATOM   2147  CD1 TYR X 827       8.966 -11.523  -0.168  1.00  0.00      PROA  
ATOM   2148  HD1 TYR X 827       8.582 -12.488   0.135  1.00  0.00      PROA  
ATOM   2149  CE1 TYR X 827       9.820 -11.433  -1.266  1.00  0.00      PROA  
ATOM   2150  HE1 TYR X 827      10.078 -12.297  -1.851  1.00  0.00      PROA  
ATOM   2151  CZ  TYR X 827      10.388 -10.206  -1.604  1.00  0.00      PROA  
ATOM   2152  OH  TYR X 827      11.258 -10.132  -2.666  1.00  0.00      PROA  
ATOM   2153  HH  TYR X 827      11.171 -10.973  -3.141  1.00  0.00      PROA  
ATOM   2154  CD2 TYR X 827       9.239  -9.179   0.238  1.00  0.00      PROA  
ATOM   2155  HD2 TYR X 827       9.019  -8.297   0.825  1.00  0.00      PROA  
ATOM   2156  CE2 TYR X 827      10.103  -9.076  -0.861  1.00  0.00      PROA  
ATOM   2157  HE2 TYR X 827      10.532  -8.125  -1.115  1.00  0.00      PROA  
ATOM   2158  C   TYR X 827       9.677  -9.927   3.214  1.00  0.00      PROA  
ATOM   2159  O   TYR X 827      10.846 -10.234   2.977  1.00  0.00      PROA  
ATOM   2160  N   LEU X 828       9.305  -8.715   3.604  1.00  0.00      PROA  
ATOM   2161  HN  LEU X 828       8.348  -8.497   3.800  1.00  0.00      PROA  
ATOM   2162  CA  LEU X 828      10.302  -7.689   3.833  1.00  0.00      PROA  
ATOM   2163  HA  LEU X 828      10.854  -7.516   2.921  1.00  0.00      PROA  
ATOM   2164  CB  LEU X 828       9.636  -6.399   4.314  1.00  0.00      PROA  
ATOM   2165  HB1 LEU X 828      10.430  -5.658   4.567  1.00  0.00      PROA  
ATOM   2166  HB2 LEU X 828       9.106  -6.624   5.271  1.00  0.00      PROA  
ATOM   2167  CG  LEU X 828       8.631  -5.679   3.409  1.00  0.00      PROA  
ATOM   2168  HG  LEU X 828       7.836  -6.388   3.095  1.00  0.00      PROA  
ATOM   2169  CD1 LEU X 828       7.975  -4.529   4.183  1.00  0.00      PROA  
ATOM   2170 HD11 LEU X 828       8.740  -3.748   4.374  1.00  0.00      PROA  
ATOM   2171 HD12 LEU X 828       7.588  -4.890   5.157  1.00  0.00      PROA  
ATOM   2172 HD13 LEU X 828       7.141  -4.084   3.601  1.00  0.00      PROA  
ATOM   2173  CD2 LEU X 828       9.329  -5.143   2.173  1.00  0.00      PROA  
ATOM   2174 HD21 LEU X 828       9.790  -5.965   1.587  1.00  0.00      PROA  
ATOM   2175 HD22 LEU X 828      10.126  -4.427   2.465  1.00  0.00      PROA  
ATOM   2176 HD23 LEU X 828       8.606  -4.608   1.520  1.00  0.00      PROA  
ATOM   2177  C   LEU X 828      11.301  -8.181   4.886  1.00  0.00      PROA  
ATOM   2178  O   LEU X 828      12.494  -7.951   4.774  1.00  0.00      PROA  
ATOM   2179  N   GLU X 829      10.820  -8.878   5.909  1.00  0.00      PROA  
ATOM   2180  HN  GLU X 829       9.838  -9.009   6.059  1.00  0.00      PROA  
ATOM   2181  CA  GLU X 829      11.727  -9.356   6.943  1.00  0.00      PROA  
ATOM   2182  HA  GLU X 829      12.279  -8.520   7.332  1.00  0.00      PROA  
ATOM   2183  CB  GLU X 829      10.957 -10.014   8.093  1.00  0.00      PROA  
ATOM   2184  HB1 GLU X 829      10.393 -10.906   7.745  1.00  0.00      PROA  
ATOM   2185  HB2 GLU X 829      10.210  -9.269   8.458  1.00  0.00      PROA  
ATOM   2186  CG  GLU X 829      11.880 -10.399   9.242  1.00  0.00      PROA  
ATOM   2187  HG1 GLU X 829      12.570  -9.581   9.460  1.00  0.00      PROA  
ATOM   2188  HG2 GLU X 829      12.500 -11.276   8.950  1.00  0.00      PROA  
ATOM   2189  CD  GLU X 829      11.172 -10.776  10.517  1.00  0.00      PROA  
ATOM   2190  OE1 GLU X 829      11.885 -11.162  11.462  1.00  0.00      PROA  
ATOM   2191  OE2 GLU X 829       9.924 -10.691  10.591  1.00  0.00      PROA  
ATOM   2192  C   GLU X 829      12.749 -10.340   6.381  1.00  0.00      PROA  
ATOM   2193  O   GLU X 829      13.903 -10.372   6.819  1.00  0.00      PROA  
ATOM   2194  N   ASP X 830      12.322 -11.154   5.423  1.00  0.00      PROA  
ATOM   2195  HN  ASP X 830      11.343 -11.237   5.230  1.00  0.00      PROA  
ATOM   2196  CA  ASP X 830      13.216 -12.110   4.782  1.00  0.00      PROA  
ATOM   2197  HA  ASP X 830      13.731 -12.683   5.543  1.00  0.00      PROA  
ATOM   2198  CB  ASP X 830      12.443 -13.001   3.816  1.00  0.00      PROA  
ATOM   2199  HB1 ASP X 830      13.125 -13.496   3.091  1.00  0.00      PROA  
ATOM   2200  HB2 ASP X 830      11.690 -12.427   3.246  1.00  0.00      PROA  
ATOM   2201  CG  ASP X 830      11.734 -14.126   4.516  1.00  0.00      PROA  
ATOM   2202  OD1 ASP X 830      10.913 -14.813   3.854  1.00  0.00      PROA  
ATOM   2203  OD2 ASP X 830      12.011 -14.316   5.724  1.00  0.00      PROA  
ATOM   2204  C   ASP X 830      14.286 -11.361   3.997  1.00  0.00      PROA  
ATOM   2205  O   ASP X 830      15.452 -11.730   3.996  1.00  0.00      PROA  
ATOM   2206  N   ARG X 831      13.875 -10.299   3.329  1.00  0.00      PROA  
ATOM   2207  HN  ARG X 831      12.912 -10.028   3.406  1.00  0.00      PROA  
ATOM   2208  CA  ARG X 831      14.779  -9.496   2.525  1.00  0.00      PROA  
ATOM   2209  HA  ARG X 831      15.548 -10.119   2.090  1.00  0.00      PROA  
ATOM   2210  CB  ARG X 831      13.987  -8.760   1.426  1.00  0.00      PROA  
ATOM   2211  HB1 ARG X 831      14.649  -8.093   0.843  1.00  0.00      PROA  
ATOM   2212  HB2 ARG X 831      13.269  -8.085   1.956  1.00  0.00      PROA  
ATOM   2213  CG  ARG X 831      13.100  -9.695   0.546  1.00  0.00      PROA  
ATOM   2214  HG1 ARG X 831      12.477  -9.048  -0.084  1.00  0.00      PROA  
ATOM   2215  HG2 ARG X 831      12.390 -10.268   1.179  1.00  0.00      PROA  
ATOM   2216  CD  ARG X 831      13.943 -10.704  -0.214  1.00  0.00      PROA  
ATOM   2217  HD1 ARG X 831      13.370 -11.217  -1.019  1.00  0.00      PROA  
ATOM   2218  HD2 ARG X 831      14.318 -11.484   0.492  1.00  0.00      PROA  
ATOM   2219  NE  ARG X 831      15.105 -10.016  -0.769  1.00  0.00      PROA  
ATOM   2220  HE  ARG X 831      16.007 -10.351  -0.486  1.00  0.00      PROA  
ATOM   2221  CZ  ARG X 831      15.028  -8.986  -1.613  1.00  0.00      PROA  
ATOM   2222  NH1 ARG X 831      13.844  -8.537  -2.009  1.00  0.00      PROA  
ATOM   2223 HH11 ARG X 831      13.051  -9.106  -1.816  1.00  0.00      PROA  
ATOM   2224 HH12 ARG X 831      13.814  -7.792  -2.684  1.00  0.00      PROA  
ATOM   2225  NH2 ARG X 831      16.128  -8.369  -2.018  1.00  0.00      PROA  
ATOM   2226 HH21 ARG X 831      17.025  -8.726  -1.761  1.00  0.00      PROA  
ATOM   2227 HH22 ARG X 831      16.049  -7.644  -2.695  1.00  0.00      PROA  
ATOM   2228  C   ARG X 831      15.459  -8.509   3.459  1.00  0.00      PROA  
ATOM   2229  O   ARG X 831      15.871  -7.426   3.062  1.00  0.00      PROA  
ATOM   2230  N   ARG X 832      15.549  -8.904   4.718  1.00  0.00      PROA  
ATOM   2231  HN  ARG X 832      15.149  -9.763   5.031  1.00  0.00      PROA  
ATOM   2232  CA  ARG X 832      16.168  -8.086   5.742  1.00  0.00      PROA  
ATOM   2233  HA  ARG X 832      15.760  -8.406   6.692  1.00  0.00      PROA  
ATOM   2234  CB  ARG X 832      17.682  -8.296   5.716  1.00  0.00      PROA  
ATOM   2235  HB1 ARG X 832      18.203  -8.114   6.592  1.00  0.00      PROA  
ATOM   2236  HB2 ARG X 832      18.143  -7.771   4.845  1.00  0.00      PROA  
ATOM   2237  CG  ARG X 832      18.139  -9.757   5.697  1.00  0.00      PROA  
ATOM   2238  HG1 ARG X 832      17.864 -10.194   4.709  1.00  0.00      PROA  
ATOM   2239  HG2 ARG X 832      17.619 -10.341   6.492  1.00  0.00      PROA  
ATOM   2240  CD  ARG X 832      19.648  -9.841   5.899  1.00  0.00      PROA  
ATOM   2241  HD1 ARG X 832      19.931  -9.817   6.946  1.00  0.00      PROA  
ATOM   2242  HD2 ARG X 832      20.100  -8.961   5.385  1.00  0.00      PROA  
ATOM   2243  NE  ARG X 832      20.231 -11.057   5.338  1.00  0.00      PROA  
ATOM   2244  HE  ARG X 832      19.606 -11.706   4.919  1.00  0.00      PROA  
ATOM   2245  CZ  ARG X 832      21.541 -11.276   5.247  1.00  0.00      PROA  
ATOM   2246  NH1 ARG X 832      21.995 -12.407   4.719  1.00  0.00      PROA  
ATOM   2247 HH11 ARG X 832      21.333 -12.924   4.184  1.00  0.00      PROA  
ATOM   2248 HH12 ARG X 832      22.962 -12.536   4.609  1.00  0.00      PROA  
ATOM   2249  NH2 ARG X 832      22.401 -10.363   5.684  1.00  0.00      PROA  
ATOM   2250 HH21 ARG X 832      23.362 -10.553   5.727  1.00  0.00      PROA  
ATOM   2251 HH22 ARG X 832      21.994  -9.477   5.894  1.00  0.00      PROA  
ATOM   2252  C   ARG X 832      15.841  -6.599   5.569  1.00  0.00      PROA  
ATOM   2253  O   ARG X 832      16.665  -5.737   5.828  1.00  0.00      PROA  
ATOM   2254  N   LEU X 833      14.622  -6.294   5.150  1.00  0.00      PROA  
ATOM   2255  HN  LEU X 833      13.930  -7.007   4.983  1.00  0.00      PROA  
ATOM   2256  CA  LEU X 833      14.237  -4.908   4.947  1.00  0.00      PROA  
ATOM   2257  HA  LEU X 833      15.103  -4.275   5.041  1.00  0.00      PROA  
ATOM   2258  CB  LEU X 833      13.634  -4.734   3.552  1.00  0.00      PROA  
ATOM   2259  HB1 LEU X 833      12.578  -5.079   3.533  1.00  0.00      PROA  
ATOM   2260  HB2 LEU X 833      14.196  -5.388   2.846  1.00  0.00      PROA  
ATOM   2261  CG  LEU X 833      13.757  -3.288   3.070  1.00  0.00      PROA  
ATOM   2262  HG  LEU X 833      13.323  -2.594   3.830  1.00  0.00      PROA  
ATOM   2263  CD1 LEU X 833      15.240  -2.973   2.882  1.00  0.00      PROA  
ATOM   2264 HD11 LEU X 833      15.790  -3.871   2.531  1.00  0.00      PROA  
ATOM   2265 HD12 LEU X 833      15.666  -2.609   3.820  1.00  0.00      PROA  
ATOM   2266 HD13 LEU X 833      15.370  -2.169   2.126  1.00  0.00      PROA  
ATOM   2267  CD2 LEU X 833      12.997  -3.075   1.770  1.00  0.00      PROA  
ATOM   2268 HD21 LEU X 833      11.919  -3.304   1.894  1.00  0.00      PROA  
ATOM   2269 HD22 LEU X 833      13.411  -3.707   0.956  1.00  0.00      PROA  
ATOM   2270 HD23 LEU X 833      13.099  -2.007   1.498  1.00  0.00      PROA  
ATOM   2271  C   LEU X 833      13.245  -4.420   6.002  1.00  0.00      PROA  
ATOM   2272  O   LEU X 833      12.221  -5.044   6.231  1.00  0.00      PROA  
ATOM   2273  N   VAL X 834      13.551  -3.289   6.631  1.00  0.00      PROA  
ATOM   2274  HN  VAL X 834      14.379  -2.773   6.408  1.00  0.00      PROA  
ATOM   2275  CA  VAL X 834      12.697  -2.726   7.657  1.00  0.00      PROA  
ATOM   2276  HA  VAL X 834      12.039  -3.492   8.054  1.00  0.00      PROA  
ATOM   2277  CB  VAL X 834      13.554  -2.266   8.854  1.00  0.00      PROA  
ATOM   2278  HB  VAL X 834      14.364  -1.593   8.486  1.00  0.00      PROA  
ATOM   2279  CG1 VAL X 834      12.697  -1.514   9.894  1.00  0.00      PROA  
ATOM   2280 HG11 VAL X 834      11.617  -1.521   9.706  1.00  0.00      PROA  
ATOM   2281 HG12 VAL X 834      12.886  -0.520   9.468  1.00  0.00      PROA  
ATOM   2282 HG13 VAL X 834      13.000  -1.095  10.861  1.00  0.00      PROA  
ATOM   2283  CG2 VAL X 834      14.195  -3.469   9.492  1.00  0.00      PROA  
ATOM   2284 HG21 VAL X 834      14.337  -4.139   8.612  1.00  0.00      PROA  
ATOM   2285 HG22 VAL X 834      13.593  -4.353   9.795  1.00  0.00      PROA  
ATOM   2286 HG23 VAL X 834      15.310  -3.478   9.397  1.00  0.00      PROA  
ATOM   2287  C   VAL X 834      11.770  -1.566   7.250  1.00  0.00      PROA  
ATOM   2288  O   VAL X 834      12.166  -0.416   7.307  1.00  0.00      PROA  
ATOM   2289  N   HSD X 835      10.531  -1.866   6.852  1.00  0.00      PROA  
ATOM   2290  HN  HSD X 835      10.177  -2.779   7.064  1.00  0.00      PROA  
ATOM   2291  CA  HSD X 835       9.565  -0.817   6.495  1.00  0.00      PROA  
ATOM   2292  HA  HSD X 835       9.899  -0.266   5.630  1.00  0.00      PROA  
ATOM   2293  CB  HSD X 835       8.137  -1.390   6.372  1.00  0.00      PROA  
ATOM   2294  HB1 HSD X 835       7.783  -1.780   7.355  1.00  0.00      PROA  
ATOM   2295  HB2 HSD X 835       8.175  -2.258   5.690  1.00  0.00      PROA  
ATOM   2296  ND1 HSD X 835       6.879   0.803   6.364  1.00  0.00      PROA  
ATOM   2297  HD1 HSD X 835       6.863   0.868   7.366  1.00  0.00      PROA  
ATOM   2298  CG  HSD X 835       7.148  -0.424   5.796  1.00  0.00      PROA  
ATOM   2299  CE1 HSD X 835       6.033   1.470   5.593  1.00  0.00      PROA  
ATOM   2300  HE1 HSD X 835       5.682   2.495   5.718  1.00  0.00      PROA  
ATOM   2301  NE2 HSD X 835       5.736   0.716   4.548  1.00  0.00      PROA  
ATOM   2302  CD2 HSD X 835       6.414  -0.476   4.655  1.00  0.00      PROA  
ATOM   2303  HD2 HSD X 835       6.327  -1.252   3.908  1.00  0.00      PROA  
ATOM   2304  C   HSD X 835       9.622   0.015   7.737  1.00  0.00      PROA  
ATOM   2305  O   HSD X 835       9.668  -0.555   8.825  1.00  0.00      PROA  
ATOM   2306  N   ARG X 836       9.635   1.331   7.655  1.00  0.00      PROA  
ATOM   2307  HN  ARG X 836       9.611   1.822   6.793  1.00  0.00      PROA  
ATOM   2308  CA  ARG X 836       9.685   2.024   8.944  1.00  0.00      PROA  
ATOM   2309  HA  ARG X 836       9.568   1.376   9.807  1.00  0.00      PROA  
ATOM   2310  CB  ARG X 836      11.021   2.749   9.147  1.00  0.00      PROA  
ATOM   2311  HB1 ARG X 836      10.995   3.400  10.047  1.00  0.00      PROA  
ATOM   2312  HB2 ARG X 836      11.160   3.395   8.253  1.00  0.00      PROA  
ATOM   2313  CG  ARG X 836      12.223   1.800   9.291  1.00  0.00      PROA  
ATOM   2314  HG1 ARG X 836      11.851   0.955   8.780  1.00  0.00      PROA  
ATOM   2315  HG2 ARG X 836      12.369   1.423  10.318  1.00  0.00      PROA  
ATOM   2316  CD  ARG X 836      13.522   2.389   8.702  1.00  0.00      PROA  
ATOM   2317  HD1 ARG X 836      13.357   2.802   7.686  1.00  0.00      PROA  
ATOM   2318  HD2 ARG X 836      14.182   1.501   8.597  1.00  0.00      PROA  
ATOM   2319  NE  ARG X 836      14.200   3.324   9.601  1.00  0.00      PROA  
ATOM   2320  HE  ARG X 836      14.872   2.934  10.252  1.00  0.00      PROA  
ATOM   2321  CZ  ARG X 836      14.049   4.646   9.586  1.00  0.00      PROA  
ATOM   2322  NH1 ARG X 836      13.232   5.224   8.711  1.00  0.00      PROA  
ATOM   2323 HH11 ARG X 836      12.827   4.592   8.044  1.00  0.00      PROA  
ATOM   2324 HH12 ARG X 836      13.466   6.128   8.391  1.00  0.00      PROA  
ATOM   2325  NH2 ARG X 836      14.720   5.395  10.449  1.00  0.00      PROA  
ATOM   2326 HH21 ARG X 836      14.528   6.362  10.485  1.00  0.00      PROA  
ATOM   2327 HH22 ARG X 836      15.227   4.879  11.138  1.00  0.00      PROA  
ATOM   2328  C   ARG X 836       8.537   2.977   9.094  1.00  0.00      PROA  
ATOM   2329  O   ARG X 836       8.619   3.937   9.866  1.00  0.00      PROA  
ATOM   2330  N   ASP X 837       7.463   2.697   8.354  1.00  0.00      PROA  
ATOM   2331  HN  ASP X 837       7.547   2.025   7.635  1.00  0.00      PROA  
ATOM   2332  CA  ASP X 837       6.272   3.530   8.400  1.00  0.00      PROA  
ATOM   2333  HA  ASP X 837       6.102   3.844   9.424  1.00  0.00      PROA  
ATOM   2334  CB  ASP X 837       6.434   4.759   7.499  1.00  0.00      PROA  
ATOM   2335  HB1 ASP X 837       6.544   4.471   6.430  1.00  0.00      PROA  
ATOM   2336  HB2 ASP X 837       7.341   5.320   7.797  1.00  0.00      PROA  
ATOM   2337  CG  ASP X 837       5.278   5.726   7.612  1.00  0.00      PROA  
ATOM   2338  OD1 ASP X 837       4.763   5.883   8.736  1.00  0.00      PROA  
ATOM   2339  OD2 ASP X 837       4.883   6.341   6.594  1.00  0.00      PROA  
ATOM   2340  C   ASP X 837       5.038   2.726   7.997  1.00  0.00      PROA  
ATOM   2341  O   ASP X 837       4.266   3.142   7.127  1.00  0.00      PROA  
ATOM   2342  N   LEU X 838       4.873   1.565   8.630  1.00  0.00      PROA  
ATOM   2343  HN  LEU X 838       5.467   1.299   9.385  1.00  0.00      PROA  
ATOM   2344  CA  LEU X 838       3.729   0.709   8.362  1.00  0.00      PROA  
ATOM   2345  HA  LEU X 838       3.569   0.690   7.290  1.00  0.00      PROA  
ATOM   2346  CB  LEU X 838       3.978  -0.701   8.885  1.00  0.00      PROA  
ATOM   2347  HB1 LEU X 838       4.311  -0.671   9.943  1.00  0.00      PROA  
ATOM   2348  HB2 LEU X 838       4.817  -1.135   8.293  1.00  0.00      PROA  
ATOM   2349  CG  LEU X 838       2.768  -1.635   8.763  1.00  0.00      PROA  
ATOM   2350  HG  LEU X 838       2.014  -1.362   9.539  1.00  0.00      PROA  
ATOM   2351  CD1 LEU X 838       2.164  -1.499   7.392  1.00  0.00      PROA  
ATOM   2352 HD11 LEU X 838       2.942  -1.329   6.614  1.00  0.00      PROA  
ATOM   2353 HD12 LEU X 838       1.390  -0.714   7.323  1.00  0.00      PROA  
ATOM   2354 HD13 LEU X 838       1.645  -2.447   7.123  1.00  0.00      PROA  
ATOM   2355  CD2 LEU X 838       3.183  -3.071   9.008  1.00  0.00      PROA  
ATOM   2356 HD21 LEU X 838       3.918  -3.152   9.838  1.00  0.00      PROA  
ATOM   2357 HD22 LEU X 838       3.605  -3.464   8.075  1.00  0.00      PROA  
ATOM   2358 HD23 LEU X 838       2.296  -3.691   9.254  1.00  0.00      PROA  
ATOM   2359  C   LEU X 838       2.475   1.273   9.026  1.00  0.00      PROA  
ATOM   2360  O   LEU X 838       2.420   1.456  10.244  1.00  0.00      PROA  
ATOM   2361  N   ALA X 839       1.465   1.553   8.211  1.00  0.00      PROA  
ATOM   2362  HN  ALA X 839       1.516   1.394   7.230  1.00  0.00      PROA  
ATOM   2363  CA  ALA X 839       0.224   2.087   8.723  1.00  0.00      PROA  
ATOM   2364  HA  ALA X 839      -0.068   1.550   9.615  1.00  0.00      PROA  
ATOM   2365  CB  ALA X 839       0.370   3.567   9.023  1.00  0.00      PROA  
ATOM   2366  HB1 ALA X 839       0.710   4.117   8.118  1.00  0.00      PROA  
ATOM   2367  HB2 ALA X 839       1.147   3.714   9.807  1.00  0.00      PROA  
ATOM   2368  HB3 ALA X 839      -0.581   4.007   9.391  1.00  0.00      PROA  
ATOM   2369  C   ALA X 839      -0.853   1.871   7.685  1.00  0.00      PROA  
ATOM   2370  O   ALA X 839      -0.570   1.596   6.529  1.00  0.00      PROA  
ATOM   2371  N   ALA X 840      -2.101   1.992   8.107  1.00  0.00      PROA  
ATOM   2372  HN  ALA X 840      -2.349   2.172   9.074  1.00  0.00      PROA  
ATOM   2373  CA  ALA X 840      -3.214   1.811   7.202  1.00  0.00      PROA  
ATOM   2374  HA  ALA X 840      -3.197   0.790   6.844  1.00  0.00      PROA  
ATOM   2375  CB  ALA X 840      -4.525   2.068   7.940  1.00  0.00      PROA  
ATOM   2376  HB1 ALA X 840      -4.554   3.100   8.353  1.00  0.00      PROA  
ATOM   2377  HB2 ALA X 840      -4.613   1.366   8.798  1.00  0.00      PROA  
ATOM   2378  HB3 ALA X 840      -5.402   1.915   7.277  1.00  0.00      PROA  
ATOM   2379  C   ALA X 840      -3.089   2.717   5.982  1.00  0.00      PROA  
ATOM   2380  O   ALA X 840      -3.522   2.324   4.882  1.00  0.00      PROA  
ATOM   2381  N   ARG X 841      -2.498   3.909   6.153  1.00  0.00      PROA  
ATOM   2382  HN  ARG X 841      -2.177   4.172   7.055  1.00  0.00      PROA  
ATOM   2383  CA  ARG X 841      -2.330   4.838   5.004  1.00  0.00      PROA  
ATOM   2384  HA  ARG X 841      -3.285   4.939   4.506  1.00  0.00      PROA  
ATOM   2385  CB  ARG X 841      -1.830   6.236   5.413  1.00  0.00      PROA  
ATOM   2386  HB1 ARG X 841      -2.592   6.672   6.099  1.00  0.00      PROA  
ATOM   2387  HB2 ARG X 841      -1.797   6.890   4.510  1.00  0.00      PROA  
ATOM   2388  CG  ARG X 841      -0.487   6.232   6.083  1.00  0.00      PROA  
ATOM   2389  HG1 ARG X 841       0.294   5.778   5.429  1.00  0.00      PROA  
ATOM   2390  HG2 ARG X 841      -0.561   5.583   6.984  1.00  0.00      PROA  
ATOM   2391  CD  ARG X 841       0.019   7.624   6.435  1.00  0.00      PROA  
ATOM   2392  HD1 ARG X 841      -0.786   8.318   6.754  1.00  0.00      PROA  
ATOM   2393  HD2 ARG X 841       0.512   8.080   5.543  1.00  0.00      PROA  
ATOM   2394  NE  ARG X 841       1.008   7.467   7.504  1.00  0.00      PROA  
ATOM   2395  HE  ARG X 841       1.991   7.500   7.283  1.00  0.00      PROA  
ATOM   2396  CZ  ARG X 841       0.666   7.323   8.791  1.00  0.00      PROA  
ATOM   2397  NH1 ARG X 841      -0.626   7.339   9.126  1.00  0.00      PROA  
ATOM   2398 HH11 ARG X 841      -1.260   7.339   8.363  1.00  0.00      PROA  
ATOM   2399 HH12 ARG X 841      -0.890   6.969  10.012  1.00  0.00      PROA  
ATOM   2400  NH2 ARG X 841       1.584   7.123   9.744  1.00  0.00      PROA  
ATOM   2401 HH21 ARG X 841       2.500   6.865   9.405  1.00  0.00      PROA  
ATOM   2402 HH22 ARG X 841       1.282   6.735  10.603  1.00  0.00      PROA  
ATOM   2403  C   ARG X 841      -1.359   4.265   3.979  1.00  0.00      PROA  
ATOM   2404  O   ARG X 841      -1.460   4.581   2.799  1.00  0.00      PROA  
ATOM   2405  N   ASN X 842      -0.430   3.416   4.412  1.00  0.00      PROA  
ATOM   2406  HN  ASN X 842      -0.421   3.049   5.342  1.00  0.00      PROA  
ATOM   2407  CA  ASN X 842       0.501   2.836   3.460  1.00  0.00      PROA  
ATOM   2408  HA  ASN X 842       0.496   3.407   2.539  1.00  0.00      PROA  
ATOM   2409  CB  ASN X 842       1.927   2.942   3.971  1.00  0.00      PROA  
ATOM   2410  HB1 ASN X 842       2.647   2.486   3.257  1.00  0.00      PROA  
ATOM   2411  HB2 ASN X 842       2.025   2.398   4.934  1.00  0.00      PROA  
ATOM   2412  CG  ASN X 842       2.366   4.380   4.128  1.00  0.00      PROA  
ATOM   2413  OD1 ASN X 842       1.999   5.259   3.315  1.00  0.00      PROA  
ATOM   2414  ND2 ASN X 842       3.165   4.639   5.172  1.00  0.00      PROA  
ATOM   2415 HD21 ASN X 842       3.707   5.482   5.188  1.00  0.00      PROA  
ATOM   2416 HD22 ASN X 842       3.480   3.908   5.781  1.00  0.00      PROA  
ATOM   2417  C   ASN X 842       0.219   1.409   2.990  1.00  0.00      PROA  
ATOM   2418  O   ASN X 842       1.136   0.642   2.676  1.00  0.00      PROA  
ATOM   2419  N   VAL X 843      -1.055   1.049   2.943  1.00  0.00      PROA  
ATOM   2420  HN  VAL X 843      -1.787   1.661   3.238  1.00  0.00      PROA  
ATOM   2421  CA  VAL X 843      -1.422  -0.256   2.421  1.00  0.00      PROA  
ATOM   2422  HA  VAL X 843      -0.578  -0.796   2.017  1.00  0.00      PROA  
ATOM   2423  CB  VAL X 843      -2.163  -1.130   3.465  1.00  0.00      PROA  
ATOM   2424  HB  VAL X 843      -3.036  -0.564   3.867  1.00  0.00      PROA  
ATOM   2425  CG1 VAL X 843      -2.635  -2.420   2.817  1.00  0.00      PROA  
ATOM   2426 HG11 VAL X 843      -1.802  -2.922   2.280  1.00  0.00      PROA  
ATOM   2427 HG12 VAL X 843      -3.454  -2.208   2.098  1.00  0.00      PROA  
ATOM   2428 HG13 VAL X 843      -3.025  -3.123   3.582  1.00  0.00      PROA  
ATOM   2429  CG2 VAL X 843      -1.235  -1.458   4.621  1.00  0.00      PROA  
ATOM   2430 HG21 VAL X 843      -0.885  -0.533   5.128  1.00  0.00      PROA  
ATOM   2431 HG22 VAL X 843      -0.340  -2.012   4.263  1.00  0.00      PROA  
ATOM   2432 HG23 VAL X 843      -1.755  -2.082   5.378  1.00  0.00      PROA  
ATOM   2433  C   VAL X 843      -2.354   0.104   1.272  1.00  0.00      PROA  
ATOM   2434  O   VAL X 843      -3.311   0.839   1.468  1.00  0.00      PROA  
ATOM   2435  N   LEU X 844      -2.058  -0.354   0.068  1.00  0.00      PROA  
ATOM   2436  HN  LEU X 844      -1.299  -0.993  -0.091  1.00  0.00      PROA  
ATOM   2437  CA  LEU X 844      -2.945  -0.002  -1.029  1.00  0.00      PROA  
ATOM   2438  HA  LEU X 844      -3.622   0.797  -0.760  1.00  0.00      PROA  
ATOM   2439  CB  LEU X 844      -2.148   0.503  -2.244  1.00  0.00      PROA  
ATOM   2440  HB1 LEU X 844      -2.853   0.798  -3.049  1.00  0.00      PROA  
ATOM   2441  HB2 LEU X 844      -1.492  -0.318  -2.606  1.00  0.00      PROA  
ATOM   2442  CG  LEU X 844      -1.266   1.726  -1.916  1.00  0.00      PROA  
ATOM   2443  HG  LEU X 844      -0.485   1.394  -1.203  1.00  0.00      PROA  
ATOM   2444  CD1 LEU X 844      -0.621   2.243  -3.173  1.00  0.00      PROA  
ATOM   2445 HD11 LEU X 844      -1.402   2.557  -3.900  1.00  0.00      PROA  
ATOM   2446 HD12 LEU X 844       0.006   1.453  -3.644  1.00  0.00      PROA  
ATOM   2447 HD13 LEU X 844       0.018   3.123  -2.942  1.00  0.00      PROA  
ATOM   2448  CD2 LEU X 844      -2.096   2.837  -1.265  1.00  0.00      PROA  
ATOM   2449 HD21 LEU X 844      -2.364   2.582  -0.220  1.00  0.00      PROA  
ATOM   2450 HD22 LEU X 844      -3.019   3.033  -1.849  1.00  0.00      PROA  
ATOM   2451 HD23 LEU X 844      -1.507   3.774  -1.240  1.00  0.00      PROA  
ATOM   2452  C   LEU X 844      -3.854  -1.153  -1.408  1.00  0.00      PROA  
ATOM   2453  O   LEU X 844      -3.530  -2.325  -1.185  1.00  0.00      PROA  
ATOM   2454  N   VAL X 845      -5.000  -0.809  -1.980  1.00  0.00      PROA  
ATOM   2455  HN  VAL X 845      -5.293   0.151  -2.041  1.00  0.00      PROA  
ATOM   2456  CA  VAL X 845      -5.986  -1.807  -2.350  1.00  0.00      PROA  
ATOM   2457  HA  VAL X 845      -5.758  -2.753  -1.879  1.00  0.00      PROA  
ATOM   2458  CB  VAL X 845      -7.387  -1.388  -1.845  1.00  0.00      PROA  
ATOM   2459  HB  VAL X 845      -7.695  -0.463  -2.372  1.00  0.00      PROA  
ATOM   2460  CG1 VAL X 845      -8.375  -2.539  -2.039  1.00  0.00      PROA  
ATOM   2461 HG11 VAL X 845      -8.035  -3.440  -1.486  1.00  0.00      PROA  
ATOM   2462 HG12 VAL X 845      -8.510  -2.789  -3.110  1.00  0.00      PROA  
ATOM   2463 HG13 VAL X 845      -9.370  -2.247  -1.638  1.00  0.00      PROA  
ATOM   2464  CG2 VAL X 845      -7.298  -0.946  -0.361  1.00  0.00      PROA  
ATOM   2465 HG21 VAL X 845      -6.739   0.000  -0.232  1.00  0.00      PROA  
ATOM   2466 HG22 VAL X 845      -6.806  -1.731   0.248  1.00  0.00      PROA  
ATOM   2467 HG23 VAL X 845      -8.321  -0.782   0.041  1.00  0.00      PROA  
ATOM   2468  C   VAL X 845      -6.090  -2.053  -3.842  1.00  0.00      PROA  
ATOM   2469  O   VAL X 845      -6.606  -1.213  -4.574  1.00  0.00      PROA  
ATOM   2470  N   LYS X 846      -5.606  -3.202  -4.295  1.00  0.00      PROA  
ATOM   2471  HN  LYS X 846      -5.203  -3.880  -3.678  1.00  0.00      PROA  
ATOM   2472  CA  LYS X 846      -5.705  -3.562  -5.710  1.00  0.00      PROA  
ATOM   2473  HA  LYS X 846      -5.428  -2.725  -6.337  1.00  0.00      PROA  
ATOM   2474  CB  LYS X 846      -4.853  -4.772  -6.000  1.00  0.00      PROA  
ATOM   2475  HB1 LYS X 846      -5.110  -5.596  -5.297  1.00  0.00      PROA  
ATOM   2476  HB2 LYS X 846      -3.786  -4.547  -5.831  1.00  0.00      PROA  
ATOM   2477  CG  LYS X 846      -4.959  -5.247  -7.391  1.00  0.00      PROA  
ATOM   2478  HG1 LYS X 846      -4.473  -4.507  -8.079  1.00  0.00      PROA  
ATOM   2479  HG2 LYS X 846      -6.006  -5.364  -7.750  1.00  0.00      PROA  
ATOM   2480  CD  LYS X 846      -4.252  -6.568  -7.500  1.00  0.00      PROA  
ATOM   2481  HD1 LYS X 846      -4.780  -7.285  -6.829  1.00  0.00      PROA  
ATOM   2482  HD2 LYS X 846      -3.201  -6.478  -7.132  1.00  0.00      PROA  
ATOM   2483  CE  LYS X 846      -4.206  -7.068  -8.922  1.00  0.00      PROA  
ATOM   2484  HE1 LYS X 846      -3.333  -6.671  -9.472  1.00  0.00      PROA  
ATOM   2485  HE2 LYS X 846      -5.121  -6.745  -9.472  1.00  0.00      PROA  
ATOM   2486  NZ  LYS X 846      -4.198  -8.548  -8.947  1.00  0.00      PROA  
ATOM   2487  HZ1 LYS X 846      -4.928  -9.000  -8.384  1.00  0.00      PROA  
ATOM   2488  HZ2 LYS X 846      -3.212  -8.780  -8.653  1.00  0.00      PROA  
ATOM   2489  HZ3 LYS X 846      -4.268  -8.813  -9.956  1.00  0.00      PROA  
ATOM   2490  C   LYS X 846      -7.171  -3.904  -5.953  1.00  0.00      PROA  
ATOM   2491  O   LYS X 846      -7.781  -3.421  -6.899  1.00  0.00      PROA  
ATOM   2492  N   THR X 847      -7.708  -4.759  -5.086  1.00  0.00      PROA  
ATOM   2493  HN  THR X 847      -7.168  -5.017  -4.282  1.00  0.00      PROA  
ATOM   2494  CA  THR X 847      -9.120  -5.170  -5.082  1.00  0.00      PROA  
ATOM   2495  HA  THR X 847      -9.728  -4.382  -5.499  1.00  0.00      PROA  
ATOM   2496  CB  THR X 847      -9.375  -6.525  -5.711  1.00  0.00      PROA  
ATOM   2497  HB  THR X 847     -10.458  -6.759  -5.761  1.00  0.00      PROA  
ATOM   2498  OG1 THR X 847      -8.701  -7.522  -4.940  1.00  0.00      PROA  
ATOM   2499  HG1 THR X 847      -7.804  -7.177  -4.851  1.00  0.00      PROA  
ATOM   2500  CG2 THR X 847      -8.901  -6.554  -7.140  1.00  0.00      PROA  
ATOM   2501 HG21 THR X 847      -7.805  -6.409  -7.217  1.00  0.00      PROA  
ATOM   2502 HG22 THR X 847      -9.394  -5.759  -7.742  1.00  0.00      PROA  
ATOM   2503 HG23 THR X 847      -9.135  -7.534  -7.606  1.00  0.00      PROA  
ATOM   2504  C   THR X 847      -9.424  -5.368  -3.612  1.00  0.00      PROA  
ATOM   2505  O   THR X 847      -8.516  -5.537  -2.809  1.00  0.00      PROA  
ATOM   2506  N   PRO X 848     -10.704  -5.375  -3.244  1.00  0.00      PROA  
ATOM   2507  CD  PRO X 848     -11.899  -5.307  -4.095  1.00  0.00      PROA  
ATOM   2508  HD1 PRO X 848     -12.252  -6.211  -4.575  1.00  0.00      PROA  
ATOM   2509  HD2 PRO X 848     -11.760  -4.534  -4.889  1.00  0.00      PROA  
ATOM   2510  CA  PRO X 848     -11.080  -5.557  -1.837  1.00  0.00      PROA  
ATOM   2511  HA  PRO X 848     -10.658  -4.747  -1.259  1.00  0.00      PROA  
ATOM   2512  CB  PRO X 848     -12.609  -5.573  -1.895  1.00  0.00      PROA  
ATOM   2513  HB1 PRO X 848     -13.049  -5.132  -0.974  1.00  0.00      PROA  
ATOM   2514  HB2 PRO X 848     -13.010  -6.607  -2.003  1.00  0.00      PROA  
ATOM   2515  CG  PRO X 848     -12.925  -4.797  -3.130  1.00  0.00      PROA  
ATOM   2516  HG1 PRO X 848     -13.978  -4.934  -3.433  1.00  0.00      PROA  
ATOM   2517  HG2 PRO X 848     -12.742  -3.711  -2.949  1.00  0.00      PROA  
ATOM   2518  C   PRO X 848     -10.514  -6.877  -1.289  1.00  0.00      PROA  
ATOM   2519  O   PRO X 848     -10.383  -7.076  -0.090  1.00  0.00      PROA  
ATOM   2520  N   GLN X 849     -10.170  -7.770  -2.198  1.00  0.00      PROA  
ATOM   2521  HN  GLN X 849     -10.294  -7.572  -3.163  1.00  0.00      PROA  
ATOM   2522  CA  GLN X 849      -9.646  -9.068  -1.840  1.00  0.00      PROA  
ATOM   2523  HA  GLN X 849      -9.982  -9.355  -0.851  1.00  0.00      PROA  
ATOM   2524  CB  GLN X 849     -10.133 -10.118  -2.849  1.00  0.00      PROA  
ATOM   2525  HB1 GLN X 849      -9.710 -11.105  -2.531  1.00  0.00      PROA  
ATOM   2526  HB2 GLN X 849      -9.722  -9.928  -3.863  1.00  0.00      PROA  
ATOM   2527  CG  GLN X 849     -11.657 -10.335  -2.890  1.00  0.00      PROA  
ATOM   2528  HG1 GLN X 849     -12.041 -10.522  -1.863  1.00  0.00      PROA  
ATOM   2529  HG2 GLN X 849     -11.884 -11.241  -3.495  1.00  0.00      PROA  
ATOM   2530  CD  GLN X 849     -12.429  -9.167  -3.483  1.00  0.00      PROA  
ATOM   2531  OE1 GLN X 849     -13.600  -8.970  -3.163  1.00  0.00      PROA  
ATOM   2532  NE2 GLN X 849     -11.786  -8.399  -4.356  1.00  0.00      PROA  
ATOM   2533 HE21 GLN X 849     -12.361  -7.744  -4.834  1.00  0.00      PROA  
ATOM   2534 HE22 GLN X 849     -10.861  -8.648  -4.636  1.00  0.00      PROA  
ATOM   2535  C   GLN X 849      -8.134  -9.086  -1.824  1.00  0.00      PROA  
ATOM   2536  O   GLN X 849      -7.546 -10.046  -1.370  1.00  0.00      PROA  
ATOM   2537  N   HSD X 850      -7.491  -8.022  -2.289  1.00  0.00      PROA  
ATOM   2538  HN  HSD X 850      -7.976  -7.171  -2.509  1.00  0.00      PROA  
ATOM   2539  CA  HSD X 850      -6.034  -8.045  -2.366  1.00  0.00      PROA  
ATOM   2540  HA  HSD X 850      -5.626  -8.762  -1.676  1.00  0.00      PROA  
ATOM   2541  CB  HSD X 850      -5.673  -8.512  -3.772  1.00  0.00      PROA  
ATOM   2542  HB1 HSD X 850      -6.023  -7.784  -4.532  1.00  0.00      PROA  
ATOM   2543  HB2 HSD X 850      -6.201  -9.477  -3.948  1.00  0.00      PROA  
ATOM   2544  ND1 HSD X 850      -3.749  -9.444  -5.104  1.00  0.00      PROA  
ATOM   2545  HD1 HSD X 850      -4.311 -10.011  -5.705  1.00  0.00      PROA  
ATOM   2546  CG  HSD X 850      -4.214  -8.759  -3.994  1.00  0.00      PROA  
ATOM   2547  CE1 HSD X 850      -2.432  -9.537  -5.031  1.00  0.00      PROA  
ATOM   2548  HE1 HSD X 850      -1.792 -10.061  -5.744  1.00  0.00      PROA  
ATOM   2549  NE2 HSD X 850      -2.025  -8.937  -3.923  1.00  0.00      PROA  
ATOM   2550  CD2 HSD X 850      -3.119  -8.438  -3.256  1.00  0.00      PROA  
ATOM   2551  HD2 HSD X 850      -3.044  -8.062  -2.263  1.00  0.00      PROA  
ATOM   2552  C   HSD X 850      -5.372  -6.710  -2.070  1.00  0.00      PROA  
ATOM   2553  O   HSD X 850      -5.459  -5.782  -2.870  1.00  0.00      PROA  
ATOM   2554  N   VAL X 851      -4.709  -6.615  -0.923  1.00  0.00      PROA  
ATOM   2555  HN  VAL X 851      -4.641  -7.398  -0.294  1.00  0.00      PROA  
ATOM   2556  CA  VAL X 851      -4.018  -5.381  -0.556  1.00  0.00      PROA  
ATOM   2557  HA  VAL X 851      -4.308  -4.571  -1.206  1.00  0.00      PROA  
ATOM   2558  CB  VAL X 851      -4.314  -4.980   0.911  1.00  0.00      PROA  
ATOM   2559  HB  VAL X 851      -3.792  -4.027   1.121  1.00  0.00      PROA  
ATOM   2560  CG1 VAL X 851      -5.823  -4.743   1.101  1.00  0.00      PROA  
ATOM   2561 HG11 VAL X 851      -6.404  -5.663   0.884  1.00  0.00      PROA  
ATOM   2562 HG12 VAL X 851      -6.179  -3.939   0.425  1.00  0.00      PROA  
ATOM   2563 HG13 VAL X 851      -6.042  -4.442   2.148  1.00  0.00      PROA  
ATOM   2564  CG2 VAL X 851      -3.830  -6.063   1.855  1.00  0.00      PROA  
ATOM   2565 HG21 VAL X 851      -2.735  -6.236   1.794  1.00  0.00      PROA  
ATOM   2566 HG22 VAL X 851      -4.354  -7.023   1.680  1.00  0.00      PROA  
ATOM   2567 HG23 VAL X 851      -4.054  -5.760   2.903  1.00  0.00      PROA  
ATOM   2568  C   VAL X 851      -2.518  -5.597  -0.713  1.00  0.00      PROA  
ATOM   2569  O   VAL X 851      -2.069  -6.730  -0.871  1.00  0.00      PROA  
ATOM   2570  N   LYS X 852      -1.740  -4.514  -0.697  1.00  0.00      PROA  
ATOM   2571  HN  LYS X 852      -2.147  -3.597  -0.655  1.00  0.00      PROA  
ATOM   2572  CA  LYS X 852      -0.280  -4.610  -0.827  1.00  0.00      PROA  
ATOM   2573  HA  LYS X 852       0.052  -5.552  -0.412  1.00  0.00      PROA  
ATOM   2574  CB  LYS X 852       0.187  -4.480  -2.287  1.00  0.00      PROA  
ATOM   2575  HB1 LYS X 852       1.301  -4.554  -2.303  1.00  0.00      PROA  
ATOM   2576  HB2 LYS X 852      -0.074  -3.469  -2.673  1.00  0.00      PROA  
ATOM   2577  CG  LYS X 852      -0.363  -5.519  -3.236  1.00  0.00      PROA  
ATOM   2578  HG1 LYS X 852      -1.452  -5.370  -3.401  1.00  0.00      PROA  
ATOM   2579  HG2 LYS X 852      -0.258  -6.532  -2.784  1.00  0.00      PROA  
ATOM   2580  CD  LYS X 852       0.399  -5.493  -4.536  1.00  0.00      PROA  
ATOM   2581  HD1 LYS X 852       1.473  -5.685  -4.301  1.00  0.00      PROA  
ATOM   2582  HD2 LYS X 852       0.330  -4.485  -5.011  1.00  0.00      PROA  
ATOM   2583  CE  LYS X 852      -0.116  -6.549  -5.500  1.00  0.00      PROA  
ATOM   2584  HE1 LYS X 852      -1.078  -6.228  -5.958  1.00  0.00      PROA  
ATOM   2585  HE2 LYS X 852      -0.270  -7.525  -5.023  1.00  0.00      PROA  
ATOM   2586  NZ  LYS X 852       0.870  -6.740  -6.579  1.00  0.00      PROA  
ATOM   2587  HZ1 LYS X 852       1.805  -7.025  -6.245  1.00  0.00      PROA  
ATOM   2588  HZ2 LYS X 852       0.960  -5.823  -7.083  1.00  0.00      PROA  
ATOM   2589  HZ3 LYS X 852       0.546  -7.368  -7.361  1.00  0.00      PROA  
ATOM   2590  C   LYS X 852       0.359  -3.510  -0.018  1.00  0.00      PROA  
ATOM   2591  O   LYS X 852      -0.165  -2.399   0.049  1.00  0.00      PROA  
ATOM   2592  N   ILE X 853       1.488  -3.824   0.611  1.00  0.00      PROA  
ATOM   2593  HN  ILE X 853       1.881  -4.747   0.563  1.00  0.00      PROA  
ATOM   2594  CA  ILE X 853       2.225  -2.863   1.415  1.00  0.00      PROA  
ATOM   2595  HA  ILE X 853       1.541  -2.300   2.037  1.00  0.00      PROA  
ATOM   2596  CB  ILE X 853       3.257  -3.575   2.277  1.00  0.00      PROA  
ATOM   2597  HB  ILE X 853       3.959  -4.152   1.625  1.00  0.00      PROA  
ATOM   2598  CG2 ILE X 853       4.047  -2.554   3.089  1.00  0.00      PROA  
ATOM   2599 HG21 ILE X 853       3.365  -1.875   3.648  1.00  0.00      PROA  
ATOM   2600 HG22 ILE X 853       4.700  -1.928   2.444  1.00  0.00      PROA  
ATOM   2601 HG23 ILE X 853       4.722  -3.027   3.829  1.00  0.00      PROA  
ATOM   2602  CG1 ILE X 853       2.551  -4.566   3.198  1.00  0.00      PROA  
ATOM   2603 HG11 ILE X 853       1.834  -5.216   2.651  1.00  0.00      PROA  
ATOM   2604 HG12 ILE X 853       1.960  -3.987   3.945  1.00  0.00      PROA  
ATOM   2605  CD  ILE X 853       3.518  -5.494   3.937  1.00  0.00      PROA  
ATOM   2606  HD1 ILE X 853       4.327  -4.894   4.363  1.00  0.00      PROA  
ATOM   2607  HD2 ILE X 853       4.029  -6.120   3.188  1.00  0.00      PROA  
ATOM   2608  HD3 ILE X 853       3.020  -6.096   4.710  1.00  0.00      PROA  
ATOM   2609  C   ILE X 853       2.948  -1.898   0.484  1.00  0.00      PROA  
ATOM   2610  O   ILE X 853       3.448  -2.301  -0.571  1.00  0.00      PROA  
ATOM   2611  N   THR X 854       3.011  -0.631   0.870  1.00  0.00      PROA  
ATOM   2612  HN  THR X 854       2.622  -0.301   1.738  1.00  0.00      PROA  
ATOM   2613  CA  THR X 854       3.658   0.377   0.037  1.00  0.00      PROA  
ATOM   2614  HA  THR X 854       4.431  -0.075  -0.567  1.00  0.00      PROA  
ATOM   2615  CB  THR X 854       2.619   1.107  -0.888  1.00  0.00      PROA  
ATOM   2616  HB  THR X 854       1.963   0.341  -1.352  1.00  0.00      PROA  
ATOM   2617  OG1 THR X 854       3.305   1.840  -1.906  1.00  0.00      PROA  
ATOM   2618  HG1 THR X 854       2.620   2.179  -2.490  1.00  0.00      PROA  
ATOM   2619  CG2 THR X 854       1.765   2.084  -0.094  1.00  0.00      PROA  
ATOM   2620 HG21 THR X 854       2.279   2.762   0.593  1.00  0.00      PROA  
ATOM   2621 HG22 THR X 854       1.026   1.506   0.492  1.00  0.00      PROA  
ATOM   2622 HG23 THR X 854       1.179   2.727  -0.783  1.00  0.00      PROA  
ATOM   2623  C   THR X 854       4.321   1.412   0.911  1.00  0.00      PROA  
ATOM   2624  O   THR X 854       4.424   1.241   2.125  1.00  0.00      PROA  
ATOM   2625  N   ASP X 855       4.782   2.481   0.275  1.00  0.00      PROA  
ATOM   2626  HN  ASP X 855       4.570   2.568  -0.700  1.00  0.00      PROA  
ATOM   2627  CA  ASP X 855       5.410   3.613   0.953  1.00  0.00      PROA  
ATOM   2628  HA  ASP X 855       5.774   4.272   0.177  1.00  0.00      PROA  
ATOM   2629  CB  ASP X 855       4.338   4.330   1.779  1.00  0.00      PROA  
ATOM   2630  HB1 ASP X 855       4.355   3.926   2.806  1.00  0.00      PROA  
ATOM   2631  HB2 ASP X 855       3.334   4.194   1.349  1.00  0.00      PROA  
ATOM   2632  CG  ASP X 855       4.539   5.845   1.847  1.00  0.00      PROA  
ATOM   2633  OD1 ASP X 855       5.583   6.288   2.397  1.00  0.00      PROA  
ATOM   2634  OD2 ASP X 855       3.632   6.576   1.360  1.00  0.00      PROA  
ATOM   2635  C   ASP X 855       6.607   3.256   1.837  1.00  0.00      PROA  
ATOM   2636  O   ASP X 855       6.843   3.906   2.852  1.00  0.00      PROA  
ATOM   2637  N   PHE X 856       7.361   2.227   1.474  1.00  0.00      PROA  
ATOM   2638  HN  PHE X 856       7.125   1.643   0.708  1.00  0.00      PROA  
ATOM   2639  CA  PHE X 856       8.523   1.902   2.288  1.00  0.00      PROA  
ATOM   2640  HA  PHE X 856       8.424   2.324   3.279  1.00  0.00      PROA  
ATOM   2641  CB  PHE X 856       8.659   0.376   2.543  1.00  0.00      PROA  
ATOM   2642  HB1 PHE X 856       7.839   0.123   3.189  1.00  0.00      PROA  
ATOM   2643  HB2 PHE X 856       9.566   0.034   3.050  1.00  0.00      PROA  
ATOM   2644  CG  PHE X 856       8.467  -0.493   1.331  1.00  0.00      PROA  
ATOM   2645  CD1 PHE X 856       7.213  -0.659   0.761  1.00  0.00      PROA  
ATOM   2646  HD1 PHE X 856       6.353  -0.236   1.255  1.00  0.00      PROA  
ATOM   2647  CE1 PHE X 856       7.052  -1.421  -0.384  1.00  0.00      PROA  
ATOM   2648  HE1 PHE X 856       6.073  -1.555  -0.821  1.00  0.00      PROA  
ATOM   2649  CZ  PHE X 856       8.154  -2.029  -0.970  1.00  0.00      PROA  
ATOM   2650  HZ  PHE X 856       8.033  -2.590  -1.886  1.00  0.00      PROA  
ATOM   2651  CD2 PHE X 856       9.553  -1.114   0.736  1.00  0.00      PROA  
ATOM   2652  HD2 PHE X 856      10.520  -1.014   1.205  1.00  0.00      PROA  
ATOM   2653  CE2 PHE X 856       9.400  -1.877  -0.408  1.00  0.00      PROA  
ATOM   2654  HE2 PHE X 856      10.208  -2.463  -0.813  1.00  0.00      PROA  
ATOM   2655  C   PHE X 856       9.810   2.519   1.707  1.00  0.00      PROA  
ATOM   2656  O   PHE X 856      10.857   1.877   1.630  1.00  0.00      PROA  
ATOM   2657  N   GLY X 857       9.696   3.788   1.303  1.00  0.00      PROA  
ATOM   2658  HN  GLY X 857       8.798   4.233   1.348  1.00  0.00      PROA  
ATOM   2659  CA  GLY X 857      10.837   4.540   0.804  1.00  0.00      PROA  
ATOM   2660  HA1 GLY X 857      10.491   5.492   0.426  1.00  0.00      PROA  
ATOM   2661  HA2 GLY X 857      11.417   3.947   0.110  1.00  0.00      PROA  
ATOM   2662  C   GLY X 857      11.664   4.818   2.048  1.00  0.00      PROA  
ATOM   2663  O   GLY X 857      12.816   4.406   2.142  1.00  0.00      PROA  
ATOM   2664  N   ARG X 858      11.058   5.500   3.015  1.00  0.00      PROA  
ATOM   2665  HN  ARG X 858      10.119   5.823   2.884  1.00  0.00      PROA  
ATOM   2666  CA  ARG X 858      11.705   5.786   4.291  1.00  0.00      PROA  
ATOM   2667  HA  ARG X 858      12.523   6.472   4.117  1.00  0.00      PROA  
ATOM   2668  CB  ARG X 858      10.689   6.377   5.281  1.00  0.00      PROA  
ATOM   2669  HB1 ARG X 858       9.789   5.718   5.318  1.00  0.00      PROA  
ATOM   2670  HB2 ARG X 858      10.337   7.362   4.892  1.00  0.00      PROA  
ATOM   2671  CG  ARG X 858      11.262   6.542   6.679  1.00  0.00      PROA  
ATOM   2672  HG1 ARG X 858      12.173   7.173   6.694  1.00  0.00      PROA  
ATOM   2673  HG2 ARG X 858      11.417   5.526   7.091  1.00  0.00      PROA  
ATOM   2674  CD  ARG X 858      10.235   6.913   7.729  1.00  0.00      PROA  
ATOM   2675  HD1 ARG X 858       9.376   6.203   7.773  1.00  0.00      PROA  
ATOM   2676  HD2 ARG X 858       9.877   7.929   7.452  1.00  0.00      PROA  
ATOM   2677  NE  ARG X 858      10.887   7.069   9.030  1.00  0.00      PROA  
ATOM   2678  HE  ARG X 858      11.861   6.974   9.096  1.00  0.00      PROA  
ATOM   2679  CZ  ARG X 858      10.257   7.317  10.174  1.00  0.00      PROA  
ATOM   2680  NH1 ARG X 858       8.936   7.445  10.198  1.00  0.00      PROA  
ATOM   2681 HH11 ARG X 858       8.417   7.283   9.355  1.00  0.00      PROA  
ATOM   2682 HH12 ARG X 858       8.465   7.514  11.070  1.00  0.00      PROA  
ATOM   2683  NH2 ARG X 858      10.950   7.437  11.297  1.00  0.00      PROA  
ATOM   2684 HH21 ARG X 858      11.828   6.998  11.390  1.00  0.00      PROA  
ATOM   2685 HH22 ARG X 858      10.392   7.523  12.117  1.00  0.00      PROA  
ATOM   2686  C   ARG X 858      12.276   4.500   4.906  1.00  0.00      PROA  
ATOM   2687  O   ARG X 858      12.915   4.539   5.957  1.00  0.00      PROA  
ATOM   2688  N   ALA X 859      12.038   3.364   4.255  1.00  0.00      PROA  
ATOM   2689  HN  ALA X 859      11.668   3.355   3.327  1.00  0.00      PROA  
ATOM   2690  CA  ALA X 859      12.514   2.072   4.748  1.00  0.00      PROA  
ATOM   2691  HA  ALA X 859      12.176   1.964   5.770  1.00  0.00      PROA  
ATOM   2692  CB  ALA X 859      11.884   0.952   3.941  1.00  0.00      PROA  
ATOM   2693  HB1 ALA X 859      12.342   0.857   2.934  1.00  0.00      PROA  
ATOM   2694  HB2 ALA X 859      10.807   1.180   3.902  1.00  0.00      PROA  
ATOM   2695  HB3 ALA X 859      12.009  -0.030   4.450  1.00  0.00      PROA  
ATOM   2696  C   ALA X 859      14.037   1.915   4.746  1.00  0.00      PROA  
ATOM   2697  O   ALA X 859      14.732   2.578   3.975  1.00  0.00      PROA  
ATOM   2698  N   LYS X 860      14.532   1.027   5.616  1.00  0.00      PROA  
ATOM   2699  HN  LYS X 860      13.912   0.421   6.122  1.00  0.00      PROA  
ATOM   2700  CA  LYS X 860      15.966   0.736   5.760  1.00  0.00      PROA  
ATOM   2701  HA  LYS X 860      16.495   1.146   4.912  1.00  0.00      PROA  
ATOM   2702  CB  LYS X 860      16.490   1.334   7.070  1.00  0.00      PROA  
ATOM   2703  HB1 LYS X 860      17.565   1.055   7.183  1.00  0.00      PROA  
ATOM   2704  HB2 LYS X 860      15.965   0.869   7.929  1.00  0.00      PROA  
ATOM   2705  CG  LYS X 860      16.430   2.866   7.115  1.00  0.00      PROA  
ATOM   2706  HG1 LYS X 860      16.749   3.207   8.125  1.00  0.00      PROA  
ATOM   2707  HG2 LYS X 860      15.385   3.201   6.951  1.00  0.00      PROA  
ATOM   2708  CD  LYS X 860      17.324   3.511   6.042  1.00  0.00      PROA  
ATOM   2709  HD1 LYS X 860      17.071   3.138   5.024  1.00  0.00      PROA  
ATOM   2710  HD2 LYS X 860      18.381   3.215   6.232  1.00  0.00      PROA  
ATOM   2711  CE  LYS X 860      17.225   5.041   6.039  1.00  0.00      PROA  
ATOM   2712  HE1 LYS X 860      18.059   5.460   5.429  1.00  0.00      PROA  
ATOM   2713  HE2 LYS X 860      17.299   5.446   7.068  1.00  0.00      PROA  
ATOM   2714  NZ  LYS X 860      15.954   5.565   5.443  1.00  0.00      PROA  
ATOM   2715  HZ1 LYS X 860      15.090   5.203   5.880  1.00  0.00      PROA  
ATOM   2716  HZ2 LYS X 860      15.936   5.201   4.455  1.00  0.00      PROA  
ATOM   2717  HZ3 LYS X 860      15.934   6.599   5.304  1.00  0.00      PROA  
ATOM   2718  C   LYS X 860      16.259  -0.772   5.715  1.00  0.00      PROA  
ATOM   2719  O   LYS X 860      15.368  -1.590   5.930  1.00  0.00      PROA  
ATOM   2720  N   LEU X 861      17.512  -1.136   5.438  1.00  0.00      PROA  
ATOM   2721  HN  LEU X 861      18.222  -0.470   5.241  1.00  0.00      PROA  
ATOM   2722  CA  LEU X 861      17.915  -2.542   5.337  1.00  0.00      PROA  
ATOM   2723  HA  LEU X 861      17.138  -3.113   4.871  1.00  0.00      PROA  
ATOM   2724  CB  LEU X 861      19.195  -2.656   4.492  1.00  0.00      PROA  
ATOM   2725  HB1 LEU X 861      20.064  -2.262   5.064  1.00  0.00      PROA  
ATOM   2726  HB2 LEU X 861      19.043  -1.952   3.638  1.00  0.00      PROA  
ATOM   2727  CG  LEU X 861      19.591  -3.987   3.821  1.00  0.00      PROA  
ATOM   2728  HG  LEU X 861      20.433  -3.782   3.118  1.00  0.00      PROA  
ATOM   2729  CD1 LEU X 861      20.075  -4.994   4.858  1.00  0.00      PROA  
ATOM   2730 HD11 LEU X 861      19.254  -5.545   5.345  1.00  0.00      PROA  
ATOM   2731 HD12 LEU X 861      20.752  -4.485   5.562  1.00  0.00      PROA  
ATOM   2732 HD13 LEU X 861      20.667  -5.781   4.334  1.00  0.00      PROA  
ATOM   2733  CD2 LEU X 861      18.408  -4.535   3.018  1.00  0.00      PROA  
ATOM   2734 HD21 LEU X 861      18.084  -3.818   2.237  1.00  0.00      PROA  
ATOM   2735 HD22 LEU X 861      17.546  -4.780   3.673  1.00  0.00      PROA  
ATOM   2736 HD23 LEU X 861      18.703  -5.485   2.520  1.00  0.00      PROA  
ATOM   2737  C   LEU X 861      18.112  -3.212   6.702  1.00  0.00      PROA  
ATOM   2738  O   LEU X 861      19.144  -3.050   7.358  1.00  0.00      PROA  
ATOM   2739  N   LEU X 862      18.001  -4.509   7.065  1.00  0.00      PROA  
ATOM   2740  HN  LEU X 862      17.769  -5.144   6.355  1.00  0.00      PROA  
ATOM   2741  CA  LEU X 862      18.374  -5.204   8.375  1.00  0.00      PROA  
ATOM   2742  HA  LEU X 862      17.717  -4.877   9.156  1.00  0.00      PROA  
ATOM   2743  CB  LEU X 862      18.454  -6.703   8.226  1.00  0.00      PROA  
ATOM   2744  HB1 LEU X 862      19.239  -6.886   7.450  1.00  0.00      PROA  
ATOM   2745  HB2 LEU X 862      17.436  -6.856   7.814  1.00  0.00      PROA  
ATOM   2746  CG  LEU X 862      18.704  -7.689   9.350  1.00  0.00      PROA  
ATOM   2747  HG  LEU X 862      18.896  -7.039  10.215  1.00  0.00      PROA  
ATOM   2748  CD1 LEU X 862      17.338  -8.390   9.571  1.00  0.00      PROA  
ATOM   2749 HD11 LEU X 862      16.620  -8.240   8.760  1.00  0.00      PROA  
ATOM   2750 HD12 LEU X 862      16.870  -8.125  10.539  1.00  0.00      PROA  
ATOM   2751 HD13 LEU X 862      17.512  -9.485   9.517  1.00  0.00      PROA  
ATOM   2752  CD2 LEU X 862      20.018  -8.536   9.117  1.00  0.00      PROA  
ATOM   2753 HD21 LEU X 862      20.778  -8.044   8.504  1.00  0.00      PROA  
ATOM   2754 HD22 LEU X 862      19.700  -9.520   8.742  1.00  0.00      PROA  
ATOM   2755 HD23 LEU X 862      20.400  -8.817  10.110  1.00  0.00      PROA  
ATOM   2756  C   LEU X 862      19.855  -5.014   8.841  1.00  0.00      PROA  
ATOM   2757  O   LEU X 862      20.100  -4.867  10.019  1.00  0.00      PROA  
ATOM   2758  N   GLY X 863      20.858  -4.938   7.913  1.00  0.00      PROA  
ATOM   2759  HN  GLY X 863      20.560  -5.026   6.968  1.00  0.00      PROA  
ATOM   2760  CA  GLY X 863      22.255  -4.762   8.193  1.00  0.00      PROA  
ATOM   2761  HA1 GLY X 863      22.396  -4.154   9.065  1.00  0.00      PROA  
ATOM   2762  HA2 GLY X 863      22.716  -4.367   7.302  1.00  0.00      PROA  
ATOM   2763  C   GLY X 863      22.854  -6.105   8.447  1.00  0.00      PROA  
ATOM   2764  O   GLY X 863      22.666  -7.052   7.680  1.00  0.00      PROA  
ATOM   2765  N   ALA X 864      23.638  -6.169   9.542  1.00  0.00      PROA  
ATOM   2766  HN  ALA X 864      23.658  -5.394  10.159  1.00  0.00      PROA  
ATOM   2767  CA  ALA X 864      24.284  -7.378   9.998  1.00  0.00      PROA  
ATOM   2768  HA  ALA X 864      24.531  -7.996   9.145  1.00  0.00      PROA  
ATOM   2769  CB  ALA X 864      25.552  -7.082  10.831  1.00  0.00      PROA  
ATOM   2770  HB1 ALA X 864      25.277  -6.463  11.712  1.00  0.00      PROA  
ATOM   2771  HB2 ALA X 864      26.278  -6.513  10.210  1.00  0.00      PROA  
ATOM   2772  HB3 ALA X 864      26.060  -8.010  11.171  1.00  0.00      PROA  
ATOM   2773  C   ALA X 864      23.299  -8.155  10.849  1.00  0.00      PROA  
ATOM   2774  O   ALA X 864      22.130  -7.792  10.926  1.00  0.00      PROA  
ATOM   2775  N   GLU X 865      23.747  -9.261  11.496  1.00  0.00      PROA  
ATOM   2776  HN  GLU X 865      24.672  -9.602  11.366  1.00  0.00      PROA  
ATOM   2777  CA  GLU X 865      22.914 -10.084  12.345  1.00  0.00      PROA  
ATOM   2778  HA  GLU X 865      21.949 -10.144  11.868  1.00  0.00      PROA  
ATOM   2779  CB  GLU X 865      23.395 -11.529  12.520  1.00  0.00      PROA  
ATOM   2780  HB1 GLU X 865      24.141 -11.595  13.346  1.00  0.00      PROA  
ATOM   2781  HB2 GLU X 865      23.922 -11.855  11.594  1.00  0.00      PROA  
ATOM   2782  CG  GLU X 865      22.233 -12.514  12.733  1.00  0.00      PROA  
ATOM   2783  HG1 GLU X 865      21.732 -12.780  11.780  1.00  0.00      PROA  
ATOM   2784  HG2 GLU X 865      21.464 -12.109  13.420  1.00  0.00      PROA  
ATOM   2785  CD  GLU X 865      22.759 -13.780  13.399  1.00  0.00      PROA  
ATOM   2786  OE1 GLU X 865      23.283 -13.696  14.544  1.00  0.00      PROA  
ATOM   2787  OE2 GLU X 865      22.634 -14.858  12.761  1.00  0.00      PROA  
ATOM   2788  C   GLU X 865      22.695  -9.470  13.702  1.00  0.00      PROA  
ATOM   2789  O   GLU X 865      21.744  -9.842  14.394  1.00  0.00      PROA  
ATOM   2790  N   GLU X 866      23.551  -8.503  14.117  1.00  0.00      PROA  
ATOM   2791  HN  GLU X 866      24.382  -8.305  13.611  1.00  0.00      PROA  
ATOM   2792  CA  GLU X 866      23.346  -7.804  15.367  1.00  0.00      PROA  
ATOM   2793  HA  GLU X 866      23.017  -8.494  16.132  1.00  0.00      PROA  
ATOM   2794  CB  GLU X 866      24.553  -7.006  15.853  1.00  0.00      PROA  
ATOM   2795  HB1 GLU X 866      24.734  -6.082  15.260  1.00  0.00      PROA  
ATOM   2796  HB2 GLU X 866      25.451  -7.656  15.712  1.00  0.00      PROA  
ATOM   2797  CG  GLU X 866      24.451  -6.703  17.348  1.00  0.00      PROA  
ATOM   2798  HG1 GLU X 866      24.356  -7.646  17.928  1.00  0.00      PROA  
ATOM   2799  HG2 GLU X 866      23.592  -6.044  17.587  1.00  0.00      PROA  
ATOM   2800  CD  GLU X 866      25.725  -6.004  17.773  1.00  0.00      PROA  
ATOM   2801  OE1 GLU X 866      25.922  -4.828  17.362  1.00  0.00      PROA  
ATOM   2802  OE2 GLU X 866      26.513  -6.636  18.524  1.00  0.00      PROA  
ATOM   2803  C   GLU X 866      22.238  -6.829  15.061  1.00  0.00      PROA  
ATOM   2804  O   GLU X 866      21.370  -6.558  15.893  1.00  0.00      PROA  
ATOM   2805  N   LYS X 867      22.260  -6.318  13.806  1.00  0.00      PROA  
ATOM   2806  HN  LYS X 867      22.941  -6.651  13.169  1.00  0.00      PROA  
ATOM   2807  CA  LYS X 867      21.291  -5.439  13.260  1.00  0.00      PROA  
ATOM   2808  HA  LYS X 867      20.877  -4.827  14.040  1.00  0.00      PROA  
ATOM   2809  CB  LYS X 867      21.960  -4.528  12.176  1.00  0.00      PROA  
ATOM   2810  HB1 LYS X 867      21.913  -4.951  11.176  1.00  0.00      PROA  
ATOM   2811  HB2 LYS X 867      23.050  -4.658  12.399  1.00  0.00      PROA  
ATOM   2812  CG  LYS X 867      21.822  -2.985  12.301  1.00  0.00      PROA  
ATOM   2813  HG1 LYS X 867      22.722  -2.619  12.849  1.00  0.00      PROA  
ATOM   2814  HG2 LYS X 867      21.020  -2.713  12.994  1.00  0.00      PROA  
ATOM   2815  CD  LYS X 867      21.745  -2.182  10.975  1.00  0.00      PROA  
ATOM   2816  HD1 LYS X 867      21.380  -2.866  10.185  1.00  0.00      PROA  
ATOM   2817  HD2 LYS X 867      22.771  -1.858  10.708  1.00  0.00      PROA  
ATOM   2818  CE  LYS X 867      20.729  -1.019  10.956  1.00  0.00      PROA  
ATOM   2819  HE1 LYS X 867      20.733  -0.510  11.946  1.00  0.00      PROA  
ATOM   2820  HE2 LYS X 867      19.704  -1.401  10.759  1.00  0.00      PROA  
ATOM   2821  NZ  LYS X 867      21.079   0.002   9.927  1.00  0.00      PROA  
ATOM   2822  HZ1 LYS X 867      21.031  -0.435   8.981  1.00  0.00      PROA  
ATOM   2823  HZ2 LYS X 867      22.040   0.375  10.046  1.00  0.00      PROA  
ATOM   2824  HZ3 LYS X 867      20.413   0.795   9.949  1.00  0.00      PROA  
ATOM   2825  C   LYS X 867      20.157  -6.371  12.739  1.00  0.00      PROA  
ATOM   2826  O   LYS X 867      19.200  -5.898  12.138  1.00  0.00      PROA  
ATOM   2827  N   GLU X 868      20.186  -7.738  12.960  1.00  0.00      PROA  
ATOM   2828  HN  GLU X 868      20.951  -8.183  13.407  1.00  0.00      PROA  
ATOM   2829  CA  GLU X 868      19.089  -8.616  12.531  1.00  0.00      PROA  
ATOM   2830  HA  GLU X 868      18.729  -8.310  11.598  1.00  0.00      PROA  
ATOM   2831  CB  GLU X 868      19.207 -10.166  12.488  1.00  0.00      PROA  
ATOM   2832  HB1 GLU X 868      19.521 -10.605  13.454  1.00  0.00      PROA  
ATOM   2833  HB2 GLU X 868      19.965 -10.422  11.720  1.00  0.00      PROA  
ATOM   2834  CG  GLU X 868      17.870 -10.805  12.013  1.00  0.00      PROA  
ATOM   2835  HG1 GLU X 868      17.317 -10.188  11.305  1.00  0.00      PROA  
ATOM   2836  HG2 GLU X 868      17.196 -10.862  12.900  1.00  0.00      PROA  
ATOM   2837  CD  GLU X 868      17.918 -12.211  11.438  1.00  0.00      PROA  
ATOM   2838  OE1 GLU X 868      17.589 -13.150  12.210  1.00  0.00      PROA  
ATOM   2839  OE2 GLU X 868      18.215 -12.367  10.221  1.00  0.00      PROA  
ATOM   2840  C   GLU X 868      18.019  -8.282  13.476  1.00  0.00      PROA  
ATOM   2841  O   GLU X 868      16.860  -8.116  13.085  1.00  0.00      PROA  
ATOM   2842  N   TYR X 869      18.435  -8.154  14.761  1.00  0.00      PROA  
ATOM   2843  HN  TYR X 869      19.384  -8.343  14.977  1.00  0.00      PROA  
ATOM   2844  CA  TYR X 869      17.582  -7.712  15.798  1.00  0.00      PROA  
ATOM   2845  HA  TYR X 869      16.623  -8.199  15.666  1.00  0.00      PROA  
ATOM   2846  CB  TYR X 869      18.085  -7.866  17.244  1.00  0.00      PROA  
ATOM   2847  HB1 TYR X 869      19.057  -7.349  17.393  1.00  0.00      PROA  
ATOM   2848  HB2 TYR X 869      18.235  -8.951  17.434  1.00  0.00      PROA  
ATOM   2849  CG  TYR X 869      17.100  -7.382  18.285  1.00  0.00      PROA  
ATOM   2850  CD1 TYR X 869      17.561  -7.231  19.599  1.00  0.00      PROA  
ATOM   2851  HD1 TYR X 869      18.588  -7.464  19.832  1.00  0.00      PROA  
ATOM   2852  CE1 TYR X 869      16.721  -6.751  20.607  1.00  0.00      PROA  
ATOM   2853  HE1 TYR X 869      17.070  -6.641  21.622  1.00  0.00      PROA  
ATOM   2854  CZ  TYR X 869      15.392  -6.430  20.302  1.00  0.00      PROA  
ATOM   2855  OH  TYR X 869      14.523  -5.927  21.293  1.00  0.00      PROA  
ATOM   2856  HH  TYR X 869      14.076  -6.729  21.607  1.00  0.00      PROA  
ATOM   2857  CD2 TYR X 869      15.749  -7.096  18.013  1.00  0.00      PROA  
ATOM   2858  HD2 TYR X 869      15.333  -7.263  17.032  1.00  0.00      PROA  
ATOM   2859  CE2 TYR X 869      14.904  -6.613  19.007  1.00  0.00      PROA  
ATOM   2860  HE2 TYR X 869      13.864  -6.424  18.793  1.00  0.00      PROA  
ATOM   2861  C   TYR X 869      17.480  -6.296  15.351  1.00  0.00      PROA  
ATOM   2862  O   TYR X 869      16.517  -6.077  14.652  1.00  0.00      PROA  
ATOM   2863  N   HSD X 870      18.474  -5.383  15.516  1.00  0.00      PROA  
ATOM   2864  HN  HSD X 870      19.339  -5.653  15.936  1.00  0.00      PROA  
ATOM   2865  CA  HSD X 870      18.304  -3.994  15.102  1.00  0.00      PROA  
ATOM   2866  HA  HSD X 870      17.490  -3.571  15.608  1.00  0.00      PROA  
ATOM   2867  CB  HSD X 870      19.368  -3.088  15.761  1.00  0.00      PROA  
ATOM   2868  HB1 HSD X 870      20.372  -3.454  15.458  1.00  0.00      PROA  
ATOM   2869  HB2 HSD X 870      19.310  -3.201  16.867  1.00  0.00      PROA  
ATOM   2870  ND1 HSD X 870      20.385  -0.876  15.278  1.00  0.00      PROA  
ATOM   2871  HD1 HSD X 870      21.326  -1.234  15.218  1.00  0.00      PROA  
ATOM   2872  CG  HSD X 870      19.259  -1.639  15.436  1.00  0.00      PROA  
ATOM   2873  CE1 HSD X 870      19.958   0.390  15.076  1.00  0.00      PROA  
ATOM   2874  HE1 HSD X 870      20.647   1.229  14.955  1.00  0.00      PROA  
ATOM   2875  NE2 HSD X 870      18.638   0.488  15.082  1.00  0.00      PROA  
ATOM   2876  CD2 HSD X 870      18.198  -0.799  15.297  1.00  0.00      PROA  
ATOM   2877  HD2 HSD X 870      17.144  -1.037  15.341  1.00  0.00      PROA  
ATOM   2878  C   HSD X 870      18.032  -3.660  13.618  1.00  0.00      PROA  
ATOM   2879  O   HSD X 870      18.897  -3.128  12.946  1.00  0.00      PROA  
ATOM   2880  N   ALA X 871      16.797  -3.885  13.105  1.00  0.00      PROA  
ATOM   2881  HN  ALA X 871      16.242  -4.479  13.681  1.00  0.00      PROA  
ATOM   2882  CA  ALA X 871      16.283  -3.718  11.777  1.00  0.00      PROA  
ATOM   2883  HA  ALA X 871      17.079  -3.245  11.220  1.00  0.00      PROA  
ATOM   2884  CB  ALA X 871      16.264  -5.174  11.212  1.00  0.00      PROA  
ATOM   2885  HB1 ALA X 871      15.645  -5.829  11.859  1.00  0.00      PROA  
ATOM   2886  HB2 ALA X 871      17.267  -5.612  11.188  1.00  0.00      PROA  
ATOM   2887  HB3 ALA X 871      15.875  -5.263  10.185  1.00  0.00      PROA  
ATOM   2888  C   ALA X 871      14.953  -2.655  11.471  1.00  0.00      PROA  
ATOM   2889  O   ALA X 871      15.422  -1.631  11.000  1.00  0.00      PROA  
ATOM   2890  N   GLU X 872      13.319  -3.136  11.587  1.00  0.00      PROA  
ATOM   2891  HN  GLU X 872      13.497  -4.105  11.711  1.00  0.00      PROA  
ATOM   2892  CA  GLU X 872      11.368  -3.321  11.532  1.00  0.00      PROA  
ATOM   2893  HA  GLU X 872      10.990  -2.656  10.855  1.00  0.00      PROA  
ATOM   2894  CB  GLU X 872      10.237  -5.584  10.833  1.00  0.00      PROA  
ATOM   2895  HB1 GLU X 872      10.540  -5.954   9.973  1.00  0.00      PROA  
ATOM   2896  HB2 GLU X 872       9.286  -5.518  10.508  1.00  0.00      PROA  
ATOM   2897  CG  GLU X 872       9.136  -7.651  12.443  1.00  0.00      PROA  
ATOM   2898  HG1 GLU X 872       9.959  -8.214  12.757  1.00  0.00      PROA  
ATOM   2899  HG2 GLU X 872       8.429  -8.253  12.172  1.00  0.00      PROA  
ATOM   2900  CD  GLU X 872       8.395  -7.282  14.785  1.00  0.00      PROA  
ATOM   2901  OE1 GLU X 872       8.209  -7.054  16.156  1.00  0.00      PROA  
ATOM   2902  OE2 GLU X 872       7.917  -8.121  15.752  1.00  0.00      PROA  
ATOM   2903  C   GLU X 872      11.240  -2.072  13.239  1.00  0.00      PROA  
ATOM   2904  O   GLU X 872      11.324  -0.801  12.885  1.00  0.00      PROA  
ATOM   2905  N   GLY X 873      11.974  -3.006  15.307  1.00  0.00      PROA  
ATOM   2906  HN  GLY X 873      12.166  -3.988  15.252  1.00  0.00      PROA  
ATOM   2907  CA  GLY X 873      12.429  -2.579  16.885  1.00  0.00      PROA  
ATOM   2908  HA1 GLY X 873      13.174  -3.142  17.347  1.00  0.00      PROA  
ATOM   2909  HA2 GLY X 873      11.567  -2.790  17.483  1.00  0.00      PROA  
ATOM   2910  C   GLY X 873      12.766  -0.820  16.989  1.00  0.00      PROA  
ATOM   2911  O   GLY X 873      13.653  -0.842  17.887  1.00  0.00      PROA  
ATOM   2912  N   GLY X 874      12.031   0.644  16.197  1.00  0.00      PROA  
ATOM   2913  HN  GLY X 874      11.301   0.318  15.608  1.00  0.00      PROA  
ATOM   2914  CA  GLY X 874      12.181   3.227  15.917  1.00  0.00      PROA  
ATOM   2915  HA1 GLY X 874      11.759   3.233  14.908  1.00  0.00      PROA  
ATOM   2916  HA2 GLY X 874      13.191   3.340  16.106  1.00  0.00      PROA  
ATOM   2917  C   GLY X 874      12.461   5.605  16.055  1.00  0.00      PROA  
ATOM   2918  O   GLY X 874      13.499   5.137  16.497  1.00  0.00      PROA  
ATOM   2919  N   LYS X 875      11.714   6.991  15.347  1.00  0.00      PROA  
ATOM   2920  HN  LYS X 875      12.559   7.500  15.485  1.00  0.00      PROA  
ATOM   2921  CA  LYS X 875      10.697   8.876  14.384  1.00  0.00      PROA  
ATOM   2922  HA  LYS X 875      10.561   9.485  15.259  1.00  0.00      PROA  
ATOM   2923  CB  LYS X 875      12.591   9.239  13.916  1.00  0.00      PROA  
ATOM   2924  HB1 LYS X 875      12.989   9.544  14.886  1.00  0.00      PROA  
ATOM   2925  HB2 LYS X 875      12.458  10.111  13.271  1.00  0.00      PROA  
ATOM   2926  CG  LYS X 875      13.873   8.234  13.137  1.00  0.00      PROA  
ATOM   2927  HG1 LYS X 875      14.360   9.182  12.782  1.00  0.00      PROA  
ATOM   2928  HG2 LYS X 875      13.243   7.917  12.284  1.00  0.00      PROA  
ATOM   2929  CD  LYS X 875      15.243   7.349  12.847  1.00  0.00      PROA  
ATOM   2930  HD1 LYS X 875      15.153   7.510  11.734  1.00  0.00      PROA  
ATOM   2931  HD2 LYS X 875      14.968   6.292  12.968  1.00  0.00      PROA  
ATOM   2932  CE  LYS X 875      16.733   7.410  12.891  1.00  0.00      PROA  
ATOM   2933  HE1 LYS X 875      16.989   8.499  12.939  1.00  0.00      PROA  
ATOM   2934  HE2 LYS X 875      17.088   7.051  11.890  1.00  0.00      PROA  
ATOM   2935  NZ  LYS X 875      17.633   6.743  13.778  1.00  0.00      PROA  
ATOM   2936  HZ1 LYS X 875      17.470   5.703  13.784  1.00  0.00      PROA  
ATOM   2937  HZ2 LYS X 875      17.581   7.084  14.756  1.00  0.00      PROA  
ATOM   2938  HZ3 LYS X 875      18.627   6.890  13.471  1.00  0.00      PROA  
ATOM   2939  C   LYS X 875       8.459  10.150  12.832  1.00  0.00      PROA  
ATOM   2940  O   LYS X 875       8.331   8.784  12.813  1.00  0.00      PROA  
ATOM   2941  N   VAL X 876       7.109  12.872  11.651  1.00  0.00      PROA  
ATOM   2942  HN  VAL X 876       6.925  13.580  12.324  1.00  0.00      PROA  
ATOM   2943  CA  VAL X 876       7.104  11.424  11.858  1.00  0.00      PROA  
ATOM   2944  HA  VAL X 876       6.673  11.087  10.937  1.00  0.00      PROA  
ATOM   2945  CB  VAL X 876       8.310  10.968  12.706  1.00  0.00      PROA  
ATOM   2946  HB  VAL X 876       7.997  11.132  10.768  1.00  0.00      PROA  
ATOM   2947  CG1 VAL X 876       9.605  11.190  11.928  1.00  0.00      PROA  
ATOM   2948 HG11 VAL X 876       9.968  12.143  11.478  1.00  0.00      PROA  
ATOM   2949 HG12 VAL X 876       9.899  10.907  11.013  1.00  0.00      PROA  
ATOM   2950 HG13 VAL X 876       9.569  12.239  12.376  1.00  0.00      PROA  
ATOM   2951  CG2 VAL X 876       8.332  11.724  14.018  1.00  0.00      PROA  
ATOM   2952 HG21 VAL X 876       7.453  11.429  14.655  1.00  0.00      PROA  
ATOM   2953 HG22 VAL X 876       8.128  12.796  13.938  1.00  0.00      PROA  
ATOM   2954 HG23 VAL X 876       9.206  11.535  14.679  1.00  0.00      PROA  
ATOM   2955  C   VAL X 876       5.824  10.939  12.539  1.00  0.00      PROA  
ATOM   2956  O   VAL X 876       5.169  11.693  13.261  1.00  0.00      PROA  
ATOM   2957  N   PRO X 877       5.458   9.662  12.319  1.00  0.00      PROA  
ATOM   2958  CD  PRO X 877       6.173   8.706  11.450  1.00  0.00      PROA  
ATOM   2959  HD1 PRO X 877       7.097   8.200  11.419  1.00  0.00      PROA  
ATOM   2960  HD2 PRO X 877       6.058   9.112  10.423  1.00  0.00      PROA  
ATOM   2961  CA  PRO X 877       4.260   9.037  12.889  1.00  0.00      PROA  
ATOM   2962  HA  PRO X 877       3.449   9.743  13.001  1.00  0.00      PROA  
ATOM   2963  CB  PRO X 877       3.936   7.969  11.866  1.00  0.00      PROA  
ATOM   2964  HB1 PRO X 877       3.520   8.448  10.950  1.00  0.00      PROA  
ATOM   2965  HB2 PRO X 877       3.241   7.180  12.223  1.00  0.00      PROA  
ATOM   2966  CG  PRO X 877       5.315   7.445  11.547  1.00  0.00      PROA  
ATOM   2967  HG1 PRO X 877       5.713   6.791  12.346  1.00  0.00      PROA  
ATOM   2968  HG2 PRO X 877       5.356   6.867  10.615  1.00  0.00      PROA  
ATOM   2969  C   PRO X 877       4.579   8.437  14.249  1.00  0.00      PROA  
ATOM   2970  O   PRO X 877       4.702   7.222  14.391  1.00  0.00      PROA  
ATOM   2971  N   ILE X 878       4.722   9.287  15.252  1.00  0.00      PROA  
ATOM   2972  HN  ILE X 878       4.692  10.273  15.105  1.00  0.00      PROA  
ATOM   2973  CA  ILE X 878       5.054   8.786  16.570  1.00  0.00      PROA  
ATOM   2974  HA  ILE X 878       5.939   8.185  16.538  1.00  0.00      PROA  
ATOM   2975  CB  ILE X 878       5.318   9.963  17.547  1.00  0.00      PROA  
ATOM   2976  HB  ILE X 878       6.206  10.528  17.177  1.00  0.00      PROA  
ATOM   2977  CG2 ILE X 878       4.126  10.903  17.573  1.00  0.00      PROA  
ATOM   2978 HG21 ILE X 878       3.206  10.377  17.902  1.00  0.00      PROA  
ATOM   2979 HG22 ILE X 878       3.949  11.388  16.589  1.00  0.00      PROA  
ATOM   2980 HG23 ILE X 878       4.314  11.710  18.301  1.00  0.00      PROA  
ATOM   2981  CG1 ILE X 878       5.649   9.418  18.934  1.00  0.00      PROA  
ATOM   2982 HG11 ILE X 878       6.593   8.843  18.838  1.00  0.00      PROA  
ATOM   2983 HG12 ILE X 878       4.867   8.726  19.318  1.00  0.00      PROA  
ATOM   2984  CD  ILE X 878       5.835  10.480  19.984  1.00  0.00      PROA  
ATOM   2985  HD1 ILE X 878       4.844  10.910  20.214  1.00  0.00      PROA  
ATOM   2986  HD2 ILE X 878       6.516  11.291  19.647  1.00  0.00      PROA  
ATOM   2987  HD3 ILE X 878       6.237  10.047  20.926  1.00  0.00      PROA  
ATOM   2988  C   ILE X 878       3.948   7.863  17.096  1.00  0.00      PROA  
ATOM   2989  O   ILE X 878       4.215   6.894  17.815  1.00  0.00      PROA  
ATOM   2990  N   LYS X 879       2.711   8.136  16.701  1.00  0.00      PROA  
ATOM   2991  HN  LYS X 879       2.515   8.921  16.128  1.00  0.00      PROA  
ATOM   2992  CA  LYS X 879       1.593   7.323  17.163  1.00  0.00      PROA  
ATOM   2993  HA  LYS X 879       1.665   7.238  18.240  1.00  0.00      PROA  
ATOM   2994  CB  LYS X 879       0.273   8.035  16.856  1.00  0.00      PROA  
ATOM   2995  HB1 LYS X 879      -0.581   7.323  16.955  1.00  0.00      PROA  
ATOM   2996  HB2 LYS X 879       0.278   8.384  15.800  1.00  0.00      PROA  
ATOM   2997  CG  LYS X 879       0.001   9.201  17.788  1.00  0.00      PROA  
ATOM   2998  HG1 LYS X 879       0.862   9.893  17.768  1.00  0.00      PROA  
ATOM   2999  HG2 LYS X 879      -0.052   8.797  18.830  1.00  0.00      PROA  
ATOM   3000  CD  LYS X 879      -1.304   9.894  17.480  1.00  0.00      PROA  
ATOM   3001  HD1 LYS X 879      -2.044   9.147  17.288  1.00  0.00      PROA  
ATOM   3002  HD2 LYS X 879      -1.160  10.382  16.481  1.00  0.00      PROA  
ATOM   3003  CE  LYS X 879      -1.573  11.025  18.472  1.00  0.00      PROA  
ATOM   3004  HE1 LYS X 879      -0.762  11.772  18.506  1.00  0.00      PROA  
ATOM   3005  HE2 LYS X 879      -1.695  10.622  19.499  1.00  0.00      PROA  
ATOM   3006  NZ  LYS X 879      -2.840  11.764  18.130  1.00  0.00      PROA  
ATOM   3007  HZ1 LYS X 879      -3.627  11.087  18.061  1.00  0.00      PROA  
ATOM   3008  HZ2 LYS X 879      -2.672  12.348  17.277  1.00  0.00      PROA  
ATOM   3009  HZ3 LYS X 879      -3.012  12.392  18.953  1.00  0.00      PROA  
ATOM   3010  C   LYS X 879       1.545   5.870  16.665  1.00  0.00      PROA  
ATOM   3011  O   LYS X 879       0.759   5.069  17.174  1.00  0.00      PROA  
ATOM   3012  N   TRP X 880       2.380   5.526  15.687  1.00  0.00      PROA  
ATOM   3013  HN  TRP X 880       3.031   6.178  15.304  1.00  0.00      PROA  
ATOM   3014  CA  TRP X 880       2.443   4.161  15.165  1.00  0.00      PROA  
ATOM   3015  HA  TRP X 880       1.660   3.536  15.572  1.00  0.00      PROA  
ATOM   3016  CB  TRP X 880       2.388   4.152  13.648  1.00  0.00      PROA  
ATOM   3017  HB1 TRP X 880       2.808   3.202  13.237  1.00  0.00      PROA  
ATOM   3018  HB2 TRP X 880       3.035   4.960  13.239  1.00  0.00      PROA  
ATOM   3019  CG  TRP X 880       1.043   4.276  13.068  1.00  0.00      PROA  
ATOM   3020  CD1 TRP X 880       0.305   3.284  12.495  1.00  0.00      PROA  
ATOM   3021  HD1 TRP X 880       0.655   2.264  12.351  1.00  0.00      PROA  
ATOM   3022  NE1 TRP X 880      -0.894   3.781  12.052  1.00  0.00      PROA  
ATOM   3023  HE1 TRP X 880      -1.653   3.288  11.634  1.00  0.00      PROA  
ATOM   3024  CE2 TRP X 880      -0.954   5.116  12.337  1.00  0.00      PROA  
ATOM   3025  CD2 TRP X 880       0.259   5.462  12.982  1.00  0.00      PROA  
ATOM   3026  CE3 TRP X 880       0.460   6.786  13.383  1.00  0.00      PROA  
ATOM   3027  HE3 TRP X 880       1.373   7.092  13.864  1.00  0.00      PROA  
ATOM   3028  CZ3 TRP X 880      -0.556   7.719  13.128  1.00  0.00      PROA  
ATOM   3029  HZ3 TRP X 880      -0.427   8.749  13.433  1.00  0.00      PROA  
ATOM   3030  CZ2 TRP X 880      -1.970   6.050  12.084  1.00  0.00      PROA  
ATOM   3031  HZ2 TRP X 880      -2.883   5.746  11.595  1.00  0.00      PROA  
ATOM   3032  CH2 TRP X 880      -1.758   7.341  12.485  1.00  0.00      PROA  
ATOM   3033  HH2 TRP X 880      -2.498   8.077  12.233  1.00  0.00      PROA  
ATOM   3034  C   TRP X 880       3.757   3.530  15.553  1.00  0.00      PROA  
ATOM   3035  O   TRP X 880       3.998   2.369  15.249  1.00  0.00      PROA  
ATOM   3036  N   MET X 881       4.602   4.295  16.234  1.00  0.00      PROA  
ATOM   3037  HN  MET X 881       4.330   5.185  16.591  1.00  0.00      PROA  
ATOM   3038  CA  MET X 881       5.940   3.839  16.610  1.00  0.00      PROA  
ATOM   3039  HA  MET X 881       6.282   3.174  15.827  1.00  0.00      PROA  
ATOM   3040  CB  MET X 881       6.899   5.037  16.598  1.00  0.00      PROA  
ATOM   3041  HB1 MET X 881       7.907   4.661  16.886  1.00  0.00      PROA  
ATOM   3042  HB2 MET X 881       6.565   5.765  17.370  1.00  0.00      PROA  
ATOM   3043  CG  MET X 881       7.003   5.729  15.237  1.00  0.00      PROA  
ATOM   3044  HG1 MET X 881       5.992   5.755  14.910  1.00  0.00      PROA  
ATOM   3045  HG2 MET X 881       7.475   5.010  14.527  1.00  0.00      PROA  
ATOM   3046  SD  MET X 881       7.924   7.270  15.281  1.00  0.00      PROA  
ATOM   3047  CE  MET X 881       9.484   6.675  15.915  1.00  0.00      PROA  
ATOM   3048  HE1 MET X 881       9.795   5.981  15.106  1.00  0.00      PROA  
ATOM   3049  HE2 MET X 881       9.349   6.103  16.855  1.00  0.00      PROA  
ATOM   3050  HE3 MET X 881       9.874   7.645  16.251  1.00  0.00      PROA  
ATOM   3051  C   MET X 881       6.135   3.076  17.904  1.00  0.00      PROA  
ATOM   3052  O   MET X 881       5.553   3.403  18.937  1.00  0.00      PROA  
ATOM   3053  N   ALA X 882       6.974   2.051  17.834  1.00  0.00      PROA  
ATOM   3054  HN  ALA X 882       7.421   1.781  16.989  1.00  0.00      PROA  
ATOM   3055  CA  ALA X 882       7.300   1.257  19.006  1.00  0.00      PROA  
ATOM   3056  HA  ALA X 882       6.394   0.949  19.494  1.00  0.00      PROA  
ATOM   3057  CB  ALA X 882       8.217   0.082  18.626  1.00  0.00      PROA  
ATOM   3058  HB1 ALA X 882       9.267   0.396  18.457  1.00  0.00      PROA  
ATOM   3059  HB2 ALA X 882       7.846  -0.375  17.685  1.00  0.00      PROA  
ATOM   3060  HB3 ALA X 882       8.158  -0.713  19.392  1.00  0.00      PROA  
ATOM   3061  C   ALA X 882       8.030   2.230  19.923  1.00  0.00      PROA  
ATOM   3062  O   ALA X 882       8.432   3.324  19.493  1.00  0.00      PROA  
ATOM   3063  N   LEU X 883       8.209   1.842  21.181  1.00  0.00      PROA  
ATOM   3064  HN  LEU X 883       8.003   0.905  21.448  1.00  0.00      PROA  
ATOM   3065  CA  LEU X 883       8.880   2.708  22.138  1.00  0.00      PROA  
ATOM   3066  HA  LEU X 883       8.422   3.684  22.066  1.00  0.00      PROA  
ATOM   3067  CB  LEU X 883       8.699   2.158  23.553  1.00  0.00      PROA  
ATOM   3068  HB1 LEU X 883       9.279   1.210  23.655  1.00  0.00      PROA  
ATOM   3069  HB2 LEU X 883       7.625   1.880  23.669  1.00  0.00      PROA  
ATOM   3070  CG  LEU X 883       9.047   3.095  24.710  1.00  0.00      PROA  
ATOM   3071  HG  LEU X 883      10.092   3.452  24.580  1.00  0.00      PROA  
ATOM   3072  CD1 LEU X 883       8.079   4.263  24.725  1.00  0.00      PROA  
ATOM   3073 HD11 LEU X 883       7.035   3.909  24.853  1.00  0.00      PROA  
ATOM   3074 HD12 LEU X 883       8.141   4.859  23.791  1.00  0.00      PROA  
ATOM   3075 HD13 LEU X 883       8.318   4.943  25.572  1.00  0.00      PROA  
ATOM   3076  CD2 LEU X 883       8.974   2.325  26.016  1.00  0.00      PROA  
ATOM   3077 HD21 LEU X 883       9.605   1.416  25.940  1.00  0.00      PROA  
ATOM   3078 HD22 LEU X 883       7.928   2.011  26.224  1.00  0.00      PROA  
ATOM   3079 HD23 LEU X 883       9.324   2.957  26.862  1.00  0.00      PROA  
ATOM   3080  C   LEU X 883      10.367   2.884  21.840  1.00  0.00      PROA  
ATOM   3081  O   LEU X 883      10.869   4.007  21.878  1.00  0.00      PROA  
ATOM   3082  N   GLU X 884      11.070   1.793  21.546  1.00  0.00      PROA  
ATOM   3083  HN  GLU X 884      10.620   0.898  21.391  1.00  0.00      PROA  
ATOM   3084  CA  GLU X 884      12.504   1.885  21.262  1.00  0.00      PROA  
ATOM   3085  HA  GLU X 884      12.996   2.242  22.158  1.00  0.00      PROA  
ATOM   3086  CB  GLU X 884      13.098   0.532  20.854  1.00  0.00      PROA  
ATOM   3087  HB1 GLU X 884      14.105   0.454  21.313  1.00  0.00      PROA  
ATOM   3088  HB2 GLU X 884      13.257   0.474  19.755  1.00  0.00      PROA  
ATOM   3089  CG  GLU X 884      12.246  -0.658  21.230  1.00  0.00      PROA  
ATOM   3090  HG1 GLU X 884      11.913  -0.628  22.288  1.00  0.00      PROA  
ATOM   3091  HG2 GLU X 884      12.852  -1.588  21.108  1.00  0.00      PROA  
ATOM   3092  CD  GLU X 884      11.055  -0.812  20.315  1.00  0.00      PROA  
ATOM   3093  OE1 GLU X 884      11.217  -1.399  19.219  1.00  0.00      PROA  
ATOM   3094  OE2 GLU X 884       9.966  -0.328  20.691  1.00  0.00      PROA  
ATOM   3095  C   GLU X 884      12.762   2.881  20.152  1.00  0.00      PROA  
ATOM   3096  O   GLU X 884      13.772   3.569  20.156  1.00  0.00      PROA  
ATOM   3097  N   SER X 885      11.844   2.958  19.199  1.00  0.00      PROA  
ATOM   3098  HN  SER X 885      11.087   2.303  19.191  1.00  0.00      PROA  
ATOM   3099  CA  SER X 885      11.997   3.880  18.094  1.00  0.00      PROA  
ATOM   3100  HA  SER X 885      13.048   3.729  17.943  1.00  0.00      PROA  
ATOM   3101  CB  SER X 885      10.954   3.586  17.021  1.00  0.00      PROA  
ATOM   3102  HB1 SER X 885      10.320   4.312  16.445  1.00  0.00      PROA  
ATOM   3103  HB2 SER X 885      10.087   3.421  17.719  1.00  0.00      PROA  
ATOM   3104  OG  SER X 885      11.037   2.236  16.611  1.00  0.00      PROA  
ATOM   3105  HG1 SER X 885      11.863   1.896  17.015  1.00  0.00      PROA  
ATOM   3106  C   SER X 885      11.816   5.300  18.595  1.00  0.00      PROA  
ATOM   3107  O   SER X 885      12.623   6.184  18.316  1.00  0.00      PROA  
ATOM   3108  N   ILE X 886      10.743   5.515  19.339  1.00  0.00      PROA  
ATOM   3109  HN  ILE X 886      10.136   4.761  19.607  1.00  0.00      PROA  
ATOM   3110  CA  ILE X 886      10.452   6.834  19.874  1.00  0.00      PROA  
ATOM   3111  HA  ILE X 886      10.378   7.519  19.053  1.00  0.00      PROA  
ATOM   3112  CB  ILE X 886       9.119   6.836  20.638  1.00  0.00      PROA  
ATOM   3113  HB  ILE X 886       9.126   6.019  21.401  1.00  0.00      PROA  
ATOM   3114  CG2 ILE X 886       8.931   8.159  21.329  1.00  0.00      PROA  
ATOM   3115 HG21 ILE X 886       9.052   9.007  20.621  1.00  0.00      PROA  
ATOM   3116 HG22 ILE X 886       9.631   8.299  22.181  1.00  0.00      PROA  
ATOM   3117 HG23 ILE X 886       7.918   8.240  21.776  1.00  0.00      PROA  
ATOM   3118  CG1 ILE X 886       7.963   6.572  19.673  1.00  0.00      PROA  
ATOM   3119 HG11 ILE X 886       8.134   5.606  19.155  1.00  0.00      PROA  
ATOM   3120 HG12 ILE X 886       7.967   7.341  18.874  1.00  0.00      PROA  
ATOM   3121  CD  ILE X 886       6.605   6.493  20.339  1.00  0.00      PROA  
ATOM   3122  HD1 ILE X 886       6.267   7.467  20.744  1.00  0.00      PROA  
ATOM   3123  HD2 ILE X 886       6.630   5.757  21.174  1.00  0.00      PROA  
ATOM   3124  HD3 ILE X 886       5.838   6.134  19.617  1.00  0.00      PROA  
ATOM   3125  C   ILE X 886      11.533   7.363  20.817  1.00  0.00      PROA  
ATOM   3126  O   ILE X 886      11.880   8.542  20.776  1.00  0.00      PROA  
ATOM   3127  N   LEU X 887      12.070   6.485  21.657  1.00  0.00      PROA  
ATOM   3128  HN  LEU X 887      11.728   5.538  21.702  1.00  0.00      PROA  
ATOM   3129  CA  LEU X 887      13.076   6.884  22.629  1.00  0.00      PROA  
ATOM   3130  HA  LEU X 887      12.855   7.885  22.964  1.00  0.00      PROA  
ATOM   3131  CB  LEU X 887      13.016   5.967  23.849  1.00  0.00      PROA  
ATOM   3132  HB1 LEU X 887      13.779   6.301  24.578  1.00  0.00      PROA  
ATOM   3133  HB2 LEU X 887      13.293   4.933  23.522  1.00  0.00      PROA  
ATOM   3134  CG  LEU X 887      11.748   5.799  24.687  1.00  0.00      PROA  
ATOM   3135  HG  LEU X 887      10.970   5.299  24.066  1.00  0.00      PROA  
ATOM   3136  CD1 LEU X 887      12.106   4.942  25.874  1.00  0.00      PROA  
ATOM   3137 HD11 LEU X 887      12.884   5.430  26.500  1.00  0.00      PROA  
ATOM   3138 HD12 LEU X 887      12.486   3.948  25.551  1.00  0.00      PROA  
ATOM   3139 HD13 LEU X 887      11.215   4.782  26.522  1.00  0.00      PROA  
ATOM   3140  CD2 LEU X 887      11.188   7.132  25.159  1.00  0.00      PROA  
ATOM   3141 HD21 LEU X 887      10.904   7.776  24.303  1.00  0.00      PROA  
ATOM   3142 HD22 LEU X 887      11.925   7.662  25.798  1.00  0.00      PROA  
ATOM   3143 HD23 LEU X 887      10.279   6.957  25.780  1.00  0.00      PROA  
ATOM   3144  C   LEU X 887      14.518   6.916  22.129  1.00  0.00      PROA  
ATOM   3145  O   LEU X 887      15.249   7.874  22.398  1.00  0.00      PROA  
ATOM   3146  N   HSD X 888      14.932   5.869  21.427  1.00  0.00      PROA  
ATOM   3147  HN  HSD X 888      14.342   5.078  21.240  1.00  0.00      PROA  
ATOM   3148  CA  HSD X 888      16.307   5.793  20.936  1.00  0.00      PROA  
ATOM   3149  HA  HSD X 888      16.818   6.734  21.091  1.00  0.00      PROA  
ATOM   3150  CB  HSD X 888      17.074   4.706  21.686  1.00  0.00      PROA  
ATOM   3151  HB1 HSD X 888      18.096   5.092  21.897  1.00  0.00      PROA  
ATOM   3152  HB2 HSD X 888      17.229   3.771  21.177  1.00  0.00      PROA  
ATOM   3153  ND1 HSD X 888      16.029   5.271  23.911  1.00  0.00      PROA  
ATOM   3154  HD1 HSD X 888      16.089   6.263  23.785  1.00  0.00      PROA  
ATOM   3155  CG  HSD X 888      16.467   4.334  23.000  1.00  0.00      PROA  
ATOM   3156  CE1 HSD X 888      15.572   4.651  24.987  1.00  0.00      PROA  
ATOM   3157  HE1 HSD X 888      15.179   5.149  25.878  1.00  0.00      PROA  
ATOM   3158  NE2 HSD X 888      15.699   3.350  24.804  1.00  0.00      PROA  
ATOM   3159  CD2 HSD X 888      16.255   3.125  23.569  1.00  0.00      PROA  
ATOM   3160  HD2 HSD X 888      16.477   2.119  23.246  1.00  0.00      PROA  
ATOM   3161  C   HSD X 888      16.406   5.497  19.445  1.00  0.00      PROA  
ATOM   3162  O   HSD X 888      17.275   4.724  19.030  1.00  0.00      PROA  
ATOM   3163  N   ARG X 889      15.528   6.108  18.653  1.00  0.00      PROA  
ATOM   3164  HN  ARG X 889      14.752   6.594  19.048  1.00  0.00      PROA  
ATOM   3165  CA  ARG X 889      15.510   5.898  17.210  1.00  0.00      PROA  
ATOM   3166  HA  ARG X 889      14.750   6.517  16.827  1.00  0.00      PROA  
ATOM   3167  CB  ARG X 889      16.332   6.995  16.534  1.00  0.00      PROA  
ATOM   3168  HB1 ARG X 889      16.194   6.701  15.486  1.00  0.00      PROA  
ATOM   3169  HB2 ARG X 889      17.394   6.982  16.836  1.00  0.00      PROA  
ATOM   3170  CG  ARG X 889      15.636   8.347  16.546  1.00  0.00      PROA  
ATOM   3171  HG1 ARG X 889      15.142   8.520  17.533  1.00  0.00      PROA  
ATOM   3172  HG2 ARG X 889      14.829   8.386  15.782  1.00  0.00      PROA  
ATOM   3173  CD  ARG X 889      16.605   9.512  16.324  1.00  0.00      PROA  
ATOM   3174  HD1 ARG X 889      15.991  10.437  16.188  1.00  0.00      PROA  
ATOM   3175  HD2 ARG X 889      17.224   9.350  15.413  1.00  0.00      PROA  
ATOM   3176  NE  ARG X 889      17.483   9.725  17.477  1.00  0.00      PROA  
ATOM   3177  HE  ARG X 889      17.514   9.045  18.215  1.00  0.00      PROA  
ATOM   3178  CZ  ARG X 889      18.373  10.713  17.575  1.00  0.00      PROA  
ATOM   3179  NH1 ARG X 889      18.503  11.582  16.580  1.00  0.00      PROA  
ATOM   3180 HH11 ARG X 889      17.685  11.717  16.043  1.00  0.00      PROA  
ATOM   3181 HH12 ARG X 889      19.141  12.324  16.755  1.00  0.00      PROA  
ATOM   3182  NH2 ARG X 889      19.139  10.830  18.665  1.00  0.00      PROA  
ATOM   3183 HH21 ARG X 889      18.976  10.214  19.430  1.00  0.00      PROA  
ATOM   3184 HH22 ARG X 889      19.762  11.599  18.747  1.00  0.00      PROA  
ATOM   3185  C   ARG X 889      15.992   4.506  16.776  1.00  0.00      PROA  
ATOM   3186  O   ARG X 889      16.725   4.368  15.796  1.00  0.00      PROA  
ATOM   3187  N   ILE X 890      15.573   3.475  17.506  1.00  0.00      PROA  
ATOM   3188  HN  ILE X 890      15.009   3.605  18.319  1.00  0.00      PROA  
ATOM   3189  CA  ILE X 890      15.946   2.092  17.191  1.00  0.00      PROA  
ATOM   3190  HA  ILE X 890      16.851   2.066  16.599  1.00  0.00      PROA  
ATOM   3191  CB  ILE X 890      16.160   1.252  18.482  1.00  0.00      PROA  
ATOM   3192  HB  ILE X 890      15.181   1.107  18.993  1.00  0.00      PROA  
ATOM   3193  CG2 ILE X 890      16.754  -0.089  18.142  1.00  0.00      PROA  
ATOM   3194 HG21 ILE X 890      17.794   0.020  17.765  1.00  0.00      PROA  
ATOM   3195 HG22 ILE X 890      16.151  -0.633  17.384  1.00  0.00      PROA  
ATOM   3196 HG23 ILE X 890      16.781  -0.744  19.038  1.00  0.00      PROA  
ATOM   3197  CG1 ILE X 890      17.104   1.977  19.440  1.00  0.00      PROA  
ATOM   3198 HG11 ILE X 890      16.453   2.833  19.691  1.00  0.00      PROA  
ATOM   3199 HG12 ILE X 890      18.064   2.287  18.989  1.00  0.00      PROA  
ATOM   3200  CD  ILE X 890      17.240   1.307  20.807  1.00  0.00      PROA  
ATOM   3201  HD1 ILE X 890      17.625   0.270  20.715  1.00  0.00      PROA  
ATOM   3202  HD2 ILE X 890      16.249   1.260  21.305  1.00  0.00      PROA  
ATOM   3203  HD3 ILE X 890      17.952   1.851  21.461  1.00  0.00      PROA  
ATOM   3204  C   ILE X 890      14.791   1.461  16.391  1.00  0.00      PROA  
ATOM   3205  O   ILE X 890      13.628   1.585  16.778  1.00  0.00      PROA  
ATOM   3206  N   TYR X 891      15.109   0.806  15.276  1.00  0.00      PROA  
ATOM   3207  HN  TYR X 891      16.066   0.666  15.034  1.00  0.00      PROA  
ATOM   3208  CA  TYR X 891      14.097   0.167  14.429  1.00  0.00      PROA  
ATOM   3209  HA  TYR X 891      13.162  -0.100  14.675  1.00  0.00      PROA  
ATOM   3210  CB  TYR X 891      13.838   0.974  13.152  1.00  0.00      PROA  
ATOM   3211  HB1 TYR X 891      13.181   0.448  12.432  1.00  0.00      PROA  
ATOM   3212  HB2 TYR X 891      14.816   1.034  12.653  1.00  0.00      PROA  
ATOM   3213  CG  TYR X 891      13.334   2.395  13.324  1.00  0.00      PROA  
ATOM   3214  CD1 TYR X 891      12.221   2.842  12.612  1.00  0.00      PROA  
ATOM   3215  HD1 TYR X 891      11.625   2.122  12.064  1.00  0.00      PROA  
ATOM   3216  CE1 TYR X 891      11.777   4.155  12.699  1.00  0.00      PROA  
ATOM   3217  HE1 TYR X 891      10.873   4.437  12.174  1.00  0.00      PROA  
ATOM   3218  CZ  TYR X 891      12.452   5.041  13.504  1.00  0.00      PROA  
ATOM   3219  OH  TYR X 891      12.010   6.336  13.577  1.00  0.00      PROA  
ATOM   3220  HH  TYR X 891      11.158   6.293  14.031  1.00  0.00      PROA  
ATOM   3221  CD2 TYR X 891      13.996   3.311  14.136  1.00  0.00      PROA  
ATOM   3222  HD2 TYR X 891      14.974   3.100  14.525  1.00  0.00      PROA  
ATOM   3223  CE2 TYR X 891      13.563   4.633  14.227  1.00  0.00      PROA  
ATOM   3224  HE2 TYR X 891      14.317   5.348  14.535  1.00  0.00      PROA  
ATOM   3225  C   TYR X 891      14.487  -1.233  13.980  1.00  0.00      PROA  
ATOM   3226  O   TYR X 891      15.469  -1.409  13.273  1.00  0.00      PROA  
ATOM   3227  N   THR X 892      13.713  -2.234  14.373  1.00  0.00      PROA  
ATOM   3228  HN  THR X 892      12.883  -1.932  14.834  1.00  0.00      PROA  
ATOM   3229  CA  THR X 892      14.000  -3.592  13.937  1.00  0.00      PROA  
ATOM   3230  HA  THR X 892      13.339  -2.949  13.667  1.00  0.00      PROA  
ATOM   3231  CB  THR X 892      14.413  -4.503  15.111  1.00  0.00      PROA  
ATOM   3232  HB  THR X 892      14.620  -5.455  14.683  1.00  0.00      PROA  
ATOM   3233  OG1 THR X 892      13.252  -5.049  15.745  1.00  0.00      PROA  
ATOM   3234  HG1 THR X 892      13.599  -5.632  16.435  1.00  0.00      PROA  
ATOM   3235  CG2 THR X 892      15.208  -3.703  16.123  1.00  0.00      PROA  
ATOM   3236 HG21 THR X 892      15.616  -2.728  15.814  1.00  0.00      PROA  
ATOM   3237 HG22 THR X 892      16.050  -4.377  16.370  1.00  0.00      PROA  
ATOM   3238 HG23 THR X 892      14.854  -3.674  17.159  1.00  0.00      PROA  
ATOM   3239  C   THR X 892      12.722  -4.128  13.307  1.00  0.00      PROA  
ATOM   3240  O   THR X 892      11.712  -3.428  13.257  1.00  0.00      PROA  
ATOM   3241  N   HSD X 893      12.767  -5.350  12.792  1.00  0.00      PROA  
ATOM   3242  HN  HSD X 893      13.584  -5.927  12.806  1.00  0.00      PROA  
ATOM   3243  CA  HSD X 893      11.569  -5.933  12.212  1.00  0.00      PROA  
ATOM   3244  HA  HSD X 893      12.024  -6.597  12.896  1.00  0.00      PROA  
ATOM   3245  CB  HSD X 893      11.857  -7.341  11.678  1.00  0.00      PROA  
ATOM   3246  HB1 HSD X 893      11.035  -7.811  11.102  1.00  0.00      PROA  
ATOM   3247  HB2 HSD X 893      12.191  -8.219  12.307  1.00  0.00      PROA  
ATOM   3248  ND1 HSD X 893      12.527  -6.648   9.344  1.00  0.00      PROA  
ATOM   3249  HD1 HSD X 893      11.708  -6.099   9.167  1.00  0.00      PROA  
ATOM   3250  CG  HSD X 893      12.782  -7.360  10.499  1.00  0.00      PROA  
ATOM   3251  CE1 HSD X 893      13.507  -6.848   8.482  1.00  0.00      PROA  
ATOM   3252  HE1 HSD X 893      13.538  -6.454   7.466  1.00  0.00      PROA  
ATOM   3253  NE2 HSD X 893      14.390  -7.663   9.034  1.00  0.00      PROA  
ATOM   3254  CD2 HSD X 893      13.960  -8.000  10.295  1.00  0.00      PROA  
ATOM   3255  HD2 HSD X 893      14.516  -8.683  10.927  1.00  0.00      PROA  
ATOM   3256  C   HSD X 893      10.511  -5.974  13.317  1.00  0.00      PROA  
ATOM   3257  O   HSD X 893       9.315  -5.863  13.054  1.00  0.00      PROA  
ATOM   3258  N   GLN X 894      10.968  -6.088  14.566  1.00  0.00      PROA  
ATOM   3259  HN  GLN X 894      11.937  -6.198  14.767  1.00  0.00      PROA  
ATOM   3260  CA  GLN X 894      10.064  -6.133  15.707  1.00  0.00      PROA  
ATOM   3261  HA  GLN X 894      10.877  -5.489  15.906  1.00  0.00      PROA  
ATOM   3262  CB  GLN X 894      10.798  -6.576  16.951  1.00  0.00      PROA  
ATOM   3263  HB1 GLN X 894      10.051  -6.462  17.787  1.00  0.00      PROA  
ATOM   3264  HB2 GLN X 894      11.705  -6.068  17.366  1.00  0.00      PROA  
ATOM   3265  CG  GLN X 894      11.048  -8.069  16.981  1.00  0.00      PROA  
ATOM   3266  HG1 GLN X 894      11.242  -8.428  18.013  1.00  0.00      PROA  
ATOM   3267  HG2 GLN X 894      11.960  -8.289  16.382  1.00  0.00      PROA  
ATOM   3268  CD  GLN X 894       9.926  -8.874  16.335  1.00  0.00      PROA  
ATOM   3269  OE1 GLN X 894       9.847  -8.973  15.116  1.00  0.00      PROA  
ATOM   3270  NE2 GLN X 894       9.055  -9.452  17.155  1.00  0.00      PROA  
ATOM   3271 HE21 GLN X 894       8.167  -9.114  16.791  1.00  0.00      PROA  
ATOM   3272 HE22 GLN X 894       9.194  -9.309  18.126  1.00  0.00      PROA  
ATOM   3273  C   GLN X 894       9.313  -4.845  15.985  1.00  0.00      PROA  
ATOM   3274  O   GLN X 894       8.168  -4.890  16.430  1.00  0.00      PROA  
ATOM   3275  N   SER X 895       9.931  -3.700  15.740  1.00  0.00      PROA  
ATOM   3276  HN  SER X 895      10.649  -3.698  15.068  1.00  0.00      PROA  
ATOM   3277  CA  SER X 895       9.207  -2.455  15.952  1.00  0.00      PROA  
ATOM   3278  HA  SER X 895       8.614  -2.500  16.854  1.00  0.00      PROA  
ATOM   3279  CB  SER X 895      10.165  -1.253  16.021  1.00  0.00      PROA  
ATOM   3280  HB1 SER X 895      10.440  -1.147  17.081  1.00  0.00      PROA  
ATOM   3281  HB2 SER X 895       9.542  -0.338  15.862  1.00  0.00      PROA  
ATOM   3282  OG  SER X 895      11.125  -1.265  14.980  1.00  0.00      PROA  
ATOM   3283  HG1 SER X 895      10.773  -0.712  14.252  1.00  0.00      PROA  
ATOM   3284  C   SER X 895       8.240  -2.330  14.772  1.00  0.00      PROA  
ATOM   3285  O   SER X 895       7.277  -1.549  14.795  1.00  0.00      PROA  
ATOM   3286  N   ASP X 896       8.496  -3.115  13.730  1.00  0.00      PROA  
ATOM   3287  HN  ASP X 896       9.232  -3.786  13.709  1.00  0.00      PROA  
ATOM   3288  CA  ASP X 896       7.604  -3.108  12.584  1.00  0.00      PROA  
ATOM   3289  HA  ASP X 896       7.331  -2.096  12.327  1.00  0.00      PROA  
ATOM   3290  CB  ASP X 896       8.206  -3.895  11.419  1.00  0.00      PROA  
ATOM   3291  HB1 ASP X 896       7.628  -4.724  11.014  1.00  0.00      PROA  
ATOM   3292  HB2 ASP X 896       9.109  -4.097  11.972  1.00  0.00      PROA  
ATOM   3293  CG  ASP X 896       8.862  -2.985  10.393  1.00  0.00      PROA  
ATOM   3294  OD1 ASP X 896       9.513  -3.492   9.441  1.00  0.00      PROA  
ATOM   3295  OD2 ASP X 896       8.704  -1.753  10.556  1.00  0.00      PROA  
ATOM   3296  C   ASP X 896       6.323  -3.765  13.063  1.00  0.00      PROA  
ATOM   3297  O   ASP X 896       5.211  -3.334  12.715  1.00  0.00      PROA  
ATOM   3298  N   VAL X 897       6.497  -4.805  13.882  1.00  0.00      PROA  
ATOM   3299  HN  VAL X 897       7.401  -5.165  14.119  1.00  0.00      PROA  
ATOM   3300  CA  VAL X 897       5.373  -5.518  14.452  1.00  0.00      PROA  
ATOM   3301  HA  VAL X 897       4.779  -5.926  13.649  1.00  0.00      PROA  
ATOM   3302  CB  VAL X 897       5.889  -6.634  15.333  1.00  0.00      PROA  
ATOM   3303  HB  VAL X 897       6.366  -6.129  16.179  1.00  0.00      PROA  
ATOM   3304  CG1 VAL X 897       4.752  -7.291  16.113  1.00  0.00      PROA  
ATOM   3305 HG11 VAL X 897       3.943  -7.642  15.443  1.00  0.00      PROA  
ATOM   3306 HG12 VAL X 897       4.328  -6.614  16.881  1.00  0.00      PROA  
ATOM   3307 HG13 VAL X 897       5.170  -8.171  16.652  1.00  0.00      PROA  
ATOM   3308  CG2 VAL X 897       6.546  -7.659  14.445  1.00  0.00      PROA  
ATOM   3309 HG21 VAL X 897       6.732  -7.344  13.375  1.00  0.00      PROA  
ATOM   3310 HG22 VAL X 897       5.541  -7.877  13.978  1.00  0.00      PROA  
ATOM   3311 HG23 VAL X 897       6.393  -8.764  14.597  1.00  0.00      PROA  
ATOM   3312  C   VAL X 897       4.483  -4.547  15.237  1.00  0.00      PROA  
ATOM   3313  O   VAL X 897       3.265  -4.570  15.119  1.00  0.00      PROA  
ATOM   3314  N   TRP X 898       5.093  -3.673  16.015  1.00  0.00      PROA  
ATOM   3315  HN  TRP X 898       6.085  -3.732  16.123  1.00  0.00      PROA  
ATOM   3316  CA  TRP X 898       4.322  -2.698  16.758  1.00  0.00      PROA  
ATOM   3317  HA  TRP X 898       3.689  -3.228  17.457  1.00  0.00      PROA  
ATOM   3318  CB  TRP X 898       5.243  -1.734  17.506  1.00  0.00      PROA  
ATOM   3319  HB1 TRP X 898       5.866  -1.150  16.795  1.00  0.00      PROA  
ATOM   3320  HB2 TRP X 898       5.939  -2.346  18.123  1.00  0.00      PROA  
ATOM   3321  CG  TRP X 898       4.499  -0.763  18.422  1.00  0.00      PROA  
ATOM   3322  CD1 TRP X 898       3.604   0.218  18.048  1.00  0.00      PROA  
ATOM   3323  HD1 TRP X 898       3.359   0.465  17.022  1.00  0.00      PROA  
ATOM   3324  NE1 TRP X 898       3.190   0.933  19.155  1.00  0.00      PROA  
ATOM   3325  HE1 TRP X 898       2.688   1.768  19.164  1.00  0.00      PROA  
ATOM   3326  CE2 TRP X 898       3.811   0.421  20.267  1.00  0.00      PROA  
ATOM   3327  CD2 TRP X 898       4.638  -0.653  19.844  1.00  0.00      PROA  
ATOM   3328  CE3 TRP X 898       5.389  -1.356  20.806  1.00  0.00      PROA  
ATOM   3329  HE3 TRP X 898       5.922  -2.231  20.492  1.00  0.00      PROA  
ATOM   3330  CZ3 TRP X 898       5.299  -0.972  22.132  1.00  0.00      PROA  
ATOM   3331  HZ3 TRP X 898       5.845  -1.519  22.889  1.00  0.00      PROA  
ATOM   3332  CZ2 TRP X 898       3.717   0.811  21.609  1.00  0.00      PROA  
ATOM   3333  HZ2 TRP X 898       3.099   1.646  21.866  1.00  0.00      PROA  
ATOM   3334  CH2 TRP X 898       4.462   0.108  22.524  1.00  0.00      PROA  
ATOM   3335  HH2 TRP X 898       4.436   0.394  23.567  1.00  0.00      PROA  
ATOM   3336  C   TRP X 898       3.420  -1.899  15.827  1.00  0.00      PROA  
ATOM   3337  O   TRP X 898       2.236  -1.705  16.108  1.00  0.00      PROA  
ATOM   3338  N   SER X 899       3.960  -1.416  14.721  1.00  0.00      PROA  
ATOM   3339  HN  SER X 899       4.928  -1.532  14.486  1.00  0.00      PROA  
ATOM   3340  CA  SER X 899       3.105  -0.638  13.832  1.00  0.00      PROA  
ATOM   3341  HA  SER X 899       2.587   0.120  14.404  1.00  0.00      PROA  
ATOM   3342  CB  SER X 899       3.942   0.046  12.773  1.00  0.00      PROA  
ATOM   3343  HB1 SER X 899       3.333   0.763  12.196  1.00  0.00      PROA  
ATOM   3344  HB2 SER X 899       4.414  -0.695  12.091  1.00  0.00      PROA  
ATOM   3345  OG  SER X 899       4.960   0.753  13.437  1.00  0.00      PROA  
ATOM   3346  HG1 SER X 899       4.544   1.370  14.069  1.00  0.00      PROA  
ATOM   3347  C   SER X 899       2.058  -1.538  13.197  1.00  0.00      PROA  
ATOM   3348  O   SER X 899       0.935  -1.103  12.892  1.00  0.00      PROA  
ATOM   3349  N   TYR X 900       2.429  -2.796  13.001  1.00  0.00      PROA  
ATOM   3350  HN  TYR X 900       3.363  -3.111  13.200  1.00  0.00      PROA  
ATOM   3351  CA  TYR X 900       1.482  -3.746  12.452  1.00  0.00      PROA  
ATOM   3352  HA  TYR X 900       1.155  -3.411  11.477  1.00  0.00      PROA  
ATOM   3353  CB  TYR X 900       2.123  -5.150  12.370  1.00  0.00      PROA  
ATOM   3354  HB1 TYR X 900       2.556  -5.528  13.299  1.00  0.00      PROA  
ATOM   3355  HB2 TYR X 900       2.953  -5.091  11.633  1.00  0.00      PROA  
ATOM   3356  CG  TYR X 900       1.151  -6.224  11.928  1.00  0.00      PROA  
ATOM   3357  CD1 TYR X 900       0.484  -7.003  12.867  1.00  0.00      PROA  
ATOM   3358  HD1 TYR X 900       0.697  -6.854  13.919  1.00  0.00      PROA  
ATOM   3359  CE1 TYR X 900      -0.449  -7.930  12.489  1.00  0.00      PROA  
ATOM   3360  HE1 TYR X 900      -0.987  -8.500  13.234  1.00  0.00      PROA  
ATOM   3361  CZ  TYR X 900      -0.735  -8.098  11.152  1.00  0.00      PROA  
ATOM   3362  OH  TYR X 900      -1.705  -9.006  10.789  1.00  0.00      PROA  
ATOM   3363  HH  TYR X 900      -1.702  -9.099   9.826  1.00  0.00      PROA  
ATOM   3364  CD2 TYR X 900       0.852  -6.416  10.578  1.00  0.00      PROA  
ATOM   3365  HD2 TYR X 900       1.353  -5.807   9.837  1.00  0.00      PROA  
ATOM   3366  CE2 TYR X 900      -0.081  -7.343  10.188  1.00  0.00      PROA  
ATOM   3367  HE2 TYR X 900      -0.319  -7.470   9.142  1.00  0.00      PROA  
ATOM   3368  C   TYR X 900       0.273  -3.724  13.405  1.00  0.00      PROA  
ATOM   3369  O   TYR X 900      -0.872  -3.601  12.961  1.00  0.00      PROA  
ATOM   3370  N   GLY X 901       0.549  -3.804  14.713  1.00  0.00      PROA  
ATOM   3371  HN  GLY X 901       1.506  -3.933  15.001  1.00  0.00      PROA  
ATOM   3372  CA  GLY X 901      -0.498  -3.775  15.722  1.00  0.00      PROA  
ATOM   3373  HA1 GLY X 901      -0.017  -3.706  16.686  1.00  0.00      PROA  
ATOM   3374  HA2 GLY X 901      -1.093  -4.671  15.613  1.00  0.00      PROA  
ATOM   3375  C   GLY X 901      -1.445  -2.586  15.595  1.00  0.00      PROA  
ATOM   3376  O   GLY X 901      -2.676  -2.720  15.679  1.00  0.00      PROA  
ATOM   3377  N   VAL X 902      -0.871  -1.413  15.381  1.00  0.00      PROA  
ATOM   3378  HN  VAL X 902       0.123  -1.350  15.290  1.00  0.00      PROA  
ATOM   3379  CA  VAL X 902      -1.662  -0.204  15.238  1.00  0.00      PROA  
ATOM   3380  HA  VAL X 902      -2.383  -0.142  16.040  1.00  0.00      PROA  
ATOM   3381  CB  VAL X 902      -0.731   1.039  15.270  1.00  0.00      PROA  
ATOM   3382  HB  VAL X 902      -0.070   1.026  14.368  1.00  0.00      PROA  
ATOM   3383  CG1 VAL X 902      -1.542   2.300  15.263  1.00  0.00      PROA  
ATOM   3384 HG11 VAL X 902      -2.230   2.338  16.133  1.00  0.00      PROA  
ATOM   3385 HG12 VAL X 902      -2.155   2.391  14.338  1.00  0.00      PROA  
ATOM   3386 HG13 VAL X 902      -0.879   3.193  15.308  1.00  0.00      PROA  
ATOM   3387  CG2 VAL X 902       0.168   0.985  16.502  1.00  0.00      PROA  
ATOM   3388 HG21 VAL X 902       0.926   0.186  16.430  1.00  0.00      PROA  
ATOM   3389 HG22 VAL X 902      -0.438   0.818  17.419  1.00  0.00      PROA  
ATOM   3390 HG23 VAL X 902       0.711   1.945  16.626  1.00  0.00      PROA  
ATOM   3391  C   VAL X 902      -2.428  -0.274  13.910  1.00  0.00      PROA  
ATOM   3392  O   VAL X 902      -3.596   0.124  13.817  1.00  0.00      PROA  
ATOM   3393  N   THR X 903      -1.768  -0.782  12.874  1.00  0.00      PROA  
ATOM   3394  HN  THR X 903      -0.820  -1.096  12.971  1.00  0.00      PROA  
ATOM   3395  CA  THR X 903      -2.415  -0.894  11.573  1.00  0.00      PROA  
ATOM   3396  HA  THR X 903      -2.696   0.089  11.217  1.00  0.00      PROA  
ATOM   3397  CB  THR X 903      -1.495  -1.603  10.550  1.00  0.00      PROA  
ATOM   3398  HB  THR X 903      -1.146  -2.589  10.911  1.00  0.00      PROA  
ATOM   3399  OG1 THR X 903      -0.338  -0.792  10.332  1.00  0.00      PROA  
ATOM   3400  HG1 THR X 903       0.145  -0.765  11.172  1.00  0.00      PROA  
ATOM   3401  CG2 THR X 903      -2.233  -1.850   9.207  1.00  0.00      PROA  
ATOM   3402 HG21 THR X 903      -2.679  -0.900   8.844  1.00  0.00      PROA  
ATOM   3403 HG22 THR X 903      -3.034  -2.610   9.314  1.00  0.00      PROA  
ATOM   3404 HG23 THR X 903      -1.508  -2.207   8.445  1.00  0.00      PROA  
ATOM   3405  C   THR X 903      -3.680  -1.714  11.771  1.00  0.00      PROA  
ATOM   3406  O   THR X 903      -4.786  -1.280  11.438  1.00  0.00      PROA  
ATOM   3407  N   VAL X 904      -3.501  -2.909  12.322  1.00  0.00      PROA  
ATOM   3408  HN  VAL X 904      -2.583  -3.219  12.595  1.00  0.00      PROA  
ATOM   3409  CA  VAL X 904      -4.616  -3.808  12.584  1.00  0.00      PROA  
ATOM   3410  HA  VAL X 904      -5.052  -4.119  11.645  1.00  0.00      PROA  
ATOM   3411  CB  VAL X 904      -4.156  -5.025  13.393  1.00  0.00      PROA  
ATOM   3412  HB  VAL X 904      -3.603  -4.691  14.303  1.00  0.00      PROA  
ATOM   3413  CG1 VAL X 904      -5.351  -5.856  13.815  1.00  0.00      PROA  
ATOM   3414 HG11 VAL X 904      -5.976  -6.105  12.933  1.00  0.00      PROA  
ATOM   3415 HG12 VAL X 904      -5.984  -5.346  14.572  1.00  0.00      PROA  
ATOM   3416 HG13 VAL X 904      -5.009  -6.814  14.265  1.00  0.00      PROA  
ATOM   3417  CG2 VAL X 904      -3.214  -5.867  12.544  1.00  0.00      PROA  
ATOM   3418 HG21 VAL X 904      -2.313  -5.315  12.217  1.00  0.00      PROA  
ATOM   3419 HG22 VAL X 904      -3.737  -6.235  11.634  1.00  0.00      PROA  
ATOM   3420 HG23 VAL X 904      -2.880  -6.757  13.118  1.00  0.00      PROA  
ATOM   3421  C   VAL X 904      -5.680  -3.055  13.361  1.00  0.00      PROA  
ATOM   3422  O   VAL X 904      -6.869  -3.091  13.001  1.00  0.00      PROA  
ATOM   3423  N   TRP X 905      -5.244  -2.363  14.413  1.00  0.00      PROA  
ATOM   3424  HN  TRP X 905      -4.275  -2.378  14.671  1.00  0.00      PROA  
ATOM   3425  CA  TRP X 905      -6.149  -1.573  15.243  1.00  0.00      PROA  
ATOM   3426  HA  TRP X 905      -6.888  -2.244  15.637  1.00  0.00      PROA  
ATOM   3427  CB  TRP X 905      -5.372  -0.873  16.338  1.00  0.00      PROA  
ATOM   3428  HB1 TRP X 905      -4.679  -0.125  15.905  1.00  0.00      PROA  
ATOM   3429  HB2 TRP X 905      -4.721  -1.583  16.883  1.00  0.00      PROA  
ATOM   3430  CG  TRP X 905      -6.256  -0.162  17.281  1.00  0.00      PROA  
ATOM   3431  CD1 TRP X 905      -6.779  -0.642  18.449  1.00  0.00      PROA  
ATOM   3432  HD1 TRP X 905      -6.388  -1.477  19.002  1.00  0.00      PROA  
ATOM   3433  NE1 TRP X 905      -7.559   0.308  19.043  1.00  0.00      PROA  
ATOM   3434  HE1 TRP X 905      -8.034   0.185  19.897  1.00  0.00      PROA  
ATOM   3435  CE2 TRP X 905      -7.560   1.431  18.260  1.00  0.00      PROA  
ATOM   3436  CD2 TRP X 905      -6.744   1.164  17.135  1.00  0.00      PROA  
ATOM   3437  CE3 TRP X 905      -6.572   2.160  16.166  1.00  0.00      PROA  
ATOM   3438  HE3 TRP X 905      -5.945   1.999  15.301  1.00  0.00      PROA  
ATOM   3439  CZ3 TRP X 905      -7.210   3.379  16.348  1.00  0.00      PROA  
ATOM   3440  HZ3 TRP X 905      -7.090   4.154  15.601  1.00  0.00      PROA  
ATOM   3441  CZ2 TRP X 905      -8.201   2.655  18.441  1.00  0.00      PROA  
ATOM   3442  HZ2 TRP X 905      -8.844   2.814  19.291  1.00  0.00      PROA  
ATOM   3443  CH2 TRP X 905      -8.018   3.615  17.479  1.00  0.00      PROA  
ATOM   3444  HH2 TRP X 905      -8.503   4.580  17.566  1.00  0.00      PROA  
ATOM   3445  C   TRP X 905      -6.946  -0.533  14.436  1.00  0.00      PROA  
ATOM   3446  O   TRP X 905      -8.095  -0.230  14.758  1.00  0.00      PROA  
ATOM   3447  N   GLU X 906      -6.350   0.025  13.388  1.00  0.00      PROA  
ATOM   3448  HN  GLU X 906      -5.394  -0.163  13.142  1.00  0.00      PROA  
ATOM   3449  CA  GLU X 906      -7.096   0.985  12.585  1.00  0.00      PROA  
ATOM   3450  HA  GLU X 906      -7.569   1.712  13.231  1.00  0.00      PROA  
ATOM   3451  CB  GLU X 906      -6.194   1.713  11.601  1.00  0.00      PROA  
ATOM   3452  HB1 GLU X 906      -6.796   2.480  11.056  1.00  0.00      PROA  
ATOM   3453  HB2 GLU X 906      -5.803   0.996  10.839  1.00  0.00      PROA  
ATOM   3454  CG  GLU X 906      -4.990   2.406  12.229  1.00  0.00      PROA  
ATOM   3455  HG1 GLU X 906      -4.278   1.717  12.647  1.00  0.00      PROA  
ATOM   3456  HG2 GLU X 906      -5.310   3.116  13.020  1.00  0.00      PROA  
ATOM   3457  CD  GLU X 906      -4.189   3.182  11.199  1.00  0.00      PROA  
ATOM   3458  OE1 GLU X 906      -4.585   4.327  10.858  1.00  0.00      PROA  
ATOM   3459  OE2 GLU X 906      -3.178   2.625  10.716  1.00  0.00      PROA  
ATOM   3460  C   GLU X 906      -8.171   0.255  11.808  1.00  0.00      PROA  
ATOM   3461  O   GLU X 906      -9.303   0.727  11.704  1.00  0.00      PROA  
ATOM   3462  N   LEU X 907      -7.825  -0.905  11.261  1.00  0.00      PROA  
ATOM   3463  HN  LEU X 907      -6.899  -1.273  11.372  1.00  0.00      PROA  
ATOM   3464  CA  LEU X 907      -8.798  -1.665  10.494  1.00  0.00      PROA  
ATOM   3465  HA  LEU X 907      -9.194  -1.026   9.716  1.00  0.00      PROA  
ATOM   3466  CB  LEU X 907      -8.131  -2.867   9.868  1.00  0.00      PROA  
ATOM   3467  HB1 LEU X 907      -8.845  -3.386   9.187  1.00  0.00      PROA  
ATOM   3468  HB2 LEU X 907      -7.836  -3.590  10.664  1.00  0.00      PROA  
ATOM   3469  CG  LEU X 907      -6.874  -2.527   9.084  1.00  0.00      PROA  
ATOM   3470  HG  LEU X 907      -6.110  -2.056   9.730  1.00  0.00      PROA  
ATOM   3471  CD1 LEU X 907      -6.292  -3.814   8.552  1.00  0.00      PROA  
ATOM   3472 HD11 LEU X 907      -7.015  -4.327   7.880  1.00  0.00      PROA  
ATOM   3473 HD12 LEU X 907      -6.036  -4.507   9.383  1.00  0.00      PROA  
ATOM   3474 HD13 LEU X 907      -5.366  -3.612   7.972  1.00  0.00      PROA  
ATOM   3475  CD2 LEU X 907      -7.194  -1.578   7.944  1.00  0.00      PROA  
ATOM   3476 HD21 LEU X 907      -7.595  -0.611   8.315  1.00  0.00      PROA  
ATOM   3477 HD22 LEU X 907      -7.938  -2.029   7.251  1.00  0.00      PROA  
ATOM   3478 HD23 LEU X 907      -6.271  -1.357   7.365  1.00  0.00      PROA  
ATOM   3479  C   LEU X 907     -10.001  -2.138  11.305  1.00  0.00      PROA  
ATOM   3480  O   LEU X 907     -11.115  -2.205  10.794  1.00  0.00      PROA  
ATOM   3481  N   MET X 908      -9.786  -2.475  12.572  1.00  0.00      PROA  
ATOM   3482  HN  MET X 908      -8.853  -2.511  12.933  1.00  0.00      PROA  
ATOM   3483  CA  MET X 908     -10.887  -2.957  13.397  1.00  0.00      PROA  
ATOM   3484  HA  MET X 908     -11.524  -3.602  12.804  1.00  0.00      PROA  
ATOM   3485  CB  MET X 908     -10.349  -3.753  14.591  1.00  0.00      PROA  
ATOM   3486  HB1 MET X 908     -11.210  -4.165  15.161  1.00  0.00      PROA  
ATOM   3487  HB2 MET X 908      -9.794  -3.038  15.237  1.00  0.00      PROA  
ATOM   3488  CG  MET X 908      -9.377  -4.851  14.213  1.00  0.00      PROA  
ATOM   3489  HG1 MET X 908      -8.964  -5.304  15.142  1.00  0.00      PROA  
ATOM   3490  HG2 MET X 908      -8.508  -4.457  13.669  1.00  0.00      PROA  
ATOM   3491  SD  MET X 908     -10.139  -6.157  13.206  1.00  0.00      PROA  
ATOM   3492  CE  MET X 908      -8.985  -6.298  11.893  1.00  0.00      PROA  
ATOM   3493  HE1 MET X 908      -7.953  -6.395  12.285  1.00  0.00      PROA  
ATOM   3494  HE2 MET X 908      -9.024  -5.407  11.232  1.00  0.00      PROA  
ATOM   3495  HE3 MET X 908      -9.189  -7.199  11.278  1.00  0.00      PROA  
ATOM   3496  C   MET X 908     -11.745  -1.794  13.879  1.00  0.00      PROA  
ATOM   3497  O   MET X 908     -12.919  -1.970  14.165  1.00  0.00      PROA  
ATOM   3498  N   THR X 909     -11.168  -0.607  13.988  1.00  0.00      PROA  
ATOM   3499  HN  THR X 909     -10.205  -0.477  13.752  1.00  0.00      PROA  
ATOM   3500  CA  THR X 909     -11.958   0.546  14.423  1.00  0.00      PROA  
ATOM   3501  HA  THR X 909     -12.833   0.245  14.982  1.00  0.00      PROA  
ATOM   3502  CB  THR X 909     -11.139   1.583  15.275  1.00  0.00      PROA  
ATOM   3503  HB  THR X 909     -11.790   2.447  15.537  1.00  0.00      PROA  
ATOM   3504  OG1 THR X 909     -10.014   2.040  14.513  1.00  0.00      PROA  
ATOM   3505  HG1 THR X 909      -9.337   1.350  14.631  1.00  0.00      PROA  
ATOM   3506  CG2 THR X 909     -10.630   0.965  16.592  1.00  0.00      PROA  
ATOM   3507 HG21 THR X 909      -9.948   0.111  16.408  1.00  0.00      PROA  
ATOM   3508 HG22 THR X 909     -11.486   0.625  17.210  1.00  0.00      PROA  
ATOM   3509 HG23 THR X 909     -10.091   1.737  17.164  1.00  0.00      PROA  
ATOM   3510  C   THR X 909     -12.414   1.249  13.166  1.00  0.00      PROA  
ATOM   3511  O   THR X 909     -12.633   2.452  13.178  1.00  0.00      PROA  
ATOM   3512  N   PHE X 910     -12.528   0.492  12.079  1.00  0.00      PROA  
ATOM   3513  HN  PHE X 910     -12.347  -0.489  12.122  1.00  0.00      PROA  
ATOM   3514  CA  PHE X 910     -12.939   1.018  10.773  1.00  0.00      PROA  
ATOM   3515  HA  PHE X 910     -12.597   0.297  10.042  1.00  0.00      PROA  
ATOM   3516  CB  PHE X 910     -14.450   1.103  10.705  1.00  0.00      PROA  
ATOM   3517  HB1 PHE X 910     -14.787   1.574   9.760  1.00  0.00      PROA  
ATOM   3518  HB2 PHE X 910     -14.858   1.709  11.543  1.00  0.00      PROA  
ATOM   3519  CG  PHE X 910     -15.096  -0.230  10.699  1.00  0.00      PROA  
ATOM   3520  CD1 PHE X 910     -15.119  -0.993   9.538  1.00  0.00      PROA  
ATOM   3521  HD1 PHE X 910     -14.716  -0.589   8.619  1.00  0.00      PROA  
ATOM   3522  CE1 PHE X 910     -15.604  -2.298   9.551  1.00  0.00      PROA  
ATOM   3523  HE1 PHE X 910     -15.583  -2.916   8.674  1.00  0.00      PROA  
ATOM   3524  CZ  PHE X 910     -16.079  -2.843  10.747  1.00  0.00      PROA  
ATOM   3525  HZ  PHE X 910     -16.456  -3.855  10.762  1.00  0.00      PROA  
ATOM   3526  CD2 PHE X 910     -15.578  -0.780  11.880  1.00  0.00      PROA  
ATOM   3527  HD2 PHE X 910     -15.509  -0.223  12.798  1.00  0.00      PROA  
ATOM   3528  CE2 PHE X 910     -16.067  -2.077  11.914  1.00  0.00      PROA  
ATOM   3529  HE2 PHE X 910     -16.429  -2.491  12.840  1.00  0.00      PROA  
ATOM   3530  C   PHE X 910     -12.335   2.336  10.329  1.00  0.00      PROA  
ATOM   3531  O   PHE X 910     -12.983   3.127   9.649  1.00  0.00      PROA  
ATOM   3532  N   GLY X 911     -11.091   2.570  10.719  1.00  0.00      PROA  
ATOM   3533  HN  GLY X 911     -10.576   1.871  11.233  1.00  0.00      PROA  
ATOM   3534  CA  GLY X 911     -10.423   3.784  10.316  1.00  0.00      PROA  
ATOM   3535  HA1 GLY X 911     -10.882   4.212   9.438  1.00  0.00      PROA  
ATOM   3536  HA2 GLY X 911      -9.409   3.478  10.098  1.00  0.00      PROA  
ATOM   3537  C   GLY X 911     -10.283   4.893  11.333  1.00  0.00      PROA  
ATOM   3538  O   GLY X 911     -10.308   6.056  10.963  1.00  0.00      PROA  
ATOM   3539  N   SER X 912     -10.111   4.566  12.601  1.00  0.00      PROA  
ATOM   3540  HN  SER X 912     -10.088   3.614  12.916  1.00  0.00      PROA  
ATOM   3541  CA  SER X 912      -9.970   5.618  13.596  1.00  0.00      PROA  
ATOM   3542  HA  SER X 912     -10.565   6.474  13.307  1.00  0.00      PROA  
ATOM   3543  CB  SER X 912     -10.525   5.144  14.943  1.00  0.00      PROA  
ATOM   3544  HB1 SER X 912     -10.374   5.927  15.721  1.00  0.00      PROA  
ATOM   3545  HB2 SER X 912     -10.019   4.238  15.321  1.00  0.00      PROA  
ATOM   3546  OG  SER X 912     -11.929   4.979  14.843  1.00  0.00      PROA  
ATOM   3547  HG1 SER X 912     -12.075   4.191  14.292  1.00  0.00      PROA  
ATOM   3548  C   SER X 912      -8.542   6.120  13.769  1.00  0.00      PROA  
ATOM   3549  O   SER X 912      -7.592   5.520  13.274  1.00  0.00      PROA  
ATOM   3550  N   LYS X 913      -8.403   7.245  14.467  1.00  0.00      PROA  
ATOM   3551  HN  LYS X 913      -9.176   7.695  14.902  1.00  0.00      PROA  
ATOM   3552  CA  LYS X 913      -7.096   7.838  14.708  1.00  0.00      PROA  
ATOM   3553  HA  LYS X 913      -6.461   7.603  13.875  1.00  0.00      PROA  
ATOM   3554  CB  LYS X 913      -7.193   9.370  14.749  1.00  0.00      PROA  
ATOM   3555  HB1 LYS X 913      -6.195   9.800  14.972  1.00  0.00      PROA  
ATOM   3556  HB2 LYS X 913      -7.865   9.656  15.591  1.00  0.00      PROA  
ATOM   3557  CG  LYS X 913      -7.770  10.048  13.504  1.00  0.00      PROA  
ATOM   3558  HG1 LYS X 913      -8.743   9.591  13.229  1.00  0.00      PROA  
ATOM   3559  HG2 LYS X 913      -7.065   9.878  12.668  1.00  0.00      PROA  
ATOM   3560  CD  LYS X 913      -7.960  11.552  13.763  1.00  0.00      PROA  
ATOM   3561  HD1 LYS X 913      -7.006  11.981  14.143  1.00  0.00      PROA  
ATOM   3562  HD2 LYS X 913      -8.722  11.674  14.559  1.00  0.00      PROA  
ATOM   3563  CE  LYS X 913      -8.426  12.303  12.517  1.00  0.00      PROA  
ATOM   3564  HE1 LYS X 913      -9.408  11.889  12.193  1.00  0.00      PROA  
ATOM   3565  HE2 LYS X 913      -7.702  12.208  11.685  1.00  0.00      PROA  
ATOM   3566  NZ  LYS X 913      -8.627  13.763  12.764  1.00  0.00      PROA  
ATOM   3567  HZ1 LYS X 913      -7.715  14.233  12.891  1.00  0.00      PROA  
ATOM   3568  HZ2 LYS X 913      -9.184  13.928  13.640  1.00  0.00      PROA  
ATOM   3569  HZ3 LYS X 913      -9.132  14.238  11.988  1.00  0.00      PROA  
ATOM   3570  C   LYS X 913      -6.586   7.336  16.042  1.00  0.00      PROA  
ATOM   3571  O   LYS X 913      -7.250   7.506  17.059  1.00  0.00      PROA  
ATOM   3572  N   PRO X 914      -5.397   6.723  16.061  1.00  0.00      PROA  
ATOM   3573  CD  PRO X 914      -4.488   6.555  14.925  1.00  0.00      PROA  
ATOM   3574  HD1 PRO X 914      -3.825   7.444  14.843  1.00  0.00      PROA  
ATOM   3575  HD2 PRO X 914      -5.001   6.332  13.959  1.00  0.00      PROA  
ATOM   3576  CA  PRO X 914      -4.797   6.190  17.295  1.00  0.00      PROA  
ATOM   3577  HA  PRO X 914      -5.488   5.496  17.753  1.00  0.00      PROA  
ATOM   3578  CB  PRO X 914      -3.511   5.528  16.812  1.00  0.00      PROA  
ATOM   3579  HB1 PRO X 914      -3.327   4.562  17.330  1.00  0.00      PROA  
ATOM   3580  HB2 PRO X 914      -2.614   6.173  16.943  1.00  0.00      PROA  
ATOM   3581  CG  PRO X 914      -3.728   5.332  15.326  1.00  0.00      PROA  
ATOM   3582  HG1 PRO X 914      -2.777   5.201  14.765  1.00  0.00      PROA  
ATOM   3583  HG2 PRO X 914      -4.363   4.429  15.158  1.00  0.00      PROA  
ATOM   3584  C   PRO X 914      -4.484   7.305  18.278  1.00  0.00      PROA  
ATOM   3585  O   PRO X 914      -3.782   8.255  17.940  1.00  0.00      PROA  
ATOM   3586  N   TYR X 915      -5.002   7.182  19.495  1.00  0.00      PROA  
ATOM   3587  HN  TYR X 915      -5.594   6.410  19.727  1.00  0.00      PROA  
ATOM   3588  CA  TYR X 915      -4.767   8.176  20.537  1.00  0.00      PROA  
ATOM   3589  HA  TYR X 915      -5.284   7.863  21.424  1.00  0.00      PROA  
ATOM   3590  CB  TYR X 915      -3.270   8.290  20.836  1.00  0.00      PROA  
ATOM   3591  HB1 TYR X 915      -3.130   8.781  21.823  1.00  0.00      PROA  
ATOM   3592  HB2 TYR X 915      -2.747   8.909  20.084  1.00  0.00      PROA  
ATOM   3593  CG  TYR X 915      -2.524   6.972  20.888  1.00  0.00      PROA  
ATOM   3594  CD1 TYR X 915      -2.516   6.192  22.055  1.00  0.00      PROA  
ATOM   3595  HD1 TYR X 915      -3.067   6.525  22.923  1.00  0.00      PROA  
ATOM   3596  CE1 TYR X 915      -1.784   4.996  22.124  1.00  0.00      PROA  
ATOM   3597  HE1 TYR X 915      -1.776   4.417  23.036  1.00  0.00      PROA  
ATOM   3598  CZ  TYR X 915      -1.060   4.572  21.014  1.00  0.00      PROA  
ATOM   3599  OH  TYR X 915      -0.305   3.432  21.107  1.00  0.00      PROA  
ATOM   3600  HH  TYR X 915       0.091   3.288  20.244  1.00  0.00      PROA  
ATOM   3601  CD2 TYR X 915      -1.789   6.514  19.779  1.00  0.00      PROA  
ATOM   3602  HD2 TYR X 915      -1.761   7.103  18.879  1.00  0.00      PROA  
ATOM   3603  CE2 TYR X 915      -1.059   5.318  19.834  1.00  0.00      PROA  
ATOM   3604  HE2 TYR X 915      -0.526   4.957  18.984  1.00  0.00      PROA  
ATOM   3605  C   TYR X 915      -5.284   9.554  20.137  1.00  0.00      PROA  
ATOM   3606  O   TYR X 915      -4.692  10.568  20.526  1.00  0.00      PROA  
ATOM   3607  N   ASP X 916      -6.375   9.601  19.368  1.00  0.00      PROA  
ATOM   3608  HN  ASP X 916      -6.856   8.780  19.072  1.00  0.00      PROA  
ATOM   3609  CA  ASP X 916      -6.919  10.889  18.950  1.00  0.00      PROA  
ATOM   3610  HA  ASP X 916      -6.196  11.330  18.280  1.00  0.00      PROA  
ATOM   3611  CB  ASP X 916      -8.274  10.744  18.272  1.00  0.00      PROA  
ATOM   3612  HB1 ASP X 916      -9.105  10.622  18.994  1.00  0.00      PROA  
ATOM   3613  HB2 ASP X 916      -8.270   9.838  17.636  1.00  0.00      PROA  
ATOM   3614  CG  ASP X 916      -8.587  11.923  17.377  1.00  0.00      PROA  
ATOM   3615  OD1 ASP X 916      -7.769  12.873  17.372  1.00  0.00      PROA  
ATOM   3616  OD2 ASP X 916      -9.628  11.903  16.677  1.00  0.00      PROA  
ATOM   3617  C   ASP X 916      -7.076  11.778  20.170  1.00  0.00      PROA  
ATOM   3618  O   ASP X 916      -7.745  11.417  21.140  1.00  0.00      PROA  
ATOM   3619  N   GLY X 917      -6.457  12.947  20.112  1.00  0.00      PROA  
ATOM   3620  HN  GLY X 917      -6.081  13.251  19.245  1.00  0.00      PROA  
ATOM   3621  CA  GLY X 917      -6.520  13.852  21.239  1.00  0.00      PROA  
ATOM   3622  HA1 GLY X 917      -7.193  13.521  22.021  1.00  0.00      PROA  
ATOM   3623  HA2 GLY X 917      -6.781  14.831  20.870  1.00  0.00      PROA  
ATOM   3624  C   GLY X 917      -5.133  13.948  21.836  1.00  0.00      PROA  
ATOM   3625  O   GLY X 917      -4.500  15.002  21.764  1.00  0.00      PROA  
ATOM   3626  N   ILE X 918      -4.644  12.849  22.410  1.00  0.00      PROA  
ATOM   3627  HN  ILE X 918      -5.156  11.993  22.392  1.00  0.00      PROA  
ATOM   3628  CA  ILE X 918      -3.313  12.850  23.002  1.00  0.00      PROA  
ATOM   3629  HA  ILE X 918      -3.366  13.405  23.920  1.00  0.00      PROA  
ATOM   3630  CB  ILE X 918      -2.866  11.432  23.372  1.00  0.00      PROA  
ATOM   3631  HB  ILE X 918      -2.832  10.820  22.442  1.00  0.00      PROA  
ATOM   3632  CG2 ILE X 918      -1.477  11.482  24.005  1.00  0.00      PROA  
ATOM   3633 HG21 ILE X 918      -1.466  12.060  24.950  1.00  0.00      PROA  
ATOM   3634 HG22 ILE X 918      -0.728  11.954  23.338  1.00  0.00      PROA  
ATOM   3635 HG23 ILE X 918      -1.125  10.450  24.171  1.00  0.00      PROA  
ATOM   3636  CG1 ILE X 918      -3.868  10.799  24.336  1.00  0.00      PROA  
ATOM   3637 HG11 ILE X 918      -3.654   9.703  24.368  1.00  0.00      PROA  
ATOM   3638 HG12 ILE X 918      -4.913  10.887  23.968  1.00  0.00      PROA  
ATOM   3639  CD  ILE X 918      -3.778  11.318  25.761  1.00  0.00      PROA  
ATOM   3640  HD1 ILE X 918      -3.833  12.428  25.790  1.00  0.00      PROA  
ATOM   3641  HD2 ILE X 918      -2.860  10.990  26.279  1.00  0.00      PROA  
ATOM   3642  HD3 ILE X 918      -4.641  10.937  26.350  1.00  0.00      PROA  
ATOM   3643  C   ILE X 918      -2.276  13.428  22.029  1.00  0.00      PROA  
ATOM   3644  O   ILE X 918      -2.120  12.932  20.917  1.00  0.00      PROA  
ATOM   3645  N   PRO X 919      -1.569  14.500  22.432  1.00  0.00      PROA  
ATOM   3646  CD  PRO X 919      -1.978  15.412  23.514  1.00  0.00      PROA  
ATOM   3647  HD1 PRO X 919      -1.499  15.166  24.469  1.00  0.00      PROA  
ATOM   3648  HD2 PRO X 919      -3.078  15.399  23.700  1.00  0.00      PROA  
ATOM   3649  CA  PRO X 919      -0.544  15.143  21.599  1.00  0.00      PROA  
ATOM   3650  HA  PRO X 919      -0.930  15.246  20.597  1.00  0.00      PROA  
ATOM   3651  CB  PRO X 919      -0.327  16.482  22.288  1.00  0.00      PROA  
ATOM   3652  HB1 PRO X 919      -0.041  17.269  21.556  1.00  0.00      PROA  
ATOM   3653  HB2 PRO X 919       0.473  16.458  23.054  1.00  0.00      PROA  
ATOM   3654  CG  PRO X 919      -1.644  16.753  22.918  1.00  0.00      PROA  
ATOM   3655  HG1 PRO X 919      -1.591  17.540  23.707  1.00  0.00      PROA  
ATOM   3656  HG2 PRO X 919      -2.426  17.027  22.178  1.00  0.00      PROA  
ATOM   3657  C   PRO X 919       0.738  14.318  21.561  1.00  0.00      PROA  
ATOM   3658  O   PRO X 919       1.155  13.747  22.579  1.00  0.00      PROA  
ATOM   3659  N   ALA X 920       1.363  14.280  20.383  1.00  0.00      PROA  
ATOM   3660  HN  ALA X 920       1.053  14.864  19.641  1.00  0.00      PROA  
ATOM   3661  CA  ALA X 920       2.587  13.515  20.172  1.00  0.00      PROA  
ATOM   3662  HA  ALA X 920       2.312  12.492  19.986  1.00  0.00      PROA  
ATOM   3663  CB  ALA X 920       3.286  14.031  18.945  1.00  0.00      PROA  
ATOM   3664  HB1 ALA X 920       3.381  15.137  19.021  1.00  0.00      PROA  
ATOM   3665  HB2 ALA X 920       2.733  13.848  18.010  1.00  0.00      PROA  
ATOM   3666  HB3 ALA X 920       4.322  13.642  18.841  1.00  0.00      PROA  
ATOM   3667  C   ALA X 920       3.558  13.501  21.360  1.00  0.00      PROA  
ATOM   3668  O   ALA X 920       4.224  12.492  21.637  1.00  0.00      PROA  
ATOM   3669  N   SER X 921       3.618  14.623  22.070  1.00  0.00      PROA  
ATOM   3670  HN  SER X 921       3.074  15.427  21.847  1.00  0.00      PROA  
ATOM   3671  CA  SER X 921       4.511  14.795  23.214  1.00  0.00      PROA  
ATOM   3672  HA  SER X 921       5.514  14.635  22.857  1.00  0.00      PROA  
ATOM   3673  CB  SER X 921       4.367  16.219  23.738  1.00  0.00      PROA  
ATOM   3674  HB1 SER X 921       5.356  16.632  24.037  1.00  0.00      PROA  
ATOM   3675  HB2 SER X 921       3.704  16.265  24.636  1.00  0.00      PROA  
ATOM   3676  OG  SER X 921       3.763  17.050  22.757  1.00  0.00      PROA  
ATOM   3677  HG1 SER X 921       2.885  17.272  23.106  1.00  0.00      PROA  
ATOM   3678  C   SER X 921       4.277  13.813  24.361  1.00  0.00      PROA  
ATOM   3679  O   SER X 921       5.225  13.395  25.033  1.00  0.00      PROA  
ATOM   3680  N   GLU X 922       3.018  13.438  24.575  1.00  0.00      PROA  
ATOM   3681  HN  GLU X 922       2.237  13.858  24.084  1.00  0.00      PROA  
ATOM   3682  CA  GLU X 922       2.660  12.534  25.664  1.00  0.00      PROA  
ATOM   3683  HA  GLU X 922       3.242  12.814  26.533  1.00  0.00      PROA  
ATOM   3684  CB  GLU X 922       1.179  12.691  26.028  1.00  0.00      PROA  
ATOM   3685  HB1 GLU X 922       0.845  11.813  26.630  1.00  0.00      PROA  
ATOM   3686  HB2 GLU X 922       0.588  12.687  25.089  1.00  0.00      PROA  
ATOM   3687  CG  GLU X 922       0.841  13.909  26.885  1.00  0.00      PROA  
ATOM   3688  HG1 GLU X 922       1.678  14.122  27.581  1.00  0.00      PROA  
ATOM   3689  HG2 GLU X 922      -0.101  13.736  27.445  1.00  0.00      PROA  
ATOM   3690  CD  GLU X 922       0.609  15.170  26.069  1.00  0.00      PROA  
ATOM   3691  OE1 GLU X 922       0.356  16.229  26.683  1.00  0.00      PROA  
ATOM   3692  OE2 GLU X 922       0.673  15.100  24.821  1.00  0.00      PROA  
ATOM   3693  C   GLU X 922       2.940  11.055  25.456  1.00  0.00      PROA  
ATOM   3694  O   GLU X 922       3.335  10.369  26.405  1.00  0.00      PROA  
ATOM   3695  N   ILE X 923       2.737  10.571  24.226  1.00  0.00      PROA  
ATOM   3696  HN  ILE X 923       2.467  11.189  23.491  1.00  0.00      PROA  
ATOM   3697  CA  ILE X 923       2.923   9.153  23.908  1.00  0.00      PROA  
ATOM   3698  HA  ILE X 923       2.021   8.645  24.217  1.00  0.00      PROA  
ATOM   3699  CB  ILE X 923       3.102   8.918  22.389  1.00  0.00      PROA  
ATOM   3700  HB  ILE X 923       3.861   9.623  21.984  1.00  0.00      PROA  
ATOM   3701  CG2 ILE X 923       3.544   7.486  22.136  1.00  0.00      PROA  
ATOM   3702 HG21 ILE X 923       2.848   6.773  22.626  1.00  0.00      PROA  
ATOM   3703 HG22 ILE X 923       4.582   7.271  22.463  1.00  0.00      PROA  
ATOM   3704 HG23 ILE X 923       3.519   7.265  21.045  1.00  0.00      PROA  
ATOM   3705  CG1 ILE X 923       1.775   9.108  21.652  1.00  0.00      PROA  
ATOM   3706 HG11 ILE X 923       1.003   8.426  22.081  1.00  0.00      PROA  
ATOM   3707 HG12 ILE X 923       1.938   8.780  20.596  1.00  0.00      PROA  
ATOM   3708  CD  ILE X 923       1.272  10.514  21.628  1.00  0.00      PROA  
ATOM   3709  HD1 ILE X 923       2.111  11.216  21.490  1.00  0.00      PROA  
ATOM   3710  HD2 ILE X 923       0.778  10.769  22.587  1.00  0.00      PROA  
ATOM   3711  HD3 ILE X 923       0.523  10.670  20.822  1.00  0.00      PROA  
ATOM   3712  C   ILE X 923       4.057   8.451  24.649  1.00  0.00      PROA  
ATOM   3713  O   ILE X 923       3.815   7.519  25.416  1.00  0.00      PROA  
ATOM   3714  N   SER X 924       5.288   8.887  24.424  1.00  0.00      PROA  
ATOM   3715  HN  SER X 924       5.455   9.733  23.927  1.00  0.00      PROA  
ATOM   3716  CA  SER X 924       6.436   8.268  25.088  1.00  0.00      PROA  
ATOM   3717  HA  SER X 924       6.660   7.336  24.589  1.00  0.00      PROA  
ATOM   3718  CB  SER X 924       7.640   9.203  25.006  1.00  0.00      PROA  
ATOM   3719  HB1 SER X 924       8.002   9.237  23.955  1.00  0.00      PROA  
ATOM   3720  HB2 SER X 924       8.478   8.834  25.646  1.00  0.00      PROA  
ATOM   3721  OG  SER X 924       7.254  10.509  25.392  1.00  0.00      PROA  
ATOM   3722  HG1 SER X 924       8.051  10.971  25.688  1.00  0.00      PROA  
ATOM   3723  C   SER X 924       6.154   7.913  26.554  1.00  0.00      PROA  
ATOM   3724  O   SER X 924       6.353   6.772  26.973  1.00  0.00      PROA  
ATOM   3725  N   SER X 925       5.689   8.893  27.328  1.00  0.00      PROA  
ATOM   3726  HN  SER X 925       5.539   9.792  26.919  1.00  0.00      PROA  
ATOM   3727  CA  SER X 925       5.390   8.677  28.741  1.00  0.00      PROA  
ATOM   3728  HA  SER X 925       6.261   8.218  29.195  1.00  0.00      PROA  
ATOM   3729  CB  SER X 925       5.086  10.010  29.420  1.00  0.00      PROA  
ATOM   3730  HB1 SER X 925       4.123  10.440  29.062  1.00  0.00      PROA  
ATOM   3731  HB2 SER X 925       5.884  10.736  29.137  1.00  0.00      PROA  
ATOM   3732  OG  SER X 925       5.076   9.866  30.829  1.00  0.00      PROA  
ATOM   3733  HG1 SER X 925       6.001   9.918  31.110  1.00  0.00      PROA  
ATOM   3734  C   SER X 925       4.211   7.717  28.921  1.00  0.00      PROA  
ATOM   3735  O   SER X 925       4.291   6.745  29.688  1.00  0.00      PROA  
ATOM   3736  N   ILE X 926       3.117   7.998  28.213  1.00  0.00      PROA  
ATOM   3737  HN  ILE X 926       3.150   8.719  27.515  1.00  0.00      PROA  
ATOM   3738  CA  ILE X 926       1.932   7.156  28.265  1.00  0.00      PROA  
ATOM   3739  HA  ILE X 926       1.443   7.257  29.220  1.00  0.00      PROA  
ATOM   3740  CB  ILE X 926       0.963   7.485  27.136  1.00  0.00      PROA  
ATOM   3741  HB  ILE X 926       1.488   7.518  26.154  1.00  0.00      PROA  
ATOM   3742  CG2 ILE X 926      -0.105   6.428  27.066  1.00  0.00      PROA  
ATOM   3743 HG21 ILE X 926      -0.623   6.383  28.046  1.00  0.00      PROA  
ATOM   3744 HG22 ILE X 926       0.236   5.408  26.804  1.00  0.00      PROA  
ATOM   3745 HG23 ILE X 926      -0.878   6.662  26.304  1.00  0.00      PROA  
ATOM   3746  CG1 ILE X 926       0.336   8.861  27.358  1.00  0.00      PROA  
ATOM   3747 HG11 ILE X 926       1.133   9.633  27.321  1.00  0.00      PROA  
ATOM   3748 HG12 ILE X 926      -0.114   8.887  28.377  1.00  0.00      PROA  
ATOM   3749  CD  ILE X 926      -0.756   9.212  26.339  1.00  0.00      PROA  
ATOM   3750  HD1 ILE X 926      -1.710   8.691  26.580  1.00  0.00      PROA  
ATOM   3751  HD2 ILE X 926      -0.435   8.902  25.322  1.00  0.00      PROA  
ATOM   3752  HD3 ILE X 926      -0.932  10.303  26.359  1.00  0.00      PROA  
ATOM   3753  C   ILE X 926       2.343   5.696  28.113  1.00  0.00      PROA  
ATOM   3754  O   ILE X 926       2.271   4.921  29.068  1.00  0.00      PROA  
ATOM   3755  N   LEU X 927       2.775   5.329  26.909  1.00  0.00      PROA  
ATOM   3756  HN  LEU X 927       2.942   6.016  26.198  1.00  0.00      PROA  
ATOM   3757  CA  LEU X 927       3.211   3.958  26.638  1.00  0.00      PROA  
ATOM   3758  HA  LEU X 927       2.338   3.323  26.607  1.00  0.00      PROA  
ATOM   3759  CB  LEU X 927       3.967   3.885  25.307  1.00  0.00      PROA  
ATOM   3760  HB1 LEU X 927       4.387   2.859  25.178  1.00  0.00      PROA  
ATOM   3761  HB2 LEU X 927       4.838   4.581  25.393  1.00  0.00      PROA  
ATOM   3762  CG  LEU X 927       3.257   4.233  23.998  1.00  0.00      PROA  
ATOM   3763  HG  LEU X 927       2.787   5.238  24.101  1.00  0.00      PROA  
ATOM   3764  CD1 LEU X 927       4.303   4.289  22.889  1.00  0.00      PROA  
ATOM   3765 HD11 LEU X 927       4.813   3.308  22.780  1.00  0.00      PROA  
ATOM   3766 HD12 LEU X 927       5.075   5.055  23.112  1.00  0.00      PROA  
ATOM   3767 HD13 LEU X 927       3.832   4.538  21.912  1.00  0.00      PROA  
ATOM   3768  CD2 LEU X 927       2.173   3.215  23.671  1.00  0.00      PROA  
ATOM   3769 HD21 LEU X 927       1.319   3.326  24.376  1.00  0.00      PROA  
ATOM   3770 HD22 LEU X 927       2.559   2.181  23.783  1.00  0.00      PROA  
ATOM   3771 HD23 LEU X 927       1.789   3.365  22.641  1.00  0.00      PROA  
ATOM   3772  C   LEU X 927       4.129   3.425  27.740  1.00  0.00      PROA  
ATOM   3773  O   LEU X 927       4.195   2.218  27.978  1.00  0.00      PROA  
ATOM   3774  N   GLU X 928       4.843   4.325  28.406  1.00  0.00      PROA  
ATOM   3775  HN  GLU X 928       4.844   5.298  28.180  1.00  0.00      PROA  
ATOM   3776  CA  GLU X 928       5.747   3.907  29.464  1.00  0.00      PROA  
ATOM   3777  HA  GLU X 928       6.277   3.018  29.152  1.00  0.00      PROA  
ATOM   3778  CB  GLU X 928       6.782   4.999  29.726  1.00  0.00      PROA  
ATOM   3779  HB1 GLU X 928       7.259   4.813  30.721  1.00  0.00      PROA  
ATOM   3780  HB2 GLU X 928       6.391   6.023  29.752  1.00  0.00      PROA  
ATOM   3781  CG  GLU X 928       7.912   4.939  28.711  1.00  0.00      PROA  
ATOM   3782  HG1 GLU X 928       7.603   5.060  27.666  1.00  0.00      PROA  
ATOM   3783  HG2 GLU X 928       8.328   3.904  28.768  1.00  0.00      PROA  
ATOM   3784  CD  GLU X 928       9.068   5.855  29.023  1.00  0.00      PROA  
ATOM   3785  OE1 GLU X 928       8.904   7.087  28.865  1.00  0.00      PROA  
ATOM   3786  OE2 GLU X 928      10.140   5.335  29.419  1.00  0.00      PROA  
ATOM   3787  C   GLU X 928       5.007   3.523  30.729  1.00  0.00      PROA  
ATOM   3788  O   GLU X 928       5.429   2.600  31.441  1.00  0.00      PROA  
ATOM   3789  N   LYS X 929       3.897   4.216  30.987  1.00  0.00      PROA  
ATOM   3790  HN  LYS X 929       3.580   4.905  30.326  1.00  0.00      PROA  
ATOM   3791  CA  LYS X 929       3.053   3.935  32.143  1.00  0.00      PROA  
ATOM   3792  HA  LYS X 929       3.640   4.019  33.048  1.00  0.00      PROA  
ATOM   3793  CB  LYS X 929       1.837   4.866  32.166  1.00  0.00      PROA  
ATOM   3794  HB1 LYS X 929       1.297   4.699  33.130  1.00  0.00      PROA  
ATOM   3795  HB2 LYS X 929       1.117   4.615  31.352  1.00  0.00      PROA  
ATOM   3796  CG  LYS X 929       2.148   6.346  32.040  1.00  0.00      PROA  
ATOM   3797  HG1 LYS X 929       2.539   6.539  31.032  1.00  0.00      PROA  
ATOM   3798  HG2 LYS X 929       2.924   6.603  32.795  1.00  0.00      PROA  
ATOM   3799  CD  LYS X 929       0.878   7.186  32.194  1.00  0.00      PROA  
ATOM   3800  HD1 LYS X 929       0.486   7.062  33.229  1.00  0.00      PROA  
ATOM   3801  HD2 LYS X 929       0.096   6.820  31.488  1.00  0.00      PROA  
ATOM   3802  CE  LYS X 929       1.149   8.663  31.913  1.00  0.00      PROA  
ATOM   3803  HE1 LYS X 929       0.264   9.263  32.212  1.00  0.00      PROA  
ATOM   3804  HE2 LYS X 929       1.339   8.821  30.829  1.00  0.00      PROA  
ATOM   3805  NZ  LYS X 929       2.342   9.184  32.655  1.00  0.00      PROA  
ATOM   3806  HZ1 LYS X 929       3.220   8.811  32.231  1.00  0.00      PROA  
ATOM   3807  HZ2 LYS X 929       2.261   8.829  33.632  1.00  0.00      PROA  
ATOM   3808  HZ3 LYS X 929       2.399  10.219  32.713  1.00  0.00      PROA  
ATOM   3809  C   LYS X 929       2.569   2.491  32.003  1.00  0.00      PROA  
ATOM   3810  O   LYS X 929       2.694   1.686  32.921  1.00  0.00      PROA  
ATOM   3811  N   GLY X 930       2.019   2.171  30.838  1.00  0.00      PROA  
ATOM   3812  HN  GLY X 930       2.086   2.840  30.098  1.00  0.00      PROA  
ATOM   3813  CA  GLY X 930       1.542   0.825  30.591  1.00  0.00      PROA  
ATOM   3814  HA1 GLY X 930       1.345   0.299  31.516  1.00  0.00      PROA  
ATOM   3815  HA2 GLY X 930       2.263   0.336  29.965  1.00  0.00      PROA  
ATOM   3816  C   GLY X 930       0.238   0.848  29.824  1.00  0.00      PROA  
ATOM   3817  O   GLY X 930      -0.390  -0.196  29.619  1.00  0.00      PROA  
ATOM   3818  N   GLU X 931      -0.158   2.048  29.403  1.00  0.00      PROA  
ATOM   3819  HN  GLU X 931       0.345   2.867  29.655  1.00  0.00      PROA  
ATOM   3820  CA  GLU X 931      -1.392   2.271  28.661  1.00  0.00      PROA  
ATOM   3821  HA  GLU X 931      -2.175   1.660  29.089  1.00  0.00      PROA  
ATOM   3822  CB  GLU X 931      -1.778   3.744  28.792  1.00  0.00      PROA  
ATOM   3823  HB1 GLU X 931      -0.856   4.355  28.667  1.00  0.00      PROA  
ATOM   3824  HB2 GLU X 931      -2.116   3.899  29.846  1.00  0.00      PROA  
ATOM   3825  CG  GLU X 931      -2.843   4.233  27.827  1.00  0.00      PROA  
ATOM   3826  HG1 GLU X 931      -3.761   3.608  27.880  1.00  0.00      PROA  
ATOM   3827  HG2 GLU X 931      -2.485   4.268  26.775  1.00  0.00      PROA  
ATOM   3828  CD  GLU X 931      -3.275   5.651  28.161  1.00  0.00      PROA  
ATOM   3829  OE1 GLU X 931      -4.180   6.185  27.471  1.00  0.00      PROA  
ATOM   3830  OE2 GLU X 931      -2.705   6.235  29.123  1.00  0.00      PROA  
ATOM   3831  C   GLU X 931      -1.273   1.886  27.177  1.00  0.00      PROA  
ATOM   3832  O   GLU X 931      -0.165   1.828  26.641  1.00  0.00      PROA  
ATOM   3833  N   ARG X 932      -2.411   1.640  26.525  1.00  0.00      PROA  
ATOM   3834  HN  ARG X 932      -3.303   1.800  26.946  1.00  0.00      PROA  
ATOM   3835  CA  ARG X 932      -2.442   1.262  25.118  1.00  0.00      PROA  
ATOM   3836  HA  ARG X 932      -1.668   1.805  24.602  1.00  0.00      PROA  
ATOM   3837  CB  ARG X 932      -2.407  -0.244  24.935  1.00  0.00      PROA  
ATOM   3838  HB1 ARG X 932      -2.550  -0.560  23.874  1.00  0.00      PROA  
ATOM   3839  HB2 ARG X 932      -3.251  -0.702  25.512  1.00  0.00      PROA  
ATOM   3840  CG  ARG X 932      -1.142  -0.908  25.328  1.00  0.00      PROA  
ATOM   3841  HG1 ARG X 932      -1.156  -1.981  25.022  1.00  0.00      PROA  
ATOM   3842  HG2 ARG X 932      -1.123  -0.929  26.450  1.00  0.00      PROA  
ATOM   3843  CD  ARG X 932       0.051  -0.229  24.747  1.00  0.00      PROA  
ATOM   3844  HD1 ARG X 932      -0.131   0.731  24.230  1.00  0.00      PROA  
ATOM   3845  HD2 ARG X 932       0.459  -0.886  23.946  1.00  0.00      PROA  
ATOM   3846  NE  ARG X 932       0.988   0.045  25.833  1.00  0.00      PROA  
ATOM   3847  HE  ARG X 932       0.710   0.706  26.529  1.00  0.00      PROA  
ATOM   3848  CZ  ARG X 932       2.213  -0.448  25.899  1.00  0.00      PROA  
ATOM   3849  NH1 ARG X 932       2.642  -1.232  24.922  1.00  0.00      PROA  
ATOM   3850 HH11 ARG X 932       2.012  -1.494  24.216  1.00  0.00      PROA  
ATOM   3851 HH12 ARG X 932       3.428  -1.844  25.015  1.00  0.00      PROA  
ATOM   3852  NH2 ARG X 932       2.984  -0.174  26.943  1.00  0.00      PROA  
ATOM   3853 HH21 ARG X 932       3.836  -0.659  27.069  1.00  0.00      PROA  
ATOM   3854 HH22 ARG X 932       2.706   0.514  27.603  1.00  0.00      PROA  
ATOM   3855  C   ARG X 932      -3.708   1.734  24.441  1.00  0.00      PROA  
ATOM   3856  O   ARG X 932      -4.522   2.432  25.052  1.00  0.00      PROA  
ATOM   3857  N   LEU X 933      -3.865   1.345  23.176  1.00  0.00      PROA  
ATOM   3858  HN  LEU X 933      -3.207   0.763  22.713  1.00  0.00      PROA  
ATOM   3859  CA  LEU X 933      -5.051   1.697  22.417  1.00  0.00      PROA  
ATOM   3860  HA  LEU X 933      -5.311   2.723  22.633  1.00  0.00      PROA  
ATOM   3861  CB  LEU X 933      -4.829   1.449  20.924  1.00  0.00      PROA  
ATOM   3862  HB1 LEU X 933      -5.770   1.636  20.367  1.00  0.00      PROA  
ATOM   3863  HB2 LEU X 933      -4.562   0.378  20.774  1.00  0.00      PROA  
ATOM   3864  CG  LEU X 933      -3.736   2.300  20.271  1.00  0.00      PROA  
ATOM   3865  HG  LEU X 933      -2.793   2.224  20.863  1.00  0.00      PROA  
ATOM   3866  CD1 LEU X 933      -3.441   1.808  18.852  1.00  0.00      PROA  
ATOM   3867 HD11 LEU X 933      -4.349   1.886  18.217  1.00  0.00      PROA  
ATOM   3868 HD12 LEU X 933      -3.110   0.751  18.865  1.00  0.00      PROA  
ATOM   3869 HD13 LEU X 933      -2.637   2.420  18.393  1.00  0.00      PROA  
ATOM   3870  CD2 LEU X 933      -4.200   3.740  20.234  1.00  0.00      PROA  
ATOM   3871 HD21 LEU X 933      -4.283   4.161  21.258  1.00  0.00      PROA  
ATOM   3872 HD22 LEU X 933      -5.198   3.809  19.749  1.00  0.00      PROA  
ATOM   3873 HD23 LEU X 933      -3.500   4.363  19.648  1.00  0.00      PROA  
ATOM   3874  C   LEU X 933      -6.096   0.740  22.969  1.00  0.00      PROA  
ATOM   3875  O   LEU X 933      -5.768  -0.394  23.328  1.00  0.00      PROA  
ATOM   3876  N   PRO X 934      -7.361   1.176  23.046  1.00  0.00      PROA  
ATOM   3877  CD  PRO X 934      -7.859   2.451  22.495  1.00  0.00      PROA  
ATOM   3878  HD1 PRO X 934      -7.476   2.638  21.469  1.00  0.00      PROA  
ATOM   3879  HD2 PRO X 934      -7.561   3.271  23.188  1.00  0.00      PROA  
ATOM   3880  CA  PRO X 934      -8.465   0.356  23.567  1.00  0.00      PROA  
ATOM   3881  HA  PRO X 934      -8.161  -0.066  24.512  1.00  0.00      PROA  
ATOM   3882  CB  PRO X 934      -9.590   1.365  23.718  1.00  0.00      PROA  
ATOM   3883  HB1 PRO X 934      -9.412   1.971  24.639  1.00  0.00      PROA  
ATOM   3884  HB2 PRO X 934     -10.610   0.929  23.763  1.00  0.00      PROA  
ATOM   3885  CG  PRO X 934      -9.377   2.257  22.518  1.00  0.00      PROA  
ATOM   3886  HG1 PRO X 934      -9.718   1.741  21.592  1.00  0.00      PROA  
ATOM   3887  HG2 PRO X 934      -9.911   3.227  22.614  1.00  0.00      PROA  
ATOM   3888  C   PRO X 934      -8.866  -0.825  22.673  1.00  0.00      PROA  
ATOM   3889  O   PRO X 934      -8.375  -0.985  21.554  1.00  0.00      PROA  
ATOM   3890  N   GLN X 935      -9.776  -1.646  23.167  1.00  0.00      PROA  
ATOM   3891  HN  GLN X 935     -10.197  -1.504  24.058  1.00  0.00      PROA  
ATOM   3892  CA  GLN X 935     -10.216  -2.798  22.420  1.00  0.00      PROA  
ATOM   3893  HA  GLN X 935      -9.384  -3.241  21.909  1.00  0.00      PROA  
ATOM   3894  CB  GLN X 935     -10.776  -3.825  23.381  1.00  0.00      PROA  
ATOM   3895  HB1 GLN X 935     -11.711  -3.452  23.865  1.00  0.00      PROA  
ATOM   3896  HB2 GLN X 935     -10.015  -3.891  24.201  1.00  0.00      PROA  
ATOM   3897  CG  GLN X 935     -10.983  -5.210  22.817  1.00  0.00      PROA  
ATOM   3898  HG1 GLN X 935     -10.123  -5.557  22.250  1.00  0.00      PROA  
ATOM   3899  HG2 GLN X 935     -11.839  -5.172  22.102  1.00  0.00      PROA  
ATOM   3900  CD  GLN X 935     -11.342  -6.162  23.936  1.00  0.00      PROA  
ATOM   3901  OE1 GLN X 935     -10.980  -5.920  25.094  1.00  0.00      PROA  
ATOM   3902  NE2 GLN X 935     -12.040  -7.245  23.611  1.00  0.00      PROA  
ATOM   3903 HE21 GLN X 935     -12.393  -7.368  22.680  1.00  0.00      PROA  
ATOM   3904 HE22 GLN X 935     -12.351  -7.831  24.354  1.00  0.00      PROA  
ATOM   3905  C   GLN X 935     -11.287  -2.389  21.434  1.00  0.00      PROA  
ATOM   3906  O   GLN X 935     -12.347  -1.939  21.833  1.00  0.00      PROA  
ATOM   3907  N   PRO X 936     -11.034  -2.546  20.125  1.00  0.00      PROA  
ATOM   3908  CD  PRO X 936      -9.936  -3.193  19.388  1.00  0.00      PROA  
ATOM   3909  HD1 PRO X 936     -10.122  -4.283  19.353  1.00  0.00      PROA  
ATOM   3910  HD2 PRO X 936      -8.954  -2.990  19.870  1.00  0.00      PROA  
ATOM   3911  CA  PRO X 936     -12.116  -2.131  19.226  1.00  0.00      PROA  
ATOM   3912  HA  PRO X 936     -12.258  -1.084  19.425  1.00  0.00      PROA  
ATOM   3913  CB  PRO X 936     -11.524  -2.346  17.822  1.00  0.00      PROA  
ATOM   3914  HB1 PRO X 936     -11.770  -1.520  17.130  1.00  0.00      PROA  
ATOM   3915  HB2 PRO X 936     -11.920  -3.282  17.367  1.00  0.00      PROA  
ATOM   3916  CG  PRO X 936     -10.038  -2.515  18.056  1.00  0.00      PROA  
ATOM   3917  HG1 PRO X 936      -9.534  -3.111  17.271  1.00  0.00      PROA  
ATOM   3918  HG2 PRO X 936      -9.554  -1.514  18.116  1.00  0.00      PROA  
ATOM   3919  C   PRO X 936     -13.364  -2.990  19.474  1.00  0.00      PROA  
ATOM   3920  O   PRO X 936     -13.288  -4.216  19.670  1.00  0.00      PROA  
ATOM   3921  N   PRO X 937     -14.533  -2.352  19.485  1.00  0.00      PROA  
ATOM   3922  CD  PRO X 937     -14.655  -0.889  19.430  1.00  0.00      PROA  
ATOM   3923  HD1 PRO X 937     -14.375  -0.520  18.418  1.00  0.00      PROA  
ATOM   3924  HD2 PRO X 937     -14.055  -0.393  20.228  1.00  0.00      PROA  
ATOM   3925  CA  PRO X 937     -15.843  -2.981  19.702  1.00  0.00      PROA  
ATOM   3926  HA  PRO X 937     -15.937  -3.192  20.755  1.00  0.00      PROA  
ATOM   3927  CB  PRO X 937     -16.804  -1.926  19.205  1.00  0.00      PROA  
ATOM   3928  HB1 PRO X 937     -17.818  -2.051  19.654  1.00  0.00      PROA  
ATOM   3929  HB2 PRO X 937     -16.900  -1.930  18.102  1.00  0.00      PROA  
ATOM   3930  CG  PRO X 937     -16.140  -0.672  19.704  1.00  0.00      PROA  
ATOM   3931  HG1 PRO X 937     -16.568   0.238  19.247  1.00  0.00      PROA  
ATOM   3932  HG2 PRO X 937     -16.297  -0.605  20.809  1.00  0.00      PROA  
ATOM   3933  C   PRO X 937     -16.061  -4.317  18.996  1.00  0.00      PROA  
ATOM   3934  O   PRO X 937     -16.488  -5.277  19.618  1.00  0.00      PROA  
ATOM   3935  N   ILE X 938     -15.759  -4.395  17.704  1.00  0.00      PROA  
ATOM   3936  HN  ILE X 938     -15.367  -3.640  17.196  1.00  0.00      PROA  
ATOM   3937  CA  ILE X 938     -15.985  -5.644  16.985  1.00  0.00      PROA  
ATOM   3938  HA  ILE X 938     -16.976  -6.008  17.224  1.00  0.00      PROA  
ATOM   3939  CB  ILE X 938     -15.890  -5.462  15.426  1.00  0.00      PROA  
ATOM   3940  HB  ILE X 938     -16.134  -6.440  14.944  1.00  0.00      PROA  
ATOM   3941  CG2 ILE X 938     -16.841  -4.427  14.952  1.00  0.00      PROA  
ATOM   3942 HG21 ILE X 938     -16.641  -3.433  15.402  1.00  0.00      PROA  
ATOM   3943 HG22 ILE X 938     -17.882  -4.725  15.212  1.00  0.00      PROA  
ATOM   3944 HG23 ILE X 938     -16.795  -4.312  13.852  1.00  0.00      PROA  
ATOM   3945  CG1 ILE X 938     -14.485  -5.028  15.003  1.00  0.00      PROA  
ATOM   3946 HG11 ILE X 938     -13.705  -5.639  15.510  1.00  0.00      PROA  
ATOM   3947 HG12 ILE X 938     -14.300  -3.970  15.289  1.00  0.00      PROA  
ATOM   3948  CD  ILE X 938     -14.244  -5.205  13.509  1.00  0.00      PROA  
ATOM   3949  HD1 ILE X 938     -14.850  -4.499  12.904  1.00  0.00      PROA  
ATOM   3950  HD2 ILE X 938     -14.495  -6.243  13.198  1.00  0.00      PROA  
ATOM   3951  HD3 ILE X 938     -13.175  -5.026  13.267  1.00  0.00      PROA  
ATOM   3952  C   ILE X 938     -15.006  -6.747  17.371  1.00  0.00      PROA  
ATOM   3953  O   ILE X 938     -15.173  -7.899  16.933  1.00  0.00      PROA  
ATOM   3954  N   CYS X 939     -14.030  -6.416  18.218  1.00  0.00      PROA  
ATOM   3955  HN  CYS X 939     -13.991  -5.525  18.674  1.00  0.00      PROA  
ATOM   3956  CA  CYS X 939     -12.969  -7.365  18.564  1.00  0.00      PROA  
ATOM   3957  HA  CYS X 939     -12.820  -8.002  17.701  1.00  0.00      PROA  
ATOM   3958  CB  CYS X 939     -11.645  -6.610  18.745  1.00  0.00      PROA  
ATOM   3959  HB1 CYS X 939     -10.874  -7.326  19.121  1.00  0.00      PROA  
ATOM   3960  HB2 CYS X 939     -11.734  -5.865  19.557  1.00  0.00      PROA  
ATOM   3961  SG  CYS X 939     -10.908  -5.899  17.255  1.00  0.00      PROA  
ATOM   3962  HG1 CYS X 939     -10.622  -7.059  16.676  1.00  0.00      PROA  
ATOM   3963  C   CYS X 939     -13.079  -8.322  19.728  1.00  0.00      PROA  
ATOM   3964  O   CYS X 939     -13.150  -7.894  20.870  1.00  0.00      PROA  
ATOM   3965  N   THR X 940     -13.046  -9.623  19.453  1.00  0.00      PROA  
ATOM   3966  HN  THR X 940     -13.020  -9.979  18.521  1.00  0.00      PROA  
ATOM   3967  CA  THR X 940     -13.081 -10.588  20.553  1.00  0.00      PROA  
ATOM   3968  HA  THR X 940     -13.887 -10.350  21.233  1.00  0.00      PROA  
ATOM   3969  CB  THR X 940     -13.193 -12.043  20.074  1.00  0.00      PROA  
ATOM   3970  HB  THR X 940     -13.018 -12.769  20.884  1.00  0.00      PROA  
ATOM   3971  OG1 THR X 940     -12.154 -12.311  19.123  1.00  0.00      PROA  
ATOM   3972  HG1 THR X 940     -12.472 -11.935  18.285  1.00  0.00      PROA  
ATOM   3973  CG2 THR X 940     -14.567 -12.304  19.465  1.00  0.00      PROA  
ATOM   3974 HG21 THR X 940     -14.778 -11.648  18.598  1.00  0.00      PROA  
ATOM   3975 HG22 THR X 940     -15.353 -12.133  20.228  1.00  0.00      PROA  
ATOM   3976 HG23 THR X 940     -14.639 -13.361  19.149  1.00  0.00      PROA  
ATOM   3977  C   THR X 940     -11.758 -10.459  21.292  1.00  0.00      PROA  
ATOM   3978  O   THR X 940     -10.772  -9.962  20.746  1.00  0.00      PROA  
ATOM   3979  N   ILE X 941     -11.719 -10.916  22.528  1.00  0.00      PROA  
ATOM   3980  HN  ILE X 941     -12.508 -11.287  23.021  1.00  0.00      PROA  
ATOM   3981  CA  ILE X 941     -10.493 -10.798  23.275  1.00  0.00      PROA  
ATOM   3982  HA  ILE X 941     -10.248  -9.747  23.344  1.00  0.00      PROA  
ATOM   3983  CB  ILE X 941     -10.663 -11.358  24.710  1.00  0.00      PROA  
ATOM   3984  HB  ILE X 941     -11.641 -11.008  25.114  1.00  0.00      PROA  
ATOM   3985  CG2 ILE X 941     -10.675 -12.890  24.679  1.00  0.00      PROA  
ATOM   3986 HG21 ILE X 941      -9.675 -13.315  24.451  1.00  0.00      PROA  
ATOM   3987 HG22 ILE X 941     -11.389 -13.277  23.921  1.00  0.00      PROA  
ATOM   3988 HG23 ILE X 941     -10.999 -13.304  25.657  1.00  0.00      PROA  
ATOM   3989  CG1 ILE X 941      -9.543 -10.795  25.602  1.00  0.00      PROA  
ATOM   3990 HG11 ILE X 941      -9.862  -9.784  25.947  1.00  0.00      PROA  
ATOM   3991 HG12 ILE X 941      -8.610 -10.637  25.017  1.00  0.00      PROA  
ATOM   3992  CD  ILE X 941      -9.171 -11.645  26.779  1.00  0.00      PROA  
ATOM   3993  HD1 ILE X 941      -8.662 -12.582  26.460  1.00  0.00      PROA  
ATOM   3994  HD2 ILE X 941     -10.066 -11.926  27.376  1.00  0.00      PROA  
ATOM   3995  HD3 ILE X 941      -8.468 -11.107  27.453  1.00  0.00      PROA  
ATOM   3996  C   ILE X 941      -9.326 -11.504  22.555  1.00  0.00      PROA  
ATOM   3997  O   ILE X 941      -8.172 -11.147  22.750  1.00  0.00      PROA  
ATOM   3998  N   ASP X 942      -9.625 -12.490  21.719  1.00  0.00      PROA  
ATOM   3999  HN  ASP X 942     -10.535 -12.912  21.660  1.00  0.00      PROA  
ATOM   4000  CA  ASP X 942      -8.590 -13.218  20.973  1.00  0.00      PROA  
ATOM   4001  HA  ASP X 942      -7.893 -13.644  21.683  1.00  0.00      PROA  
ATOM   4002  CB  ASP X 942      -9.220 -14.312  20.120  1.00  0.00      PROA  
ATOM   4003  HB1 ASP X 942      -8.440 -14.890  19.576  1.00  0.00      PROA  
ATOM   4004  HB2 ASP X 942      -9.913 -13.875  19.368  1.00  0.00      PROA  
ATOM   4005  CG  ASP X 942     -10.038 -15.274  20.926  1.00  0.00      PROA  
ATOM   4006  OD1 ASP X 942     -11.055 -14.856  21.520  1.00  0.00      PROA  
ATOM   4007  OD2 ASP X 942      -9.659 -16.454  20.973  1.00  0.00      PROA  
ATOM   4008  C   ASP X 942      -7.808 -12.295  20.036  1.00  0.00      PROA  
ATOM   4009  O   ASP X 942      -6.574 -12.281  20.018  1.00  0.00      PROA  
ATOM   4010  N   VAL X 943      -8.541 -11.544  19.224  1.00  0.00      PROA  
ATOM   4011  HN  VAL X 943      -9.539 -11.586  19.275  1.00  0.00      PROA  
ATOM   4012  CA  VAL X 943      -7.916 -10.624  18.297  1.00  0.00      PROA  
ATOM   4013  HA  VAL X 943      -7.162 -11.149  17.724  1.00  0.00      PROA  
ATOM   4014  CB  VAL X 943      -8.954 -10.015  17.341  1.00  0.00      PROA  
ATOM   4015  HB  VAL X 943      -9.846  -9.693  17.931  1.00  0.00      PROA  
ATOM   4016  CG1 VAL X 943      -8.360  -8.776  16.624  1.00  0.00      PROA  
ATOM   4017 HG11 VAL X 943      -7.379  -9.024  16.166  1.00  0.00      PROA  
ATOM   4018 HG12 VAL X 943      -8.234  -7.912  17.309  1.00  0.00      PROA  
ATOM   4019 HG13 VAL X 943      -9.047  -8.457  15.810  1.00  0.00      PROA  
ATOM   4020  CG2 VAL X 943      -9.389 -11.060  16.332  1.00  0.00      PROA  
ATOM   4021 HG21 VAL X 943      -9.702 -11.989  16.851  1.00  0.00      PROA  
ATOM   4022 HG22 VAL X 943      -8.558 -11.311  15.639  1.00  0.00      PROA  
ATOM   4023 HG23 VAL X 943     -10.250 -10.698  15.730  1.00  0.00      PROA  
ATOM   4024  C   VAL X 943      -7.211  -9.518  19.061  1.00  0.00      PROA  
ATOM   4025  O   VAL X 943      -6.055  -9.197  18.768  1.00  0.00      PROA  
ATOM   4026  N   TYR X 944      -7.896  -8.943  20.054  1.00  0.00      PROA  
ATOM   4027  HN  TYR X 944      -8.815  -9.264  20.299  1.00  0.00      PROA  
ATOM   4028  CA  TYR X 944      -7.294  -7.866  20.826  1.00  0.00      PROA  
ATOM   4029  HA  TYR X 944      -7.018  -7.092  20.125  1.00  0.00      PROA  
ATOM   4030  CB  TYR X 944      -8.258  -7.358  21.878  1.00  0.00      PROA  
ATOM   4031  HB1 TYR X 944      -8.459  -8.126  22.660  1.00  0.00      PROA  
ATOM   4032  HB2 TYR X 944      -9.224  -7.147  21.370  1.00  0.00      PROA  
ATOM   4033  CG  TYR X 944      -7.773  -6.082  22.526  1.00  0.00      PROA  
ATOM   4034  CD1 TYR X 944      -7.780  -5.926  23.905  1.00  0.00      PROA  
ATOM   4035  HD1 TYR X 944      -8.135  -6.733  24.534  1.00  0.00      PROA  
ATOM   4036  CE1 TYR X 944      -7.378  -4.744  24.485  1.00  0.00      PROA  
ATOM   4037  HE1 TYR X 944      -7.412  -4.631  25.561  1.00  0.00      PROA  
ATOM   4038  CZ  TYR X 944      -6.964  -3.699  23.691  1.00  0.00      PROA  
ATOM   4039  OH  TYR X 944      -6.581  -2.516  24.257  1.00  0.00      PROA  
ATOM   4040  HH  TYR X 944      -6.273  -1.884  23.586  1.00  0.00      PROA  
ATOM   4041  CD2 TYR X 944      -7.341  -5.013  21.749  1.00  0.00      PROA  
ATOM   4042  HD2 TYR X 944      -7.345  -5.095  20.671  1.00  0.00      PROA  
ATOM   4043  CE2 TYR X 944      -6.940  -3.825  22.324  1.00  0.00      PROA  
ATOM   4044  HE2 TYR X 944      -6.620  -3.001  21.701  1.00  0.00      PROA  
ATOM   4045  C   TYR X 944      -6.012  -8.338  21.511  1.00  0.00      PROA  
ATOM   4046  O   TYR X 944      -5.017  -7.628  21.577  1.00  0.00      PROA  
ATOM   4047  N   MET X 945      -6.046  -9.551  22.028  1.00  0.00      PROA  
ATOM   4048  HN  MET X 945      -6.880 -10.113  22.039  1.00  0.00      PROA  
ATOM   4049  CA  MET X 945      -4.886 -10.096  22.693  1.00  0.00      PROA  
ATOM   4050  HA  MET X 945      -4.719  -9.537  23.603  1.00  0.00      PROA  
ATOM   4051  CB  MET X 945      -5.113 -11.581  22.966  1.00  0.00      PROA  
ATOM   4052  HB1 MET X 945      -4.948 -12.193  22.051  1.00  0.00      PROA  
ATOM   4053  HB2 MET X 945      -6.163 -11.777  23.232  1.00  0.00      PROA  
ATOM   4054  CG  MET X 945      -4.342 -12.153  24.120  1.00  0.00      PROA  
ATOM   4055  HG1 MET X 945      -3.266 -11.889  24.028  1.00  0.00      PROA  
ATOM   4056  HG2 MET X 945      -4.425 -13.263  24.103  1.00  0.00      PROA  
ATOM   4057  SD  MET X 945      -5.022 -11.545  25.645  1.00  0.00      PROA  
ATOM   4058  CE  MET X 945      -3.577 -10.786  26.302  1.00  0.00      PROA  
ATOM   4059  HE1 MET X 945      -3.195  -9.984  25.633  1.00  0.00      PROA  
ATOM   4060  HE2 MET X 945      -2.768 -11.534  26.449  1.00  0.00      PROA  
ATOM   4061  HE3 MET X 945      -3.785 -10.342  27.299  1.00  0.00      PROA  
ATOM   4062  C   MET X 945      -3.686  -9.904  21.764  1.00  0.00      PROA  
ATOM   4063  O   MET X 945      -2.674  -9.341  22.165  1.00  0.00      PROA  
ATOM   4064  N   ILE X 946      -3.812 -10.349  20.518  1.00  0.00      PROA  
ATOM   4065  HN  ILE X 946      -4.686 -10.718  20.197  1.00  0.00      PROA  
ATOM   4066  CA  ILE X 946      -2.714 -10.234  19.560  1.00  0.00      PROA  
ATOM   4067  HA  ILE X 946      -1.872 -10.787  19.947  1.00  0.00      PROA  
ATOM   4068  CB  ILE X 946      -3.101 -10.803  18.190  1.00  0.00      PROA  
ATOM   4069  HB  ILE X 946      -3.973 -10.245  17.772  1.00  0.00      PROA  
ATOM   4070  CG2 ILE X 946      -1.929 -10.699  17.238  1.00  0.00      PROA  
ATOM   4071 HG21 ILE X 946      -1.031 -11.199  17.643  1.00  0.00      PROA  
ATOM   4072 HG22 ILE X 946      -1.658  -9.641  17.028  1.00  0.00      PROA  
ATOM   4073 HG23 ILE X 946      -2.168 -11.139  16.248  1.00  0.00      PROA  
ATOM   4074  CG1 ILE X 946      -3.483 -12.269  18.333  1.00  0.00      PROA  
ATOM   4075 HG11 ILE X 946      -4.378 -12.341  18.994  1.00  0.00      PROA  
ATOM   4076 HG12 ILE X 946      -2.669 -12.835  18.838  1.00  0.00      PROA  
ATOM   4077  CD  ILE X 946      -3.833 -12.926  17.041  1.00  0.00      PROA  
ATOM   4078  HD1 ILE X 946      -2.929 -13.195  16.452  1.00  0.00      PROA  
ATOM   4079  HD2 ILE X 946      -4.453 -12.239  16.426  1.00  0.00      PROA  
ATOM   4080  HD3 ILE X 946      -4.414 -13.861  17.211  1.00  0.00      PROA  
ATOM   4081  C   ILE X 946      -2.239  -8.793  19.376  1.00  0.00      PROA  
ATOM   4082  O   ILE X 946      -1.033  -8.513  19.359  1.00  0.00      PROA  
ATOM   4083  N   MET X 947      -3.170  -7.869  19.217  1.00  0.00      PROA  
ATOM   4084  HN  MET X 947      -4.145  -8.093  19.248  1.00  0.00      PROA  
ATOM   4085  CA  MET X 947      -2.764  -6.489  19.087  1.00  0.00      PROA  
ATOM   4086  HA  MET X 947      -2.179  -6.359  18.187  1.00  0.00      PROA  
ATOM   4087  CB  MET X 947      -3.997  -5.589  19.072  1.00  0.00      PROA  
ATOM   4088  HB1 MET X 947      -3.720  -4.549  19.363  1.00  0.00      PROA  
ATOM   4089  HB2 MET X 947      -4.720  -5.953  19.834  1.00  0.00      PROA  
ATOM   4090  CG  MET X 947      -4.625  -5.516  17.700  1.00  0.00      PROA  
ATOM   4091  HG1 MET X 947      -4.406  -6.474  17.174  1.00  0.00      PROA  
ATOM   4092  HG2 MET X 947      -4.150  -4.719  17.085  1.00  0.00      PROA  
ATOM   4093  SD  MET X 947      -6.396  -5.361  17.746  1.00  0.00      PROA  
ATOM   4094  CE  MET X 947      -6.523  -3.658  17.892  1.00  0.00      PROA  
ATOM   4095  HE1 MET X 947      -5.549  -3.177  17.704  1.00  0.00      PROA  
ATOM   4096  HE2 MET X 947      -6.832  -3.437  18.933  1.00  0.00      PROA  
ATOM   4097  HE3 MET X 947      -7.305  -3.263  17.220  1.00  0.00      PROA  
ATOM   4098  C   MET X 947      -1.851  -6.161  20.275  1.00  0.00      PROA  
ATOM   4099  O   MET X 947      -0.697  -5.775  20.099  1.00  0.00      PROA  
ATOM   4100  N   VAL X 948      -2.368  -6.358  21.482  1.00  0.00      PROA  
ATOM   4101  HN  VAL X 948      -3.285  -6.757  21.581  1.00  0.00      PROA  
ATOM   4102  CA  VAL X 948      -1.623  -6.091  22.703  1.00  0.00      PROA  
ATOM   4103  HA  VAL X 948      -1.495  -5.026  22.786  1.00  0.00      PROA  
ATOM   4104  CB  VAL X 948      -2.441  -6.586  23.936  1.00  0.00      PROA  
ATOM   4105  HB  VAL X 948      -2.862  -7.591  23.726  1.00  0.00      PROA  
ATOM   4106  CG1 VAL X 948      -1.570  -6.678  25.176  1.00  0.00      PROA  
ATOM   4107 HG11 VAL X 948      -1.128  -5.694  25.443  1.00  0.00      PROA  
ATOM   4108 HG12 VAL X 948      -0.749  -7.406  25.035  1.00  0.00      PROA  
ATOM   4109 HG13 VAL X 948      -2.161  -7.056  26.026  1.00  0.00      PROA  
ATOM   4110  CG2 VAL X 948      -3.605  -5.620  24.192  1.00  0.00      PROA  
ATOM   4111 HG21 VAL X 948      -4.276  -5.561  23.308  1.00  0.00      PROA  
ATOM   4112 HG22 VAL X 948      -3.236  -4.599  24.422  1.00  0.00      PROA  
ATOM   4113 HG23 VAL X 948      -4.216  -5.967  25.052  1.00  0.00      PROA  
ATOM   4114  C   VAL X 948      -0.204  -6.679  22.708  1.00  0.00      PROA  
ATOM   4115  O   VAL X 948       0.752  -5.962  23.008  1.00  0.00      PROA  
ATOM   4116  N   LYS X 949      -0.067  -7.960  22.377  1.00  0.00      PROA  
ATOM   4117  HN  LYS X 949      -0.876  -8.504  22.142  1.00  0.00      PROA  
ATOM   4118  CA  LYS X 949       1.246  -8.604  22.332  1.00  0.00      PROA  
ATOM   4119  HA  LYS X 949       1.668  -8.621  23.328  1.00  0.00      PROA  
ATOM   4120  CB  LYS X 949       1.123 -10.039  21.797  1.00  0.00      PROA  
ATOM   4121  HB1 LYS X 949       2.132 -10.408  21.523  1.00  0.00      PROA  
ATOM   4122  HB2 LYS X 949       0.494 -10.024  20.879  1.00  0.00      PROA  
ATOM   4123  CG  LYS X 949       0.610 -11.090  22.781  1.00  0.00      PROA  
ATOM   4124  HG1 LYS X 949      -0.195 -10.694  23.436  1.00  0.00      PROA  
ATOM   4125  HG2 LYS X 949       1.484 -11.365  23.415  1.00  0.00      PROA  
ATOM   4126  CD  LYS X 949       0.156 -12.326  22.004  1.00  0.00      PROA  
ATOM   4127  HD1 LYS X 949       0.870 -12.426  21.148  1.00  0.00      PROA  
ATOM   4128  HD2 LYS X 949      -0.849 -12.168  21.559  1.00  0.00      PROA  
ATOM   4129  CE  LYS X 949       0.271 -13.636  22.779  1.00  0.00      PROA  
ATOM   4130  HE1 LYS X 949       0.915 -13.485  23.675  1.00  0.00      PROA  
ATOM   4131  HE2 LYS X 949       0.742 -14.429  22.181  1.00  0.00      PROA  
ATOM   4132  NZ  LYS X 949      -1.038 -14.182  23.268  1.00  0.00      PROA  
ATOM   4133  HZ1 LYS X 949      -1.634 -14.442  22.444  1.00  0.00      PROA  
ATOM   4134  HZ2 LYS X 949      -1.511 -13.483  23.868  1.00  0.00      PROA  
ATOM   4135  HZ3 LYS X 949      -0.862 -15.054  23.818  1.00  0.00      PROA  
ATOM   4136  C   LYS X 949       2.223  -7.813  21.439  1.00  0.00      PROA  
ATOM   4137  O   LYS X 949       3.427  -7.758  21.719  1.00  0.00      PROA  
ATOM   4138  N   CYS X 950       1.711  -7.214  20.361  1.00  0.00      PROA  
ATOM   4139  HN  CYS X 950       0.725  -7.229  20.171  1.00  0.00      PROA  
ATOM   4140  CA  CYS X 950       2.553  -6.428  19.455  1.00  0.00      PROA  
ATOM   4141  HA  CYS X 950       3.435  -6.992  19.188  1.00  0.00      PROA  
ATOM   4142  CB  CYS X 950       1.788  -6.032  18.200  1.00  0.00      PROA  
ATOM   4143  HB1 CYS X 950       2.452  -5.383  17.582  1.00  0.00      PROA  
ATOM   4144  HB2 CYS X 950       0.906  -5.406  18.442  1.00  0.00      PROA  
ATOM   4145  SG  CYS X 950       1.309  -7.416  17.161  1.00  0.00      PROA  
ATOM   4146  HG1 CYS X 950       0.406  -7.891  18.016  1.00  0.00      PROA  
ATOM   4147  C   CYS X 950       3.024  -5.158  20.141  1.00  0.00      PROA  
ATOM   4148  O   CYS X 950       3.924  -4.477  19.667  1.00  0.00      PROA  
ATOM   4149  N   TRP X 951       2.413  -4.838  21.269  1.00  0.00      PROA  
ATOM   4150  HN  TRP X 951       1.670  -5.394  21.655  1.00  0.00      PROA  
ATOM   4151  CA  TRP X 951       2.804  -3.651  21.973  1.00  0.00      PROA  
ATOM   4152  HA  TRP X 951       3.471  -3.049  21.376  1.00  0.00      PROA  
ATOM   4153  CB  TRP X 951       1.575  -2.799  22.217  1.00  0.00      PROA  
ATOM   4154  HB1 TRP X 951       1.896  -1.822  22.620  1.00  0.00      PROA  
ATOM   4155  HB2 TRP X 951       0.887  -3.306  22.929  1.00  0.00      PROA  
ATOM   4156  CG  TRP X 951       0.829  -2.464  20.956  1.00  0.00      PROA  
ATOM   4157  CD1 TRP X 951       1.368  -2.135  19.754  1.00  0.00      PROA  
ATOM   4158  HD1 TRP X 951       2.427  -2.180  19.527  1.00  0.00      PROA  
ATOM   4159  NE1 TRP X 951       0.370  -1.810  18.850  1.00  0.00      PROA  
ATOM   4160  HE1 TRP X 951       0.511  -1.588  17.907  1.00  0.00      PROA  
ATOM   4161  CE2 TRP X 951      -0.844  -1.928  19.468  1.00  0.00      PROA  
ATOM   4162  CD2 TRP X 951      -0.598  -2.346  20.800  1.00  0.00      PROA  
ATOM   4163  CE3 TRP X 951      -1.692  -2.541  21.659  1.00  0.00      PROA  
ATOM   4164  HE3 TRP X 951      -1.553  -2.862  22.678  1.00  0.00      PROA  
ATOM   4165  CZ3 TRP X 951      -2.992  -2.311  21.163  1.00  0.00      PROA  
ATOM   4166  HZ3 TRP X 951      -3.846  -2.465  21.811  1.00  0.00      PROA  
ATOM   4167  CZ2 TRP X 951      -2.141  -1.703  18.968  1.00  0.00      PROA  
ATOM   4168  HZ2 TRP X 951      -2.306  -1.384  17.954  1.00  0.00      PROA  
ATOM   4169  CH2 TRP X 951      -3.200  -1.897  19.830  1.00  0.00      PROA  
ATOM   4170  HH2 TRP X 951      -4.209  -1.736  19.482  1.00  0.00      PROA  
ATOM   4171  C   TRP X 951       3.584  -3.900  23.277  1.00  0.00      PROA  
ATOM   4172  O   TRP X 951       3.577  -3.061  24.164  1.00  0.00      PROA  
ATOM   4173  N   MET X 952       4.264  -5.046  23.393  1.00  0.00      PROA  
ATOM   4174  HN  MET X 952       4.204  -5.756  22.689  1.00  0.00      PROA  
ATOM   4175  CA  MET X 952       5.087  -5.328  24.572  1.00  0.00      PROA  
ATOM   4176  HA  MET X 952       4.532  -5.122  25.467  1.00  0.00      PROA  
ATOM   4177  CB  MET X 952       5.638  -6.756  24.531  1.00  0.00      PROA  
ATOM   4178  HB1 MET X 952       6.333  -6.937  25.381  1.00  0.00      PROA  
ATOM   4179  HB2 MET X 952       6.261  -6.860  23.609  1.00  0.00      PROA  
ATOM   4180  CG  MET X 952       4.629  -7.888  24.473  1.00  0.00      PROA  
ATOM   4181  HG1 MET X 952       5.101  -8.811  24.086  1.00  0.00      PROA  
ATOM   4182  HG2 MET X 952       3.798  -7.620  23.825  1.00  0.00      PROA  
ATOM   4183  SD  MET X 952       3.865  -8.212  26.038  1.00  0.00      PROA  
ATOM   4184  CE  MET X 952       2.721  -6.811  26.083  1.00  0.00      PROA  
ATOM   4185  HE1 MET X 952       2.441  -6.461  25.065  1.00  0.00      PROA  
ATOM   4186  HE2 MET X 952       3.152  -5.962  26.649  1.00  0.00      PROA  
ATOM   4187  HE3 MET X 952       1.785  -7.077  26.610  1.00  0.00      PROA  
ATOM   4188  C   MET X 952       6.297  -4.373  24.553  1.00  0.00      PROA  
ATOM   4189  O   MET X 952       6.897  -4.161  23.513  1.00  0.00      PROA  
ATOM   4190  N   ILE X 953       6.658  -3.805  25.698  1.00  0.00      PROA  
ATOM   4191  HN  ILE X 953       6.127  -3.936  26.528  1.00  0.00      PROA  
ATOM   4192  CA  ILE X 953       7.815  -2.917  25.769  1.00  0.00      PROA  
ATOM   4193  HA  ILE X 953       7.684  -2.088  25.087  1.00  0.00      PROA  
ATOM   4194  CB  ILE X 953       8.065  -2.415  27.225  1.00  0.00      PROA  
ATOM   4195  HB  ILE X 953       7.391  -2.939  27.933  1.00  0.00      PROA  
ATOM   4196  CG2 ILE X 953       9.511  -2.667  27.639  1.00  0.00      PROA  
ATOM   4197 HG21 ILE X 953      10.250  -2.186  26.961  1.00  0.00      PROA  
ATOM   4198 HG22 ILE X 953       9.765  -3.738  27.776  1.00  0.00      PROA  
ATOM   4199 HG23 ILE X 953       9.678  -2.208  28.641  1.00  0.00      PROA  
ATOM   4200  CG1 ILE X 953       7.761  -0.924  27.334  1.00  0.00      PROA  
ATOM   4201 HG11 ILE X 953       8.211  -0.391  26.468  1.00  0.00      PROA  
ATOM   4202 HG12 ILE X 953       8.258  -0.535  28.256  1.00  0.00      PROA  
ATOM   4203  CD  ILE X 953       6.286  -0.607  27.459  1.00  0.00      PROA  
ATOM   4204  HD1 ILE X 953       5.916  -1.115  28.369  1.00  0.00      PROA  
ATOM   4205  HD2 ILE X 953       5.729  -0.981  26.574  1.00  0.00      PROA  
ATOM   4206  HD3 ILE X 953       6.120   0.489  27.561  1.00  0.00      PROA  
ATOM   4207  C   ILE X 953       9.052  -3.699  25.298  1.00  0.00      PROA  
ATOM   4208  O   ILE X 953       9.925  -3.151  24.611  1.00  0.00      PROA  
ATOM   4209  N   ASP X 954       9.134  -4.972  25.678  1.00  0.00      PROA  
ATOM   4210  HN  ASP X 954       8.423  -5.443  26.177  1.00  0.00      PROA  
ATOM   4211  CA  ASP X 954      10.254  -5.820  25.279  1.00  0.00      PROA  
ATOM   4212  HA  ASP X 954      11.169  -5.246  25.257  1.00  0.00      PROA  
ATOM   4213  CB  ASP X 954      10.394  -7.004  26.250  1.00  0.00      PROA  
ATOM   4214  HB1 ASP X 954       9.407  -7.484  26.405  1.00  0.00      PROA  
ATOM   4215  HB2 ASP X 954      10.772  -6.661  27.234  1.00  0.00      PROA  
ATOM   4216  CG  ASP X 954      11.326  -8.098  25.733  1.00  0.00      PROA  
ATOM   4217  OD1 ASP X 954      11.477  -9.123  26.422  1.00  0.00      PROA  
ATOM   4218  OD2 ASP X 954      11.908  -7.951  24.642  1.00  0.00      PROA  
ATOM   4219  C   ASP X 954       9.993  -6.318  23.856  1.00  0.00      PROA  
ATOM   4220  O   ASP X 954       9.150  -7.191  23.639  1.00  0.00      PROA  
ATOM   4221  N   ALA X 955      10.723  -5.771  22.886  1.00  0.00      PROA  
ATOM   4222  HN  ALA X 955      11.426  -5.104  23.108  1.00  0.00      PROA  
ATOM   4223  CA  ALA X 955      10.549  -6.150  21.481  1.00  0.00      PROA  
ATOM   4224  HA  ALA X 955       9.547  -5.868  21.236  1.00  0.00      PROA  
ATOM   4225  CB  ALA X 955      11.499  -5.352  20.609  1.00  0.00      PROA  
ATOM   4226  HB1 ALA X 955      12.403  -5.934  20.359  1.00  0.00      PROA  
ATOM   4227  HB2 ALA X 955      11.800  -4.399  21.094  1.00  0.00      PROA  
ATOM   4228  HB3 ALA X 955      11.016  -5.107  19.641  1.00  0.00      PROA  
ATOM   4229  C   ALA X 955      10.655  -7.647  21.125  1.00  0.00      PROA  
ATOM   4230  O   ALA X 955       9.987  -8.094  20.198  1.00  0.00      PROA  
ATOM   4231  N   ASP X 956      11.479  -8.413  21.837  1.00  0.00      PROA  
ATOM   4232  HN  ASP X 956      11.920  -8.095  22.684  1.00  0.00      PROA  
ATOM   4233  CA  ASP X 956      11.622  -9.845  21.543  1.00  0.00      PROA  
ATOM   4234  HA  ASP X 956      11.621  -9.990  20.470  1.00  0.00      PROA  
ATOM   4235  CB  ASP X 956      12.926 -10.401  22.126  1.00  0.00      PROA  
ATOM   4236  HB1 ASP X 956      12.925 -11.514  22.127  1.00  0.00      PROA  
ATOM   4237  HB2 ASP X 956      13.069 -10.049  23.168  1.00  0.00      PROA  
ATOM   4238  CG  ASP X 956      14.140 -10.003  21.316  1.00  0.00      PROA  
ATOM   4239  OD1 ASP X 956      15.249 -10.483  21.642  1.00  0.00      PROA  
ATOM   4240  OD2 ASP X 956      13.983  -9.212  20.356  1.00  0.00      PROA  
ATOM   4241  C   ASP X 956      10.462 -10.662  22.080  1.00  0.00      PROA  
ATOM   4242  O   ASP X 956      10.326 -11.855  21.767  1.00  0.00      PROA  
ATOM   4243  N   SER X 957       9.631 -10.018  22.896  1.00  0.00      PROA  
ATOM   4244  HN  SER X 957       9.831  -9.075  23.173  1.00  0.00      PROA  
ATOM   4245  CA  SER X 957       8.471 -10.686  23.463  1.00  0.00      PROA  
ATOM   4246  HA  SER X 957       8.588 -11.761  23.413  1.00  0.00      PROA  
ATOM   4247  CB  SER X 957       8.295 -10.303  24.936  1.00  0.00      PROA  
ATOM   4248  HB1 SER X 957       7.256 -10.501  25.285  1.00  0.00      PROA  
ATOM   4249  HB2 SER X 957       8.514  -9.225  25.094  1.00  0.00      PROA  
ATOM   4250  OG  SER X 957       9.142 -11.117  25.744  1.00  0.00      PROA  
ATOM   4251  HG1 SER X 957      10.013 -10.676  25.751  1.00  0.00      PROA  
ATOM   4252  C   SER X 957       7.209 -10.379  22.669  1.00  0.00      PROA  
ATOM   4253  O   SER X 957       6.097 -10.684  23.105  1.00  0.00      PROA  
ATOM   4254  N   ARG X 958       7.393  -9.748  21.518  1.00  0.00      PROA  
ATOM   4255  HN  ARG X 958       8.315  -9.555  21.186  1.00  0.00      PROA  
ATOM   4256  CA  ARG X 958       6.288  -9.438  20.633  1.00  0.00      PROA  
ATOM   4257  HA  ARG X 958       5.359  -9.400  21.183  1.00  0.00      PROA  
ATOM   4258  CB  ARG X 958       6.537  -8.128  19.893  1.00  0.00      PROA  
ATOM   4259  HB1 ARG X 958       5.757  -7.936  19.124  1.00  0.00      PROA  
ATOM   4260  HB2 ARG X 958       7.498  -8.234  19.330  1.00  0.00      PROA  
ATOM   4261  CG  ARG X 958       6.644  -6.929  20.802  1.00  0.00      PROA  
ATOM   4262  HG1 ARG X 958       7.335  -7.163  21.649  1.00  0.00      PROA  
ATOM   4263  HG2 ARG X 958       5.649  -6.679  21.229  1.00  0.00      PROA  
ATOM   4264  CD  ARG X 958       7.213  -5.777  20.046  1.00  0.00      PROA  
ATOM   4265  HD1 ARG X 958       6.533  -5.510  19.200  1.00  0.00      PROA  
ATOM   4266  HD2 ARG X 958       8.189  -6.090  19.598  1.00  0.00      PROA  
ATOM   4267  NE  ARG X 958       7.386  -4.601  20.890  1.00  0.00      PROA  
ATOM   4268  HE  ARG X 958       7.063  -4.618  21.842  1.00  0.00      PROA  
ATOM   4269  CZ  ARG X 958       8.135  -3.554  20.561  1.00  0.00      PROA  
ATOM   4270  NH1 ARG X 958       8.222  -2.528  21.385  1.00  0.00      PROA  
ATOM   4271 HH11 ARG X 958       7.961  -2.721  22.323  1.00  0.00      PROA  
ATOM   4272 HH12 ARG X 958       8.898  -1.808  21.158  1.00  0.00      PROA  
ATOM   4273  NH2 ARG X 958       8.807  -3.537  19.416  1.00  0.00      PROA  
ATOM   4274 HH21 ARG X 958       8.694  -4.302  18.785  1.00  0.00      PROA  
ATOM   4275 HH22 ARG X 958       9.510  -2.829  19.287  1.00  0.00      PROA  
ATOM   4276  C   ARG X 958       6.263 -10.588  19.646  1.00  0.00      PROA  
ATOM   4277  O   ARG X 958       7.230 -11.331  19.531  1.00  0.00      PROA  
ATOM   4278  N   PRO X 959       5.154 -10.760  18.921  1.00  0.00      PROA  
ATOM   4279  CD  PRO X 959       3.819 -10.170  19.122  1.00  0.00      PROA  
ATOM   4280  HD1 PRO X 959       3.861  -9.063  19.089  1.00  0.00      PROA  
ATOM   4281  HD2 PRO X 959       3.467 -10.526  20.103  1.00  0.00      PROA  
ATOM   4282  CA  PRO X 959       5.101 -11.868  17.965  1.00  0.00      PROA  
ATOM   4283  HA  PRO X 959       5.596 -12.738  18.380  1.00  0.00      PROA  
ATOM   4284  CB  PRO X 959       3.603 -12.117  17.827  1.00  0.00      PROA  
ATOM   4285  HB1 PRO X 959       3.277 -12.777  18.665  1.00  0.00      PROA  
ATOM   4286  HB2 PRO X 959       3.334 -12.610  16.868  1.00  0.00      PROA  
ATOM   4287  CG  PRO X 959       3.040 -10.757  17.990  1.00  0.00      PROA  
ATOM   4288  HG1 PRO X 959       3.243 -10.150  17.073  1.00  0.00      PROA  
ATOM   4289  HG2 PRO X 959       1.947 -10.744  18.184  1.00  0.00      PROA  
ATOM   4290  C   PRO X 959       5.778 -11.587  16.638  1.00  0.00      PROA  
ATOM   4291  O   PRO X 959       5.940 -10.434  16.232  1.00  0.00      PROA  
ATOM   4292  N   LYS X 960       6.175 -12.668  15.981  1.00  0.00      PROA  
ATOM   4293  HN  LYS X 960       6.064 -13.584  16.408  1.00  0.00      PROA  
ATOM   4294  CA  LYS X 960       6.847 -12.635  14.682  1.00  0.00      PROA  
ATOM   4295  HA  LYS X 960       7.245 -11.653  14.611  1.00  0.00      PROA  
ATOM   4296  CB  LYS X 960       7.822 -13.823  14.591  1.00  0.00      PROA  
ATOM   4297  HB1 LYS X 960       8.185 -14.009  13.560  1.00  0.00      PROA  
ATOM   4298  HB2 LYS X 960       7.239 -14.729  14.886  1.00  0.00      PROA  
ATOM   4299  CG  LYS X 960       9.001 -13.727  15.573  1.00  0.00      PROA  
ATOM   4300  HG1 LYS X 960       9.116 -14.699  16.111  1.00  0.00      PROA  
ATOM   4301  HG2 LYS X 960       8.777 -12.978  16.368  1.00  0.00      PROA  
ATOM   4302  CD  LYS X 960      10.354 -13.378  14.906  1.00  0.00      PROA  
ATOM   4303  HD1 LYS X 960      10.818 -14.300  14.490  1.00  0.00      PROA  
ATOM   4304  HD2 LYS X 960      11.041 -12.997  15.697  1.00  0.00      PROA  
ATOM   4305  CE  LYS X 960      10.260 -12.341  13.771  1.00  0.00      PROA  
ATOM   4306  HE1 LYS X 960       9.915 -12.817  12.831  1.00  0.00      PROA  
ATOM   4307  HE2 LYS X 960      11.279 -11.934  13.601  1.00  0.00      PROA  
ATOM   4308  NZ  LYS X 960       9.352 -11.164  14.028  1.00  0.00      PROA  
ATOM   4309  HZ1 LYS X 960       9.873 -10.383  14.503  1.00  0.00      PROA  
ATOM   4310  HZ2 LYS X 960       8.571 -11.378  14.663  1.00  0.00      PROA  
ATOM   4311  HZ3 LYS X 960       9.064 -10.756  13.116  1.00  0.00      PROA  
ATOM   4312  C   LYS X 960       5.839 -12.702  13.522  1.00  0.00      PROA  
ATOM   4313  O   LYS X 960       4.925 -13.536  13.528  1.00  0.00      PROA  
ATOM   4314  N   PHE X 961       6.003 -11.837  12.523  1.00  0.00      PROA  
ATOM   4315  HN  PHE X 961       6.680 -11.104  12.530  1.00  0.00      PROA  
ATOM   4316  CA  PHE X 961       5.088 -11.854  11.383  1.00  0.00      PROA  
ATOM   4317  HA  PHE X 961       4.196 -11.337  11.689  1.00  0.00      PROA  
ATOM   4318  CB  PHE X 961       5.691 -11.087  10.189  1.00  0.00      PROA  
ATOM   4319  HB1 PHE X 961       5.070 -11.232   9.278  1.00  0.00      PROA  
ATOM   4320  HB2 PHE X 961       6.713 -11.469   9.963  1.00  0.00      PROA  
ATOM   4321  CG  PHE X 961       5.756  -9.596  10.380  1.00  0.00      PROA  
ATOM   4322  CD1 PHE X 961       4.593  -8.843  10.535  1.00  0.00      PROA  
ATOM   4323  HD1 PHE X 961       3.631  -9.331  10.507  1.00  0.00      PROA  
ATOM   4324  CE1 PHE X 961       4.653  -7.451  10.730  1.00  0.00      PROA  
ATOM   4325  HE1 PHE X 961       3.739  -6.893  10.835  1.00  0.00      PROA  
ATOM   4326  CZ  PHE X 961       5.877  -6.815  10.769  1.00  0.00      PROA  
ATOM   4327  HZ  PHE X 961       5.904  -5.746  10.891  1.00  0.00      PROA  
ATOM   4328  CD2 PHE X 961       6.981  -8.939  10.421  1.00  0.00      PROA  
ATOM   4329  HD2 PHE X 961       7.895  -9.490  10.249  1.00  0.00      PROA  
ATOM   4330  CE2 PHE X 961       7.045  -7.561  10.613  1.00  0.00      PROA  
ATOM   4331  HE2 PHE X 961       7.969  -7.043  10.440  1.00  0.00      PROA  
ATOM   4332  C   PHE X 961       4.648 -13.269  10.911  1.00  0.00      PROA  
ATOM   4333  O   PHE X 961       3.471 -13.483  10.595  1.00  0.00      PROA  
ATOM   4334  N   ARG X 962       5.559 -14.235  10.838  1.00  0.00      PROA  
ATOM   4335  HN  ARG X 962       6.528 -14.056  10.988  1.00  0.00      PROA  
ATOM   4336  CA  ARG X 962       5.135 -15.563  10.385  1.00  0.00      PROA  
ATOM   4337  HA  ARG X 962       4.616 -15.454   9.444  1.00  0.00      PROA  
ATOM   4338  CB  ARG X 962       6.334 -16.500  10.169  1.00  0.00      PROA  
ATOM   4339  HB1 ARG X 962       6.904 -16.132   9.280  1.00  0.00      PROA  
ATOM   4340  HB2 ARG X 962       5.945 -17.511   9.908  1.00  0.00      PROA  
ATOM   4341  CG  ARG X 962       7.268 -16.574  11.339  1.00  0.00      PROA  
ATOM   4342  HG1 ARG X 962       6.749 -16.460  12.317  1.00  0.00      PROA  
ATOM   4343  HG2 ARG X 962       7.980 -15.714  11.266  1.00  0.00      PROA  
ATOM   4344  CD  ARG X 962       8.062 -17.854  11.302  1.00  0.00      PROA  
ATOM   4345  HD1 ARG X 962       9.087 -17.619  11.685  1.00  0.00      PROA  
ATOM   4346  HD2 ARG X 962       8.224 -18.236  10.268  1.00  0.00      PROA  
ATOM   4347  NE  ARG X 962       7.526 -18.842  12.232  1.00  0.00      PROA  
ATOM   4348  HE  ARG X 962       7.639 -18.703  13.214  1.00  0.00      PROA  
ATOM   4349  CZ  ARG X 962       6.893 -19.944  11.860  1.00  0.00      PROA  
ATOM   4350  NH1 ARG X 962       6.435 -20.785  12.775  1.00  0.00      PROA  
ATOM   4351 HH11 ARG X 962       6.589 -20.593  13.742  1.00  0.00      PROA  
ATOM   4352 HH12 ARG X 962       5.896 -21.573  12.508  1.00  0.00      PROA  
ATOM   4353  NH2 ARG X 962       6.726 -20.206  10.570  1.00  0.00      PROA  
ATOM   4354 HH21 ARG X 962       7.137 -19.595   9.911  1.00  0.00      PROA  
ATOM   4355 HH22 ARG X 962       6.309 -21.061  10.294  1.00  0.00      PROA  
ATOM   4356  C   ARG X 962       4.135 -16.195  11.366  1.00  0.00      PROA  
ATOM   4357  O   ARG X 962       3.345 -17.068  10.996  1.00  0.00      PROA  
ATOM   4358  N   GLU X 963       4.184 -15.760  12.616  1.00  0.00      PROA  
ATOM   4359  HN  GLU X 963       4.793 -15.018  12.911  1.00  0.00      PROA  
ATOM   4360  CA  GLU X 963       3.258 -16.255  13.633  1.00  0.00      PROA  
ATOM   4361  HA  GLU X 963       3.068 -17.311  13.492  1.00  0.00      PROA  
ATOM   4362  CB  GLU X 963       3.814 -16.006  15.041  1.00  0.00      PROA  
ATOM   4363  HB1 GLU X 963       3.063 -16.359  15.781  1.00  0.00      PROA  
ATOM   4364  HB2 GLU X 963       3.988 -14.922  15.221  1.00  0.00      PROA  
ATOM   4365  CG  GLU X 963       5.067 -16.794  15.283  1.00  0.00      PROA  
ATOM   4366  HG1 GLU X 963       5.824 -16.588  14.494  1.00  0.00      PROA  
ATOM   4367  HG2 GLU X 963       4.862 -17.886  15.272  1.00  0.00      PROA  
ATOM   4368  CD  GLU X 963       5.746 -16.455  16.578  1.00  0.00      PROA  
ATOM   4369  OE1 GLU X 963       5.695 -15.272  16.985  1.00  0.00      PROA  
ATOM   4370  OE2 GLU X 963       6.351 -17.377  17.163  1.00  0.00      PROA  
ATOM   4371  C   GLU X 963       1.956 -15.494  13.446  1.00  0.00      PROA  
ATOM   4372  O   GLU X 963       0.859 -16.084  13.485  1.00  0.00      PROA  
ATOM   4373  N   LEU X 964       2.092 -14.178  13.254  1.00  0.00      PROA  
ATOM   4374  HN  LEU X 964       3.003 -13.760  13.289  1.00  0.00      PROA  
ATOM   4375  CA  LEU X 964       0.943 -13.324  13.011  1.00  0.00      PROA  
ATOM   4376  HA  LEU X 964       0.261 -13.411  13.842  1.00  0.00      PROA  
ATOM   4377  CB  LEU X 964       1.392 -11.898  12.708  1.00  0.00      PROA  
ATOM   4378  HB1 LEU X 964       0.814 -11.491  11.840  1.00  0.00      PROA  
ATOM   4379  HB2 LEU X 964       2.435 -11.946  12.349  1.00  0.00      PROA  
ATOM   4380  CG  LEU X 964       1.278 -10.787  13.763  1.00  0.00      PROA  
ATOM   4381  HG  LEU X 964       0.731  -9.931  13.326  1.00  0.00      PROA  
ATOM   4382  CD1 LEU X 964       0.553 -11.262  15.004  1.00  0.00      PROA  
ATOM   4383 HD11 LEU X 964       1.106 -12.100  15.481  1.00  0.00      PROA  
ATOM   4384 HD12 LEU X 964      -0.479 -11.592  14.761  1.00  0.00      PROA  
ATOM   4385 HD13 LEU X 964       0.494 -10.429  15.739  1.00  0.00      PROA  
ATOM   4386  CD2 LEU X 964       2.658 -10.338  14.125  1.00  0.00      PROA  
ATOM   4387 HD21 LEU X 964       3.200  -9.931  13.243  1.00  0.00      PROA  
ATOM   4388 HD22 LEU X 964       3.261 -11.172  14.549  1.00  0.00      PROA  
ATOM   4389 HD23 LEU X 964       2.622  -9.529  14.888  1.00  0.00      PROA  
ATOM   4390  C   LEU X 964       0.168 -13.886  11.811  1.00  0.00      PROA  
ATOM   4391  O   LEU X 964      -1.071 -13.865  11.802  1.00  0.00      PROA  
ATOM   4392  N   ILE X 965       0.885 -14.394  10.804  1.00  0.00      PROA  
ATOM   4393  HN  ILE X 965       1.885 -14.282  10.793  1.00  0.00      PROA  
ATOM   4394  CA  ILE X 965       0.215 -14.972   9.638  1.00  0.00      PROA  
ATOM   4395  HA  ILE X 965      -0.475 -14.246   9.229  1.00  0.00      PROA  
ATOM   4396  CB  ILE X 965       1.198 -15.447   8.565  1.00  0.00      PROA  
ATOM   4397  HB  ILE X 965       1.940 -16.121   9.044  1.00  0.00      PROA  
ATOM   4398  CG2 ILE X 965       0.426 -16.192   7.459  1.00  0.00      PROA  
ATOM   4399 HG21 ILE X 965      -0.428 -15.573   7.117  1.00  0.00      PROA  
ATOM   4400 HG22 ILE X 965       0.037 -17.172   7.806  1.00  0.00      PROA  
ATOM   4401 HG23 ILE X 965       1.070 -16.379   6.586  1.00  0.00      PROA  
ATOM   4402  CG1 ILE X 965       1.997 -14.255   8.033  1.00  0.00      PROA  
ATOM   4403 HG11 ILE X 965       2.419 -13.569   8.756  1.00  0.00      PROA  
ATOM   4404 HG12 ILE X 965       1.235 -13.612   7.519  1.00  0.00      PROA  
ATOM   4405  CD  ILE X 965       3.021 -14.622   6.959  1.00  0.00      PROA  
ATOM   4406  HD1 ILE X 965       2.558 -15.094   6.078  1.00  0.00      PROA  
ATOM   4407  HD2 ILE X 965       3.757 -15.338   7.388  1.00  0.00      PROA  
ATOM   4408  HD3 ILE X 965       3.586 -13.715   6.662  1.00  0.00      PROA  
ATOM   4409  C   ILE X 965      -0.589 -16.172  10.101  1.00  0.00      PROA  
ATOM   4410  O   ILE X 965      -1.810 -16.241   9.893  1.00  0.00      PROA  
ATOM   4411  N   ILE X 966       0.111 -17.107  10.728  1.00  0.00      PROA  
ATOM   4412  HN  ILE X 966       1.074 -16.960  10.954  1.00  0.00      PROA  
ATOM   4413  CA  ILE X 966      -0.486 -18.314  11.276  1.00  0.00      PROA  
ATOM   4414  HA  ILE X 966      -0.814 -18.935  10.455  1.00  0.00      PROA  
ATOM   4415  CB  ILE X 966       0.568 -19.096  12.116  1.00  0.00      PROA  
ATOM   4416  HB  ILE X 966       1.022 -18.423  12.875  1.00  0.00      PROA  
ATOM   4417  CG2 ILE X 966      -0.077 -20.278  12.840  1.00  0.00      PROA  
ATOM   4418 HG21 ILE X 966      -0.556 -20.964  12.107  1.00  0.00      PROA  
ATOM   4419 HG22 ILE X 966      -0.842 -19.944  13.572  1.00  0.00      PROA  
ATOM   4420 HG23 ILE X 966       0.669 -20.853  13.416  1.00  0.00      PROA  
ATOM   4421  CG1 ILE X 966       1.673 -19.599  11.185  1.00  0.00      PROA  
ATOM   4422 HG11 ILE X 966       2.093 -18.819  10.539  1.00  0.00      PROA  
ATOM   4423 HG12 ILE X 966       1.175 -20.297  10.464  1.00  0.00      PROA  
ATOM   4424  CD  ILE X 966       2.748 -20.397  11.871  1.00  0.00      PROA  
ATOM   4425  HD1 ILE X 966       2.378 -21.390  12.204  1.00  0.00      PROA  
ATOM   4426  HD2 ILE X 966       3.151 -19.847  12.751  1.00  0.00      PROA  
ATOM   4427  HD3 ILE X 966       3.590 -20.587  11.169  1.00  0.00      PROA  
ATOM   4428  C   ILE X 966      -1.734 -18.021  12.136  1.00  0.00      PROA  
ATOM   4429  O   ILE X 966      -2.787 -18.647  11.946  1.00  0.00      PROA  
ATOM   4430  N   GLU X 967      -1.630 -17.077  13.070  1.00  0.00      PROA  
ATOM   4431  HN  GLU X 967      -0.756 -16.620  13.269  1.00  0.00      PROA  
ATOM   4432  CA  GLU X 967      -2.780 -16.776  13.914  1.00  0.00      PROA  
ATOM   4433  HA  GLU X 967      -3.158 -17.704  14.316  1.00  0.00      PROA  
ATOM   4434  CB  GLU X 967      -2.417 -15.826  15.071  1.00  0.00      PROA  
ATOM   4435  HB1 GLU X 967      -3.365 -15.531  15.583  1.00  0.00      PROA  
ATOM   4436  HB2 GLU X 967      -1.939 -14.900  14.682  1.00  0.00      PROA  
ATOM   4437  CG  GLU X 967      -1.536 -16.453  16.157  1.00  0.00      PROA  
ATOM   4438  HG1 GLU X 967      -1.589 -15.860  17.093  1.00  0.00      PROA  
ATOM   4439  HG2 GLU X 967      -0.478 -16.481  15.820  1.00  0.00      PROA  
ATOM   4440  CD  GLU X 967      -1.939 -17.895  16.501  1.00  0.00      PROA  
ATOM   4441  OE1 GLU X 967      -1.040 -18.769  16.529  1.00  0.00      PROA  
ATOM   4442  OE2 GLU X 967      -3.143 -18.156  16.745  1.00  0.00      PROA  
ATOM   4443  C   GLU X 967      -3.941 -16.204  13.116  1.00  0.00      PROA  
ATOM   4444  O   GLU X 967      -5.016 -16.793  13.091  1.00  0.00      PROA  
ATOM   4445  N   PHE X 968      -3.744 -15.070  12.447  1.00  0.00      PROA  
ATOM   4446  HN  PHE X 968      -2.857 -14.604  12.423  1.00  0.00      PROA  
ATOM   4447  CA  PHE X 968      -4.842 -14.511  11.671  1.00  0.00      PROA  
ATOM   4448  HA  PHE X 968      -5.668 -14.325  12.330  1.00  0.00      PROA  
ATOM   4449  CB  PHE X 968      -4.421 -13.195  11.025  1.00  0.00      PROA  
ATOM   4450  HB1 PHE X 968      -5.147 -12.901  10.231  1.00  0.00      PROA  
ATOM   4451  HB2 PHE X 968      -3.422 -13.294  10.544  1.00  0.00      PROA  
ATOM   4452  CG  PHE X 968      -4.391 -12.039  11.992  1.00  0.00      PROA  
ATOM   4453  CD1 PHE X 968      -5.562 -11.381  12.348  1.00  0.00      PROA  
ATOM   4454  HD1 PHE X 968      -6.497 -11.678  11.896  1.00  0.00      PROA  
ATOM   4455  CE1 PHE X 968      -5.553 -10.340  13.299  1.00  0.00      PROA  
ATOM   4456  HE1 PHE X 968      -6.477  -9.842  13.559  1.00  0.00      PROA  
ATOM   4457  CZ  PHE X 968      -4.361  -9.952  13.894  1.00  0.00      PROA  
ATOM   4458  HZ  PHE X 968      -4.352  -9.150  14.620  1.00  0.00      PROA  
ATOM   4459  CD2 PHE X 968      -3.202 -11.642  12.593  1.00  0.00      PROA  
ATOM   4460  HD2 PHE X 968      -2.265 -12.068  12.315  1.00  0.00      PROA  
ATOM   4461  CE2 PHE X 968      -3.190 -10.594  13.549  1.00  0.00      PROA  
ATOM   4462  HE2 PHE X 968      -2.252 -10.285  13.985  1.00  0.00      PROA  
ATOM   4463  C   PHE X 968      -5.416 -15.501  10.636  1.00  0.00      PROA  
ATOM   4464  O   PHE X 968      -6.605 -15.462  10.351  1.00  0.00      PROA  
ATOM   4465  N   SER X 969      -4.607 -16.407  10.089  1.00  0.00      PROA  
ATOM   4466  HN  SER X 969      -3.633 -16.439  10.324  1.00  0.00      PROA  
ATOM   4467  CA  SER X 969      -5.186 -17.364   9.142  1.00  0.00      PROA  
ATOM   4468  HA  SER X 969      -5.741 -16.814   8.398  1.00  0.00      PROA  
ATOM   4469  CB  SER X 969      -4.113 -18.223   8.465  1.00  0.00      PROA  
ATOM   4470  HB1 SER X 969      -4.537 -18.991   7.785  1.00  0.00      PROA  
ATOM   4471  HB2 SER X 969      -3.540 -18.768   9.254  1.00  0.00      PROA  
ATOM   4472  OG  SER X 969      -3.199 -17.398   7.771  1.00  0.00      PROA  
ATOM   4473  HG1 SER X 969      -2.759 -16.859   8.458  1.00  0.00      PROA  
ATOM   4474  C   SER X 969      -6.163 -18.271   9.886  1.00  0.00      PROA  
ATOM   4475  O   SER X 969      -7.289 -18.475   9.433  1.00  0.00      PROA  
ATOM   4476  N   LYS X 970      -5.728 -18.817  11.023  1.00  0.00      PROA  
ATOM   4477  HN  LYS X 970      -4.835 -18.586  11.420  1.00  0.00      PROA  
ATOM   4478  CA  LYS X 970      -6.586 -19.687  11.819  1.00  0.00      PROA  
ATOM   4479  HA  LYS X 970      -6.755 -20.614  11.292  1.00  0.00      PROA  
ATOM   4480  CB  LYS X 970      -6.006 -19.931  13.202  1.00  0.00      PROA  
ATOM   4481  HB1 LYS X 970      -6.804 -20.289  13.902  1.00  0.00      PROA  
ATOM   4482  HB2 LYS X 970      -5.635 -18.978  13.635  1.00  0.00      PROA  
ATOM   4483  CG  LYS X 970      -4.892 -20.965  13.290  1.00  0.00      PROA  
ATOM   4484  HG1 LYS X 970      -4.135 -20.787  12.493  1.00  0.00      PROA  
ATOM   4485  HG2 LYS X 970      -5.291 -21.989  13.174  1.00  0.00      PROA  
ATOM   4486  CD  LYS X 970      -4.224 -20.841  14.663  1.00  0.00      PROA  
ATOM   4487  HD1 LYS X 970      -5.004 -20.838  15.460  1.00  0.00      PROA  
ATOM   4488  HD2 LYS X 970      -3.717 -19.846  14.702  1.00  0.00      PROA  
ATOM   4489  CE  LYS X 970      -3.231 -21.954  14.922  1.00  0.00      PROA  
ATOM   4490  HE1 LYS X 970      -2.548 -22.085  14.053  1.00  0.00      PROA  
ATOM   4491  HE2 LYS X 970      -3.747 -22.912  15.133  1.00  0.00      PROA  
ATOM   4492  NZ  LYS X 970      -2.397 -21.626  16.107  1.00  0.00      PROA  
ATOM   4493  HZ1 LYS X 970      -3.038 -21.585  16.929  1.00  0.00      PROA  
ATOM   4494  HZ2 LYS X 970      -1.984 -20.660  16.034  1.00  0.00      PROA  
ATOM   4495  HZ3 LYS X 970      -1.650 -22.310  16.334  1.00  0.00      PROA  
ATOM   4496  C   LYS X 970      -7.917 -19.008  11.980  1.00  0.00      PROA  
ATOM   4497  O   LYS X 970      -8.953 -19.583  11.648  1.00  0.00      PROA  
ATOM   4498  N   MET X 971      -7.877 -17.772  12.486  1.00  0.00      PROA  
ATOM   4499  HN  MET X 971      -7.003 -17.361  12.746  1.00  0.00      PROA  
ATOM   4500  CA  MET X 971      -9.084 -16.977  12.701  1.00  0.00      PROA  
ATOM   4501  HA  MET X 971      -9.742 -17.541  13.335  1.00  0.00      PROA  
ATOM   4502  CB  MET X 971      -8.720 -15.638  13.356  1.00  0.00      PROA  
ATOM   4503  HB1 MET X 971      -9.615 -14.971  13.356  1.00  0.00      PROA  
ATOM   4504  HB2 MET X 971      -7.930 -15.139  12.755  1.00  0.00      PROA  
ATOM   4505  CG  MET X 971      -8.276 -15.793  14.811  1.00  0.00      PROA  
ATOM   4506  HG1 MET X 971      -7.371 -16.439  14.819  1.00  0.00      PROA  
ATOM   4507  HG2 MET X 971      -9.036 -16.345  15.394  1.00  0.00      PROA  
ATOM   4508  SD  MET X 971      -7.868 -14.245  15.678  1.00  0.00      PROA  
ATOM   4509  CE  MET X 971      -6.430 -13.729  14.730  1.00  0.00      PROA  
ATOM   4510  HE1 MET X 971      -6.757 -13.431  13.716  1.00  0.00      PROA  
ATOM   4511  HE2 MET X 971      -5.672 -14.534  14.658  1.00  0.00      PROA  
ATOM   4512  HE3 MET X 971      -5.964 -12.833  15.184  1.00  0.00      PROA  
ATOM   4513  C   MET X 971      -9.840 -16.740  11.387  1.00  0.00      PROA  
ATOM   4514  O   MET X 971     -11.071 -16.707  11.357  1.00  0.00      PROA  
ATOM   4515  N   ALA X 972      -9.103 -16.594  10.295  1.00  0.00      PROA  
ATOM   4516  HN  ALA X 972      -8.105 -16.553  10.343  1.00  0.00      PROA  
ATOM   4517  CA  ALA X 972      -9.721 -16.357   9.002  1.00  0.00      PROA  
ATOM   4518  HA  ALA X 972     -10.347 -15.477   9.083  1.00  0.00      PROA  
ATOM   4519  CB  ALA X 972      -8.650 -16.115   7.974  1.00  0.00      PROA  
ATOM   4520  HB1 ALA X 972      -8.075 -17.031   7.765  1.00  0.00      PROA  
ATOM   4521  HB2 ALA X 972      -7.956 -15.315   8.312  1.00  0.00      PROA  
ATOM   4522  HB3 ALA X 972      -9.102 -15.767   7.017  1.00  0.00      PROA  
ATOM   4523  C   ALA X 972     -10.615 -17.510   8.565  1.00  0.00      PROA  
ATOM   4524  O   ALA X 972     -11.453 -17.340   7.685  1.00  0.00      PROA  
ATOM   4525  N   ARG X 973     -10.452 -18.675   9.181  1.00  0.00      PROA  
ATOM   4526  HN  ARG X 973      -9.793 -18.772   9.932  1.00  0.00      PROA  
ATOM   4527  CA  ARG X 973     -11.232 -19.860   8.823  1.00  0.00      PROA  
ATOM   4528  HA  ARG X 973     -11.460 -19.850   7.769  1.00  0.00      PROA  
ATOM   4529  CB  ARG X 973     -10.442 -21.144   9.136  1.00  0.00      PROA  
ATOM   4530  HB1 ARG X 973     -11.051 -22.039   8.866  1.00  0.00      PROA  
ATOM   4531  HB2 ARG X 973     -10.283 -21.191  10.239  1.00  0.00      PROA  
ATOM   4532  CG  ARG X 973      -9.098 -21.218   8.423  1.00  0.00      PROA  
ATOM   4533  HG1 ARG X 973      -8.558 -20.258   8.555  1.00  0.00      PROA  
ATOM   4534  HG2 ARG X 973      -9.296 -21.330   7.341  1.00  0.00      PROA  
ATOM   4535  CD  ARG X 973      -8.202 -22.296   9.000  1.00  0.00      PROA  
ATOM   4536  HD1 ARG X 973      -8.186 -22.201  10.111  1.00  0.00      PROA  
ATOM   4537  HD2 ARG X 973      -7.150 -22.179   8.647  1.00  0.00      PROA  
ATOM   4538  NE  ARG X 973      -8.661 -23.643   8.679  1.00  0.00      PROA  
ATOM   4539  HE  ARG X 973      -9.057 -24.225   9.415  1.00  0.00      PROA  
ATOM   4540  CZ  ARG X 973      -8.667 -24.152   7.452  1.00  0.00      PROA  
ATOM   4541  NH1 ARG X 973      -9.100 -25.393   7.247  1.00  0.00      PROA  
ATOM   4542 HH11 ARG X 973      -9.511 -25.786   8.060  1.00  0.00      PROA  
ATOM   4543 HH12 ARG X 973      -9.439 -25.663   6.343  1.00  0.00      PROA  
ATOM   4544  NH2 ARG X 973      -8.242 -23.417   6.427  1.00  0.00      PROA  
ATOM   4545 HH21 ARG X 973      -8.165 -22.432   6.541  1.00  0.00      PROA  
ATOM   4546 HH22 ARG X 973      -8.393 -23.785   5.514  1.00  0.00      PROA  
ATOM   4547  C   ARG X 973     -12.574 -19.917   9.513  1.00  0.00      PROA  
ATOM   4548  O   ARG X 973     -13.396 -20.771   9.205  1.00  0.00      PROA  
ATOM   4549  N   ASP X 974     -12.799 -19.012  10.457  1.00  0.00      PROA  
ATOM   4550  HN  ASP X 974     -12.110 -18.330  10.702  1.00  0.00      PROA  
ATOM   4551  CA  ASP X 974     -14.055 -18.973  11.188  1.00  0.00      PROA  
ATOM   4552  HA  ASP X 974     -14.892 -19.175  10.533  1.00  0.00      PROA  
ATOM   4553  CB  ASP X 974     -14.012 -20.007  12.310  1.00  0.00      PROA  
ATOM   4554  HB1 ASP X 974     -13.252 -19.752  13.076  1.00  0.00      PROA  
ATOM   4555  HB2 ASP X 974     -13.749 -20.994  11.881  1.00  0.00      PROA  
ATOM   4556  CG  ASP X 974     -15.360 -20.203  13.003  1.00  0.00      PROA  
ATOM   4557  OD1 ASP X 974     -15.376 -20.953  14.017  1.00  0.00      PROA  
ATOM   4558  OD2 ASP X 974     -16.385 -19.623  12.550  1.00  0.00      PROA  
ATOM   4559  C   ASP X 974     -14.140 -17.540  11.727  1.00  0.00      PROA  
ATOM   4560  O   ASP X 974     -14.186 -17.288  12.938  1.00  0.00      PROA  
ATOM   4561  N   PRO X 975     -14.197 -16.574  10.802  1.00  0.00      PROA  
ATOM   4562  CD  PRO X 975     -14.510 -16.852   9.388  1.00  0.00      PROA  
ATOM   4563  HD1 PRO X 975     -15.609 -16.992   9.281  1.00  0.00      PROA  
ATOM   4564  HD2 PRO X 975     -13.980 -17.684   8.887  1.00  0.00      PROA  
ATOM   4565  CA  PRO X 975     -14.265 -15.133  11.058  1.00  0.00      PROA  
ATOM   4566  HA  PRO X 975     -13.301 -14.845  11.444  1.00  0.00      PROA  
ATOM   4567  CB  PRO X 975     -14.593 -14.542   9.683  1.00  0.00      PROA  
ATOM   4568  HB1 PRO X 975     -14.121 -13.547   9.541  1.00  0.00      PROA  
ATOM   4569  HB2 PRO X 975     -15.695 -14.433   9.534  1.00  0.00      PROA  
ATOM   4570  CG  PRO X 975     -14.092 -15.563   8.737  1.00  0.00      PROA  
ATOM   4571  HG1 PRO X 975     -14.577 -15.433   7.752  1.00  0.00      PROA  
ATOM   4572  HG2 PRO X 975     -12.986 -15.509   8.638  1.00  0.00      PROA  
ATOM   4573  C   PRO X 975     -15.276 -14.683  12.094  1.00  0.00      PROA  
ATOM   4574  O   PRO X 975     -14.984 -13.833  12.940  1.00  0.00      PROA  
ATOM   4575  N   GLN X 976     -16.475 -15.237  12.028  1.00  0.00      PROA  
ATOM   4576  HN  GLN X 976     -16.714 -15.906  11.337  1.00  0.00      PROA  
ATOM   4577  CA  GLN X 976     -17.506 -14.777  12.934  1.00  0.00      PROA  
ATOM   4578  HA  GLN X 976     -17.519 -13.693  12.919  1.00  0.00      PROA  
ATOM   4579  CB  GLN X 976     -18.884 -15.231  12.424  1.00  0.00      PROA  
ATOM   4580  HB1 GLN X 976     -19.616 -14.947  13.220  1.00  0.00      PROA  
ATOM   4581  HB2 GLN X 976     -18.908 -16.334  12.301  1.00  0.00      PROA  
ATOM   4582  CG  GLN X 976     -19.284 -14.503  11.120  1.00  0.00      PROA  
ATOM   4583  HG1 GLN X 976     -18.640 -14.815  10.272  1.00  0.00      PROA  
ATOM   4584  HG2 GLN X 976     -19.140 -13.406  11.258  1.00  0.00      PROA  
ATOM   4585  CD  GLN X 976     -20.747 -14.692  10.696  1.00  0.00      PROA  
ATOM   4586  OE1 GLN X 976     -21.160 -14.207   9.638  1.00  0.00      PROA  
ATOM   4587  NE2 GLN X 976     -21.533 -15.387  11.517  1.00  0.00      PROA  
ATOM   4588 HE21 GLN X 976     -22.511 -15.269  11.389  1.00  0.00      PROA  
ATOM   4589 HE22 GLN X 976     -21.155 -15.684  12.391  1.00  0.00      PROA  
ATOM   4590  C   GLN X 976     -17.244 -15.144  14.381  1.00  0.00      PROA  
ATOM   4591  O   GLN X 976     -17.905 -14.620  15.292  1.00  0.00      PROA  
ATOM   4592  N   ARG X 977     -16.254 -16.008  14.608  1.00  0.00      PROA  
ATOM   4593  HN  ARG X 977     -15.747 -16.451  13.866  1.00  0.00      PROA  
ATOM   4594  CA  ARG X 977     -15.917 -16.381  15.980  1.00  0.00      PROA  
ATOM   4595  HA  ARG X 977     -16.814 -16.409  16.584  1.00  0.00      PROA  
ATOM   4596  CB  ARG X 977     -15.272 -17.760  15.992  1.00  0.00      PROA  
ATOM   4597  HB1 ARG X 977     -14.362 -17.752  15.349  1.00  0.00      PROA  
ATOM   4598  HB2 ARG X 977     -15.992 -18.469  15.514  1.00  0.00      PROA  
ATOM   4599  CG  ARG X 977     -14.904 -18.261  17.374  1.00  0.00      PROA  
ATOM   4600  HG1 ARG X 977     -15.782 -18.192  18.056  1.00  0.00      PROA  
ATOM   4601  HG2 ARG X 977     -14.089 -17.622  17.793  1.00  0.00      PROA  
ATOM   4602  CD  ARG X 977     -14.416 -19.679  17.277  1.00  0.00      PROA  
ATOM   4603  HD1 ARG X 977     -13.659 -19.718  16.453  1.00  0.00      PROA  
ATOM   4604  HD2 ARG X 977     -15.263 -20.356  17.004  1.00  0.00      PROA  
ATOM   4605  NE  ARG X 977     -13.797 -20.129  18.514  1.00  0.00      PROA  
ATOM   4606  HE  ARG X 977     -13.800 -19.513  19.293  1.00  0.00      PROA  
ATOM   4607  CZ  ARG X 977     -13.142 -21.278  18.627  1.00  0.00      PROA  
ATOM   4608  NH1 ARG X 977     -12.596 -21.623  19.786  1.00  0.00      PROA  
ATOM   4609 HH11 ARG X 977     -12.703 -21.054  20.591  1.00  0.00      PROA  
ATOM   4610 HH12 ARG X 977     -12.144 -22.508  19.820  1.00  0.00      PROA  
ATOM   4611  NH2 ARG X 977     -13.030 -22.080  17.576  1.00  0.00      PROA  
ATOM   4612 HH21 ARG X 977     -13.350 -21.728  16.706  1.00  0.00      PROA  
ATOM   4613 HH22 ARG X 977     -12.400 -22.866  17.649  1.00  0.00      PROA  
ATOM   4614  C   ARG X 977     -14.959 -15.365  16.630  1.00  0.00      PROA  
ATOM   4615  O   ARG X 977     -14.922 -15.224  17.842  1.00  0.00      PROA  
ATOM   4616  N   TYR X 978     -14.196 -14.639  15.817  1.00  0.00      PROA  
ATOM   4617  HN  TYR X 978     -14.290 -14.737  14.828  1.00  0.00      PROA  
ATOM   4618  CA  TYR X 978     -13.253 -13.680  16.345  1.00  0.00      PROA  
ATOM   4619  HA  TYR X 978     -13.188 -13.788  17.418  1.00  0.00      PROA  
ATOM   4620  CB  TYR X 978     -11.874 -14.033  15.818  1.00  0.00      PROA  
ATOM   4621  HB1 TYR X 978     -11.092 -13.436  16.329  1.00  0.00      PROA  
ATOM   4622  HB2 TYR X 978     -11.809 -13.838  14.724  1.00  0.00      PROA  
ATOM   4623  CG  TYR X 978     -11.556 -15.486  16.070  1.00  0.00      PROA  
ATOM   4624  CD1 TYR X 978     -11.588 -16.411  15.032  1.00  0.00      PROA  
ATOM   4625  HD1 TYR X 978     -11.853 -16.090  14.034  1.00  0.00      PROA  
ATOM   4626  CE1 TYR X 978     -11.331 -17.767  15.270  1.00  0.00      PROA  
ATOM   4627  HE1 TYR X 978     -11.391 -18.481  14.461  1.00  0.00      PROA  
ATOM   4628  CZ  TYR X 978     -11.042 -18.200  16.566  1.00  0.00      PROA  
ATOM   4629  OH  TYR X 978     -10.778 -19.541  16.795  1.00  0.00      PROA  
ATOM   4630  HH  TYR X 978     -10.310 -19.587  17.635  1.00  0.00      PROA  
ATOM   4631  CD2 TYR X 978     -11.261 -15.942  17.367  1.00  0.00      PROA  
ATOM   4632  HD2 TYR X 978     -11.269 -15.240  18.188  1.00  0.00      PROA  
ATOM   4633  CE2 TYR X 978     -11.008 -17.285  17.618  1.00  0.00      PROA  
ATOM   4634  HE2 TYR X 978     -10.784 -17.599  18.630  1.00  0.00      PROA  
ATOM   4635  C   TYR X 978     -13.594 -12.207  16.117  1.00  0.00      PROA  
ATOM   4636  O   TYR X 978     -13.039 -11.332  16.775  1.00  0.00      PROA  
ATOM   4637  N   LEU X 979     -14.503 -11.917  15.202  1.00  0.00      PROA  
ATOM   4638  HN  LEU X 979     -14.963 -12.611  14.640  1.00  0.00      PROA  
ATOM   4639  CA  LEU X 979     -14.912 -10.529  15.005  1.00  0.00      PROA  
ATOM   4640  HA  LEU X 979     -14.593  -9.906  15.825  1.00  0.00      PROA  
ATOM   4641  CB  LEU X 979     -14.370  -9.953  13.688  1.00  0.00      PROA  
ATOM   4642  HB1 LEU X 979     -14.825  -8.955  13.495  1.00  0.00      PROA  
ATOM   4643  HB2 LEU X 979     -14.723 -10.659  12.913  1.00  0.00      PROA  
ATOM   4644  CG  LEU X 979     -12.844  -9.837  13.534  1.00  0.00      PROA  
ATOM   4645  HG  LEU X 979     -12.393 -10.852  13.645  1.00  0.00      PROA  
ATOM   4646  CD1 LEU X 979     -12.541  -9.312  12.138  1.00  0.00      PROA  
ATOM   4647 HD11 LEU X 979     -13.033  -8.328  11.978  1.00  0.00      PROA  
ATOM   4648 HD12 LEU X 979     -12.903 -10.022  11.370  1.00  0.00      PROA  
ATOM   4649 HD13 LEU X 979     -11.447  -9.177  12.003  1.00  0.00      PROA  
ATOM   4650  CD2 LEU X 979     -12.224  -8.908  14.605  1.00  0.00      PROA  
ATOM   4651 HD21 LEU X 979     -12.426  -9.285  15.627  1.00  0.00      PROA  
ATOM   4652 HD22 LEU X 979     -12.659  -7.890  14.518  1.00  0.00      PROA  
ATOM   4653 HD23 LEU X 979     -11.127  -8.838  14.463  1.00  0.00      PROA  
ATOM   4654  C   LEU X 979     -16.435 -10.512  15.015  1.00  0.00      PROA  
ATOM   4655  O   LEU X 979     -17.088 -11.247  14.272  1.00  0.00      PROA  
ATOM   4656  N   VAL X 980     -17.008  -9.691  15.873  1.00  0.00      PROA  
ATOM   4657  HN  VAL X 980     -16.466  -9.071  16.446  1.00  0.00      PROA  
ATOM   4658  CA  VAL X 980     -18.453  -9.612  15.952  1.00  0.00      PROA  
ATOM   4659  HA  VAL X 980     -18.912 -10.438  15.440  1.00  0.00      PROA  
ATOM   4660  CB  VAL X 980     -18.916  -9.577  17.408  1.00  0.00      PROA  
ATOM   4661  HB  VAL X 980     -18.511  -8.660  17.914  1.00  0.00      PROA  
ATOM   4662  CG1 VAL X 980     -20.385  -9.562  17.468  1.00  0.00      PROA  
ATOM   4663 HG11 VAL X 980     -20.832 -10.454  16.978  1.00  0.00      PROA  
ATOM   4664 HG12 VAL X 980     -20.823  -8.657  16.997  1.00  0.00      PROA  
ATOM   4665 HG13 VAL X 980     -20.738  -9.569  18.524  1.00  0.00      PROA  
ATOM   4666  CG2 VAL X 980     -18.399 -10.764  18.131  1.00  0.00      PROA  
ATOM   4667 HG21 VAL X 980     -17.299 -10.705  18.285  1.00  0.00      PROA  
ATOM   4668 HG22 VAL X 980     -18.602 -11.688  17.541  1.00  0.00      PROA  
ATOM   4669 HG23 VAL X 980     -18.873 -10.906  19.120  1.00  0.00      PROA  
ATOM   4670  C   VAL X 980     -18.871  -8.321  15.270  1.00  0.00      PROA  
ATOM   4671  O   VAL X 980     -18.602  -7.232  15.780  1.00  0.00      PROA  
ATOM   4672  N   ILE X 981     -19.519  -8.452  14.116  1.00  0.00      PROA  
ATOM   4673  HN  ILE X 981     -19.648  -9.348  13.690  1.00  0.00      PROA  
ATOM   4674  CA  ILE X 981     -19.967  -7.292  13.335  1.00  0.00      PROA  
ATOM   4675  HA  ILE X 981     -19.851  -6.380  13.900  1.00  0.00      PROA  
ATOM   4676  CB  ILE X 981     -19.143  -7.185  12.025  1.00  0.00      PROA  
ATOM   4677  HB  ILE X 981     -19.053  -8.212  11.588  1.00  0.00      PROA  
ATOM   4678  CG2 ILE X 981     -19.840  -6.304  11.015  1.00  0.00      PROA  
ATOM   4679 HG21 ILE X 981     -20.109  -5.313  11.443  1.00  0.00      PROA  
ATOM   4680 HG22 ILE X 981     -20.762  -6.775  10.609  1.00  0.00      PROA  
ATOM   4681 HG23 ILE X 981     -19.198  -6.120  10.130  1.00  0.00      PROA  
ATOM   4682  CG1 ILE X 981     -17.741  -6.678  12.327  1.00  0.00      PROA  
ATOM   4683 HG11 ILE X 981     -17.280  -7.311  13.120  1.00  0.00      PROA  
ATOM   4684 HG12 ILE X 981     -17.833  -5.642  12.710  1.00  0.00      PROA  
ATOM   4685  CD  ILE X 981     -16.845  -6.693  11.117  1.00  0.00      PROA  
ATOM   4686  HD1 ILE X 981     -17.151  -5.950  10.351  1.00  0.00      PROA  
ATOM   4687  HD2 ILE X 981     -16.868  -7.700  10.644  1.00  0.00      PROA  
ATOM   4688  HD3 ILE X 981     -15.796  -6.472  11.404  1.00  0.00      PROA  
ATOM   4689  C   ILE X 981     -21.457  -7.408  12.961  1.00  0.00      PROA  
ATOM   4690  O   ILE X 981     -21.878  -8.405  12.355  1.00  0.00      PROA  
ATOM   4691  N   GLN X 982     -22.256  -6.399  13.302  1.00  0.00      PROA  
ATOM   4692  HN  GLN X 982     -21.904  -5.559  13.689  1.00  0.00      PROA  
ATOM   4693  CA  GLN X 982     -23.691  -6.432  12.972  1.00  0.00      PROA  
ATOM   4694  HA  GLN X 982     -24.134  -7.273  13.488  1.00  0.00      PROA  
ATOM   4695  CB  GLN X 982     -24.369  -5.146  13.439  1.00  0.00      PROA  
ATOM   4696  HB1 GLN X 982     -25.426  -5.131  13.100  1.00  0.00      PROA  
ATOM   4697  HB2 GLN X 982     -23.868  -4.287  12.926  1.00  0.00      PROA  
ATOM   4698  CG  GLN X 982     -24.285  -4.926  14.941  1.00  0.00      PROA  
ATOM   4699  HG1 GLN X 982     -23.226  -4.872  15.267  1.00  0.00      PROA  
ATOM   4700  HG2 GLN X 982     -24.749  -5.794  15.462  1.00  0.00      PROA  
ATOM   4701  CD  GLN X 982     -25.037  -3.684  15.398  1.00  0.00      PROA  
ATOM   4702  OE1 GLN X 982     -26.219  -3.518  15.094  1.00  0.00      PROA  
ATOM   4703  NE2 GLN X 982     -24.353  -2.805  16.136  1.00  0.00      PROA  
ATOM   4704 HE21 GLN X 982     -24.863  -2.035  16.505  1.00  0.00      PROA  
ATOM   4705 HE22 GLN X 982     -23.389  -2.962  16.320  1.00  0.00      PROA  
ATOM   4706  C   GLN X 982     -23.961  -6.621  11.471  1.00  0.00      PROA  
ATOM   4707  O   GLN X 982     -23.670  -5.749  10.655  1.00  0.00      PROA  
ATOM   4708  N   GLY X 983     -24.519  -7.764  11.102  1.00  0.00      PROA  
ATOM   4709  HN  GLY X 983     -24.656  -8.525  11.736  1.00  0.00      PROA  
ATOM   4710  CA  GLY X 983     -24.804  -7.991   9.696  1.00  0.00      PROA  
ATOM   4711  HA1 GLY X 983     -25.094  -7.071   9.208  1.00  0.00      PROA  
ATOM   4712  HA2 GLY X 983     -25.596  -8.722   9.663  1.00  0.00      PROA  
ATOM   4713  C   GLY X 983     -23.656  -8.587   8.905  1.00  0.00      PROA  
ATOM   4714  O   GLY X 983     -23.711  -8.668   7.679  1.00  0.00      PROA  
ATOM   4715  N   ASP X 984     -22.614  -9.013   9.606  1.00  0.00      PROA  
ATOM   4716  HN  ASP X 984     -22.584  -8.946  10.606  1.00  0.00      PROA  
ATOM   4717  CA  ASP X 984     -21.448  -9.610   8.972  1.00  0.00      PROA  
ATOM   4718  HA  ASP X 984     -20.839  -8.813   8.572  1.00  0.00      PROA  
ATOM   4719  CB  ASP X 984     -20.682 -10.421  10.015  1.00  0.00      PROA  
ATOM   4720  HB1 ASP X 984     -21.157 -11.397  10.242  1.00  0.00      PROA  
ATOM   4721  HB2 ASP X 984     -20.651  -9.854  10.967  1.00  0.00      PROA  
ATOM   4722  CG  ASP X 984     -19.237 -10.657   9.634  1.00  0.00      PROA  
ATOM   4723  OD1 ASP X 984     -18.926 -10.797   8.434  1.00  0.00      PROA  
ATOM   4724  OD2 ASP X 984     -18.409 -10.724  10.562  1.00  0.00      PROA  
ATOM   4725  C   ASP X 984     -21.864 -10.533   7.818  1.00  0.00      PROA  
ATOM   4726  O   ASP X 984     -21.284 -10.503   6.730  1.00  0.00      PROA  
ATOM   4727  N   GLU X 985     -22.882 -11.340   8.069  1.00  0.00      PROA  
ATOM   4728  HN  GLU X 985     -23.363 -11.278   8.943  1.00  0.00      PROA  
ATOM   4729  CA  GLU X 985     -23.391 -12.312   7.103  1.00  0.00      PROA  
ATOM   4730  HA  GLU X 985     -22.572 -12.973   6.885  1.00  0.00      PROA  
ATOM   4731  CB  GLU X 985     -24.502 -13.139   7.762  1.00  0.00      PROA  
ATOM   4732  HB1 GLU X 985     -24.470 -14.165   7.329  1.00  0.00      PROA  
ATOM   4733  HB2 GLU X 985     -25.513 -12.732   7.521  1.00  0.00      PROA  
ATOM   4734  CG  GLU X 985     -24.385 -13.239   9.287  1.00  0.00      PROA  
ATOM   4735  HG1 GLU X 985     -23.352 -13.440   9.614  1.00  0.00      PROA  
ATOM   4736  HG2 GLU X 985     -25.023 -14.077   9.630  1.00  0.00      PROA  
ATOM   4737  CD  GLU X 985     -24.877 -11.984  10.029  1.00  0.00      PROA  
ATOM   4738  OE1 GLU X 985     -24.596 -11.850  11.246  1.00  0.00      PROA  
ATOM   4739  OE2 GLU X 985     -25.555 -11.143   9.399  1.00  0.00      PROA  
ATOM   4740  C   GLU X 985     -23.904 -11.743   5.774  1.00  0.00      PROA  
ATOM   4741  O   GLU X 985     -23.905 -12.442   4.760  1.00  0.00      PROA  
ATOM   4742  N   ARG X 986     -24.342 -10.485   5.777  1.00  0.00      PROA  
ATOM   4743  HN  ARG X 986     -24.252  -9.930   6.613  1.00  0.00      PROA  
ATOM   4744  CA  ARG X 986     -24.880  -9.855   4.567  1.00  0.00      PROA  
ATOM   4745  HA  ARG X 986     -25.022 -10.598   3.795  1.00  0.00      PROA  
ATOM   4746  CB  ARG X 986     -26.262  -9.238   4.856  1.00  0.00      PROA  
ATOM   4747  HB1 ARG X 986     -26.968 -10.082   5.051  1.00  0.00      PROA  
ATOM   4748  HB2 ARG X 986     -26.648  -8.722   3.950  1.00  0.00      PROA  
ATOM   4749  CG  ARG X 986     -26.313  -8.313   6.079  1.00  0.00      PROA  
ATOM   4750  HG1 ARG X 986     -25.336  -7.799   6.149  1.00  0.00      PROA  
ATOM   4751  HG2 ARG X 986     -26.403  -8.936   6.998  1.00  0.00      PROA  
ATOM   4752  CD  ARG X 986     -27.473  -7.323   6.008  1.00  0.00      PROA  
ATOM   4753  HD1 ARG X 986     -27.659  -6.878   7.015  1.00  0.00      PROA  
ATOM   4754  HD2 ARG X 986     -28.404  -7.856   5.708  1.00  0.00      PROA  
ATOM   4755  NE  ARG X 986     -27.206  -6.252   5.051  1.00  0.00      PROA  
ATOM   4756  HE  ARG X 986     -27.782  -6.143   4.238  1.00  0.00      PROA  
ATOM   4757  CZ  ARG X 986     -26.254  -5.332   5.201  1.00  0.00      PROA  
ATOM   4758  NH1 ARG X 986     -25.473  -5.345   6.272  1.00  0.00      PROA  
ATOM   4759 HH11 ARG X 986     -25.543  -6.121   6.881  1.00  0.00      PROA  
ATOM   4760 HH12 ARG X 986     -24.710  -4.711   6.350  1.00  0.00      PROA  
ATOM   4761  NH2 ARG X 986     -26.078  -4.404   4.270  1.00  0.00      PROA  
ATOM   4762 HH21 ARG X 986     -26.648  -4.401   3.458  1.00  0.00      PROA  
ATOM   4763 HH22 ARG X 986     -25.253  -3.852   4.307  1.00  0.00      PROA  
ATOM   4764  C   ARG X 986     -23.984  -8.782   3.938  1.00  0.00      PROA  
ATOM   4765  O   ARG X 986     -24.465  -7.919   3.198  1.00  0.00      PROA  
ATOM   4766  N   MET X 987     -22.689  -8.829   4.229  1.00  0.00      PROA  
ATOM   4767  HN  MET X 987     -22.326  -9.495   4.880  1.00  0.00      PROA  
ATOM   4768  CA  MET X 987     -21.768  -7.849   3.676  1.00  0.00      PROA  
ATOM   4769  HA  MET X 987     -22.228  -6.871   3.692  1.00  0.00      PROA  
ATOM   4770  CB  MET X 987     -20.484  -7.829   4.500  1.00  0.00      PROA  
ATOM   4771  HB1 MET X 987     -19.738  -7.129   4.065  1.00  0.00      PROA  
ATOM   4772  HB2 MET X 987     -20.031  -8.851   4.474  1.00  0.00      PROA  
ATOM   4773  CG  MET X 987     -20.707  -7.476   5.946  1.00  0.00      PROA  
ATOM   4774  HG1 MET X 987     -19.760  -7.618   6.511  1.00  0.00      PROA  
ATOM   4775  HG2 MET X 987     -21.453  -8.144   6.415  1.00  0.00      PROA  
ATOM   4776  SD  MET X 987     -21.272  -5.789   6.156  1.00  0.00      PROA  
ATOM   4777  CE  MET X 987     -21.116  -5.579   7.910  1.00  0.00      PROA  
ATOM   4778  HE1 MET X 987     -20.057  -5.712   8.215  1.00  0.00      PROA  
ATOM   4779  HE2 MET X 987     -21.733  -6.316   8.465  1.00  0.00      PROA  
ATOM   4780  HE3 MET X 987     -21.431  -4.561   8.226  1.00  0.00      PROA  
ATOM   4781  C   MET X 987     -21.447  -8.195   2.229  1.00  0.00      PROA  
ATOM   4782  O   MET X 987     -21.673  -9.323   1.790  1.00  0.00      PROA  
ATOM   4783  N   HSD X 988     -20.924  -7.217   1.493  1.00  0.00      PROA  
ATOM   4784  HN  HSD X 988     -20.742  -6.322   1.896  1.00  0.00      PROA  
ATOM   4785  CA  HSD X 988     -20.553  -7.409   0.095  1.00  0.00      PROA  
ATOM   4786  HA  HSD X 988     -19.952  -8.306   0.021  1.00  0.00      PROA  
ATOM   4787  CB  HSD X 988     -21.806  -7.564  -0.772  1.00  0.00      PROA  
ATOM   4788  HB1 HSD X 988     -22.498  -6.719  -0.570  1.00  0.00      PROA  
ATOM   4789  HB2 HSD X 988     -22.344  -8.500  -0.506  1.00  0.00      PROA  
ATOM   4790  ND1 HSD X 988     -20.735  -8.564  -2.829  1.00  0.00      PROA  
ATOM   4791  HD1 HSD X 988     -20.353  -9.362  -2.357  1.00  0.00      PROA  
ATOM   4792  CG  HSD X 988     -21.520  -7.593  -2.242  1.00  0.00      PROA  
ATOM   4793  CE1 HSD X 988     -20.624  -8.315  -4.122  1.00  0.00      PROA  
ATOM   4794  HE1 HSD X 988     -20.041  -8.912  -4.826  1.00  0.00      PROA  
ATOM   4795  NE2 HSD X 988     -21.310  -7.220  -4.396  1.00  0.00      PROA  
ATOM   4796  CD2 HSD X 988     -21.883  -6.749  -3.238  1.00  0.00      PROA  
ATOM   4797  HD2 HSD X 988     -22.495  -5.856  -3.233  1.00  0.00      PROA  
ATOM   4798  C   HSD X 988     -19.710  -6.249  -0.435  1.00  0.00      PROA  
ATOM   4799  O   HSD X 988     -20.087  -5.081  -0.291  1.00  0.00      PROA  
ATOM   4800  N   LEU X 989     -18.574  -6.573  -1.054  1.00  0.00      PROA  
ATOM   4801  HN  LEU X 989     -18.302  -7.520  -1.201  1.00  0.00      PROA  
ATOM   4802  CA  LEU X 989     -17.685  -5.555  -1.609  1.00  0.00      PROA  
ATOM   4803  HA  LEU X 989     -18.224  -4.639  -1.548  1.00  0.00      PROA  
ATOM   4804  CB  LEU X 989     -16.420  -5.439  -0.753  1.00  0.00      PROA  
ATOM   4805  HB1 LEU X 989     -15.639  -4.849  -1.281  1.00  0.00      PROA  
ATOM   4806  HB2 LEU X 989     -16.007  -6.461  -0.592  1.00  0.00      PROA  
ATOM   4807  CG  LEU X 989     -16.617  -4.759   0.605  1.00  0.00      PROA  
ATOM   4808  HG  LEU X 989     -17.371  -5.337   1.193  1.00  0.00      PROA  
ATOM   4809  CD1 LEU X 989     -15.304  -4.773   1.361  1.00  0.00      PROA  
ATOM   4810 HD11 LEU X 989     -14.615  -3.984   1.021  1.00  0.00      PROA  
ATOM   4811 HD12 LEU X 989     -14.800  -5.758   1.261  1.00  0.00      PROA  
ATOM   4812 HD13 LEU X 989     -15.516  -4.617   2.436  1.00  0.00      PROA  
ATOM   4813  CD2 LEU X 989     -17.107  -3.322   0.424  1.00  0.00      PROA  
ATOM   4814 HD21 LEU X 989     -18.144  -3.292   0.029  1.00  0.00      PROA  
ATOM   4815 HD22 LEU X 989     -16.445  -2.755  -0.258  1.00  0.00      PROA  
ATOM   4816 HD23 LEU X 989     -17.108  -2.805   1.409  1.00  0.00      PROA  
ATOM   4817  C   LEU X 989     -17.298  -5.795  -3.073  1.00  0.00      PROA  
ATOM   4818  O   LEU X 989     -17.211  -6.941  -3.529  1.00  0.00      PROA  
ATOM   4819  N   PRO X 990     -17.064  -4.701  -3.826  1.00  0.00      PROA  
ATOM   4820  CD  PRO X 990     -17.271  -3.313  -3.371  1.00  0.00      PROA  
ATOM   4821  HD1 PRO X 990     -16.362  -2.952  -2.844  1.00  0.00      PROA  
ATOM   4822  HD2 PRO X 990     -18.179  -3.167  -2.740  1.00  0.00      PROA  
ATOM   4823  CA  PRO X 990     -16.680  -4.724  -5.246  1.00  0.00      PROA  
ATOM   4824  HA  PRO X 990     -17.466  -5.190  -5.816  1.00  0.00      PROA  
ATOM   4825  CB  PRO X 990     -16.522  -3.245  -5.581  1.00  0.00      PROA  
ATOM   4826  HB1 PRO X 990     -16.698  -3.096  -6.663  1.00  0.00      PROA  
ATOM   4827  HB2 PRO X 990     -15.511  -2.856  -5.315  1.00  0.00      PROA  
ATOM   4828  CG  PRO X 990     -17.515  -2.589  -4.664  1.00  0.00      PROA  
ATOM   4829  HG1 PRO X 990     -17.374  -1.490  -4.571  1.00  0.00      PROA  
ATOM   4830  HG2 PRO X 990     -18.556  -2.797  -5.012  1.00  0.00      PROA  
ATOM   4831  C   PRO X 990     -15.392  -5.509  -5.513  1.00  0.00      PROA  
ATOM   4832  O   PRO X 990     -15.424  -6.694  -5.839  1.00  0.00      PROA  
ATOM   4833  N   SER X 991     -14.286  -5.008  -6.196  1.00  0.00      PROA  
ATOM   4834  HN  SER X 991     -14.131  -4.028  -6.290  1.00  0.00      PROA  
ATOM   4835  CA  SER X 991     -13.522  -5.905  -7.247  1.00  0.00      PROA  
ATOM   4836  HA  SER X 991     -12.792  -6.475  -6.698  1.00  0.00      PROA  
ATOM   4837  CB  SER X 991     -14.331  -6.876  -8.211  1.00  0.00      PROA  
ATOM   4838  HB1 SER X 991     -14.254  -6.814  -9.315  1.00  0.00      PROA  
ATOM   4839  HB2 SER X 991     -15.416  -6.655  -8.098  1.00  0.00      PROA  
ATOM   4840  OG  SER X 991     -14.077  -8.218  -7.819  1.00  0.00      PROA  
ATOM   4841  HG1 SER X 991     -14.594  -8.300  -7.000  1.00  0.00      PROA  
ATOM   4842  C   SER X 991     -12.751  -5.211  -8.350  1.00  0.00      PROA  
ATOM   4843  O   SER X 991     -12.743  -4.029  -8.144  1.00  0.00      PROA  
ATOM   4844  N   PRO X 992     -12.091  -5.630  -9.495  1.00  0.00      PROA  
ATOM   4845  CD  PRO X 992     -11.591  -6.981  -9.809  1.00  0.00      PROA  
ATOM   4846  HD1 PRO X 992     -12.446  -7.682  -9.895  1.00  0.00      PROA  
ATOM   4847  HD2 PRO X 992     -10.887  -7.319  -9.022  1.00  0.00      PROA  
ATOM   4848  CA  PRO X 992     -11.466  -4.663 -10.386  1.00  0.00      PROA  
ATOM   4849  HA  PRO X 992     -10.686  -4.173  -9.821  1.00  0.00      PROA  
ATOM   4850  CB  PRO X 992     -10.853  -5.425 -11.565  1.00  0.00      PROA  
ATOM   4851  HB1 PRO X 992      -9.810  -5.094 -11.757  1.00  0.00      PROA  
ATOM   4852  HB2 PRO X 992     -11.450  -5.261 -12.483  1.00  0.00      PROA  
ATOM   4853  CG  PRO X 992     -10.903  -6.915 -11.184  1.00  0.00      PROA  
ATOM   4854  HG1 PRO X 992     -11.480  -7.496 -11.937  1.00  0.00      PROA  
ATOM   4855  HG2 PRO X 992      -9.877  -7.334 -11.128  1.00  0.00      PROA  
ATOM   4856  C   PRO X 992     -12.426  -3.583 -10.826  1.00  0.00      PROA  
ATOM   4857  O   PRO X 992     -13.476  -3.894 -11.386  1.00  0.00      PROA  
ATOM   4858  N   THR X 993     -12.087  -2.316 -10.487  1.00  0.00      PROA  
ATOM   4859  HN  THR X 993     -11.256  -2.146  -9.963  1.00  0.00      PROA  
ATOM   4860  CA  THR X 993     -12.802  -1.104 -10.852  1.00  0.00      PROA  
ATOM   4861  HA  THR X 993     -13.766  -1.092 -10.365  1.00  0.00      PROA  
ATOM   4862  CB  THR X 993     -12.017   0.151 -10.578  1.00  0.00      PROA  
ATOM   4863  HB  THR X 993     -12.390   1.030 -11.170  1.00  0.00      PROA  
ATOM   4864  OG1 THR X 993     -10.648  -0.062 -10.889  1.00  0.00      PROA  
ATOM   4865  HG1 THR X 993     -10.597  -0.176 -11.846  1.00  0.00      PROA  
ATOM   4866  CG2 THR X 993     -12.184   0.574  -9.117  1.00  0.00      PROA  
ATOM   4867 HG21 THR X 993     -11.665  -0.144  -8.452  1.00  0.00      PROA  
ATOM   4868 HG22 THR X 993     -13.253   0.625  -8.829  1.00  0.00      PROA  
ATOM   4869 HG23 THR X 993     -11.722   1.571  -8.950  1.00  0.00      PROA  
ATOM   4870  C   THR X 993     -13.036  -1.058 -12.331  1.00  0.00      PROA  
ATOM   4871  O   THR X 993     -14.103  -0.649 -12.790  1.00  0.00      PROA  
ATOM   4872  N   ASP X 994     -12.002  -1.518 -13.079  1.00  0.00      PROA  
ATOM   4873  HN  ASP X 994     -11.208  -1.916 -12.635  1.00  0.00      PROA  
ATOM   4874  CA  ASP X 994     -11.946  -1.590 -14.509  1.00  0.00      PROA  
ATOM   4875  HA  ASP X 994     -12.210  -0.608 -14.888  1.00  0.00      PROA  
ATOM   4876  CB  ASP X 994     -10.536  -1.992 -14.988  1.00  0.00      PROA  
ATOM   4877  HB1 ASP X 994     -10.404  -3.086 -15.098  1.00  0.00      PROA  
ATOM   4878  HB2 ASP X 994      -9.762  -1.607 -14.295  1.00  0.00      PROA  
ATOM   4879  CG  ASP X 994     -10.267  -1.317 -16.329  1.00  0.00      PROA  
ATOM   4880  OD1 ASP X 994     -10.253  -0.057 -16.375  1.00  0.00      PROA  
ATOM   4881  OD2 ASP X 994     -10.086  -2.062 -17.328  1.00  0.00      PROA  
ATOM   4882  C   ASP X 994     -12.946  -2.554 -15.093  1.00  0.00      PROA  
ATOM   4883  O   ASP X 994     -13.260  -2.454 -16.280  1.00  0.00      PROA  
ATOM   4884  N   SER X 995     -13.475  -3.497 -14.271  1.00  0.00      PROA  
ATOM   4885  HN  SER X 995     -13.188  -3.555 -13.317  1.00  0.00      PROA  
ATOM   4886  CA  SER X 995     -14.451  -4.465 -14.706  1.00  0.00      PROA  
ATOM   4887  HA  SER X 995     -14.087  -4.898 -15.629  1.00  0.00      PROA  
ATOM   4888  CB  SER X 995     -14.709  -5.588 -13.679  1.00  0.00      PROA  
ATOM   4889  HB1 SER X 995     -15.366  -5.271 -12.841  1.00  0.00      PROA  
ATOM   4890  HB2 SER X 995     -13.730  -5.876 -13.232  1.00  0.00      PROA  
ATOM   4891  OG  SER X 995     -15.217  -6.746 -14.320  1.00  0.00      PROA  
ATOM   4892  HG1 SER X 995     -15.930  -6.469 -14.907  1.00  0.00      PROA  
ATOM   4893  C   SER X 995     -15.762  -3.780 -14.989  1.00  0.00      PROA  
ATOM   4894  O   SER X 995     -16.448  -4.161 -15.939  1.00  0.00      PROA  
ATOM   4895  N   ASN X 996     -16.123  -2.749 -14.179  1.00  0.00      PROA  
ATOM   4896  HN  ASN X 996     -15.462  -2.391 -13.520  1.00  0.00      PROA  
ATOM   4897  CA  ASN X 996     -17.350  -2.022 -14.363  1.00  0.00      PROA  
ATOM   4898  HA  ASN X 996     -17.865  -2.406 -15.237  1.00  0.00      PROA  
ATOM   4899  CB  ASN X 996     -18.291  -2.183 -13.135  1.00  0.00      PROA  
ATOM   4900  HB1 ASN X 996     -17.913  -1.647 -12.247  1.00  0.00      PROA  
ATOM   4901  HB2 ASN X 996     -18.277  -3.273 -12.952  1.00  0.00      PROA  
ATOM   4902  CG  ASN X 996     -19.745  -1.788 -13.434  1.00  0.00      PROA  
ATOM   4903  OD1 ASN X 996     -20.150  -1.391 -14.527  1.00  0.00      PROA  
ATOM   4904  ND2 ASN X 996     -20.581  -1.897 -12.366  1.00  0.00      PROA  
ATOM   4905 HD21 ASN X 996     -21.541  -1.687 -12.533  1.00  0.00      PROA  
ATOM   4906 HD22 ASN X 996     -20.206  -1.847 -11.439  1.00  0.00      PROA  
ATOM   4907  C   ASN X 996     -17.062  -0.563 -14.663  1.00  0.00      PROA  
ATOM   4908  O   ASN X 996     -17.193   0.311 -13.801  1.00  0.00      PROA  
ATOM   4909  N   PHE X 997     -16.649  -0.291 -15.929  1.00  0.00      PROA  
ATOM   4910  HN  PHE X 997     -16.408  -1.046 -16.536  1.00  0.00      PROA  
ATOM   4911  CA  PHE X 997     -16.341   1.038 -16.423  1.00  0.00      PROA  
ATOM   4912  HA  PHE X 997     -16.582   1.757 -15.654  1.00  0.00      PROA  
ATOM   4913  CB  PHE X 997     -14.827   1.201 -16.810  1.00  0.00      PROA  
ATOM   4914  HB1 PHE X 997     -14.620   0.767 -17.813  1.00  0.00      PROA  
ATOM   4915  HB2 PHE X 997     -14.232   0.620 -16.073  1.00  0.00      PROA  
ATOM   4916  CG  PHE X 997     -14.254   2.617 -16.797  1.00  0.00      PROA  
ATOM   4917  CD1 PHE X 997     -12.864   2.796 -16.888  1.00  0.00      PROA  
ATOM   4918  HD1 PHE X 997     -12.233   1.925 -17.034  1.00  0.00      PROA  
ATOM   4919  CE1 PHE X 997     -12.281   4.072 -16.893  1.00  0.00      PROA  
ATOM   4920  HE1 PHE X 997     -11.232   4.161 -17.137  1.00  0.00      PROA  
ATOM   4921  CZ  PHE X 997     -13.085   5.210 -16.808  1.00  0.00      PROA  
ATOM   4922  HZ  PHE X 997     -12.643   6.181 -16.943  1.00  0.00      PROA  
ATOM   4923  CD2 PHE X 997     -15.030   3.786 -16.706  1.00  0.00      PROA  
ATOM   4924  HD2 PHE X 997     -16.095   3.706 -16.601  1.00  0.00      PROA  
ATOM   4925  CE2 PHE X 997     -14.465   5.066 -16.713  1.00  0.00      PROA  
ATOM   4926  HE2 PHE X 997     -15.103   5.913 -16.609  1.00  0.00      PROA  
ATOM   4927  C   PHE X 997     -17.235   1.349 -17.623  1.00  0.00      PROA  
ATOM   4928  O   PHE X 997     -17.080   2.392 -18.260  1.00  0.00      PROA  
ATOM   4929  N   TYR X 998     -18.220   0.471 -17.959  1.00  0.00      PROA  
ATOM   4930  HN  TYR X 998     -18.300  -0.402 -17.492  1.00  0.00      PROA  
ATOM   4931  CA  TYR X 998     -19.114   0.718 -19.076  1.00  0.00      PROA  
ATOM   4932  HA  TYR X 998     -18.508   1.078 -19.900  1.00  0.00      PROA  
ATOM   4933  CB  TYR X 998     -19.919  -0.550 -19.507  1.00  0.00      PROA  
ATOM   4934  HB1 TYR X 998     -20.576  -0.888 -18.682  1.00  0.00      PROA  
ATOM   4935  HB2 TYR X 998     -19.179  -1.337 -19.750  1.00  0.00      PROA  
ATOM   4936  CG  TYR X 998     -20.736  -0.384 -20.772  1.00  0.00      PROA  
ATOM   4937  CD1 TYR X 998     -21.870  -1.190 -20.962  1.00  0.00      PROA  
ATOM   4938  HD1 TYR X 998     -22.153  -1.898 -20.197  1.00  0.00      PROA  
ATOM   4939  CE1 TYR X 998     -22.661  -1.065 -22.112  1.00  0.00      PROA  
ATOM   4940  HE1 TYR X 998     -23.548  -1.668 -22.231  1.00  0.00      PROA  
ATOM   4941  CZ  TYR X 998     -22.320  -0.130 -23.093  1.00  0.00      PROA  
ATOM   4942  OH  TYR X 998     -23.112   0.008 -24.253  1.00  0.00      PROA  
ATOM   4943  HH  TYR X 998     -22.620   0.580 -24.851  1.00  0.00      PROA  
ATOM   4944  CD2 TYR X 998     -20.408   0.537 -21.782  1.00  0.00      PROA  
ATOM   4945  HD2 TYR X 998     -19.532   1.166 -21.700  1.00  0.00      PROA  
ATOM   4946  CE2 TYR X 998     -21.190   0.672 -22.932  1.00  0.00      PROA  
ATOM   4947  HE2 TYR X 998     -20.888   1.386 -23.687  1.00  0.00      PROA  
ATOM   4948  C   TYR X 998     -20.072   1.834 -18.703  1.00  0.00      PROA  
ATOM   4949  O   TYR X 998     -20.372   2.696 -19.530  1.00  0.00      PROA  
ATOM   4950  N   ARG X 999     -20.519   1.850 -17.426  1.00  0.00      PROA  
ATOM   4951  HN  ARG X 999     -20.234   1.111 -16.825  1.00  0.00      PROA  
ATOM   4952  CA  ARG X 999     -21.453   2.815 -16.898  1.00  0.00      PROA  
ATOM   4953  HA  ARG X 999     -22.329   2.748 -17.529  1.00  0.00      PROA  
ATOM   4954  CB  ARG X 999     -21.890   2.444 -15.465  1.00  0.00      PROA  
ATOM   4955  HB1 ARG X 999     -21.101   2.744 -14.750  1.00  0.00      PROA  
ATOM   4956  HB2 ARG X 999     -21.929   1.328 -15.415  1.00  0.00      PROA  
ATOM   4957  CG  ARG X 999     -23.284   2.940 -15.059  1.00  0.00      PROA  
ATOM   4958  HG1 ARG X 999     -24.074   2.199 -15.318  1.00  0.00      PROA  
ATOM   4959  HG2 ARG X 999     -23.487   3.845 -15.674  1.00  0.00      PROA  
ATOM   4960  CD  ARG X 999     -23.344   3.327 -13.579  1.00  0.00      PROA  
ATOM   4961  HD1 ARG X 999     -22.388   3.790 -13.281  1.00  0.00      PROA  
ATOM   4962  HD2 ARG X 999     -23.501   2.403 -12.978  1.00  0.00      PROA  
ATOM   4963  NE  ARG X 999     -24.416   4.357 -13.371  1.00  0.00      PROA  
ATOM   4964  HE  ARG X 999     -24.334   5.240 -13.833  1.00  0.00      PROA  
ATOM   4965  CZ  ARG X 999     -25.147   4.408 -12.211  1.00  0.00      PROA  
ATOM   4966  NH1 ARG X 999     -25.005   3.466 -11.232  1.00  0.00      PROA  
ATOM   4967 HH11 ARG X 999     -24.365   2.725 -11.381  1.00  0.00      PROA  
ATOM   4968 HH12 ARG X 999     -25.691   3.414 -10.511  1.00  0.00      PROA  
ATOM   4969  NH2 ARG X 999     -26.040   5.419 -11.998  1.00  0.00      PROA  
ATOM   4970 HH21 ARG X 999     -26.249   6.013 -12.771  1.00  0.00      PROA  
ATOM   4971 HH22 ARG X 999     -26.743   5.277 -11.311  1.00  0.00      PROA  
ATOM   4972  C   ARG X 999     -21.023   4.269 -16.931  1.00  0.00      PROA  
ATOM   4973  O   ARG X 999     -21.884   5.140 -17.072  1.00  0.00      PROA  
ATOM   4974  N   ALA X1000     -19.705   4.573 -16.834  1.00  0.00      PROA  
ATOM   4975  HN  ALA X1000     -19.022   3.863 -17.001  1.00  0.00      PROA  
ATOM   4976  CA  ALA X1000     -19.226   5.943 -16.842  1.00  0.00      PROA  
ATOM   4977  HA  ALA X1000     -19.881   6.493 -16.190  1.00  0.00      PROA  
ATOM   4978  CB  ALA X1000     -17.795   6.071 -16.327  1.00  0.00      PROA  
ATOM   4979  HB1 ALA X1000     -17.142   5.471 -16.996  1.00  0.00      PROA  
ATOM   4980  HB2 ALA X1000     -17.705   5.694 -15.292  1.00  0.00      PROA  
ATOM   4981  HB3 ALA X1000     -17.436   7.119 -16.335  1.00  0.00      PROA  
ATOM   4982  C   ALA X1000     -19.272   6.648 -18.179  1.00  0.00      PROA  
ATOM   4983  O   ALA X1000     -19.348   6.005 -19.227  1.00  0.00      PROA  
ATOM   4984  N   LEU X1001     -19.209   8.013 -18.123  1.00  0.00      PROA  
ATOM   4985  HN  LEU X1001     -19.110   8.448 -17.237  1.00  0.00      PROA  
ATOM   4986  CA  LEU X1001     -19.251   8.948 -19.236  1.00  0.00      PROA  
ATOM   4987  HA  LEU X1001     -20.204   8.782 -19.717  1.00  0.00      PROA  
ATOM   4988  CB  LEU X1001     -19.127  10.418 -18.776  1.00  0.00      PROA  
ATOM   4989  HB1 LEU X1001     -18.089  10.612 -18.432  1.00  0.00      PROA  
ATOM   4990  HB2 LEU X1001     -19.801  10.586 -17.908  1.00  0.00      PROA  
ATOM   4991  CG  LEU X1001     -19.469  11.472 -19.854  1.00  0.00      PROA  
ATOM   4992  HG  LEU X1001     -18.826  11.273 -20.749  1.00  0.00      PROA  
ATOM   4993  CD1 LEU X1001     -20.931  11.382 -20.330  1.00  0.00      PROA  
ATOM   4994 HD11 LEU X1001     -21.610  11.686 -19.505  1.00  0.00      PROA  
ATOM   4995 HD12 LEU X1001     -21.175  10.351 -20.640  1.00  0.00      PROA  
ATOM   4996 HD13 LEU X1001     -21.098  12.070 -21.188  1.00  0.00      PROA  
ATOM   4997  CD2 LEU X1001     -19.095  12.875 -19.367  1.00  0.00      PROA  
ATOM   4998 HD21 LEU X1001     -17.997  12.933 -19.203  1.00  0.00      PROA  
ATOM   4999 HD22 LEU X1001     -19.631  13.119 -18.428  1.00  0.00      PROA  
ATOM   5000 HD23 LEU X1001     -19.372  13.632 -20.133  1.00  0.00      PROA  
ATOM   5001  C   LEU X1001     -18.215   8.685 -20.291  1.00  0.00      PROA  
ATOM   5002  O   LEU X1001     -18.544   8.640 -21.482  1.00  0.00      PROA  
ATOM   5003  N   MET X1002     -16.938   8.514 -19.855  1.00  0.00      PROA  
ATOM   5004  HN  MET X1002     -16.698   8.604 -18.899  1.00  0.00      PROA  
ATOM   5005  CA  MET X1002     -15.869   8.203 -20.729  1.00  0.00      PROA  
ATOM   5006  HA  MET X1002     -16.024   8.651 -21.700  1.00  0.00      PROA  
ATOM   5007  CB  MET X1002     -14.486   8.574 -20.169  1.00  0.00      PROA  
ATOM   5008  HB1 MET X1002     -13.986   7.729 -19.641  1.00  0.00      PROA  
ATOM   5009  HB2 MET X1002     -14.614   9.403 -19.437  1.00  0.00      PROA  
ATOM   5010  CG  MET X1002     -13.541   9.086 -21.243  1.00  0.00      PROA  
ATOM   5011  HG1 MET X1002     -13.900  10.079 -21.595  1.00  0.00      PROA  
ATOM   5012  HG2 MET X1002     -13.586   8.391 -22.115  1.00  0.00      PROA  
ATOM   5013  SD  MET X1002     -11.812   9.143 -20.696  1.00  0.00      PROA  
ATOM   5014  CE  MET X1002     -11.477  10.429 -21.925  1.00  0.00      PROA  
ATOM   5015  HE1 MET X1002     -12.075  11.345 -21.736  1.00  0.00      PROA  
ATOM   5016  HE2 MET X1002     -11.704  10.047 -22.946  1.00  0.00      PROA  
ATOM   5017  HE3 MET X1002     -10.403  10.710 -21.926  1.00  0.00      PROA  
ATOM   5018  C   MET X1002     -16.038   6.722 -20.821  1.00  0.00      PROA  
ATOM   5019  O   MET X1002     -15.498   5.953 -20.012  1.00  0.00      PROA  
ATOM   5020  N   ASP X1003     -16.968   6.381 -21.776  1.00  0.00      PROA  
ATOM   5021  HN  ASP X1003     -17.454   7.086 -22.287  1.00  0.00      PROA  
ATOM   5022  CA  ASP X1003     -17.327   5.035 -22.123  1.00  0.00      PROA  
ATOM   5023  HA  ASP X1003     -17.436   4.376 -21.271  1.00  0.00      PROA  
ATOM   5024  CB  ASP X1003     -18.452   4.964 -23.254  1.00  0.00      PROA  
ATOM   5025  HB1 ASP X1003     -18.390   5.776 -23.994  1.00  0.00      PROA  
ATOM   5026  HB2 ASP X1003     -19.445   4.976 -22.774  1.00  0.00      PROA  
ATOM   5027  CG  ASP X1003     -18.292   3.577 -23.994  1.00  0.00      PROA  
ATOM   5028  OD1 ASP X1003     -18.294   2.496 -23.344  1.00  0.00      PROA  
ATOM   5029  OD2 ASP X1003     -18.023   3.618 -25.226  1.00  0.00      PROA  
ATOM   5030  C   ASP X1003     -16.000   4.748 -22.839  1.00  0.00      PROA  
ATOM   5031  O   ASP X1003     -15.112   4.023 -22.388  1.00  0.00      PROA  
ATOM   5032  N   GLU X1004     -15.816   5.500 -23.961  1.00  0.00      PROA  
ATOM   5033  HN  GLU X1004     -16.557   6.116 -24.206  1.00  0.00      PROA  
ATOM   5034  CA  GLU X1004     -14.743   5.397 -24.900  1.00  0.00      PROA  
ATOM   5035  HA  GLU X1004     -15.205   5.610 -25.851  1.00  0.00      PROA  
ATOM   5036  CB  GLU X1004     -13.612   6.528 -24.719  1.00  0.00      PROA  
ATOM   5037  HB1 GLU X1004     -13.169   6.548 -23.729  1.00  0.00      PROA  
ATOM   5038  HB2 GLU X1004     -14.173   7.489 -24.759  1.00  0.00      PROA  
ATOM   5039  CG  GLU X1004     -12.555   6.622 -25.893  1.00  0.00      PROA  
ATOM   5040  HG1 GLU X1004     -12.885   7.335 -26.669  1.00  0.00      PROA  
ATOM   5041  HG2 GLU X1004     -12.378   5.634 -26.349  1.00  0.00      PROA  
ATOM   5042  CD  GLU X1004     -11.245   7.139 -25.270  1.00  0.00      PROA  
ATOM   5043  OE1 GLU X1004     -10.323   6.269 -25.239  1.00  0.00      PROA  
ATOM   5044  OE2 GLU X1004     -11.154   8.335 -24.832  1.00  0.00      PROA  
ATOM   5045  C   GLU X1004     -14.246   3.903 -25.080  1.00  0.00      PROA  
ATOM   5046  O   GLU X1004     -14.592   3.104 -25.947  1.00  0.00      PROA  
ATOM   5047  N   GLU X1005     -13.091   3.984 -24.512  1.00  0.00      PROA  
ATOM   5048  HN  GLU X1005     -13.115   4.843 -24.012  1.00  0.00      PROA  
ATOM   5049  CA  GLU X1005     -11.797   3.453 -24.090  1.00  0.00      PROA  
ATOM   5050  HA  GLU X1005     -11.026   3.973 -24.634  1.00  0.00      PROA  
ATOM   5051  CB  GLU X1005     -11.601   3.658 -22.587  1.00  0.00      PROA  
ATOM   5052  HB1 GLU X1005     -10.685   3.264 -22.184  1.00  0.00      PROA  
ATOM   5053  HB2 GLU X1005     -12.439   3.124 -22.066  1.00  0.00      PROA  
ATOM   5054  CG  GLU X1005     -11.603   5.100 -22.131  1.00  0.00      PROA  
ATOM   5055  HG1 GLU X1005     -12.622   5.486 -22.315  1.00  0.00      PROA  
ATOM   5056  HG2 GLU X1005     -10.836   5.744 -22.596  1.00  0.00      PROA  
ATOM   5057  CD  GLU X1005     -11.573   5.209 -20.621  1.00  0.00      PROA  
ATOM   5058  OE1 GLU X1005     -11.570   6.346 -20.103  1.00  0.00      PROA  
ATOM   5059  OE2 GLU X1005     -11.552   4.151 -19.952  1.00  0.00      PROA  
ATOM   5060  C   GLU X1005     -11.693   1.963 -24.391  1.00  0.00      PROA  
ATOM   5061  O   GLU X1005     -12.427   1.156 -23.810  1.00  0.00      PROA
[truncated: 6,434,002 more chars]
