# Supplementary material for: Uncovering the Mechanism of Drug Resistance Caused by the T790M Mutation in EGFR Kinase From Absolute Binding Free Energy Calculations
Source: Front Mol Biosci. 2022 May 30;9:922839. doi: 10.3389/fmolb.2022.922839 (PMC9189374; doi:10.3389/fmolb.2022.922839)
Supplement: Supplementary file 2 [file DataSheet2.ZIP › Source data/Figure4B.pdb]

CRYST1   94.335   94.894   94.689  90.00  90.00  90.00 P 1           1
ATOM      1  P1  LIG L   1       3.569  13.022  -2.258  0.00  0.00      LIG   
ATOM      2  O1  LIG L   1       3.433  14.466  -2.530  0.00  0.00      LIG   
ATOM      3  O2  LIG L   1       4.146  12.575  -0.916  0.00  0.00      LIG   
ATOM      4  O3  LIG L   1       5.101  13.063  -2.577  0.00  0.00      LIG   
ATOM      5  P2  LIG L   1       2.803  11.432  -3.891  0.00  0.00      LIG   
ATOM      6  O4  LIG L   1       1.707  12.373  -4.406  0.00  0.00      LIG   
ATOM      7  O5  LIG L   1       3.903  11.096  -4.960  0.00  0.00      LIG   
ATOM      8  N1  LIG L   1       4.119  12.218  -3.416  0.00  0.00      LIG   
ATOM      9  P3  LIG L   1       2.164   8.871  -3.260  0.00  0.00      LIG   
ATOM     10  O6  LIG L   1       3.348   8.211  -3.835  0.00  0.00      LIG   
ATOM     11  O7  LIG L   1       1.776   8.126  -1.929  0.00  0.00      LIG   
ATOM     12  O8  LIG L   1       2.465  10.307  -2.839  0.00  0.00      LIG   
ATOM     13  O9  LIG L   1       0.962   8.874  -4.247  0.00  0.00      LIG   
ATOM     14  C1  LIG L   1      -0.118   9.704  -4.148  0.00  0.00      LIG   
ATOM     15  C2  LIG L   1      -1.488   8.896  -4.190  0.00  0.00      LIG   
ATOM     16  O10 LIG L   1      -1.494   7.834  -5.196  0.00  0.00      LIG   
ATOM     17  C3  LIG L   1      -1.885   8.243  -2.824  0.00  0.00      LIG   
ATOM     18  O11 LIG L   1      -3.275   8.612  -2.558  0.00  0.00      LIG   
ATOM     19  C4  LIG L   1      -1.645   6.723  -3.173  0.00  0.00      LIG   
ATOM     20  O12 LIG L   1      -2.309   5.822  -2.290  0.00  0.00      LIG   
ATOM     21  C5  LIG L   1      -1.999   6.660  -4.663  0.00  0.00      LIG   
ATOM     22  N2  LIG L   1      -1.264   5.563  -5.415  0.00  0.00      LIG   
ATOM     23  C6  LIG L   1       0.101   5.314  -5.564  0.00  0.00      LIG   
ATOM     24  N3  LIG L   1       0.335   4.211  -6.220  0.00  0.00      LIG   
ATOM     25  C7  LIG L   1      -0.952   3.766  -6.620  0.00  0.00      LIG   
ATOM     26  C8  LIG L   1      -1.352   2.732  -7.482  0.00  0.00      LIG   
ATOM     27  N4  LIG L   1      -0.457   1.886  -8.122  0.00  0.00      LIG   
ATOM     28  N5  LIG L   1      -2.659   2.545  -7.711  0.00  0.00      LIG   
ATOM     29  C9  LIG L   1      -3.567   3.409  -7.179  0.00  0.00      LIG   
ATOM     30  N6  LIG L   1      -3.283   4.430  -6.360  0.00  0.00      LIG   
ATOM     31  C10 LIG L   1      -1.937   4.619  -6.151  0.00  0.00      LIG   
ATOM     32  H1  LIG L   1       5.098  12.634  -1.018  0.00  0.00      LIG   
ATOM     33  H2  LIG L   1       5.197  13.411  -3.467  0.00  0.00      LIG   
ATOM     34  H3  LIG L   1       4.650  11.660  -4.747  0.00  0.00      LIG   
ATOM     35  H4  LIG L   1       4.898  11.638  -3.090  0.00  0.00      LIG   
ATOM     36  H5  LIG L   1       1.359   8.696  -1.279  0.00  0.00      LIG   
ATOM     37  H6  LIG L   1      -0.136  10.374  -5.034  0.00  0.00      LIG   
ATOM     38  H7  LIG L   1      -0.201  10.319  -3.226  0.00  0.00      LIG   
ATOM     39  H8  LIG L   1      -2.252   9.634  -4.473  0.00  0.00      LIG   
ATOM     40  H9  LIG L   1      -1.307   8.525  -1.931  0.00  0.00      LIG   
ATOM     41  H10 LIG L   1      -3.454   8.390  -1.641  0.00  0.00      LIG   
ATOM     42  H11 LIG L   1      -0.565   6.534  -3.091  0.00  0.00      LIG   
ATOM     43  H12 LIG L   1      -3.240   6.002  -2.436  0.00  0.00      LIG   
ATOM     44  H13 LIG L   1      -3.088   6.651  -4.819  0.00  0.00      LIG   
ATOM     45  H14 LIG L   1       0.750   5.977  -4.992  0.00  0.00      LIG   
ATOM     46  H15 LIG L   1       0.498   2.176  -8.062  0.00  0.00      LIG   
ATOM     47  H16 LIG L   1      -0.689   1.187  -8.799  0.00  0.00      LIG   
ATOM     48  H17 LIG L   1      -4.611   3.100  -7.235  0.00  0.00      LIG   
ATOM     49  N   GLY P 696      19.499 -15.216   5.153  0.00  0.00      PROA  
ATOM     50  HT1 GLY P 696      20.496 -15.231   4.858  0.00  0.00      PROA  
ATOM     51  HT2 GLY P 696      19.371 -15.441   6.160  0.00  0.00      PROA  
ATOM     52  HT3 GLY P 696      19.146 -14.245   5.036  0.00  0.00      PROA  
ATOM     53  CA  GLY P 696      18.664 -16.064   4.243  0.00  0.00      PROA  
ATOM     54  HA1 GLY P 696      17.660 -16.259   4.590  0.00  0.00      PROA  
ATOM     55  HA2 GLY P 696      19.153 -17.014   4.082  0.00  0.00      PROA  
ATOM     56  C   GLY P 696      18.526 -15.469   2.886  0.00  0.00      PROA  
ATOM     57  O   GLY P 696      19.347 -14.619   2.452  0.00  0.00      PROA  
ATOM     58  N   GLU P 697      17.485 -15.885   2.083  0.00  0.00      PROA  
ATOM     59  HN  GLU P 697      16.792 -16.534   2.387  0.00  0.00      PROA  
ATOM     60  CA  GLU P 697      17.328 -15.488   0.709  0.00  0.00      PROA  
ATOM     61  HA  GLU P 697      18.004 -16.061   0.091  0.00  0.00      PROA  
ATOM     62  CB  GLU P 697      16.003 -16.127   0.170  0.00  0.00      PROA  
ATOM     63  HB1 GLU P 697      15.815 -15.629  -0.805  0.00  0.00      PROA  
ATOM     64  HB2 GLU P 697      15.183 -15.959   0.900  0.00  0.00      PROA  
ATOM     65  CG  GLU P 697      16.170 -17.687  -0.164  0.00  0.00      PROA  
ATOM     66  HG1 GLU P 697      16.527 -18.109   0.799  0.00  0.00      PROA  
ATOM     67  HG2 GLU P 697      16.894 -17.853  -0.990  0.00  0.00      PROA  
ATOM     68  CD  GLU P 697      14.857 -18.361  -0.581  0.00  0.00      PROA  
ATOM     69  OE1 GLU P 697      14.708 -19.577  -0.456  0.00  0.00      PROA  
ATOM     70  OE2 GLU P 697      13.972 -17.626  -1.132  0.00  0.00      PROA  
ATOM     71  C   GLU P 697      17.636 -13.989   0.456  0.00  0.00      PROA  
ATOM     72  O   GLU P 697      17.098 -13.066   1.086  0.00  0.00      PROA  
ATOM     73  N   ALA P 698      18.446 -13.763  -0.540  0.00  0.00      PROA  
ATOM     74  HN  ALA P 698      18.777 -14.496  -1.129  0.00  0.00      PROA  
ATOM     75  CA  ALA P 698      18.768 -12.370  -0.850  0.00  0.00      PROA  
ATOM     76  HA  ALA P 698      18.965 -11.973   0.136  0.00  0.00      PROA  
ATOM     77  CB  ALA P 698      19.989 -12.376  -1.944  0.00  0.00      PROA  
ATOM     78  HB1 ALA P 698      20.841 -13.034  -1.670  0.00  0.00      PROA  
ATOM     79  HB2 ALA P 698      20.354 -11.327  -1.910  0.00  0.00      PROA  
ATOM     80  HB3 ALA P 698      19.560 -12.666  -2.927  0.00  0.00      PROA  
ATOM     81  C   ALA P 698      17.661 -11.560  -1.452  0.00  0.00      PROA  
ATOM     82  O   ALA P 698      16.900 -12.239  -2.084  0.00  0.00      PROA  
ATOM     83  N   PRO P 699      17.509 -10.291  -1.329  0.00  0.00      PROA  
ATOM     84  CD  PRO P 699      18.186  -9.581  -0.279  0.00  0.00      PROA  
ATOM     85  HD1 PRO P 699      19.286  -9.727  -0.337  0.00  0.00      PROA  
ATOM     86  HD2 PRO P 699      17.941  -9.963   0.735  0.00  0.00      PROA  
ATOM     87  CA  PRO P 699      17.021  -9.366  -2.471  0.00  0.00      PROA  
ATOM     88  HA  PRO P 699      15.956  -9.439  -2.630  0.00  0.00      PROA  
ATOM     89  CB  PRO P 699      17.517  -8.073  -2.006  0.00  0.00      PROA  
ATOM     90  HB1 PRO P 699      16.868  -7.289  -2.450  0.00  0.00      PROA  
ATOM     91  HB2 PRO P 699      18.538  -7.796  -2.346  0.00  0.00      PROA  
ATOM     92  CG  PRO P 699      17.591  -8.161  -0.466  0.00  0.00      PROA  
ATOM     93  HG1 PRO P 699      18.213  -7.345  -0.041  0.00  0.00      PROA  
ATOM     94  HG2 PRO P 699      16.572  -8.058  -0.034  0.00  0.00      PROA  
ATOM     95  C   PRO P 699      17.537  -9.709  -3.927  0.00  0.00      PROA  
ATOM     96  O   PRO P 699      18.607 -10.336  -4.043  0.00  0.00      PROA  
ATOM     97  N   ASN P 700      16.759  -9.284  -4.972  0.00  0.00      PROA  
ATOM     98  HN  ASN P 700      15.918  -8.749  -4.928  0.00  0.00      PROA  
ATOM     99  CA  ASN P 700      17.211  -9.355  -6.330  0.00  0.00      PROA  
ATOM    100  HA  ASN P 700      17.736 -10.291  -6.451  0.00  0.00      PROA  
ATOM    101  CB  ASN P 700      15.994  -9.484  -7.240  0.00  0.00      PROA  
ATOM    102  HB1 ASN P 700      16.270  -9.855  -8.250  0.00  0.00      PROA  
ATOM    103  HB2 ASN P 700      15.410  -8.544  -7.338  0.00  0.00      PROA  
ATOM    104  CG  ASN P 700      15.167 -10.688  -6.739  0.00  0.00      PROA  
ATOM    105  OD1 ASN P 700      15.616 -11.721  -6.209  0.00  0.00      PROA  
ATOM    106  ND2 ASN P 700      13.825 -10.623  -7.005  0.00  0.00      PROA  
ATOM    107 HD21 ASN P 700      13.276 -11.399  -6.695  0.00  0.00      PROA  
ATOM    108 HD22 ASN P 700      13.578  -9.768  -7.461  0.00  0.00      PROA  
ATOM    109  C   ASN P 700      17.969  -8.058  -6.684  0.00  0.00      PROA  
ATOM    110  O   ASN P 700      18.250  -7.300  -5.803  0.00  0.00      PROA  
ATOM    111  N   GLN P 701      18.377  -7.893  -7.922  0.00  0.00      PROA  
ATOM    112  HN  GLN P 701      18.115  -8.528  -8.645  0.00  0.00      PROA  
ATOM    113  CA  GLN P 701      19.366  -6.847  -8.316  0.00  0.00      PROA  
ATOM    114  HA  GLN P 701      19.819  -6.409  -7.439  0.00  0.00      PROA  
ATOM    115  CB  GLN P 701      20.509  -7.452  -9.135  0.00  0.00      PROA  
ATOM    116  HB1 GLN P 701      21.121  -6.562  -9.396  0.00  0.00      PROA  
ATOM    117  HB2 GLN P 701      20.199  -8.061 -10.011  0.00  0.00      PROA  
ATOM    118  CG  GLN P 701      21.422  -8.339  -8.236  0.00  0.00      PROA  
ATOM    119  HG1 GLN P 701      22.345  -8.544  -8.820  0.00  0.00      PROA  
ATOM    120  HG2 GLN P 701      21.059  -9.365  -8.012  0.00  0.00      PROA  
ATOM    121  CD  GLN P 701      21.815  -7.753  -6.824  0.00  0.00      PROA  
ATOM    122  OE1 GLN P 701      22.217  -6.621  -6.649  0.00  0.00      PROA  
ATOM    123  NE2 GLN P 701      21.702  -8.507  -5.704  0.00  0.00      PROA  
ATOM    124 HE21 GLN P 701      21.928  -8.068  -4.834  0.00  0.00      PROA  
ATOM    125 HE22 GLN P 701      21.286  -9.402  -5.863  0.00  0.00      PROA  
ATOM    126  C   GLN P 701      18.682  -5.716  -9.130  0.00  0.00      PROA  
ATOM    127  O   GLN P 701      18.030  -6.000 -10.134  0.00  0.00      PROA  
ATOM    128  N   ALA P 702      18.803  -4.440  -8.733  0.00  0.00      PROA  
ATOM    129  HN  ALA P 702      19.260  -4.103  -7.914  0.00  0.00      PROA  
ATOM    130  CA  ALA P 702      18.143  -3.287  -9.327  0.00  0.00      PROA  
ATOM    131  HA  ALA P 702      17.121  -3.624  -9.429  0.00  0.00      PROA  
ATOM    132  CB  ALA P 702      18.314  -2.132  -8.315  0.00  0.00      PROA  
ATOM    133  HB1 ALA P 702      19.366  -1.784  -8.229  0.00  0.00      PROA  
ATOM    134  HB2 ALA P 702      17.829  -2.420  -7.357  0.00  0.00      PROA  
ATOM    135  HB3 ALA P 702      17.761  -1.241  -8.684  0.00  0.00      PROA  
ATOM    136  C   ALA P 702      18.712  -2.902 -10.730  0.00  0.00      PROA  
ATOM    137  O   ALA P 702      19.680  -2.129 -10.839  0.00  0.00      PROA  
ATOM    138  N   LEU P 703      17.980  -3.354 -11.809  0.00  0.00      PROA  
ATOM    139  HN  LEU P 703      17.358  -4.128 -11.900  0.00  0.00      PROA  
ATOM    140  CA  LEU P 703      18.031  -2.736 -13.092  0.00  0.00      PROA  
ATOM    141  HA  LEU P 703      18.699  -1.888 -13.051  0.00  0.00      PROA  
ATOM    142  CB  LEU P 703      18.687  -3.682 -14.157  0.00  0.00      PROA  
ATOM    143  HB1 LEU P 703      18.730  -3.122 -15.116  0.00  0.00      PROA  
ATOM    144  HB2 LEU P 703      18.008  -4.561 -14.184  0.00  0.00      PROA  
ATOM    145  CG  LEU P 703      20.066  -4.137 -13.770  0.00  0.00      PROA  
ATOM    146  HG  LEU P 703      19.924  -4.634 -12.786  0.00  0.00      PROA  
ATOM    147  CD1 LEU P 703      20.586  -5.252 -14.754  0.00  0.00      PROA  
ATOM    148 HD11 LEU P 703      21.559  -5.648 -14.393  0.00  0.00      PROA  
ATOM    149 HD12 LEU P 703      20.686  -4.988 -15.829  0.00  0.00      PROA  
ATOM    150 HD13 LEU P 703      19.910  -6.133 -14.757  0.00  0.00      PROA  
ATOM    151  CD2 LEU P 703      21.163  -3.060 -13.668  0.00  0.00      PROA  
ATOM    152 HD21 LEU P 703      21.562  -2.764 -14.662  0.00  0.00      PROA  
ATOM    153 HD22 LEU P 703      22.068  -3.376 -13.106  0.00  0.00      PROA  
ATOM    154 HD23 LEU P 703      20.777  -2.189 -13.096  0.00  0.00      PROA  
ATOM    155  C   LEU P 703      16.622  -2.292 -13.466  0.00  0.00      PROA  
ATOM    156  O   LEU P 703      15.758  -3.097 -13.228  0.00  0.00      PROA  
ATOM    157  N   LEU P 704      16.408  -1.079 -13.923  0.00  0.00      PROA  
ATOM    158  HN  LEU P 704      17.219  -0.578 -14.215  0.00  0.00      PROA  
ATOM    159  CA  LEU P 704      15.035  -0.546 -14.156  0.00  0.00      PROA  
ATOM    160  HA  LEU P 704      14.316  -1.207 -13.696  0.00  0.00      PROA  
ATOM    161  CB  LEU P 704      14.869   0.780 -13.404  0.00  0.00      PROA  
ATOM    162  HB1 LEU P 704      13.782   1.007 -13.453  0.00  0.00      PROA  
ATOM    163  HB2 LEU P 704      15.361   1.572 -14.008  0.00  0.00      PROA  
ATOM    164  CG  LEU P 704      15.355   1.012 -11.999  0.00  0.00      PROA  
ATOM    165  HG  LEU P 704      16.449   0.859 -11.878  0.00  0.00      PROA  
ATOM    166  CD1 LEU P 704      15.144   2.503 -11.700  0.00  0.00      PROA  
ATOM    167 HD11 LEU P 704      15.682   3.197 -12.381  0.00  0.00      PROA  
ATOM    168 HD12 LEU P 704      15.445   2.723 -10.654  0.00  0.00      PROA  
ATOM    169 HD13 LEU P 704      14.113   2.913 -11.740  0.00  0.00      PROA  
ATOM    170  CD2 LEU P 704      14.602   0.179 -10.973  0.00  0.00      PROA  
ATOM    171 HD21 LEU P 704      13.493   0.226 -11.013  0.00  0.00      PROA  
ATOM    172 HD22 LEU P 704      14.935   0.408  -9.938  0.00  0.00      PROA  
ATOM    173 HD23 LEU P 704      14.764  -0.898 -11.194  0.00  0.00      PROA  
ATOM    174  C   LEU P 704      14.741  -0.423 -15.611  0.00  0.00      PROA  
ATOM    175  O   LEU P 704      15.692  -0.538 -16.376  0.00  0.00      PROA  
ATOM    176  N   ARG P 705      13.404  -0.348 -16.013  0.00  0.00      PROA  
ATOM    177  HN  ARG P 705      12.689  -0.516 -15.339  0.00  0.00      PROA  
ATOM    178  CA  ARG P 705      13.034  -0.316 -17.438  0.00  0.00      PROA  
ATOM    179  HA  ARG P 705      13.823  -0.638 -18.101  0.00  0.00      PROA  
ATOM    180  CB  ARG P 705      11.750  -1.259 -17.626  0.00  0.00      PROA  
ATOM    181  HB1 ARG P 705      11.488  -1.366 -18.701  0.00  0.00      PROA  
ATOM    182  HB2 ARG P 705      10.956  -0.803 -16.998  0.00  0.00      PROA  
ATOM    183  CG  ARG P 705      11.851  -2.759 -17.080  0.00  0.00      PROA  
ATOM    184  HG1 ARG P 705      11.112  -3.468 -17.512  0.00  0.00      PROA  
ATOM    185  HG2 ARG P 705      11.466  -2.818 -16.040  0.00  0.00      PROA  
ATOM    186  CD  ARG P 705      13.273  -3.282 -17.113  0.00  0.00      PROA  
ATOM    187  HD1 ARG P 705      13.798  -2.872 -16.224  0.00  0.00      PROA  
ATOM    188  HD2 ARG P 705      13.842  -3.108 -18.051  0.00  0.00      PROA  
ATOM    189  NE  ARG P 705      13.063  -4.780 -16.970  0.00  0.00      PROA  
ATOM    190  HE  ARG P 705      12.167  -5.084 -17.295  0.00  0.00      PROA  
ATOM    191  CZ  ARG P 705      13.879  -5.530 -16.175  0.00  0.00      PROA  
ATOM    192  NH1 ARG P 705      15.034  -5.220 -15.761  0.00  0.00      PROA  
ATOM    193 HH11 ARG P 705      15.434  -4.435 -16.234  0.00  0.00      PROA  
ATOM    194 HH12 ARG P 705      15.572  -5.961 -15.359  0.00  0.00      PROA  
ATOM    195  NH2 ARG P 705      13.435  -6.746 -15.940  0.00  0.00      PROA  
ATOM    196 HH21 ARG P 705      12.556  -7.051 -16.306  0.00  0.00      PROA  
ATOM    197 HH22 ARG P 705      13.952  -7.478 -15.496  0.00  0.00      PROA  
ATOM    198  C   ARG P 705      12.654   1.110 -17.842  0.00  0.00      PROA  
ATOM    199  O   ARG P 705      11.641   1.628 -17.363  0.00  0.00      PROA  
ATOM    200  N   ILE P 706      13.467   1.769 -18.726  0.00  0.00      PROA  
ATOM    201  HN  ILE P 706      14.384   1.453 -18.959  0.00  0.00      PROA  
ATOM    202  CA  ILE P 706      13.019   2.979 -19.443  0.00  0.00      PROA  
ATOM    203  HA  ILE P 706      12.912   3.671 -18.621  0.00  0.00      PROA  
ATOM    204  CB  ILE P 706      14.168   3.451 -20.445  0.00  0.00      PROA  
ATOM    205  HB  ILE P 706      14.649   2.588 -20.953  0.00  0.00      PROA  
ATOM    206  CG2 ILE P 706      13.581   4.232 -21.653  0.00  0.00      PROA  
ATOM    207 HG21 ILE P 706      14.334   4.505 -22.423  0.00  0.00      PROA  
ATOM    208 HG22 ILE P 706      12.866   5.031 -21.362  0.00  0.00      PROA  
ATOM    209 HG23 ILE P 706      12.900   3.559 -22.216  0.00  0.00      PROA  
ATOM    210  CG1 ILE P 706      15.156   4.437 -19.809  0.00  0.00      PROA  
ATOM    211 HG11 ILE P 706      14.662   5.324 -19.357  0.00  0.00      PROA  
ATOM    212 HG12 ILE P 706      15.846   4.812 -20.595  0.00  0.00      PROA  
ATOM    213  CD  ILE P 706      15.980   3.748 -18.652  0.00  0.00      PROA  
ATOM    214  HD1 ILE P 706      16.586   4.508 -18.113  0.00  0.00      PROA  
ATOM    215  HD2 ILE P 706      16.604   2.949 -19.108  0.00  0.00      PROA  
ATOM    216  HD3 ILE P 706      15.291   3.335 -17.885  0.00  0.00      PROA  
ATOM    217  C   ILE P 706      11.620   2.812 -20.160  0.00  0.00      PROA  
ATOM    218  O   ILE P 706      11.445   1.884 -20.981  0.00  0.00      PROA  
ATOM    219  N   LEU P 707      10.591   3.645 -19.857  0.00  0.00      PROA  
ATOM    220  HN  LEU P 707      10.658   4.407 -19.217  0.00  0.00      PROA  
ATOM    221  CA  LEU P 707       9.223   3.573 -20.501  0.00  0.00      PROA  
ATOM    222  HA  LEU P 707       9.244   2.895 -21.341  0.00  0.00      PROA  
ATOM    223  CB  LEU P 707       8.068   3.261 -19.517  0.00  0.00      PROA  
ATOM    224  HB1 LEU P 707       7.094   3.563 -19.957  0.00  0.00      PROA  
ATOM    225  HB2 LEU P 707       8.104   3.973 -18.665  0.00  0.00      PROA  
ATOM    226  CG  LEU P 707       7.952   1.838 -18.936  0.00  0.00      PROA  
ATOM    227  HG  LEU P 707       8.757   1.668 -18.189  0.00  0.00      PROA  
ATOM    228  CD1 LEU P 707       6.653   1.685 -18.109  0.00  0.00      PROA  
ATOM    229 HD11 LEU P 707       5.707   1.671 -18.692  0.00  0.00      PROA  
ATOM    230 HD12 LEU P 707       6.571   2.390 -17.254  0.00  0.00      PROA  
ATOM    231 HD13 LEU P 707       6.686   0.632 -17.756  0.00  0.00      PROA  
ATOM    232  CD2 LEU P 707       8.167   0.693 -19.996  0.00  0.00      PROA  
ATOM    233 HD21 LEU P 707       7.366   0.674 -20.766  0.00  0.00      PROA  
ATOM    234 HD22 LEU P 707       8.230  -0.266 -19.440  0.00  0.00      PROA  
ATOM    235 HD23 LEU P 707       9.089   0.985 -20.543  0.00  0.00      PROA  
ATOM    236  C   LEU P 707       8.999   4.934 -21.108  0.00  0.00      PROA  
ATOM    237  O   LEU P 707       9.273   5.948 -20.490  0.00  0.00      PROA  
ATOM    238  N   LYS P 708       8.439   5.008 -22.314  0.00  0.00      PROA  
ATOM    239  HN  LYS P 708       8.018   4.268 -22.832  0.00  0.00      PROA  
ATOM    240  CA  LYS P 708       8.168   6.271 -22.992  0.00  0.00      PROA  
ATOM    241  HA  LYS P 708       8.903   6.992 -22.667  0.00  0.00      PROA  
ATOM    242  CB  LYS P 708       8.247   5.968 -24.557  0.00  0.00      PROA  
ATOM    243  HB1 LYS P 708       7.990   6.884 -25.132  0.00  0.00      PROA  
ATOM    244  HB2 LYS P 708       7.402   5.285 -24.786  0.00  0.00      PROA  
ATOM    245  CG  LYS P 708       9.536   5.276 -24.917  0.00  0.00      PROA  
ATOM    246  HG1 LYS P 708       9.583   4.237 -24.526  0.00  0.00      PROA  
ATOM    247  HG2 LYS P 708      10.401   5.839 -24.506  0.00  0.00      PROA  
ATOM    248  CD  LYS P 708       9.693   5.171 -26.408  0.00  0.00      PROA  
ATOM    249  HD1 LYS P 708      10.702   4.770 -26.646  0.00  0.00      PROA  
ATOM    250  HD2 LYS P 708       9.742   6.223 -26.764  0.00  0.00      PROA  
ATOM    251  CE  LYS P 708       8.605   4.493 -27.124  0.00  0.00      PROA  
ATOM    252  HE1 LYS P 708       8.946   4.553 -28.180  0.00  0.00      PROA  
ATOM    253  HE2 LYS P 708       7.594   4.932 -26.981  0.00  0.00      PROA  
ATOM    254  NZ  LYS P 708       8.663   3.114 -26.641  0.00  0.00      PROA  
ATOM    255  HZ1 LYS P 708       8.445   2.976 -25.634  0.00  0.00      PROA  
ATOM    256  HZ2 LYS P 708       9.644   2.771 -26.680  0.00  0.00      PROA  
ATOM    257  HZ3 LYS P 708       8.081   2.519 -27.264  0.00  0.00      PROA  
ATOM    258  C   LYS P 708       6.771   6.665 -22.630  0.00  0.00      PROA  
ATOM    259  O   LYS P 708       5.813   5.825 -22.485  0.00  0.00      PROA  
ATOM    260  N   GLU P 709       6.616   7.986 -22.565  0.00  0.00      PROA  
ATOM    261  HN  GLU P 709       7.360   8.647 -22.628  0.00  0.00      PROA  
ATOM    262  CA  GLU P 709       5.267   8.592 -22.343  0.00  0.00      PROA  
ATOM    263  HA  GLU P 709       4.808   8.153 -21.470  0.00  0.00      PROA  
ATOM    264  CB  GLU P 709       5.385  10.131 -22.084  0.00  0.00      PROA  
ATOM    265  HB1 GLU P 709       5.960  10.106 -21.134  0.00  0.00      PROA  
ATOM    266  HB2 GLU P 709       4.357  10.538 -21.983  0.00  0.00      PROA  
ATOM    267  CG  GLU P 709       6.051  10.781 -23.293  0.00  0.00      PROA  
ATOM    268  HG1 GLU P 709       5.627  10.411 -24.251  0.00  0.00      PROA  
ATOM    269  HG2 GLU P 709       7.154  10.644 -23.294  0.00  0.00      PROA  
ATOM    270  CD  GLU P 709       5.779  12.298 -23.377  0.00  0.00      PROA  
ATOM    271  OE1 GLU P 709       6.760  13.116 -23.428  0.00  0.00      PROA  
ATOM    272  OE2 GLU P 709       4.581  12.643 -23.368  0.00  0.00      PROA  
ATOM    273  C   GLU P 709       4.182   8.353 -23.485  0.00  0.00      PROA  
ATOM    274  O   GLU P 709       3.044   8.728 -23.355  0.00  0.00      PROA  
ATOM    275  N   THR P 710       4.612   7.773 -24.637  0.00  0.00      PROA  
ATOM    276  HN  THR P 710       5.568   7.699 -24.911  0.00  0.00      PROA  
ATOM    277  CA  THR P 710       3.651   7.531 -25.701  0.00  0.00      PROA  
ATOM    278  HA  THR P 710       2.800   8.194 -25.634  0.00  0.00      PROA  
ATOM    279  CB  THR P 710       4.183   7.919 -27.084  0.00  0.00      PROA  
ATOM    280  HB  THR P 710       3.499   7.513 -27.860  0.00  0.00      PROA  
ATOM    281  OG1 THR P 710       5.505   7.294 -27.335  0.00  0.00      PROA  
ATOM    282  HG1 THR P 710       5.282   6.381 -27.528  0.00  0.00      PROA  
ATOM    283  CG2 THR P 710       4.326   9.406 -27.397  0.00  0.00      PROA  
ATOM    284 HG21 THR P 710       5.204   9.783 -26.831  0.00  0.00      PROA  
ATOM    285 HG22 THR P 710       3.402   9.954 -27.115  0.00  0.00      PROA  
ATOM    286 HG23 THR P 710       4.584   9.701 -28.437  0.00  0.00      PROA  
ATOM    287  C   THR P 710       3.210   6.067 -25.642  0.00  0.00      PROA  
ATOM    288  O   THR P 710       2.413   5.659 -26.517  0.00  0.00      PROA  
ATOM    289  N   GLU P 711       3.674   5.280 -24.644  0.00  0.00      PROA  
ATOM    290  HN  GLU P 711       4.233   5.709 -23.938  0.00  0.00      PROA  
ATOM    291  CA  GLU P 711       3.261   3.945 -24.426  0.00  0.00      PROA  
ATOM    292  HA  GLU P 711       3.007   3.436 -25.344  0.00  0.00      PROA  
ATOM    293  CB  GLU P 711       4.421   3.203 -23.857  0.00  0.00      PROA  
ATOM    294  HB1 GLU P 711       4.174   2.191 -23.470  0.00  0.00      PROA  
ATOM    295  HB2 GLU P 711       4.912   3.702 -22.994  0.00  0.00      PROA  
ATOM    296  CG  GLU P 711       5.601   2.916 -24.870  0.00  0.00      PROA  
ATOM    297  HG1 GLU P 711       6.033   3.882 -25.209  0.00  0.00      PROA  
ATOM    298  HG2 GLU P 711       5.146   2.349 -25.710  0.00  0.00      PROA  
ATOM    299  CD  GLU P 711       6.711   2.010 -24.308  0.00  0.00      PROA  
ATOM    300  OE1 GLU P 711       6.600   0.808 -23.949  0.00  0.00      PROA  
ATOM    301  OE2 GLU P 711       7.769   2.709 -24.160  0.00  0.00      PROA  
ATOM    302  C   GLU P 711       2.072   3.885 -23.522  0.00  0.00      PROA  
ATOM    303  O   GLU P 711       1.335   2.960 -23.684  0.00  0.00      PROA  
ATOM    304  N   PHE P 712       1.887   4.923 -22.637  0.00  0.00      PROA  
ATOM    305  HN  PHE P 712       2.578   5.636 -22.551  0.00  0.00      PROA  
ATOM    306  CA  PHE P 712       0.765   4.956 -21.713  0.00  0.00      PROA  
ATOM    307  HA  PHE P 712       0.106   4.115 -21.874  0.00  0.00      PROA  
ATOM    308  CB  PHE P 712       1.251   4.631 -20.253  0.00  0.00      PROA  
ATOM    309  HB1 PHE P 712       1.773   3.654 -20.167  0.00  0.00      PROA  
ATOM    310  HB2 PHE P 712       0.391   4.672 -19.551  0.00  0.00      PROA  
ATOM    311  CG  PHE P 712       2.254   5.635 -19.769  0.00  0.00      PROA  
ATOM    312  CD1 PHE P 712       3.647   5.292 -19.842  0.00  0.00      PROA  
ATOM    313  HD1 PHE P 712       3.985   4.386 -20.324  0.00  0.00      PROA  
ATOM    314  CE1 PHE P 712       4.654   6.173 -19.444  0.00  0.00      PROA  
ATOM    315  HE1 PHE P 712       5.696   5.905 -19.543  0.00  0.00      PROA  
ATOM    316  CZ  PHE P 712       4.366   7.385 -18.951  0.00  0.00      PROA  
ATOM    317  HZ  PHE P 712       5.167   8.055 -18.675  0.00  0.00      PROA  
ATOM    318  CD2 PHE P 712       1.971   6.887 -19.238  0.00  0.00      PROA  
ATOM    319  HD2 PHE P 712       0.923   7.140 -19.173  0.00  0.00      PROA  
ATOM    320  CE2 PHE P 712       3.030   7.695 -18.784  0.00  0.00      PROA  
ATOM    321  HE2 PHE P 712       2.750   8.601 -18.267  0.00  0.00      PROA  
ATOM    322  C   PHE P 712      -0.082   6.230 -21.882  0.00  0.00      PROA  
ATOM    323  O   PHE P 712       0.449   7.324 -22.106  0.00  0.00      PROA  
ATOM    324  N   LYS P 713      -1.433   6.107 -21.773  0.00  0.00      PROA  
ATOM    325  HN  LYS P 713      -1.720   5.165 -21.620  0.00  0.00      PROA  
ATOM    326  CA  LYS P 713      -2.428   7.136 -21.876  0.00  0.00      PROA  
ATOM    327  HA  LYS P 713      -2.035   8.004 -22.385  0.00  0.00      PROA  
ATOM    328  CB  LYS P 713      -3.615   6.698 -22.736  0.00  0.00      PROA  
ATOM    329  HB1 LYS P 713      -4.167   7.630 -22.983  0.00  0.00      PROA  
ATOM    330  HB2 LYS P 713      -4.210   6.020 -22.087  0.00  0.00      PROA  
ATOM    331  CG  LYS P 713      -3.266   5.896 -24.028  0.00  0.00      PROA  
ATOM    332  HG1 LYS P 713      -2.649   4.995 -23.829  0.00  0.00      PROA  
ATOM    333  HG2 LYS P 713      -2.635   6.544 -24.673  0.00  0.00      PROA  
ATOM    334  CD  LYS P 713      -4.528   5.335 -24.801  0.00  0.00      PROA  
ATOM    335  HD1 LYS P 713      -5.051   4.583 -24.173  0.00  0.00      PROA  
ATOM    336  HD2 LYS P 713      -4.236   4.771 -25.713  0.00  0.00      PROA  
ATOM    337  CE  LYS P 713      -5.481   6.369 -25.371  0.00  0.00      PROA  
ATOM    338  HE1 LYS P 713      -5.023   6.906 -26.229  0.00  0.00      PROA  
ATOM    339  HE2 LYS P 713      -5.734   7.176 -24.650  0.00  0.00      PROA  
ATOM    340  NZ  LYS P 713      -6.705   5.743 -25.888  0.00  0.00      PROA  
ATOM    341  HZ1 LYS P 713      -7.394   6.409 -26.291  0.00  0.00      PROA  
ATOM    342  HZ2 LYS P 713      -7.112   5.122 -25.160  0.00  0.00      PROA  
ATOM    343  HZ3 LYS P 713      -6.396   5.171 -26.700  0.00  0.00      PROA  
ATOM    344  C   LYS P 713      -2.967   7.481 -20.434  0.00  0.00      PROA  
ATOM    345  O   LYS P 713      -3.477   6.648 -19.738  0.00  0.00      PROA  
ATOM    346  N   LYS P 714      -2.827   8.710 -20.049  0.00  0.00      PROA  
ATOM    347  HN  LYS P 714      -2.440   9.461 -20.579  0.00  0.00      PROA  
ATOM    348  CA  LYS P 714      -3.199   9.219 -18.703  0.00  0.00      PROA  
ATOM    349  HA  LYS P 714      -3.110   8.418 -17.984  0.00  0.00      PROA  
ATOM    350  CB  LYS P 714      -2.341  10.382 -18.263  0.00  0.00      PROA  
ATOM    351  HB1 LYS P 714      -2.751  10.946 -17.398  0.00  0.00      PROA  
ATOM    352  HB2 LYS P 714      -2.258  11.158 -19.053  0.00  0.00      PROA  
ATOM    353  CG  LYS P 714      -0.976   9.828 -18.051  0.00  0.00      PROA  
ATOM    354  HG1 LYS P 714      -0.585   9.469 -19.027  0.00  0.00      PROA  
ATOM    355  HG2 LYS P 714      -0.941   8.951 -17.369  0.00  0.00      PROA  
ATOM    356  CD  LYS P 714       0.112  10.798 -17.567  0.00  0.00      PROA  
ATOM    357  HD1 LYS P 714       1.071  10.256 -17.423  0.00  0.00      PROA  
ATOM    358  HD2 LYS P 714      -0.210  11.151 -16.563  0.00  0.00      PROA  
ATOM    359  CE  LYS P 714       0.326  12.038 -18.554  0.00  0.00      PROA  
ATOM    360  HE1 LYS P 714      -0.524  12.750 -18.622  0.00  0.00      PROA  
ATOM    361  HE2 LYS P 714       0.468  11.794 -19.629  0.00  0.00      PROA  
ATOM    362  NZ  LYS P 714       1.437  12.857 -18.214  0.00  0.00      PROA  
ATOM    363  HZ1 LYS P 714       2.328  12.340 -18.355  0.00  0.00      PROA  
ATOM    364  HZ2 LYS P 714       1.414  13.262 -17.256  0.00  0.00      PROA  
ATOM    365  HZ3 LYS P 714       1.439  13.648 -18.890  0.00  0.00      PROA  
ATOM    366  C   LYS P 714      -4.686   9.595 -18.727  0.00  0.00      PROA  
ATOM    367  O   LYS P 714      -5.287   9.979 -19.715  0.00  0.00      PROA  
ATOM    368  N   ILE P 715      -5.413   9.323 -17.649  0.00  0.00      PROA  
ATOM    369  HN  ILE P 715      -4.998   8.793 -16.913  0.00  0.00      PROA  
ATOM    370  CA  ILE P 715      -6.849   9.568 -17.572  0.00  0.00      PROA  
ATOM    371  HA  ILE P 715      -7.289   9.784 -18.535  0.00  0.00      PROA  
ATOM    372  CB  ILE P 715      -7.633   8.287 -17.210  0.00  0.00      PROA  
ATOM    373  HB  ILE P 715      -7.228   7.875 -16.261  0.00  0.00      PROA  
ATOM    374  CG2 ILE P 715      -9.129   8.729 -17.005  0.00  0.00      PROA  
ATOM    375 HG21 ILE P 715      -9.548   9.193 -17.924  0.00  0.00      PROA  
ATOM    376 HG22 ILE P 715      -9.223   9.371 -16.103  0.00  0.00      PROA  
ATOM    377 HG23 ILE P 715      -9.717   7.841 -16.690  0.00  0.00      PROA  
ATOM    378  CG1 ILE P 715      -7.547   7.153 -18.272  0.00  0.00      PROA  
ATOM    379 HG11 ILE P 715      -6.532   7.020 -18.704  0.00  0.00      PROA  
ATOM    380 HG12 ILE P 715      -8.099   7.484 -19.177  0.00  0.00      PROA  
ATOM    381  CD  ILE P 715      -8.081   5.817 -17.771  0.00  0.00      PROA  
ATOM    382  HD1 ILE P 715      -7.752   5.074 -18.528  0.00  0.00      PROA  
ATOM    383  HD2 ILE P 715      -9.143   5.662 -17.484  0.00  0.00      PROA  
ATOM    384  HD3 ILE P 715      -7.611   5.374 -16.866  0.00  0.00      PROA  
ATOM    385  C   ILE P 715      -7.083  10.728 -16.617  0.00  0.00      PROA  
ATOM    386  O   ILE P 715      -7.511  11.813 -17.132  0.00  0.00      PROA  
ATOM    387  N   LYS P 716      -6.864  10.505 -15.328  0.00  0.00      PROA  
ATOM    388  HN  LYS P 716      -6.400   9.649 -15.113  0.00  0.00      PROA  
ATOM    389  CA  LYS P 716      -7.198  11.495 -14.314  0.00  0.00      PROA  
ATOM    390  HA  LYS P 716      -6.890  12.391 -14.832  0.00  0.00      PROA  
ATOM    391  CB  LYS P 716      -8.721  11.424 -13.955  0.00  0.00      PROA  
ATOM    392  HB1 LYS P 716      -9.149  11.405 -14.980  0.00  0.00      PROA  
ATOM    393  HB2 LYS P 716      -9.076  12.391 -13.538  0.00  0.00      PROA  
ATOM    394  CG  LYS P 716      -9.303  10.210 -13.145  0.00  0.00      PROA  
ATOM    395  HG1 LYS P 716      -8.916  10.118 -12.108  0.00  0.00      PROA  
ATOM    396  HG2 LYS P 716      -9.035   9.277 -13.685  0.00  0.00      PROA  
ATOM    397  CD  LYS P 716     -10.855  10.039 -13.099  0.00  0.00      PROA  
ATOM    398  HD1 LYS P 716     -11.241   9.310 -12.355  0.00  0.00      PROA  
ATOM    399  HD2 LYS P 716     -11.218   9.686 -14.087  0.00  0.00      PROA  
ATOM    400  CE  LYS P 716     -11.561  11.422 -12.837  0.00  0.00      PROA  
ATOM    401  HE1 LYS P 716     -12.652  11.238 -12.744  0.00  0.00      PROA  
ATOM    402  HE2 LYS P 716     -11.579  12.152 -13.674  0.00  0.00      PROA  
ATOM    403  NZ  LYS P 716     -11.030  11.977 -11.489  0.00  0.00      PROA  
ATOM    404  HZ1 LYS P 716     -10.872  11.173 -10.848  0.00  0.00      PROA  
ATOM    405  HZ2 LYS P 716     -11.724  12.630 -11.073  0.00  0.00      PROA  
ATOM    406  HZ3 LYS P 716     -10.144  12.516 -11.569  0.00  0.00      PROA  
ATOM    407  C   LYS P 716      -6.372  11.205 -13.037  0.00  0.00      PROA  
ATOM    408  O   LYS P 716      -5.623  10.252 -12.951  0.00  0.00      PROA  
ATOM    409  N   VAL P 717      -6.465  12.052 -12.015  0.00  0.00      PROA  
ATOM    410  HN  VAL P 717      -7.084  12.833 -12.028  0.00  0.00      PROA  
ATOM    411  CA  VAL P 717      -5.717  11.995 -10.795  0.00  0.00      PROA  
ATOM    412  HA  VAL P 717      -4.695  11.720 -11.011  0.00  0.00      PROA  
ATOM    413  CB  VAL P 717      -5.720  13.313 -10.239  0.00  0.00      PROA  
ATOM    414  HB  VAL P 717      -6.733  13.664  -9.948  0.00  0.00      PROA  
ATOM    415  CG1 VAL P 717      -4.780  13.449  -8.995  0.00  0.00      PROA  
ATOM    416 HG11 VAL P 717      -3.756  13.049  -9.155  0.00  0.00      PROA  
ATOM    417 HG12 VAL P 717      -5.234  12.894  -8.147  0.00  0.00      PROA  
ATOM    418 HG13 VAL P 717      -4.810  14.451  -8.516  0.00  0.00      PROA  
ATOM    419  CG2 VAL P 717      -5.160  14.319 -11.301  0.00  0.00      PROA  
ATOM    420 HG21 VAL P 717      -5.223  15.372 -10.953  0.00  0.00      PROA  
ATOM    421 HG22 VAL P 717      -5.670  14.252 -12.286  0.00  0.00      PROA  
ATOM    422 HG23 VAL P 717      -4.096  14.107 -11.541  0.00  0.00      PROA  
ATOM    423  C   VAL P 717      -6.306  10.987  -9.850  0.00  0.00      PROA  
ATOM    424  O   VAL P 717      -7.465  11.072  -9.410  0.00  0.00      PROA  
ATOM    425  N   LEU P 718      -5.499   9.954  -9.455  0.00  0.00      PROA  
ATOM    426  HN  LEU P 718      -4.553  10.050  -9.753  0.00  0.00      PROA  
ATOM    427  CA  LEU P 718      -5.752   9.119  -8.301  0.00  0.00      PROA  
ATOM    428  HA  LEU P 718      -6.803   8.877  -8.253  0.00  0.00      PROA  
ATOM    429  CB  LEU P 718      -4.836   7.824  -8.282  0.00  0.00      PROA  
ATOM    430  HB1 LEU P 718      -4.786   7.455  -7.236  0.00  0.00      PROA  
ATOM    431  HB2 LEU P 718      -3.777   8.087  -8.492  0.00  0.00      PROA  
ATOM    432  CG  LEU P 718      -5.252   6.616  -9.160  0.00  0.00      PROA  
ATOM    433  HG  LEU P 718      -5.758   7.139 -10.000  0.00  0.00      PROA  
ATOM    434  CD1 LEU P 718      -4.126   5.771  -9.783  0.00  0.00      PROA  
ATOM    435 HD11 LEU P 718      -3.570   5.229  -8.989  0.00  0.00      PROA  
ATOM    436 HD12 LEU P 718      -3.522   6.398 -10.472  0.00  0.00      PROA  
ATOM    437 HD13 LEU P 718      -4.568   4.988 -10.436  0.00  0.00      PROA  
ATOM    438  CD2 LEU P 718      -6.259   5.631  -8.530  0.00  0.00      PROA  
ATOM    439 HD21 LEU P 718      -6.642   4.760  -9.105  0.00  0.00      PROA  
ATOM    440 HD22 LEU P 718      -7.108   6.258  -8.183  0.00  0.00      PROA  
ATOM    441 HD23 LEU P 718      -5.756   5.359  -7.577  0.00  0.00      PROA  
ATOM    442  C   LEU P 718      -5.416   9.892  -6.947  0.00  0.00      PROA  
ATOM    443  O   LEU P 718      -6.148   9.812  -5.994  0.00  0.00      PROA  
ATOM    444  N   GLY P 719      -4.292  10.626  -6.854  0.00  0.00      PROA  
ATOM    445  HN  GLY P 719      -3.602  10.585  -7.572  0.00  0.00      PROA  
ATOM    446  CA  GLY P 719      -4.070  11.497  -5.676  0.00  0.00      PROA  
ATOM    447  HA1 GLY P 719      -4.015  10.762  -4.887  0.00  0.00      PROA  
ATOM    448  HA2 GLY P 719      -4.936  12.141  -5.625  0.00  0.00      PROA  
ATOM    449  C   GLY P 719      -2.781  12.381  -5.681  0.00  0.00      PROA  
ATOM    450  O   GLY P 719      -1.756  11.829  -6.113  0.00  0.00      PROA  
ATOM    451  N   SER P 720      -2.953  13.647  -5.229  0.00  0.00      PROA  
ATOM    452  HN  SER P 720      -3.854  13.847  -4.851  0.00  0.00      PROA  
ATOM    453  CA  SER P 720      -1.964  14.755  -5.300  0.00  0.00      PROA  
ATOM    454  HA  SER P 720      -1.006  14.406  -5.654  0.00  0.00      PROA  
ATOM    455  CB  SER P 720      -2.414  16.012  -6.059  0.00  0.00      PROA  
ATOM    456  HB1 SER P 720      -3.212  16.622  -5.583  0.00  0.00      PROA  
ATOM    457  HB2 SER P 720      -2.870  15.670  -7.012  0.00  0.00      PROA  
ATOM    458  OG  SER P 720      -1.342  16.874  -6.278  0.00  0.00      PROA  
ATOM    459  HG1 SER P 720      -0.688  16.388  -6.786  0.00  0.00      PROA  
ATOM    460  C   SER P 720      -1.667  15.131  -3.863  0.00  0.00      PROA  
ATOM    461  O   SER P 720      -2.616  15.487  -3.092  0.00  0.00      PROA  
ATOM    462  N   GLY P 721      -0.375  15.011  -3.448  0.00  0.00      PROA  
ATOM    463  HN  GLY P 721       0.185  14.638  -4.184  0.00  0.00      PROA  
ATOM    464  CA  GLY P 721       0.213  15.351  -2.142  0.00  0.00      PROA  
ATOM    465  HA1 GLY P 721       0.815  14.525  -1.792  0.00  0.00      PROA  
ATOM    466  HA2 GLY P 721      -0.554  15.486  -1.394  0.00  0.00      PROA  
ATOM    467  C   GLY P 721       0.974  16.630  -2.267  0.00  0.00      PROA  
ATOM    468  O   GLY P 721       0.879  17.321  -3.263  0.00  0.00      PROA  
ATOM    469  N   ALA P 722       1.865  16.998  -1.294  0.00  0.00      PROA  
ATOM    470  HN  ALA P 722       1.930  16.491  -0.438  0.00  0.00      PROA  
ATOM    471  CA  ALA P 722       2.760  18.129  -1.336  0.00  0.00      PROA  
ATOM    472  HA  ALA P 722       2.210  19.057  -1.381  0.00  0.00      PROA  
ATOM    473  CB  ALA P 722       3.456  18.146  -0.029  0.00  0.00      PROA  
ATOM    474  HB1 ALA P 722       4.319  17.449   0.035  0.00  0.00      PROA  
ATOM    475  HB2 ALA P 722       2.748  18.110   0.827  0.00  0.00      PROA  
ATOM    476  HB3 ALA P 722       3.945  19.114   0.210  0.00  0.00      PROA  
ATOM    477  C   ALA P 722       3.769  18.166  -2.452  0.00  0.00      PROA  
ATOM    478  O   ALA P 722       3.937  19.228  -3.047  0.00  0.00      PROA  
ATOM    479  N   PHE P 723       4.372  17.011  -2.775  0.00  0.00      PROA  
ATOM    480  HN  PHE P 723       4.021  16.169  -2.373  0.00  0.00      PROA  
ATOM    481  CA  PHE P 723       5.561  16.874  -3.715  0.00  0.00      PROA  
ATOM    482  HA  PHE P 723       5.814  17.883  -4.006  0.00  0.00      PROA  
ATOM    483  CB  PHE P 723       6.727  16.185  -2.867  0.00  0.00      PROA  
ATOM    484  HB1 PHE P 723       7.676  16.403  -3.401  0.00  0.00      PROA  
ATOM    485  HB2 PHE P 723       6.658  15.077  -2.905  0.00  0.00      PROA  
ATOM    486  CG  PHE P 723       6.882  16.732  -1.485  0.00  0.00      PROA  
ATOM    487  CD1 PHE P 723       7.262  15.773  -0.525  0.00  0.00      PROA  
ATOM    488  HD1 PHE P 723       7.432  14.755  -0.842  0.00  0.00      PROA  
ATOM    489  CE1 PHE P 723       7.571  16.172   0.791  0.00  0.00      PROA  
ATOM    490  HE1 PHE P 723       7.838  15.414   1.512  0.00  0.00      PROA  
ATOM    491  CZ  PHE P 723       7.537  17.486   1.213  0.00  0.00      PROA  
ATOM    492  HZ  PHE P 723       7.873  17.719   2.213  0.00  0.00      PROA  
ATOM    493  CD2 PHE P 723       6.811  18.021  -1.125  0.00  0.00      PROA  
ATOM    494  HD2 PHE P 723       6.510  18.805  -1.804  0.00  0.00      PROA  
ATOM    495  CE2 PHE P 723       7.180  18.457   0.230  0.00  0.00      PROA  
ATOM    496  HE2 PHE P 723       7.175  19.527   0.375  0.00  0.00      PROA  
ATOM    497  C   PHE P 723       5.310  16.032  -4.948  0.00  0.00      PROA  
ATOM    498  O   PHE P 723       6.245  15.786  -5.723  0.00  0.00      PROA  
ATOM    499  N   GLY P 724       4.095  15.508  -5.152  0.00  0.00      PROA  
ATOM    500  HN  GLY P 724       3.404  15.558  -4.435  0.00  0.00      PROA  
ATOM    501  CA  GLY P 724       3.774  14.849  -6.363  0.00  0.00      PROA  
ATOM    502  HA1 GLY P 724       4.338  13.936  -6.488  0.00  0.00      PROA  
ATOM    503  HA2 GLY P 724       3.970  15.430  -7.252  0.00  0.00      PROA  
ATOM    504  C   GLY P 724       2.285  14.529  -6.547  0.00  0.00      PROA  
ATOM    505  O   GLY P 724       1.350  14.998  -5.894  0.00  0.00      PROA  
ATOM    506  N   THR P 725       2.035  13.731  -7.585  0.00  0.00      PROA  
ATOM    507  HN  THR P 725       2.756  13.343  -8.154  0.00  0.00      PROA  
ATOM    508  CA  THR P 725       0.673  13.441  -8.095  0.00  0.00      PROA  
ATOM    509  HA  THR P 725       0.010  13.373  -7.246  0.00  0.00      PROA  
ATOM    510  CB  THR P 725       0.128  14.515  -9.121  0.00  0.00      PROA  
ATOM    511  HB  THR P 725       0.821  14.536  -9.989  0.00  0.00      PROA  
ATOM    512  OG1 THR P 725      -0.028  15.848  -8.664  0.00  0.00      PROA  
ATOM    513  HG1 THR P 725       0.830  16.276  -8.634  0.00  0.00      PROA  
ATOM    514  CG2 THR P 725      -1.190  14.089  -9.706  0.00  0.00      PROA  
ATOM    515 HG21 THR P 725      -1.193  13.262 -10.447  0.00  0.00      PROA  
ATOM    516 HG22 THR P 725      -1.545  14.973 -10.277  0.00  0.00      PROA  
ATOM    517 HG23 THR P 725      -1.962  13.901  -8.930  0.00  0.00      PROA  
ATOM    518  C   THR P 725       0.730  12.127  -8.751  0.00  0.00      PROA  
ATOM    519  O   THR P 725       1.546  11.864  -9.605  0.00  0.00      PROA  
ATOM    520  N   VAL P 726      -0.244  11.230  -8.382  0.00  0.00      PROA  
ATOM    521  HN  VAL P 726      -0.714  11.464  -7.535  0.00  0.00      PROA  
ATOM    522  CA  VAL P 726      -0.417   9.968  -9.085  0.00  0.00      PROA  
ATOM    523  HA  VAL P 726       0.383   9.864  -9.803  0.00  0.00      PROA  
ATOM    524  CB  VAL P 726      -0.485   8.635  -8.123  0.00  0.00      PROA  
ATOM    525  HB  VAL P 726      -1.352   8.741  -7.436  0.00  0.00      PROA  
ATOM    526  CG1 VAL P 726      -0.683   7.356  -8.904  0.00  0.00      PROA  
ATOM    527 HG11 VAL P 726      -0.395   6.562  -8.183  0.00  0.00      PROA  
ATOM    528 HG12 VAL P 726       0.062   7.298  -9.726  0.00  0.00      PROA  
ATOM    529 HG13 VAL P 726      -1.710   7.096  -9.239  0.00  0.00      PROA  
ATOM    530  CG2 VAL P 726       0.770   8.569  -7.299  0.00  0.00      PROA  
ATOM    531 HG21 VAL P 726       1.595   8.280  -7.985  0.00  0.00      PROA  
ATOM    532 HG22 VAL P 726       0.861   7.821  -6.483  0.00  0.00      PROA  
ATOM    533 HG23 VAL P 726       1.037   9.561  -6.878  0.00  0.00      PROA  
ATOM    534  C   VAL P 726      -1.616   9.987  -9.925  0.00  0.00      PROA  
ATOM    535  O   VAL P 726      -2.691  10.301  -9.489  0.00  0.00      PROA  
ATOM    536  N   TYR P 727      -1.469   9.769 -11.291  0.00  0.00      PROA  
ATOM    537  HN  TYR P 727      -0.588   9.579 -11.718  0.00  0.00      PROA  
ATOM    538  CA  TYR P 727      -2.551   9.639 -12.287  0.00  0.00      PROA  
ATOM    539  HA  TYR P 727      -3.400  10.177 -11.892  0.00  0.00      PROA  
ATOM    540  CB  TYR P 727      -2.121  10.111 -13.721  0.00  0.00      PROA  
ATOM    541  HB1 TYR P 727      -2.888   9.867 -14.487  0.00  0.00      PROA  
ATOM    542  HB2 TYR P 727      -1.148   9.664 -14.019  0.00  0.00      PROA  
ATOM    543  CG  TYR P 727      -1.982  11.647 -13.726  0.00  0.00      PROA  
ATOM    544  CD1 TYR P 727      -0.814  12.165 -13.307  0.00  0.00      PROA  
ATOM    545  HD1 TYR P 727       0.065  11.557 -13.155  0.00  0.00      PROA  
ATOM    546  CE1 TYR P 727      -0.720  13.564 -13.235  0.00  0.00      PROA  
ATOM    547  HE1 TYR P 727       0.264  13.896 -12.938  0.00  0.00      PROA  
ATOM    548  CZ  TYR P 727      -1.774  14.456 -13.425  0.00  0.00      PROA  
ATOM    549  OH  TYR P 727      -1.516  15.847 -13.103  0.00  0.00      PROA  
ATOM    550  HH  TYR P 727      -2.374  16.254 -13.247  0.00  0.00      PROA  
ATOM    551  CD2 TYR P 727      -3.099  12.520 -13.989  0.00  0.00      PROA  
ATOM    552  HD2 TYR P 727      -4.047  12.073 -14.250  0.00  0.00      PROA  
ATOM    553  CE2 TYR P 727      -3.022  13.904 -13.770  0.00  0.00      PROA  
ATOM    554  HE2 TYR P 727      -3.859  14.500 -14.104  0.00  0.00      PROA  
ATOM    555  C   TYR P 727      -2.887   8.223 -12.475  0.00  0.00      PROA  
ATOM    556  O   TYR P 727      -2.082   7.374 -12.723  0.00  0.00      PROA  
ATOM    557  N   LYS P 728      -4.216   7.979 -12.660  0.00  0.00      PROA  
ATOM    558  HN  LYS P 728      -4.849   8.748 -12.618  0.00  0.00      PROA  
ATOM    559  CA  LYS P 728      -4.639   6.750 -13.291  0.00  0.00      PROA  
ATOM    560  HA  LYS P 728      -4.175   5.877 -12.856  0.00  0.00      PROA  
ATOM    561  CB  LYS P 728      -6.169   6.603 -13.055  0.00  0.00      PROA  
ATOM    562  HB1 LYS P 728      -6.789   7.463 -13.387  0.00  0.00      PROA  
ATOM    563  HB2 LYS P 728      -6.271   6.604 -11.949  0.00  0.00      PROA  
ATOM    564  CG  LYS P 728      -6.858   5.402 -13.644  0.00  0.00      PROA  
ATOM    565  HG1 LYS P 728      -6.150   4.555 -13.765  0.00  0.00      PROA  
ATOM    566  HG2 LYS P 728      -7.034   5.714 -14.696  0.00  0.00      PROA  
ATOM    567  CD  LYS P 728      -8.194   4.969 -13.039  0.00  0.00      PROA  
ATOM    568  HD1 LYS P 728      -8.036   4.800 -11.953  0.00  0.00      PROA  
ATOM    569  HD2 LYS P 728      -8.476   4.018 -13.541  0.00  0.00      PROA  
ATOM    570  CE  LYS P 728      -9.379   5.883 -13.277  0.00  0.00      PROA  
ATOM    571  HE1 LYS P 728      -9.654   6.108 -14.330  0.00  0.00      PROA  
ATOM    572  HE2 LYS P 728      -9.083   6.863 -12.846  0.00  0.00      PROA  
ATOM    573  NZ  LYS P 728     -10.642   5.340 -12.706  0.00  0.00      PROA  
ATOM    574  HZ1 LYS P 728     -10.589   5.529 -11.684  0.00  0.00      PROA  
ATOM    575  HZ2 LYS P 728     -10.755   4.310 -12.793  0.00  0.00      PROA  
ATOM    576  HZ3 LYS P 728     -11.447   5.934 -12.988  0.00  0.00      PROA  
ATOM    577  C   LYS P 728      -4.491   6.733 -14.782  0.00  0.00      PROA  
ATOM    578  O   LYS P 728      -4.647   7.744 -15.479  0.00  0.00      PROA  
ATOM    579  N   GLY P 729      -4.108   5.602 -15.392  0.00  0.00      PROA  
ATOM    580  HN  GLY P 729      -3.814   4.806 -14.868  0.00  0.00      PROA  
ATOM    581  CA  GLY P 729      -3.951   5.598 -16.863  0.00  0.00      PROA  
ATOM    582  HA1 GLY P 729      -2.951   5.963 -17.045  0.00  0.00      PROA  
ATOM    583  HA2 GLY P 729      -4.821   6.054 -17.312  0.00  0.00      PROA  
ATOM    584  C   GLY P 729      -4.004   4.232 -17.370  0.00  0.00      PROA  
ATOM    585  O   GLY P 729      -4.387   3.234 -16.718  0.00  0.00      PROA  
ATOM    586  N   LEU P 730      -3.622   4.017 -18.662  0.00  0.00      PROA  
ATOM    587  HN  LEU P 730      -3.375   4.765 -19.273  0.00  0.00      PROA  
ATOM    588  CA  LEU P 730      -3.641   2.756 -19.383  0.00  0.00      PROA  
ATOM    589  HA  LEU P 730      -3.635   1.892 -18.735  0.00  0.00      PROA  
ATOM    590  CB  LEU P 730      -4.841   2.697 -20.451  0.00  0.00      PROA  
ATOM    591  HB1 LEU P 730      -4.728   3.477 -21.234  0.00  0.00      PROA  
ATOM    592  HB2 LEU P 730      -5.714   2.972 -19.821  0.00  0.00      PROA  
ATOM    593  CG  LEU P 730      -5.021   1.268 -20.948  0.00  0.00      PROA  
ATOM    594  HG  LEU P 730      -4.099   1.010 -21.513  0.00  0.00      PROA  
ATOM    595  CD1 LEU P 730      -5.289   0.261 -19.843  0.00  0.00      PROA  
ATOM    596 HD11 LEU P 730      -5.719  -0.666 -20.278  0.00  0.00      PROA  
ATOM    597 HD12 LEU P 730      -5.723   0.786 -18.964  0.00  0.00      PROA  
ATOM    598 HD13 LEU P 730      -4.301  -0.108 -19.494  0.00  0.00      PROA  
ATOM    599  CD2 LEU P 730      -6.243   1.104 -21.868  0.00  0.00      PROA  
ATOM    600 HD21 LEU P 730      -6.550   0.037 -21.845  0.00  0.00      PROA  
ATOM    601 HD22 LEU P 730      -6.153   1.326 -22.953  0.00  0.00      PROA  
ATOM    602 HD23 LEU P 730      -7.130   1.622 -21.443  0.00  0.00      PROA  
ATOM    603  C   LEU P 730      -2.304   2.666 -20.103  0.00  0.00      PROA  
ATOM    604  O   LEU P 730      -1.886   3.584 -20.796  0.00  0.00      PROA  
ATOM    605  N   TRP P 731      -1.666   1.515 -20.041  0.00  0.00      PROA  
ATOM    606  HN  TRP P 731      -1.822   0.809 -19.354  0.00  0.00      PROA  
ATOM    607  CA  TRP P 731      -0.468   1.305 -20.900  0.00  0.00      PROA  
ATOM    608  HA  TRP P 731      -0.067   2.140 -21.455  0.00  0.00      PROA  
ATOM    609  CB  TRP P 731       0.621   0.852 -19.827  0.00  0.00      PROA  
ATOM    610  HB1 TRP P 731       0.038   0.061 -19.308  0.00  0.00      PROA  
ATOM    611  HB2 TRP P 731       0.903   1.701 -19.169  0.00  0.00      PROA  
ATOM    612  CG  TRP P 731       1.985   0.396 -20.236  0.00  0.00      PROA  
ATOM    613  CD1 TRP P 731       2.695   1.012 -21.225  0.00  0.00      PROA  
ATOM    614  HD1 TRP P 731       2.293   1.737 -21.918  0.00  0.00      PROA  
ATOM    615  NE1 TRP P 731       4.024   0.658 -21.132  0.00  0.00      PROA  
ATOM    616  HE1 TRP P 731       4.689   1.070 -21.715  0.00  0.00      PROA  
ATOM    617  CE2 TRP P 731       4.147  -0.330 -20.149  0.00  0.00      PROA  
ATOM    618  CD2 TRP P 731       2.848  -0.562 -19.620  0.00  0.00      PROA  
ATOM    619  CE3 TRP P 731       2.677  -1.541 -18.708  0.00  0.00      PROA  
ATOM    620  HE3 TRP P 731       1.708  -1.708 -18.261  0.00  0.00      PROA  
ATOM    621  CZ3 TRP P 731       3.821  -2.253 -18.227  0.00  0.00      PROA  
ATOM    622  HZ3 TRP P 731       3.777  -3.125 -17.592  0.00  0.00      PROA  
ATOM    623  CZ2 TRP P 731       5.219  -1.164 -19.836  0.00  0.00      PROA  
ATOM    624  HZ2 TRP P 731       6.185  -1.138 -20.319  0.00  0.00      PROA  
ATOM    625  CH2 TRP P 731       5.092  -1.941 -18.694  0.00  0.00      PROA  
ATOM    626  HH2 TRP P 731       5.956  -2.499 -18.364  0.00  0.00      PROA  
ATOM    627  C   TRP P 731      -0.687   0.224 -21.921  0.00  0.00      PROA  
ATOM    628  O   TRP P 731      -1.444  -0.755 -21.682  0.00  0.00      PROA  
ATOM    629  N   ILE P 732      -0.141   0.389 -23.137  0.00  0.00      PROA  
ATOM    630  HN  ILE P 732       0.293   1.242 -23.414  0.00  0.00      PROA  
ATOM    631  CA  ILE P 732      -0.107  -0.641 -24.208  0.00  0.00      PROA  
ATOM    632  HA  ILE P 732      -0.354  -1.623 -23.831  0.00  0.00      PROA  
ATOM    633  CB  ILE P 732      -1.011  -0.294 -25.371  0.00  0.00      PROA  
ATOM    634  HB  ILE P 732      -0.640   0.617 -25.886  0.00  0.00      PROA  
ATOM    635  CG2 ILE P 732      -0.926  -1.345 -26.416  0.00  0.00      PROA  
ATOM    636 HG21 ILE P 732      -1.405  -2.283 -26.064  0.00  0.00      PROA  
ATOM    637 HG22 ILE P 732       0.123  -1.481 -26.757  0.00  0.00      PROA  
ATOM    638 HG23 ILE P 732      -1.488  -1.023 -27.319  0.00  0.00      PROA  
ATOM    639  CG1 ILE P 732      -2.476  -0.064 -24.881  0.00  0.00      PROA  
ATOM    640 HG11 ILE P 732      -2.637  -0.630 -23.939  0.00  0.00      PROA  
ATOM    641 HG12 ILE P 732      -3.137  -0.500 -25.661  0.00  0.00      PROA  
ATOM    642  CD  ILE P 732      -2.835   1.399 -24.765  0.00  0.00      PROA  
ATOM    643  HD1 ILE P 732      -2.248   1.970 -24.014  0.00  0.00      PROA  
ATOM    644  HD2 ILE P 732      -3.938   1.496 -24.684  0.00  0.00      PROA  
ATOM    645  HD3 ILE P 732      -2.495   1.960 -25.662  0.00  0.00      PROA  
ATOM    646  C   ILE P 732       1.358  -0.774 -24.630  0.00  0.00      PROA  
ATOM    647  O   ILE P 732       1.984   0.087 -25.261  0.00  0.00      PROA  
ATOM    648  N   PRO P 733       2.083  -1.862 -24.163  0.00  0.00      PROA  
ATOM    649  CD  PRO P 733       1.893  -2.581 -22.870  0.00  0.00      PROA  
ATOM    650  HD1 PRO P 733       1.084  -3.323 -23.039  0.00  0.00      PROA  
ATOM    651  HD2 PRO P 733       1.495  -1.912 -22.078  0.00  0.00      PROA  
ATOM    652  CA  PRO P 733       3.338  -2.139 -24.814  0.00  0.00      PROA  
ATOM    653  HA  PRO P 733       3.898  -1.252 -24.557  0.00  0.00      PROA  
ATOM    654  CB  PRO P 733       3.856  -3.346 -24.012  0.00  0.00      PROA  
ATOM    655  HB1 PRO P 733       4.954  -3.510 -24.046  0.00  0.00      PROA  
ATOM    656  HB2 PRO P 733       3.333  -4.193 -24.504  0.00  0.00      PROA  
ATOM    657  CG  PRO P 733       3.207  -3.211 -22.645  0.00  0.00      PROA  
ATOM    658  HG1 PRO P 733       3.068  -4.196 -22.151  0.00  0.00      PROA  
ATOM    659  HG2 PRO P 733       3.774  -2.562 -21.944  0.00  0.00      PROA  
ATOM    660  C   PRO P 733       3.244  -2.233 -26.295  0.00  0.00      PROA  
ATOM    661  O   PRO P 733       2.302  -2.847 -26.854  0.00  0.00      PROA  
ATOM    662  N   GLU P 734       4.191  -1.620 -26.983  0.00  0.00      PROA  
ATOM    663  HN  GLU P 734       4.878  -1.091 -26.491  0.00  0.00      PROA  
ATOM    664  CA  GLU P 734       4.108  -1.405 -28.364  0.00  0.00      PROA  
ATOM    665  HA  GLU P 734       3.254  -0.770 -28.551  0.00  0.00      PROA  
ATOM    666  CB  GLU P 734       5.494  -0.691 -28.767  0.00  0.00      PROA  
ATOM    667  HB1 GLU P 734       5.530  -0.741 -29.876  0.00  0.00      PROA  
ATOM    668  HB2 GLU P 734       6.386  -1.273 -28.449  0.00  0.00      PROA  
ATOM    669  CG  GLU P 734       5.614   0.705 -28.161  0.00  0.00      PROA  
ATOM    670  HG1 GLU P 734       5.726   0.564 -27.065  0.00  0.00      PROA  
ATOM    671  HG2 GLU P 734       4.659   1.207 -28.428  0.00  0.00      PROA  
ATOM    672  CD  GLU P 734       6.796   1.568 -28.588  0.00  0.00      PROA  
ATOM    673  OE1 GLU P 734       7.959   1.097 -28.519  0.00  0.00      PROA  
ATOM    674  OE2 GLU P 734       6.557   2.791 -28.757  0.00  0.00      PROA  
ATOM    675  C   GLU P 734       3.910  -2.542 -29.300  0.00  0.00      PROA  
ATOM    676  O   GLU P 734       3.048  -2.342 -30.199  0.00  0.00      PROA  
ATOM    677  N   GLY P 735       4.539  -3.736 -29.189  0.00  0.00      PROA  
ATOM    678  HN  GLY P 735       5.154  -3.876 -28.417  0.00  0.00      PROA  
ATOM    679  CA  GLY P 735       4.341  -4.889 -30.113  0.00  0.00      PROA  
ATOM    680  HA1 GLY P 735       5.226  -5.508 -30.081  0.00  0.00      PROA  
ATOM    681  HA2 GLY P 735       4.213  -4.414 -31.075  0.00  0.00      PROA  
ATOM    682  C   GLY P 735       3.235  -5.816 -29.634  0.00  0.00      PROA  
ATOM    683  O   GLY P 735       2.601  -6.458 -30.448  0.00  0.00      PROA  
ATOM    684  N   GLU P 736       2.949  -5.932 -28.335  0.00  0.00      PROA  
ATOM    685  HN  GLU P 736       3.479  -5.454 -27.640  0.00  0.00      PROA  
ATOM    686  CA  GLU P 736       2.104  -6.958 -27.834  0.00  0.00      PROA  
ATOM    687  HA  GLU P 736       2.214  -7.868 -28.406  0.00  0.00      PROA  
ATOM    688  CB  GLU P 736       2.620  -7.356 -26.420  0.00  0.00      PROA  
ATOM    689  HB1 GLU P 736       1.948  -8.122 -25.978  0.00  0.00      PROA  
ATOM    690  HB2 GLU P 736       2.616  -6.443 -25.787  0.00  0.00      PROA  
ATOM    691  CG  GLU P 736       3.994  -7.926 -26.384  0.00  0.00      PROA  
ATOM    692  HG1 GLU P 736       4.797  -7.232 -26.716  0.00  0.00      PROA  
ATOM    693  HG2 GLU P 736       4.041  -8.799 -27.070  0.00  0.00      PROA  
ATOM    694  CD  GLU P 736       4.279  -8.410 -24.980  0.00  0.00      PROA  
ATOM    695  OE1 GLU P 736       5.177  -7.834 -24.300  0.00  0.00      PROA  
ATOM    696  OE2 GLU P 736       3.564  -9.359 -24.524  0.00  0.00      PROA  
ATOM    697  C   GLU P 736       0.631  -6.643 -27.768  0.00  0.00      PROA  
ATOM    698  O   GLU P 736      -0.193  -7.525 -27.694  0.00  0.00      PROA  
ATOM    699  N   LYS P 737       0.305  -5.331 -27.783  0.00  0.00      PROA  
ATOM    700  HN  LYS P 737       1.063  -4.689 -27.698  0.00  0.00      PROA  
ATOM    701  CA  LYS P 737      -1.050  -4.787 -28.009  0.00  0.00      PROA  
ATOM    702  HA  LYS P 737      -0.804  -3.743 -28.136  0.00  0.00      PROA  
ATOM    703  CB  LYS P 737      -1.820  -5.328 -29.241  0.00  0.00      PROA  
ATOM    704  HB1 LYS P 737      -2.852  -4.917 -29.254  0.00  0.00      PROA  
ATOM    705  HB2 LYS P 737      -1.862  -6.438 -29.215  0.00  0.00      PROA  
ATOM    706  CG  LYS P 737      -1.169  -5.030 -30.599  0.00  0.00      PROA  
ATOM    707  HG1 LYS P 737      -1.470  -5.769 -31.372  0.00  0.00      PROA  
ATOM    708  HG2 LYS P 737      -0.091  -5.278 -30.491  0.00  0.00      PROA  
ATOM    709  CD  LYS P 737      -1.348  -3.552 -31.170  0.00  0.00      PROA  
ATOM    710  HD1 LYS P 737      -1.645  -2.843 -30.367  0.00  0.00      PROA  
ATOM    711  HD2 LYS P 737      -2.227  -3.592 -31.848  0.00  0.00      PROA  
ATOM    712  CE  LYS P 737      -0.085  -2.952 -31.774  0.00  0.00      PROA  
ATOM    713  HE1 LYS P 737       0.762  -3.213 -31.105  0.00  0.00      PROA  
ATOM    714  HE2 LYS P 737      -0.198  -1.848 -31.724  0.00  0.00      PROA  
ATOM    715  NZ  LYS P 737       0.126  -3.593 -33.069  0.00  0.00      PROA  
ATOM    716  HZ1 LYS P 737       0.790  -3.081 -33.684  0.00  0.00      PROA  
ATOM    717  HZ2 LYS P 737      -0.819  -3.736 -33.478  0.00  0.00      PROA  
ATOM    718  HZ3 LYS P 737       0.680  -4.446 -32.853  0.00  0.00      PROA  
ATOM    719  C   LYS P 737      -1.908  -4.856 -26.828  0.00  0.00      PROA  
ATOM    720  O   LYS P 737      -2.963  -4.206 -26.813  0.00  0.00      PROA  
ATOM    721  N   VAL P 738      -1.549  -5.629 -25.770  0.00  0.00      PROA  
ATOM    722  HN  VAL P 738      -0.647  -6.041 -25.873  0.00  0.00      PROA  
ATOM    723  CA  VAL P 738      -2.201  -5.765 -24.505  0.00  0.00      PROA  
ATOM    724  HA  VAL P 738      -3.153  -6.156 -24.833  0.00  0.00      PROA  
ATOM    725  CB  VAL P 738      -1.631  -6.818 -23.560  0.00  0.00      PROA  
ATOM    726  HB  VAL P 738      -2.232  -6.819 -22.626  0.00  0.00      PROA  
ATOM    727  CG1 VAL P 738      -1.876  -8.222 -24.153  0.00  0.00      PROA  
ATOM    728 HG11 VAL P 738      -2.936  -8.395 -24.436  0.00  0.00      PROA  
ATOM    729 HG12 VAL P 738      -1.459  -9.002 -23.481  0.00  0.00      PROA  
ATOM    730 HG13 VAL P 738      -1.303  -8.174 -25.104  0.00  0.00      PROA  
ATOM    731  CG2 VAL P 738      -0.202  -6.621 -23.213  0.00  0.00      PROA  
ATOM    732 HG21 VAL P 738       0.483  -6.847 -24.059  0.00  0.00      PROA  
ATOM    733 HG22 VAL P 738       0.131  -7.322 -22.418  0.00  0.00      PROA  
ATOM    734 HG23 VAL P 738       0.058  -5.589 -22.893  0.00  0.00      PROA  
ATOM    735  C   VAL P 738      -2.427  -4.536 -23.669  0.00  0.00      PROA  
ATOM    736  O   VAL P 738      -1.636  -3.606 -23.508  0.00  0.00      PROA  
ATOM    737  N   LYS P 739      -3.633  -4.350 -23.160  0.00  0.00      PROA  
ATOM    738  HN  LYS P 739      -4.375  -5.008 -23.259  0.00  0.00      PROA  
ATOM    739  CA  LYS P 739      -3.991  -3.175 -22.342  0.00  0.00      PROA  
ATOM    740  HA  LYS P 739      -3.517  -2.256 -22.655  0.00  0.00      PROA  
ATOM    741  CB  LYS P 739      -5.523  -2.912 -22.496  0.00  0.00      PROA  
ATOM    742  HB1 LYS P 739      -5.729  -1.878 -22.146  0.00  0.00      PROA  
ATOM    743  HB2 LYS P 739      -6.067  -3.623 -21.837  0.00  0.00      PROA  
ATOM    744  CG  LYS P 739      -6.062  -2.996 -23.964  0.00  0.00      PROA  
ATOM    745  HG1 LYS P 739      -7.165  -2.893 -24.043  0.00  0.00      PROA  
ATOM    746  HG2 LYS P 739      -5.950  -4.034 -24.344  0.00  0.00      PROA  
ATOM    747  CD  LYS P 739      -5.374  -1.971 -24.920  0.00  0.00      PROA  
ATOM    748  HD1 LYS P 739      -4.291  -2.202 -25.000  0.00  0.00      PROA  
ATOM    749  HD2 LYS P 739      -5.498  -0.913 -24.604  0.00  0.00      PROA  
ATOM    750  CE  LYS P 739      -5.845  -1.982 -26.387  0.00  0.00      PROA  
ATOM    751  HE1 LYS P 739      -5.217  -1.192 -26.850  0.00  0.00      PROA  
ATOM    752  HE2 LYS P 739      -6.931  -1.769 -26.487  0.00  0.00      PROA  
ATOM    753  NZ  LYS P 739      -5.495  -3.292 -26.955  0.00  0.00      PROA  
ATOM    754  HZ1 LYS P 739      -5.620  -3.399 -27.982  0.00  0.00      PROA  
ATOM    755  HZ2 LYS P 739      -6.091  -4.064 -26.592  0.00  0.00      PROA  
ATOM    756  HZ3 LYS P 739      -4.489  -3.481 -26.774  0.00  0.00      PROA  
ATOM    757  C   LYS P 739      -3.672  -3.524 -20.822  0.00  0.00      PROA  
ATOM    758  O   LYS P 739      -4.370  -4.326 -20.268  0.00  0.00      PROA  
ATOM    759  N   ILE P 740      -2.673  -2.954 -20.187  0.00  0.00      PROA  
ATOM    760  HN  ILE P 740      -2.050  -2.478 -20.803  0.00  0.00      PROA  
ATOM    761  CA  ILE P 740      -2.236  -3.214 -18.799  0.00  0.00      PROA  
ATOM    762  HA  ILE P 740      -2.763  -4.123 -18.546  0.00  0.00      PROA  
ATOM    763  CB  ILE P 740      -0.668  -3.371 -18.708  0.00  0.00      PROA  
ATOM    764  HB  ILE P 740      -0.147  -2.464 -19.082  0.00  0.00      PROA  
ATOM    765  CG2 ILE P 740      -0.236  -3.437 -17.172  0.00  0.00      PROA  
ATOM    766 HG21 ILE P 740       0.850  -3.669 -17.145  0.00  0.00      PROA  
ATOM    767 HG22 ILE P 740      -0.805  -4.220 -16.626  0.00  0.00      PROA  
ATOM    768 HG23 ILE P 740      -0.354  -2.452 -16.673  0.00  0.00      PROA  
ATOM    769  CG1 ILE P 740      -0.258  -4.570 -19.621  0.00  0.00      PROA  
ATOM    770 HG11 ILE P 740      -0.691  -4.439 -20.635  0.00  0.00      PROA  
ATOM    771 HG12 ILE P 740      -0.568  -5.550 -19.199  0.00  0.00      PROA  
ATOM    772  CD  ILE P 740       1.244  -4.544 -19.916  0.00  0.00      PROA  
ATOM    773  HD1 ILE P 740       1.557  -3.493 -20.096  0.00  0.00      PROA  
ATOM    774  HD2 ILE P 740       1.478  -5.214 -20.771  0.00  0.00      PROA  
ATOM    775  HD3 ILE P 740       1.820  -4.909 -19.039  0.00  0.00      PROA  
ATOM    776  C   ILE P 740      -2.723  -2.002 -18.068  0.00  0.00      PROA  
ATOM    777  O   ILE P 740      -2.283  -0.867 -18.417  0.00  0.00      PROA  
ATOM    778  N   PRO P 741      -3.612  -2.108 -17.053  0.00  0.00      PROA  
ATOM    779  CD  PRO P 741      -4.484  -3.263 -16.902  0.00  0.00      PROA  
ATOM    780  HD1 PRO P 741      -3.869  -4.179 -16.774  0.00  0.00      PROA  
ATOM    781  HD2 PRO P 741      -5.124  -3.328 -17.808  0.00  0.00      PROA  
ATOM    782  CA  PRO P 741      -4.067  -0.895 -16.272  0.00  0.00      PROA  
ATOM    783  HA  PRO P 741      -4.303  -0.048 -16.898  0.00  0.00      PROA  
ATOM    784  CB  PRO P 741      -5.330  -1.380 -15.623  0.00  0.00      PROA  
ATOM    785  HB1 PRO P 741      -6.248  -1.168 -16.213  0.00  0.00      PROA  
ATOM    786  HB2 PRO P 741      -5.544  -0.957 -14.617  0.00  0.00      PROA  
ATOM    787  CG  PRO P 741      -5.267  -2.934 -15.635  0.00  0.00      PROA  
ATOM    788  HG1 PRO P 741      -4.606  -3.172 -14.774  0.00  0.00      PROA  
ATOM    789  HG2 PRO P 741      -6.275  -3.383 -15.512  0.00  0.00      PROA  
ATOM    790  C   PRO P 741      -2.999  -0.386 -15.325  0.00  0.00      PROA  
ATOM    791  O   PRO P 741      -2.547  -1.210 -14.511  0.00  0.00      PROA  
ATOM    792  N   VAL P 742      -2.617   0.945 -15.345  0.00  0.00      PROA  
ATOM    793  HN  VAL P 742      -3.132   1.656 -15.817  0.00  0.00      PROA  
ATOM    794  CA  VAL P 742      -1.449   1.376 -14.633  0.00  0.00      PROA  
ATOM    795  HA  VAL P 742      -1.188   0.650 -13.878  0.00  0.00      PROA  
ATOM    796  CB  VAL P 742      -0.285   1.811 -15.544  0.00  0.00      PROA  
ATOM    797  HB  VAL P 742       0.347   2.583 -15.055  0.00  0.00      PROA  
ATOM    798  CG1 VAL P 742       0.733   0.713 -15.866  0.00  0.00      PROA  
ATOM    799 HG11 VAL P 742       1.637   1.201 -16.290  0.00  0.00      PROA  
ATOM    800 HG12 VAL P 742       0.219  -0.048 -16.492  0.00  0.00      PROA  
ATOM    801 HG13 VAL P 742       1.145   0.143 -15.006  0.00  0.00      PROA  
ATOM    802  CG2 VAL P 742      -0.883   2.533 -16.714  0.00  0.00      PROA  
ATOM    803 HG21 VAL P 742      -1.404   1.933 -17.490  0.00  0.00      PROA  
ATOM    804 HG22 VAL P 742      -0.115   3.145 -17.234  0.00  0.00      PROA  
ATOM    805 HG23 VAL P 742      -1.465   3.385 -16.303  0.00  0.00      PROA  
ATOM    806  C   VAL P 742      -1.857   2.685 -13.883  0.00  0.00      PROA  
ATOM    807  O   VAL P 742      -2.843   3.357 -14.109  0.00  0.00      PROA  
ATOM    808  N   ALA P 743      -1.003   3.000 -12.907  0.00  0.00      PROA  
ATOM    809  HN  ALA P 743      -0.319   2.343 -12.600  0.00  0.00      PROA  
ATOM    810  CA  ALA P 743      -0.957   4.196 -12.175  0.00  0.00      PROA  
ATOM    811  HA  ALA P 743      -1.675   4.862 -12.631  0.00  0.00      PROA  
ATOM    812  CB  ALA P 743      -1.428   4.064 -10.716  0.00  0.00      PROA  
ATOM    813  HB1 ALA P 743      -2.310   3.389 -10.715  0.00  0.00      PROA  
ATOM    814  HB2 ALA P 743      -1.708   5.034 -10.253  0.00  0.00      PROA  
ATOM    815  HB3 ALA P 743      -0.670   3.578 -10.065  0.00  0.00      PROA  
ATOM    816  C   ALA P 743       0.444   4.800 -12.345  0.00  0.00      PROA  
ATOM    817  O   ALA P 743       1.474   4.139 -12.215  0.00  0.00      PROA  
ATOM    818  N   ILE P 744       0.476   6.123 -12.721  0.00  0.00      PROA  
ATOM    819  HN  ILE P 744      -0.375   6.638 -12.653  0.00  0.00      PROA  
ATOM    820  CA  ILE P 744       1.688   6.860 -13.166  0.00  0.00      PROA  
ATOM    821  HA  ILE P 744       2.588   6.270 -13.249  0.00  0.00      PROA  
ATOM    822  CB  ILE P 744       1.631   7.709 -14.378  0.00  0.00      PROA  
ATOM    823  HB  ILE P 744       0.906   8.546 -14.285  0.00  0.00      PROA  
ATOM    824  CG2 ILE P 744       2.945   8.451 -14.601  0.00  0.00      PROA  
ATOM    825 HG21 ILE P 744       3.228   9.313 -13.960  0.00  0.00      PROA  
ATOM    826 HG22 ILE P 744       2.809   8.818 -15.641  0.00  0.00      PROA  
ATOM    827 HG23 ILE P 744       3.731   7.667 -14.626  0.00  0.00      PROA  
ATOM    828  CG1 ILE P 744       1.389   6.849 -15.669  0.00  0.00      PROA  
ATOM    829 HG11 ILE P 744       2.200   6.092 -15.742  0.00  0.00      PROA  
ATOM    830 HG12 ILE P 744       1.466   7.658 -16.425  0.00  0.00      PROA  
ATOM    831  CD  ILE P 744       0.080   6.184 -15.923  0.00  0.00      PROA  
ATOM    832  HD1 ILE P 744      -0.746   6.875 -15.650  0.00  0.00      PROA  
ATOM    833  HD2 ILE P 744       0.012   5.222 -15.371  0.00  0.00      PROA  
ATOM    834  HD3 ILE P 744       0.082   5.902 -16.998  0.00  0.00      PROA  
ATOM    835  C   ILE P 744       1.939   7.779 -11.950  0.00  0.00      PROA  
ATOM    836  O   ILE P 744       1.145   8.612 -11.654  0.00  0.00      PROA  
ATOM    837  N   LYS P 745       3.048   7.575 -11.221  0.00  0.00      PROA  
ATOM    838  HN  LYS P 745       3.698   6.968 -11.671  0.00  0.00      PROA  
ATOM    839  CA  LYS P 745       3.394   8.419 -10.034  0.00  0.00      PROA  
ATOM    840  HA  LYS P 745       2.489   8.864  -9.648  0.00  0.00      PROA  
ATOM    841  CB  LYS P 745       3.998   7.513  -8.837  0.00  0.00      PROA  
ATOM    842  HB1 LYS P 745       4.604   6.674  -9.242  0.00  0.00      PROA  
ATOM    843  HB2 LYS P 745       3.216   6.884  -8.362  0.00  0.00      PROA  
ATOM    844  CG  LYS P 745       4.646   8.297  -7.706  0.00  0.00      PROA  
ATOM    845  HG1 LYS P 745       3.949   9.077  -7.333  0.00  0.00      PROA  
ATOM    846  HG2 LYS P 745       5.521   8.925  -7.977  0.00  0.00      PROA  
ATOM    847  CD  LYS P 745       5.071   7.427  -6.557  0.00  0.00      PROA  
ATOM    848  HD1 LYS P 745       5.644   6.561  -6.953  0.00  0.00      PROA  
ATOM    849  HD2 LYS P 745       4.156   7.081  -6.030  0.00  0.00      PROA  
ATOM    850  CE  LYS P 745       5.843   8.224  -5.522  0.00  0.00      PROA  
ATOM    851  HE1 LYS P 745       5.461   9.257  -5.376  0.00  0.00      PROA  
ATOM    852  HE2 LYS P 745       6.895   8.370  -5.848  0.00  0.00      PROA  
ATOM    853  NZ  LYS P 745       5.975   7.649  -4.201  0.00  0.00      PROA  
ATOM    854  HZ1 LYS P 745       5.092   7.237  -3.838  0.00  0.00      PROA  
ATOM    855  HZ2 LYS P 745       6.412   8.301  -3.519  0.00  0.00      PROA  
ATOM    856  HZ3 LYS P 745       6.705   6.914  -4.287  0.00  0.00      PROA  
ATOM    857  C   LYS P 745       4.416   9.435 -10.369  0.00  0.00      PROA  
ATOM    858  O   LYS P 745       5.535   9.078 -10.676  0.00  0.00      PROA  
ATOM    859  N   GLU P 746       3.984  10.726 -10.362  0.00  0.00      PROA  
ATOM    860  HN  GLU P 746       3.032  10.982 -10.210  0.00  0.00      PROA  
ATOM    861  CA  GLU P 746       4.910  11.794 -10.885  0.00  0.00      PROA  
ATOM    862  HA  GLU P 746       5.793  11.379 -11.347  0.00  0.00      PROA  
ATOM    863  CB  GLU P 746       4.267  12.716 -11.977  0.00  0.00      PROA  
ATOM    864  HB1 GLU P 746       3.658  12.061 -12.636  0.00  0.00      PROA  
ATOM    865  HB2 GLU P 746       5.112  13.136 -12.563  0.00  0.00      PROA  
ATOM    866  CG  GLU P 746       3.410  13.925 -11.680  0.00  0.00      PROA  
ATOM    867  HG1 GLU P 746       3.889  14.489 -10.851  0.00  0.00      PROA  
ATOM    868  HG2 GLU P 746       2.464  13.526 -11.256  0.00  0.00      PROA  
ATOM    869  CD  GLU P 746       3.161  14.839 -12.907  0.00  0.00      PROA  
ATOM    870  OE1 GLU P 746       2.711  14.376 -13.969  0.00  0.00      PROA  
ATOM    871  OE2 GLU P 746       3.421  15.998 -12.689  0.00  0.00      PROA  
ATOM    872  C   GLU P 746       5.186  12.645  -9.656  0.00  0.00      PROA  
ATOM    873  O   GLU P 746       4.419  12.858  -8.759  0.00  0.00      PROA  
ATOM    874  N   LEU P 747       6.411  13.180  -9.576  0.00  0.00      PROA  
ATOM    875  HN  LEU P 747       7.176  12.964 -10.178  0.00  0.00      PROA  
ATOM    876  CA  LEU P 747       6.835  14.085  -8.568  0.00  0.00      PROA  
ATOM    877  HA  LEU P 747       6.128  14.119  -7.751  0.00  0.00      PROA  
ATOM    878  CB  LEU P 747       8.199  13.787  -7.906  0.00  0.00      PROA  
ATOM    879  HB1 LEU P 747       8.514  14.594  -7.211  0.00  0.00      PROA  
ATOM    880  HB2 LEU P 747       8.992  13.595  -8.661  0.00  0.00      PROA  
ATOM    881  CG  LEU P 747       8.269  12.542  -6.905  0.00  0.00      PROA  
ATOM    882  HG  LEU P 747       9.311  12.431  -6.535  0.00  0.00      PROA  
ATOM    883  CD1 LEU P 747       7.389  12.882  -5.797  0.00  0.00      PROA  
ATOM    884 HD11 LEU P 747       6.316  12.891  -6.087  0.00  0.00      PROA  
ATOM    885 HD12 LEU P 747       7.629  13.896  -5.410  0.00  0.00      PROA  
ATOM    886 HD13 LEU P 747       7.558  12.223  -4.918  0.00  0.00      PROA  
ATOM    887  CD2 LEU P 747       8.034  11.136  -7.464  0.00  0.00      PROA  
ATOM    888 HD21 LEU P 747       8.488  11.034  -8.473  0.00  0.00      PROA  
ATOM    889 HD22 LEU P 747       6.947  10.989  -7.637  0.00  0.00      PROA  
ATOM    890 HD23 LEU P 747       8.487  10.367  -6.803  0.00  0.00      PROA  
ATOM    891  C   LEU P 747       6.986  15.466  -9.185  0.00  0.00      PROA  
ATOM    892  O   LEU P 747       7.121  15.501 -10.363  0.00  0.00      PROA  
ATOM    893  N   ARG P 748       6.924  16.559  -8.384  0.00  0.00      PROA  
ATOM    894  HN  ARG P 748       6.719  16.490  -7.411  0.00  0.00      PROA  
ATOM    895  CA  ARG P 748       7.220  17.865  -8.840  0.00  0.00      PROA  
ATOM    896  HA  ARG P 748       6.740  18.093  -9.780  0.00  0.00      PROA  
ATOM    897  CB  ARG P 748       6.648  18.860  -7.734  0.00  0.00      PROA  
ATOM    898  HB1 ARG P 748       6.945  19.903  -7.975  0.00  0.00      PROA  
ATOM    899  HB2 ARG P 748       7.117  18.641  -6.751  0.00  0.00      PROA  
ATOM    900  CG  ARG P 748       5.108  18.761  -7.661  0.00  0.00      PROA  
ATOM    901  HG1 ARG P 748       4.795  17.771  -7.267  0.00  0.00      PROA  
ATOM    902  HG2 ARG P 748       4.609  18.929  -8.639  0.00  0.00      PROA  
ATOM    903  CD  ARG P 748       4.563  19.955  -6.746  0.00  0.00      PROA  
ATOM    904  HD1 ARG P 748       5.083  20.923  -6.906  0.00  0.00      PROA  
ATOM    905  HD2 ARG P 748       4.782  19.637  -5.705  0.00  0.00      PROA  
ATOM    906  NE  ARG P 748       3.097  20.074  -6.976  0.00  0.00      PROA  
ATOM    907  HE  ARG P 748       2.528  19.712  -6.238  0.00  0.00      PROA  
ATOM    908  CZ  ARG P 748       2.485  20.764  -7.961  0.00  0.00      PROA  
ATOM    909  NH1 ARG P 748       3.180  21.241  -9.044  0.00  0.00      PROA  
ATOM    910 HH11 ARG P 748       4.068  20.866  -9.313  0.00  0.00      PROA  
ATOM    911 HH12 ARG P 748       2.619  21.908  -9.535  0.00  0.00      PROA  
ATOM    912  NH2 ARG P 748       1.200  20.984  -8.041  0.00  0.00      PROA  
ATOM    913 HH21 ARG P 748       0.769  21.655  -8.644  0.00  0.00      PROA  
ATOM    914 HH22 ARG P 748       0.582  20.777  -7.283  0.00  0.00      PROA  
ATOM    915  C   ARG P 748       8.679  18.234  -9.149  0.00  0.00      PROA  
ATOM    916  O   ARG P 748       9.561  17.428  -9.010  0.00  0.00      PROA  
ATOM    917  N   GLU P 749       8.918  19.461  -9.643  0.00  0.00      PROA  
ATOM    918  HN  GLU P 749       8.213  20.163  -9.587  0.00  0.00      PROA  
ATOM    919  CA  GLU P 749      10.281  19.949  -9.914  0.00  0.00      PROA  
ATOM    920  HA  GLU P 749      10.754  19.176 -10.502  0.00  0.00      PROA  
ATOM    921  CB  GLU P 749      10.341  21.271 -10.769  0.00  0.00      PROA  
ATOM    922  HB1 GLU P 749       9.718  22.074 -10.321  0.00  0.00      PROA  
ATOM    923  HB2 GLU P 749      10.008  21.116 -11.817  0.00  0.00      PROA  
ATOM    924  CG  GLU P 749      11.784  21.807 -10.789  0.00  0.00      PROA  
ATOM    925  HG1 GLU P 749      12.455  20.991 -11.135  0.00  0.00      PROA  
ATOM    926  HG2 GLU P 749      12.151  22.148  -9.797  0.00  0.00      PROA  
ATOM    927  CD  GLU P 749      11.729  23.019 -11.720  0.00  0.00      PROA  
ATOM    928  OE1 GLU P 749      10.902  23.932 -11.430  0.00  0.00      PROA  
ATOM    929  OE2 GLU P 749      12.479  23.076 -12.681  0.00  0.00      PROA  
ATOM    930  C   GLU P 749      11.119  20.162  -8.632  0.00  0.00      PROA  
ATOM    931  O   GLU P 749      10.690  20.774  -7.692  0.00  0.00      PROA  
ATOM    932  N   ALA P 750      12.314  19.564  -8.522  0.00  0.00      PROA  
ATOM    933  HN  ALA P 750      12.758  19.032  -9.239  0.00  0.00      PROA  
ATOM    934  CA  ALA P 750      12.994  19.370  -7.294  0.00  0.00      PROA  
ATOM    935  HA  ALA P 750      12.389  19.842  -6.535  0.00  0.00      PROA  
ATOM    936  CB  ALA P 750      13.084  17.891  -6.938  0.00  0.00      PROA  
ATOM    937  HB1 ALA P 750      13.703  17.289  -7.636  0.00  0.00      PROA  
ATOM    938  HB2 ALA P 750      12.033  17.533  -6.984  0.00  0.00      PROA  
ATOM    939  HB3 ALA P 750      13.472  17.656  -5.924  0.00  0.00      PROA  
ATOM    940  C   ALA P 750      14.408  19.985  -7.462  0.00  0.00      PROA  
ATOM    941  O   ALA P 750      15.151  19.683  -8.422  0.00  0.00      PROA  
ATOM    942  N   THR P 751      14.779  20.901  -6.585  0.00  0.00      PROA  
ATOM    943  HN  THR P 751      14.211  21.356  -5.903  0.00  0.00      PROA  
ATOM    944  CA  THR P 751      16.162  21.402  -6.512  0.00  0.00      PROA  
ATOM    945  HA  THR P 751      16.623  21.384  -7.489  0.00  0.00      PROA  
ATOM    946  CB  THR P 751      16.063  22.951  -6.083  0.00  0.00      PROA  
ATOM    947  HB  THR P 751      17.066  23.349  -5.819  0.00  0.00      PROA  
ATOM    948  OG1 THR P 751      15.253  23.147  -4.942  0.00  0.00      PROA  
ATOM    949  HG1 THR P 751      15.104  24.095  -4.912  0.00  0.00      PROA  
ATOM    950  CG2 THR P 751      15.418  23.700  -7.196  0.00  0.00      PROA  
ATOM    951 HG21 THR P 751      14.458  23.295  -7.580  0.00  0.00      PROA  
ATOM    952 HG22 THR P 751      16.118  23.681  -8.058  0.00  0.00      PROA  
ATOM    953 HG23 THR P 751      15.326  24.795  -7.029  0.00  0.00      PROA  
ATOM    954  C   THR P 751      16.941  20.684  -5.493  0.00  0.00      PROA  
ATOM    955  O   THR P 751      18.103  20.877  -5.376  0.00  0.00      PROA  
ATOM    956  N   SER P 752      16.251  19.857  -4.697  0.00  0.00      PROA  
ATOM    957  HN  SER P 752      15.266  20.015  -4.703  0.00  0.00      PROA  
ATOM    958  CA  SER P 752      16.844  19.017  -3.633  0.00  0.00      PROA  
ATOM    959  HA  SER P 752      17.534  19.622  -3.065  0.00  0.00      PROA  
ATOM    960  CB  SER P 752      15.799  18.613  -2.540  0.00  0.00      PROA  
ATOM    961  HB1 SER P 752      14.859  18.269  -3.022  0.00  0.00      PROA  
ATOM    962  HB2 SER P 752      15.592  19.589  -2.051  0.00  0.00      PROA  
ATOM    963  OG  SER P 752      16.308  17.545  -1.636  0.00  0.00      PROA  
ATOM    964  HG1 SER P 752      16.870  17.878  -0.933  0.00  0.00      PROA  
ATOM    965  C   SER P 752      17.529  17.784  -4.196  0.00  0.00      PROA  
ATOM    966  O   SER P 752      16.989  17.229  -5.184  0.00  0.00      PROA  
ATOM    967  N   PRO P 753      18.633  17.413  -3.612  0.00  0.00      PROA  
ATOM    968  CD  PRO P 753      19.657  18.311  -2.996  0.00  0.00      PROA  
ATOM    969  HD1 PRO P 753      19.445  18.453  -1.915  0.00  0.00      PROA  
ATOM    970  HD2 PRO P 753      19.751  19.330  -3.426  0.00  0.00      PROA  
ATOM    971  CA  PRO P 753      19.175  16.051  -3.762  0.00  0.00      PROA  
ATOM    972  HA  PRO P 753      19.151  15.821  -4.817  0.00  0.00      PROA  
ATOM    973  CB  PRO P 753      20.701  16.086  -3.282  0.00  0.00      PROA  
ATOM    974  HB1 PRO P 753      21.394  15.579  -3.988  0.00  0.00      PROA  
ATOM    975  HB2 PRO P 753      20.865  15.765  -2.232  0.00  0.00      PROA  
ATOM    976  CG  PRO P 753      20.973  17.610  -3.291  0.00  0.00      PROA  
ATOM    977  HG1 PRO P 753      21.713  18.034  -2.579  0.00  0.00      PROA  
ATOM    978  HG2 PRO P 753      21.221  18.012  -4.296  0.00  0.00      PROA  
ATOM    979  C   PRO P 753      18.398  15.011  -3.032  0.00  0.00      PROA  
ATOM    980  O   PRO P 753      17.937  14.087  -3.658  0.00  0.00      PROA  
ATOM    981  N   LYS P 754      18.109  15.216  -1.729  0.00  0.00      PROA  
ATOM    982  HN  LYS P 754      18.370  16.057  -1.263  0.00  0.00      PROA  
ATOM    983  CA  LYS P 754      17.374  14.235  -0.936  0.00  0.00      PROA  
ATOM    984  HA  LYS P 754      18.006  13.360  -0.908  0.00  0.00      PROA  
ATOM    985  CB  LYS P 754      17.069  14.753   0.427  0.00  0.00      PROA  
ATOM    986  HB1 LYS P 754      16.389  14.000   0.880  0.00  0.00      PROA  
ATOM    987  HB2 LYS P 754      16.514  15.711   0.520  0.00  0.00      PROA  
ATOM    988  CG  LYS P 754      18.324  14.768   1.345  0.00  0.00      PROA  
ATOM    989  HG1 LYS P 754      18.097  15.265   2.313  0.00  0.00      PROA  
ATOM    990  HG2 LYS P 754      19.090  15.460   0.935  0.00  0.00      PROA  
ATOM    991  CD  LYS P 754      18.918  13.378   1.590  0.00  0.00      PROA  
ATOM    992  HD1 LYS P 754      19.571  13.192   0.710  0.00  0.00      PROA  
ATOM    993  HD2 LYS P 754      18.106  12.631   1.721  0.00  0.00      PROA  
ATOM    994  CE  LYS P 754      19.915  13.319   2.661  0.00  0.00      PROA  
ATOM    995  HE1 LYS P 754      20.716  14.086   2.607  0.00  0.00      PROA  
ATOM    996  HE2 LYS P 754      20.341  12.295   2.725  0.00  0.00      PROA  
ATOM    997  NZ  LYS P 754      19.200  13.525   3.917  0.00  0.00      PROA  
ATOM    998  HZ1 LYS P 754      19.096  14.541   4.114  0.00  0.00      PROA  
ATOM    999  HZ2 LYS P 754      19.711  13.030   4.676  0.00  0.00      PROA  
ATOM   1000  HZ3 LYS P 754      18.231  13.159   3.829  0.00  0.00      PROA  
ATOM   1001  C   LYS P 754      16.062  13.837  -1.551  0.00  0.00      PROA  
ATOM   1002  O   LYS P 754      15.733  12.652  -1.724  0.00  0.00      PROA  
ATOM   1003  N   ALA P 755      15.272  14.796  -1.929  0.00  0.00      PROA  
ATOM   1004  HN  ALA P 755      15.589  15.731  -1.790  0.00  0.00      PROA  
ATOM   1005  CA  ALA P 755      13.916  14.557  -2.518  0.00  0.00      PROA  
ATOM   1006  HA  ALA P 755      13.416  14.151  -1.651  0.00  0.00      PROA  
ATOM   1007  CB  ALA P 755      13.270  15.935  -2.764  0.00  0.00      PROA  
ATOM   1008  HB1 ALA P 755      13.674  16.401  -3.688  0.00  0.00      PROA  
ATOM   1009  HB2 ALA P 755      13.508  16.630  -1.931  0.00  0.00      PROA  
ATOM   1010  HB3 ALA P 755      12.185  15.697  -2.788  0.00  0.00      PROA  
ATOM   1011  C   ALA P 755      13.892  13.651  -3.739  0.00  0.00      PROA  
ATOM   1012  O   ALA P 755      13.089  12.782  -3.884  0.00  0.00      PROA  
ATOM   1013  N   ASN P 756      14.845  13.886  -4.614  0.00  0.00      PROA  
ATOM   1014  HN  ASN P 756      15.519  14.506  -4.221  0.00  0.00      PROA  
ATOM   1015  CA  ASN P 756      15.112  13.043  -5.814  0.00  0.00      PROA  
ATOM   1016  HA  ASN P 756      14.116  12.958  -6.223  0.00  0.00      PROA  
ATOM   1017  CB  ASN P 756      16.056  13.953  -6.687  0.00  0.00      PROA  
ATOM   1018  HB1 ASN P 756      16.915  14.241  -6.043  0.00  0.00      PROA  
ATOM   1019  HB2 ASN P 756      15.565  14.942  -6.805  0.00  0.00      PROA  
ATOM   1020  CG  ASN P 756      16.647  13.413  -8.051  0.00  0.00      PROA  
ATOM   1021  OD1 ASN P 756      16.527  12.267  -8.431  0.00  0.00      PROA  
ATOM   1022  ND2 ASN P 756      17.353  14.340  -8.762  0.00  0.00      PROA  
ATOM   1023 HD21 ASN P 756      17.503  14.084  -9.717  0.00  0.00      PROA  
ATOM   1024 HD22 ASN P 756      17.326  15.282  -8.429  0.00  0.00      PROA  
ATOM   1025  C   ASN P 756      15.579  11.649  -5.472  0.00  0.00      PROA  
ATOM   1026  O   ASN P 756      14.988  10.761  -6.062  0.00  0.00      PROA  
ATOM   1027  N   LYS P 757      16.552  11.519  -4.530  0.00  0.00      PROA  
ATOM   1028  HN  LYS P 757      16.892  12.335  -4.069  0.00  0.00      PROA  
ATOM   1029  CA  LYS P 757      17.066  10.326  -4.089  0.00  0.00      PROA  
ATOM   1030  HA  LYS P 757      17.525   9.804  -4.915  0.00  0.00      PROA  
ATOM   1031  CB  LYS P 757      18.188  10.631  -3.087  0.00  0.00      PROA  
ATOM   1032  HB1 LYS P 757      17.920  11.330  -2.266  0.00  0.00      PROA  
ATOM   1033  HB2 LYS P 757      18.910  11.281  -3.625  0.00  0.00      PROA  
ATOM   1034  CG  LYS P 757      18.857   9.457  -2.381  0.00  0.00      PROA  
ATOM   1035  HG1 LYS P 757      18.250   8.882  -1.649  0.00  0.00      PROA  
ATOM   1036  HG2 LYS P 757      19.656   9.951  -1.787  0.00  0.00      PROA  
ATOM   1037  CD  LYS P 757      19.542   8.490  -3.355  0.00  0.00      PROA  
ATOM   1038  HD1 LYS P 757      20.094   9.172  -4.038  0.00  0.00      PROA  
ATOM   1039  HD2 LYS P 757      18.767   7.929  -3.919  0.00  0.00      PROA  
ATOM   1040  CE  LYS P 757      20.627   7.564  -2.801  0.00  0.00      PROA  
ATOM   1041  HE1 LYS P 757      21.453   8.098  -2.283  0.00  0.00      PROA  
ATOM   1042  HE2 LYS P 757      21.201   7.048  -3.601  0.00  0.00      PROA  
ATOM   1043  NZ  LYS P 757      20.078   6.584  -1.847  0.00  0.00      PROA  
ATOM   1044  HZ1 LYS P 757      19.304   6.022  -2.254  0.00  0.00      PROA  
ATOM   1045  HZ2 LYS P 757      19.792   6.951  -0.917  0.00  0.00      PROA  
ATOM   1046  HZ3 LYS P 757      20.827   5.884  -1.675  0.00  0.00      PROA  
ATOM   1047  C   LYS P 757      16.076   9.333  -3.468  0.00  0.00      PROA  
ATOM   1048  O   LYS P 757      16.158   8.110  -3.646  0.00  0.00      PROA  
ATOM   1049  N   GLU P 758      14.933   9.875  -2.953  0.00  0.00      PROA  
ATOM   1050  HN  GLU P 758      14.728  10.841  -2.816  0.00  0.00      PROA  
ATOM   1051  CA  GLU P 758      13.750   9.095  -2.621  0.00  0.00      PROA  
ATOM   1052  HA  GLU P 758      13.977   8.316  -1.909  0.00  0.00      PROA  
ATOM   1053  CB  GLU P 758      12.615   9.952  -2.034  0.00  0.00      PROA  
ATOM   1054  HB1 GLU P 758      11.680   9.381  -1.849  0.00  0.00      PROA  
ATOM   1055  HB2 GLU P 758      12.340  10.712  -2.796  0.00  0.00      PROA  
ATOM   1056  CG  GLU P 758      13.033  10.598  -0.716  0.00  0.00      PROA  
ATOM   1057  HG1 GLU P 758      14.034  11.066  -0.840  0.00  0.00      PROA  
ATOM   1058  HG2 GLU P 758      13.162   9.821   0.067  0.00  0.00      PROA  
ATOM   1059  CD  GLU P 758      11.937  11.570  -0.226  0.00  0.00      PROA  
ATOM   1060  OE1 GLU P 758      12.376  12.683   0.261  0.00  0.00      PROA  
ATOM   1061  OE2 GLU P 758      10.781  11.254  -0.154  0.00  0.00      PROA  
ATOM   1062  C   GLU P 758      13.099   8.388  -3.816  0.00  0.00      PROA  
ATOM   1063  O   GLU P 758      12.531   7.263  -3.621  0.00  0.00      PROA  
ATOM   1064  N   ILE P 759      13.130   8.895  -5.017  0.00  0.00      PROA  
ATOM   1065  HN  ILE P 759      13.537   9.799  -5.131  0.00  0.00      PROA  
ATOM   1066  CA  ILE P 759      12.622   8.262  -6.204  0.00  0.00      PROA  
ATOM   1067  HA  ILE P 759      11.637   7.837  -6.080  0.00  0.00      PROA  
ATOM   1068  CB  ILE P 759      12.433   9.360  -7.379  0.00  0.00      PROA  
ATOM   1069  HB  ILE P 759      13.445   9.817  -7.431  0.00  0.00      PROA  
ATOM   1070  CG2 ILE P 759      11.961   8.707  -8.706  0.00  0.00      PROA  
ATOM   1071 HG21 ILE P 759      10.898   8.385  -8.698  0.00  0.00      PROA  
ATOM   1072 HG22 ILE P 759      12.677   7.905  -8.985  0.00  0.00      PROA  
ATOM   1073 HG23 ILE P 759      12.079   9.418  -9.551  0.00  0.00      PROA  
ATOM   1074  CG1 ILE P 759      11.578  10.477  -6.837  0.00  0.00      PROA  
ATOM   1075 HG11 ILE P 759      12.023  10.998  -5.963  0.00  0.00      PROA  
ATOM   1076 HG12 ILE P 759      10.639  10.023  -6.454  0.00  0.00      PROA  
ATOM   1077  CD  ILE P 759      11.453  11.541  -7.982  0.00  0.00      PROA  
ATOM   1078  HD1 ILE P 759      10.800  12.372  -7.639  0.00  0.00      PROA  
ATOM   1079  HD2 ILE P 759      11.024  11.141  -8.925  0.00  0.00      PROA  
ATOM   1080  HD3 ILE P 759      12.441  12.009  -8.180  0.00  0.00      PROA  
ATOM   1081  C   ILE P 759      13.514   7.139  -6.645  0.00  0.00      PROA  
ATOM   1082  O   ILE P 759      13.153   5.957  -6.841  0.00  0.00      PROA  
ATOM   1083  N   LEU P 760      14.807   7.398  -6.749  0.00  0.00      PROA  
ATOM   1084  HN  LEU P 760      15.122   8.332  -6.601  0.00  0.00      PROA  
ATOM   1085  CA  LEU P 760      15.777   6.389  -6.969  0.00  0.00      PROA  
ATOM   1086  HA  LEU P 760      15.597   5.943  -7.936  0.00  0.00      PROA  
ATOM   1087  CB  LEU P 760      17.267   6.962  -6.916  0.00  0.00      PROA  
ATOM   1088  HB1 LEU P 760      17.938   6.108  -6.679  0.00  0.00      PROA  
ATOM   1089  HB2 LEU P 760      17.488   7.578  -6.019  0.00  0.00      PROA  
ATOM   1090  CG  LEU P 760      17.702   7.687  -8.198  0.00  0.00      PROA  
ATOM   1091  HG  LEU P 760      17.327   7.090  -9.057  0.00  0.00      PROA  
ATOM   1092  CD1 LEU P 760      17.038   9.061  -8.385  0.00  0.00      PROA  
ATOM   1093 HD11 LEU P 760      17.477   9.591  -9.258  0.00  0.00      PROA  
ATOM   1094 HD12 LEU P 760      17.254   9.683  -7.490  0.00  0.00      PROA  
ATOM   1095 HD13 LEU P 760      15.931   8.984  -8.424  0.00  0.00      PROA  
ATOM   1096  CD2 LEU P 760      19.201   7.814  -8.270  0.00  0.00      PROA  
ATOM   1097 HD21 LEU P 760      19.653   6.823  -8.055  0.00  0.00      PROA  
ATOM   1098 HD22 LEU P 760      19.558   8.562  -7.530  0.00  0.00      PROA  
ATOM   1099 HD23 LEU P 760      19.497   8.200  -9.269  0.00  0.00      PROA  
ATOM   1100  C   LEU P 760      15.737   5.242  -5.935  0.00  0.00      PROA  
ATOM   1101  O   LEU P 760      15.777   4.016  -6.212  0.00  0.00      PROA  
ATOM   1102  N   ASP P 761      15.599   5.603  -4.610  0.00  0.00      PROA  
ATOM   1103  HN  ASP P 761      15.685   6.534  -4.263  0.00  0.00      PROA  
ATOM   1104  CA  ASP P 761      15.525   4.550  -3.575  0.00  0.00      PROA  
ATOM   1105  HA  ASP P 761      16.367   3.944  -3.874  0.00  0.00      PROA  
ATOM   1106  CB  ASP P 761      15.630   5.156  -2.156  0.00  0.00      PROA  
ATOM   1107  HB1 ASP P 761      15.475   4.311  -1.452  0.00  0.00      PROA  
ATOM   1108  HB2 ASP P 761      14.952   5.998  -1.900  0.00  0.00      PROA  
ATOM   1109  CG  ASP P 761      17.064   5.605  -1.949  0.00  0.00      PROA  
ATOM   1110  OD1 ASP P 761      17.959   5.156  -2.755  0.00  0.00      PROA  
ATOM   1111  OD2 ASP P 761      17.386   6.286  -0.963  0.00  0.00      PROA  
ATOM   1112  C   ASP P 761      14.309   3.623  -3.670  0.00  0.00      PROA  
ATOM   1113  O   ASP P 761      14.388   2.384  -3.468  0.00  0.00      PROA  
ATOM   1114  N   GLU P 762      13.168   4.206  -3.912  0.00  0.00      PROA  
ATOM   1115  HN  GLU P 762      13.028   5.190  -3.996  0.00  0.00      PROA  
ATOM   1116  CA  GLU P 762      11.882   3.465  -4.070  0.00  0.00      PROA  
ATOM   1117  HA  GLU P 762      11.673   2.975  -3.131  0.00  0.00      PROA  
ATOM   1118  CB  GLU P 762      10.728   4.458  -4.233  0.00  0.00      PROA  
ATOM   1119  HB1 GLU P 762      10.885   5.130  -5.103  0.00  0.00      PROA  
ATOM   1120  HB2 GLU P 762      10.757   5.228  -3.432  0.00  0.00      PROA  
ATOM   1121  CG  GLU P 762       9.233   3.973  -4.365  0.00  0.00      PROA  
ATOM   1122  HG1 GLU P 762       9.152   3.047  -3.756  0.00  0.00      PROA  
ATOM   1123  HG2 GLU P 762       9.020   3.692  -5.418  0.00  0.00      PROA  
ATOM   1124  CD  GLU P 762       8.232   4.957  -3.789  0.00  0.00      PROA  
ATOM   1125  OE1 GLU P 762       7.566   4.620  -2.726  0.00  0.00      PROA  
ATOM   1126  OE2 GLU P 762       8.147   6.130  -4.314  0.00  0.00      PROA  
ATOM   1127  C   GLU P 762      11.867   2.515  -5.233  0.00  0.00      PROA  
ATOM   1128  O   GLU P 762      11.471   1.364  -5.044  0.00  0.00      PROA  
ATOM   1129  N   ALA P 763      12.305   2.987  -6.427  0.00  0.00      PROA  
ATOM   1130  HN  ALA P 763      12.599   3.930  -6.566  0.00  0.00      PROA  
ATOM   1131  CA  ALA P 763      12.560   2.138  -7.540  0.00  0.00      PROA  
ATOM   1132  HA  ALA P 763      11.731   1.467  -7.712  0.00  0.00      PROA  
ATOM   1133  CB  ALA P 763      13.001   2.998  -8.676  0.00  0.00      PROA  
ATOM   1134  HB1 ALA P 763      12.293   3.826  -8.894  0.00  0.00      PROA  
ATOM   1135  HB2 ALA P 763      12.982   2.249  -9.496  0.00  0.00      PROA  
ATOM   1136  HB3 ALA P 763      13.972   3.519  -8.535  0.00  0.00      PROA  
ATOM   1137  C   ALA P 763      13.654   1.149  -7.296  0.00  0.00      PROA  
ATOM   1138  O   ALA P 763      13.436  -0.067  -7.665  0.00  0.00      PROA  
ATOM   1139  N   TYR P 764      14.727   1.383  -6.518  0.00  0.00      PROA  
ATOM   1140  HN  TYR P 764      14.938   2.312  -6.223  0.00  0.00      PROA  
ATOM   1141  CA  TYR P 764      15.724   0.416  -6.154  0.00  0.00      PROA  
ATOM   1142  HA  TYR P 764      16.136   0.140  -7.114  0.00  0.00      PROA  
ATOM   1143  CB  TYR P 764      16.918   1.111  -5.388  0.00  0.00      PROA  
ATOM   1144  HB1 TYR P 764      16.541   1.453  -4.400  0.00  0.00      PROA  
ATOM   1145  HB2 TYR P 764      17.284   2.047  -5.860  0.00  0.00      PROA  
ATOM   1146  CG  TYR P 764      18.076   0.240  -5.119  0.00  0.00      PROA  
ATOM   1147  CD1 TYR P 764      18.061  -0.539  -3.924  0.00  0.00      PROA  
ATOM   1148  HD1 TYR P 764      17.252  -0.533  -3.209  0.00  0.00      PROA  
ATOM   1149  CE1 TYR P 764      19.089  -1.465  -3.718  0.00  0.00      PROA  
ATOM   1150  HE1 TYR P 764      19.094  -2.260  -2.987  0.00  0.00      PROA  
ATOM   1151  CZ  TYR P 764      20.188  -1.516  -4.591  0.00  0.00      PROA  
ATOM   1152  OH  TYR P 764      21.111  -2.559  -4.375  0.00  0.00      PROA  
ATOM   1153  HH  TYR P 764      20.708  -3.132  -3.719  0.00  0.00      PROA  
ATOM   1154  CD2 TYR P 764      19.247   0.297  -5.945  0.00  0.00      PROA  
ATOM   1155  HD2 TYR P 764      19.144   0.980  -6.775  0.00  0.00      PROA  
ATOM   1156  CE2 TYR P 764      20.296  -0.592  -5.675  0.00  0.00      PROA  
ATOM   1157  HE2 TYR P 764      21.097  -0.788  -6.372  0.00  0.00      PROA  
ATOM   1158  C   TYR P 764      15.145  -0.766  -5.426  0.00  0.00      PROA  
ATOM   1159  O   TYR P 764      15.232  -1.900  -5.861  0.00  0.00      PROA  
ATOM   1160  N   VAL P 765      14.313  -0.508  -4.375  0.00  0.00      PROA  
ATOM   1161  HN  VAL P 765      14.074   0.425  -4.115  0.00  0.00      PROA  
ATOM   1162  CA  VAL P 765      13.567  -1.598  -3.733  0.00  0.00      PROA  
ATOM   1163  HA  VAL P 765      14.267  -2.319  -3.337  0.00  0.00      PROA  
ATOM   1164  CB  VAL P 765      12.846  -1.042  -2.574  0.00  0.00      PROA  
ATOM   1165  HB  VAL P 765      12.140  -0.219  -2.818  0.00  0.00      PROA  
ATOM   1166  CG1 VAL P 765      11.956  -2.180  -1.908  0.00  0.00      PROA  
ATOM   1167 HG11 VAL P 765      10.976  -2.427  -2.371  0.00  0.00      PROA  
ATOM   1168 HG12 VAL P 765      11.670  -1.761  -0.920  0.00  0.00      PROA  
ATOM   1169 HG13 VAL P 765      12.552  -3.111  -1.805  0.00  0.00      PROA  
ATOM   1170  CG2 VAL P 765      13.890  -0.525  -1.582  0.00  0.00      PROA  
ATOM   1171 HG21 VAL P 765      14.679  -1.277  -1.369  0.00  0.00      PROA  
ATOM   1172 HG22 VAL P 765      13.365  -0.289  -0.632  0.00  0.00      PROA  
ATOM   1173 HG23 VAL P 765      14.355   0.417  -1.943  0.00  0.00      PROA  
ATOM   1174  C   VAL P 765      12.723  -2.380  -4.569  0.00  0.00      PROA  
ATOM   1175  O   VAL P 765      12.730  -3.628  -4.524  0.00  0.00      PROA  
ATOM   1176  N   MET P 766      11.817  -1.736  -5.361  0.00  0.00      PROA  
ATOM   1177  HN  MET P 766      11.796  -0.741  -5.298  0.00  0.00      PROA  
ATOM   1178  CA  MET P 766      10.809  -2.297  -6.144  0.00  0.00      PROA  
ATOM   1179  HA  MET P 766      10.145  -2.798  -5.455  0.00  0.00      PROA  
ATOM   1180  CB  MET P 766       9.970  -1.112  -6.791  0.00  0.00      PROA  
ATOM   1181  HB1 MET P 766       9.428  -1.589  -7.635  0.00  0.00      PROA  
ATOM   1182  HB2 MET P 766      10.590  -0.366  -7.332  0.00  0.00      PROA  
ATOM   1183  CG  MET P 766       8.820  -0.441  -5.943  0.00  0.00      PROA  
ATOM   1184  HG1 MET P 766       9.168  -0.314  -4.896  0.00  0.00      PROA  
ATOM   1185  HG2 MET P 766       8.064  -1.254  -5.887  0.00  0.00      PROA  
ATOM   1186  SD  MET P 766       7.929   1.015  -6.675  0.00  0.00      PROA  
ATOM   1187  CE  MET P 766       6.725   1.033  -5.237  0.00  0.00      PROA  
ATOM   1188  HE1 MET P 766       5.922   1.800  -5.280  0.00  0.00      PROA  
ATOM   1189  HE2 MET P 766       7.212   1.366  -4.296  0.00  0.00      PROA  
ATOM   1190  HE3 MET P 766       6.287   0.035  -5.022  0.00  0.00      PROA  
ATOM   1191  C   MET P 766      11.294  -3.319  -7.205  0.00  0.00      PROA  
ATOM   1192  O   MET P 766      10.610  -4.333  -7.491  0.00  0.00      PROA  
ATOM   1193  N   ALA P 767      12.524  -3.095  -7.780  0.00  0.00      PROA  
ATOM   1194  HN  ALA P 767      13.003  -2.239  -7.600  0.00  0.00      PROA  
ATOM   1195  CA  ALA P 767      13.220  -3.986  -8.659  0.00  0.00      PROA  
ATOM   1196  HA  ALA P 767      12.482  -4.570  -9.189  0.00  0.00      PROA  
ATOM   1197  CB  ALA P 767      13.960  -3.213  -9.728  0.00  0.00      PROA  
ATOM   1198  HB1 ALA P 767      14.271  -3.907 -10.538  0.00  0.00      PROA  
ATOM   1199  HB2 ALA P 767      14.864  -2.658  -9.399  0.00  0.00      PROA  
ATOM   1200  HB3 ALA P 767      13.246  -2.521 -10.224  0.00  0.00      PROA  
ATOM   1201  C   ALA P 767      14.097  -4.987  -7.953  0.00  0.00      PROA  
ATOM   1202  O   ALA P 767      14.621  -5.931  -8.533  0.00  0.00      PROA  
ATOM   1203  N   SER P 768      14.199  -4.783  -6.568  0.00  0.00      PROA  
ATOM   1204  HN  SER P 768      13.860  -3.915  -6.213  0.00  0.00      PROA  
ATOM   1205  CA  SER P 768      14.854  -5.763  -5.646  0.00  0.00      PROA  
ATOM   1206  HA  SER P 768      15.578  -6.285  -6.255  0.00  0.00      PROA  
ATOM   1207  CB  SER P 768      15.589  -5.194  -4.385  0.00  0.00      PROA  
ATOM   1208  HB1 SER P 768      16.154  -6.062  -3.983  0.00  0.00      PROA  
ATOM   1209  HB2 SER P 768      14.808  -4.752  -3.730  0.00  0.00      PROA  
ATOM   1210  OG  SER P 768      16.586  -4.324  -4.854  0.00  0.00      PROA  
ATOM   1211  HG1 SER P 768      16.114  -3.661  -5.363  0.00  0.00      PROA  
ATOM   1212  C   SER P 768      13.924  -6.832  -5.164  0.00  0.00      PROA  
ATOM   1213  O   SER P 768      14.388  -7.967  -4.992  0.00  0.00      PROA  
ATOM   1214  N   VAL P 769      12.595  -6.510  -4.889  0.00  0.00      PROA  
ATOM   1215  HN  VAL P 769      12.311  -5.580  -5.108  0.00  0.00      PROA  
ATOM   1216  CA  VAL P 769      11.690  -7.452  -4.233  0.00  0.00      PROA  
ATOM   1217  HA  VAL P 769      12.318  -8.146  -3.693  0.00  0.00      PROA  
ATOM   1218  CB  VAL P 769      10.803  -6.688  -3.179  0.00  0.00      PROA  
ATOM   1219  HB  VAL P 769      10.187  -7.431  -2.629  0.00  0.00      PROA  
ATOM   1220  CG1 VAL P 769      11.661  -5.955  -2.073  0.00  0.00      PROA  
ATOM   1221 HG11 VAL P 769      12.101  -6.752  -1.436  0.00  0.00      PROA  
ATOM   1222 HG12 VAL P 769      10.904  -5.412  -1.468  0.00  0.00      PROA  
ATOM   1223 HG13 VAL P 769      12.465  -5.340  -2.532  0.00  0.00      PROA  
ATOM   1224  CG2 VAL P 769       9.962  -5.660  -3.978  0.00  0.00      PROA  
ATOM   1225 HG21 VAL P 769      10.607  -4.833  -4.342  0.00  0.00      PROA  
ATOM   1226 HG22 VAL P 769       9.136  -5.222  -3.378  0.00  0.00      PROA  
ATOM   1227 HG23 VAL P 769       9.498  -6.190  -4.838  0.00  0.00      PROA  
ATOM   1228  C   VAL P 769      11.030  -8.279  -5.307  0.00  0.00      PROA  
ATOM   1229  O   VAL P 769      11.095  -8.024  -6.498  0.00  0.00      PROA  
ATOM   1230  N   ASP P 770      10.241  -9.330  -4.881  0.00  0.00      PROA  
ATOM   1231  HN  ASP P 770      10.072  -9.734  -3.986  0.00  0.00      PROA  
ATOM   1232  CA  ASP P 770       9.562 -10.134  -5.935  0.00  0.00      PROA  
ATOM   1233  HA  ASP P 770       9.158  -9.482  -6.695  0.00  0.00      PROA  
ATOM   1234  CB  ASP P 770      10.511 -11.121  -6.607  0.00  0.00      PROA  
ATOM   1235  HB1 ASP P 770      11.244 -10.629  -7.282  0.00  0.00      PROA  
ATOM   1236  HB2 ASP P 770       9.948 -11.799  -7.283  0.00  0.00      PROA  
ATOM   1237  CG  ASP P 770      11.206 -12.058  -5.672  0.00  0.00      PROA  
ATOM   1238  OD1 ASP P 770      11.110 -12.056  -4.404  0.00  0.00      PROA  
ATOM   1239  OD2 ASP P 770      11.941 -12.914  -6.182  0.00  0.00      PROA  
ATOM   1240  C   ASP P 770       8.344 -10.961  -5.457  0.00  0.00      PROA  
ATOM   1241  O   ASP P 770       7.898 -11.941  -6.106  0.00  0.00      PROA  
ATOM   1242  N   ASN P 771       7.862 -10.711  -4.239  0.00  0.00      PROA  
ATOM   1243  HN  ASN P 771       8.161  -9.909  -3.728  0.00  0.00      PROA  
ATOM   1244  CA  ASN P 771       6.659 -11.412  -3.690  0.00  0.00      PROA  
ATOM   1245  HA  ASN P 771       6.703 -12.423  -4.067  0.00  0.00      PROA  
ATOM   1246  CB  ASN P 771       6.889 -11.516  -2.187  0.00  0.00      PROA  
ATOM   1247  HB1 ASN P 771       7.180 -10.477  -1.921  0.00  0.00      PROA  
ATOM   1248  HB2 ASN P 771       7.770 -12.177  -2.046  0.00  0.00      PROA  
ATOM   1249  CG  ASN P 771       5.667 -11.975  -1.439  0.00  0.00      PROA  
ATOM   1250  OD1 ASN P 771       4.871 -11.105  -0.995  0.00  0.00      PROA  
ATOM   1251  ND2 ASN P 771       5.490 -13.277  -1.304  0.00  0.00      PROA  
ATOM   1252 HD21 ASN P 771       4.661 -13.585  -0.838  0.00  0.00      PROA  
ATOM   1253 HD22 ASN P 771       6.109 -13.887  -1.800  0.00  0.00      PROA  
ATOM   1254  C   ASN P 771       5.237 -10.864  -4.118  0.00  0.00      PROA  
ATOM   1255  O   ASN P 771       5.095  -9.708  -4.449  0.00  0.00      PROA  
ATOM   1256  N   PRO P 772       4.144 -11.628  -4.157  0.00  0.00      PROA  
ATOM   1257  CD  PRO P 772       4.256 -13.087  -4.334  0.00  0.00      PROA  
ATOM   1258  HD1 PRO P 772       4.236 -13.559  -3.328  0.00  0.00      PROA  
ATOM   1259  HD2 PRO P 772       5.166 -13.368  -4.906  0.00  0.00      PROA  
ATOM   1260  CA  PRO P 772       2.803 -11.130  -4.544  0.00  0.00      PROA  
ATOM   1261  HA  PRO P 772       2.935 -10.755  -5.549  0.00  0.00      PROA  
ATOM   1262  CB  PRO P 772       1.974 -12.441  -4.619  0.00  0.00      PROA  
ATOM   1263  HB1 PRO P 772       1.071 -12.416  -5.265  0.00  0.00      PROA  
ATOM   1264  HB2 PRO P 772       1.637 -12.712  -3.595  0.00  0.00      PROA  
ATOM   1265  CG  PRO P 772       3.043 -13.455  -5.114  0.00  0.00      PROA  
ATOM   1266  HG1 PRO P 772       2.807 -14.539  -5.045  0.00  0.00      PROA  
ATOM   1267  HG2 PRO P 772       3.242 -13.212  -6.179  0.00  0.00      PROA  
ATOM   1268  C   PRO P 772       2.351  -9.988  -3.619  0.00  0.00      PROA  
ATOM   1269  O   PRO P 772       1.626  -9.120  -4.099  0.00  0.00      PROA  
ATOM   1270  N   HSD P 773       2.690 -10.000  -2.342  0.00  0.00      PROA  
ATOM   1271  HN  HSD P 773       3.282 -10.683  -1.923  0.00  0.00      PROA  
ATOM   1272  CA  HSD P 773       2.306  -8.948  -1.413  0.00  0.00      PROA  
ATOM   1273  HA  HSD P 773       1.306  -8.622  -1.657  0.00  0.00      PROA  
ATOM   1274  CB  HSD P 773       2.130  -9.590   0.008  0.00  0.00      PROA  
ATOM   1275  HB1 HSD P 773       2.076  -8.922   0.894  0.00  0.00      PROA  
ATOM   1276  HB2 HSD P 773       3.047 -10.186   0.204  0.00  0.00      PROA  
ATOM   1277  ND1 HSD P 773      -0.371 -10.016  -0.045  0.00  0.00      PROA  
ATOM   1278  HD1 HSD P 773      -0.618  -9.077  -0.284  0.00  0.00      PROA  
ATOM   1279  CG  HSD P 773       0.957 -10.447  -0.006  0.00  0.00      PROA  
ATOM   1280  CE1 HSD P 773      -1.118 -11.146   0.023  0.00  0.00      PROA  
ATOM   1281  HE1 HSD P 773      -2.206 -11.203   0.061  0.00  0.00      PROA  
ATOM   1282  NE2 HSD P 773      -0.436 -12.232   0.058  0.00  0.00      PROA  
ATOM   1283  CD2 HSD P 773       0.884 -11.833   0.083  0.00  0.00      PROA  
ATOM   1284  HD2 HSD P 773       1.754 -12.466   0.206  0.00  0.00      PROA  
ATOM   1285  C   HSD P 773       3.248  -7.781  -1.266  0.00  0.00      PROA  
ATOM   1286  O   HSD P 773       3.096  -6.909  -0.386  0.00  0.00      PROA  
ATOM   1287  N   VAL P 774       4.198  -7.524  -2.170  0.00  0.00      PROA  
ATOM   1288  HN  VAL P 774       4.205  -7.993  -3.050  0.00  0.00      PROA  
ATOM   1289  CA  VAL P 774       5.020  -6.383  -2.187  0.00  0.00      PROA  
ATOM   1290  HA  VAL P 774       4.629  -5.637  -1.511  0.00  0.00      PROA  
ATOM   1291  CB  VAL P 774       6.438  -6.818  -1.785  0.00  0.00      PROA  
ATOM   1292  HB  VAL P 774       6.955  -7.312  -2.635  0.00  0.00      PROA  
ATOM   1293  CG1 VAL P 774       7.283  -5.580  -1.413  0.00  0.00      PROA  
ATOM   1294 HG11 VAL P 774       6.932  -5.035  -0.511  0.00  0.00      PROA  
ATOM   1295 HG12 VAL P 774       7.353  -4.865  -2.260  0.00  0.00      PROA  
ATOM   1296 HG13 VAL P 774       8.314  -5.892  -1.140  0.00  0.00      PROA  
ATOM   1297  CG2 VAL P 774       6.332  -7.721  -0.552  0.00  0.00      PROA  
ATOM   1298 HG21 VAL P 774       7.355  -7.922  -0.166  0.00  0.00      PROA  
ATOM   1299 HG22 VAL P 774       5.885  -8.730  -0.684  0.00  0.00      PROA  
ATOM   1300 HG23 VAL P 774       5.784  -7.201   0.262  0.00  0.00      PROA  
ATOM   1301  C   VAL P 774       4.974  -5.737  -3.593  0.00  0.00      PROA  
ATOM   1302  O   VAL P 774       5.236  -6.502  -4.504  0.00  0.00      PROA  
ATOM   1303  N   CYS P 775       4.691  -4.423  -3.779  0.00  0.00      PROA  
ATOM   1304  HN  CYS P 775       4.532  -3.828  -2.995  0.00  0.00      PROA  
ATOM   1305  CA  CYS P 775       4.640  -3.843  -5.069  0.00  0.00      PROA  
ATOM   1306  HA  CYS P 775       3.984  -4.463  -5.661  0.00  0.00      PROA  
ATOM   1307  CB  CYS P 775       4.081  -2.463  -4.939  0.00  0.00      PROA  
ATOM   1308  HB1 CYS P 775       4.775  -1.821  -4.355  0.00  0.00      PROA  
ATOM   1309  HB2 CYS P 775       3.158  -2.353  -4.330  0.00  0.00      PROA  
ATOM   1310  SG  CYS P 775       3.705  -1.606  -6.614  0.00  0.00      PROA  
ATOM   1311  HG1 CYS P 775       4.956  -1.577  -7.051  0.00  0.00      PROA  
ATOM   1312  C   CYS P 775       5.942  -3.825  -5.734  0.00  0.00      PROA  
ATOM   1313  O   CYS P 775       6.931  -3.622  -5.123  0.00  0.00      PROA  
ATOM   1314  N   ARG P 776       5.919  -3.998  -7.082  0.00  0.00      PROA  
ATOM   1315  HN  ARG P 776       5.000  -4.110  -7.451  0.00  0.00      PROA  
ATOM   1316  CA  ARG P 776       6.957  -4.044  -8.087  0.00  0.00      PROA  
ATOM   1317  HA  ARG P 776       7.914  -3.917  -7.602  0.00  0.00      PROA  
ATOM   1318  CB  ARG P 776       7.027  -5.451  -8.877  0.00  0.00      PROA  
ATOM   1319  HB1 ARG P 776       8.006  -5.381  -9.396  0.00  0.00      PROA  
ATOM   1320  HB2 ARG P 776       6.183  -5.375  -9.596  0.00  0.00      PROA  
ATOM   1321  CG  ARG P 776       7.024  -6.676  -7.965  0.00  0.00      PROA  
ATOM   1322  HG1 ARG P 776       6.050  -6.748  -7.435  0.00  0.00      PROA  
ATOM   1323  HG2 ARG P 776       7.827  -6.622  -7.199  0.00  0.00      PROA  
ATOM   1324  CD  ARG P 776       7.214  -8.000  -8.697  0.00  0.00      PROA  
ATOM   1325  HD1 ARG P 776       6.563  -8.163  -9.582  0.00  0.00      PROA  
ATOM   1326  HD2 ARG P 776       7.029  -8.817  -7.967  0.00  0.00      PROA  
ATOM   1327  NE  ARG P 776       8.636  -7.953  -9.221  0.00  0.00      PROA  
ATOM   1328  HE  ARG P 776       9.244  -7.189  -9.006  0.00  0.00      PROA  
ATOM   1329  CZ  ARG P 776       9.067  -8.780 -10.189  0.00  0.00      PROA  
ATOM   1330  NH1 ARG P 776       8.486  -9.837 -10.756  0.00  0.00      PROA  
ATOM   1331 HH11 ARG P 776       8.723 -10.046 -11.705  0.00  0.00      PROA  
ATOM   1332 HH12 ARG P 776       7.606 -10.152 -10.401  0.00  0.00      PROA  
ATOM   1333  NH2 ARG P 776      10.139  -8.361 -10.849  0.00  0.00      PROA  
ATOM   1334 HH21 ARG P 776      10.480  -8.916 -11.608  0.00  0.00      PROA  
ATOM   1335 HH22 ARG P 776      10.652  -7.590 -10.470  0.00  0.00      PROA  
ATOM   1336  C   ARG P 776       6.779  -2.972  -9.080  0.00  0.00      PROA  
ATOM   1337  O   ARG P 776       5.682  -2.656  -9.543  0.00  0.00      PROA  
ATOM   1338  N   LEU P 777       7.864  -2.266  -9.498  0.00  0.00      PROA  
ATOM   1339  HN  LEU P 777       8.782  -2.425  -9.145  0.00  0.00      PROA  
ATOM   1340  CA  LEU P 777       7.829  -1.261 -10.582  0.00  0.00      PROA  
ATOM   1341  HA  LEU P 777       6.968  -0.634 -10.403  0.00  0.00      PROA  
ATOM   1342  CB  LEU P 777       9.060  -0.404 -10.361  0.00  0.00      PROA  
ATOM   1343  HB1 LEU P 777       9.978  -0.965 -10.637  0.00  0.00      PROA  
ATOM   1344  HB2 LEU P 777       9.133  -0.148  -9.283  0.00  0.00      PROA  
ATOM   1345  CG  LEU P 777       9.133   0.898 -11.220  0.00  0.00      PROA  
ATOM   1346  HG  LEU P 777       8.949   0.622 -12.281  0.00  0.00      PROA  
ATOM   1347  CD1 LEU P 777       7.979   1.762 -10.773  0.00  0.00      PROA  
ATOM   1348 HD11 LEU P 777       8.209   2.023  -9.718  0.00  0.00      PROA  
ATOM   1349 HD12 LEU P 777       6.933   1.400 -10.679  0.00  0.00      PROA  
ATOM   1350 HD13 LEU P 777       7.915   2.658 -11.426  0.00  0.00      PROA  
ATOM   1351  CD2 LEU P 777      10.498   1.678 -11.096  0.00  0.00      PROA  
ATOM   1352 HD21 LEU P 777      11.141   1.325 -11.931  0.00  0.00      PROA  
ATOM   1353 HD22 LEU P 777      10.962   1.624 -10.089  0.00  0.00      PROA  
ATOM   1354 HD23 LEU P 777      10.297   2.722 -11.418  0.00  0.00      PROA  
ATOM   1355  C   LEU P 777       7.755  -1.933 -11.954  0.00  0.00      PROA  
ATOM   1356  O   LEU P 777       8.568  -2.748 -12.272  0.00  0.00      PROA  
ATOM   1357  N   LEU P 778       6.700  -1.620 -12.771  0.00  0.00      PROA  
ATOM   1358  HN  LEU P 778       5.966  -1.002 -12.502  0.00  0.00      PROA  
ATOM   1359  CA  LEU P 778       6.715  -2.019 -14.196  0.00  0.00      PROA  
ATOM   1360  HA  LEU P 778       6.954  -3.069 -14.269  0.00  0.00      PROA  
ATOM   1361  CB  LEU P 778       5.273  -1.955 -14.855  0.00  0.00      PROA  
ATOM   1362  HB1 LEU P 778       5.266  -2.598 -15.761  0.00  0.00      PROA  
ATOM   1363  HB2 LEU P 778       5.070  -0.917 -15.198  0.00  0.00      PROA  
ATOM   1364  CG  LEU P 778       4.175  -2.448 -13.913  0.00  0.00      PROA  
ATOM   1365  HG  LEU P 778       3.996  -1.793 -13.033  0.00  0.00      PROA  
ATOM   1366  CD1 LEU P 778       2.832  -2.270 -14.662  0.00  0.00      PROA  
ATOM   1367 HD11 LEU P 778       2.788  -3.065 -15.437  0.00  0.00      PROA  
ATOM   1368 HD12 LEU P 778       2.778  -1.251 -15.102  0.00  0.00      PROA  
ATOM   1369 HD13 LEU P 778       1.959  -2.290 -13.975  0.00  0.00      PROA  
ATOM   1370  CD2 LEU P 778       4.338  -3.817 -13.264  0.00  0.00      PROA  
ATOM   1371 HD21 LEU P 778       4.305  -4.617 -14.034  0.00  0.00      PROA  
ATOM   1372 HD22 LEU P 778       3.483  -3.934 -12.564  0.00  0.00      PROA  
ATOM   1373 HD23 LEU P 778       5.244  -4.068 -12.673  0.00  0.00      PROA  
ATOM   1374  C   LEU P 778       7.809  -1.273 -14.999  0.00  0.00      PROA  
ATOM   1375  O   LEU P 778       8.499  -1.873 -15.797  0.00  0.00      PROA  
ATOM   1376  N   GLY P 779       8.005   0.022 -14.751  0.00  0.00      PROA  
ATOM   1377  HN  GLY P 779       7.406   0.642 -14.249  0.00  0.00      PROA  
ATOM   1378  CA  GLY P 779       9.101   0.770 -15.338  0.00  0.00      PROA  
ATOM   1379  HA1 GLY P 779       9.018   0.730 -16.414  0.00  0.00      PROA  
ATOM   1380  HA2 GLY P 779      10.090   0.392 -15.127  0.00  0.00      PROA  
ATOM   1381  C   GLY P 779       9.127   2.210 -14.861  0.00  0.00      PROA  
ATOM   1382  O   GLY P 779       8.351   2.593 -13.977  0.00  0.00      PROA  
ATOM   1383  N   ILE P 780      10.065   2.995 -15.435  0.00  0.00      PROA  
ATOM   1384  HN  ILE P 780      10.697   2.683 -16.140  0.00  0.00      PROA  
ATOM   1385  CA  ILE P 780      10.429   4.322 -14.907  0.00  0.00      PROA  
ATOM   1386  HA  ILE P 780       9.620   4.654 -14.274  0.00  0.00      PROA  
ATOM   1387  CB  ILE P 780      11.680   4.423 -13.998  0.00  0.00      PROA  
ATOM   1388  HB  ILE P 780      11.451   3.801 -13.106  0.00  0.00      PROA  
ATOM   1389  CG2 ILE P 780      12.956   3.797 -14.667  0.00  0.00      PROA  
ATOM   1390 HG21 ILE P 780      13.485   4.540 -15.301  0.00  0.00      PROA  
ATOM   1391 HG22 ILE P 780      12.817   2.865 -15.256  0.00  0.00      PROA  
ATOM   1392 HG23 ILE P 780      13.667   3.553 -13.849  0.00  0.00      PROA  
ATOM   1393  CG1 ILE P 780      11.857   5.906 -13.557  0.00  0.00      PROA  
ATOM   1394 HG11 ILE P 780      10.855   6.348 -13.370  0.00  0.00      PROA  
ATOM   1395 HG12 ILE P 780      12.284   6.466 -14.416  0.00  0.00      PROA  
ATOM   1396  CD  ILE P 780      12.784   5.923 -12.366  0.00  0.00      PROA  
ATOM   1397  HD1 ILE P 780      12.946   6.982 -12.071  0.00  0.00      PROA  
ATOM   1398  HD2 ILE P 780      13.803   5.509 -12.525  0.00  0.00      PROA  
ATOM   1399  HD3 ILE P 780      12.268   5.421 -11.520  0.00  0.00      PROA  
ATOM   1400  C   ILE P 780      10.489   5.188 -16.175  0.00  0.00      PROA  
ATOM   1401  O   ILE P 780      11.135   4.869 -17.190  0.00  0.00      PROA  
ATOM   1402  N   CYS P 781       9.854   6.379 -16.105  0.00  0.00      PROA  
ATOM   1403  HN  CYS P 781       9.390   6.645 -15.264  0.00  0.00      PROA  
ATOM   1404  CA  CYS P 781       9.946   7.329 -17.209  0.00  0.00      PROA  
ATOM   1405  HA  CYS P 781      10.700   6.919 -17.865  0.00  0.00      PROA  
ATOM   1406  CB  CYS P 781       8.556   7.488 -17.939  0.00  0.00      PROA  
ATOM   1407  HB1 CYS P 781       7.764   7.745 -17.204  0.00  0.00      PROA  
ATOM   1408  HB2 CYS P 781       8.213   6.538 -18.403  0.00  0.00      PROA  
ATOM   1409  SG  CYS P 781       8.294   8.809 -19.237  0.00  0.00      PROA  
ATOM   1410  HG1 CYS P 781       9.349   8.451 -19.954  0.00  0.00      PROA  
ATOM   1411  C   CYS P 781      10.521   8.703 -16.817  0.00  0.00      PROA  
ATOM   1412  O   CYS P 781      10.187   9.300 -15.793  0.00  0.00      PROA  
ATOM   1413  N   LEU P 782      11.453   9.167 -17.628  0.00  0.00      PROA  
ATOM   1414  HN  LEU P 782      11.766   8.581 -18.371  0.00  0.00      PROA  
ATOM   1415  CA  LEU P 782      12.375  10.283 -17.424  0.00  0.00      PROA  
ATOM   1416  HA  LEU P 782      12.260  10.598 -16.397  0.00  0.00      PROA  
ATOM   1417  CB  LEU P 782      13.804   9.829 -17.446  0.00  0.00      PROA  
ATOM   1418  HB1 LEU P 782      14.390  10.723 -17.142  0.00  0.00      PROA  
ATOM   1419  HB2 LEU P 782      14.168   9.635 -18.477  0.00  0.00      PROA  
ATOM   1420  CG  LEU P 782      14.411   8.581 -16.662  0.00  0.00      PROA  
ATOM   1421  HG  LEU P 782      15.513   8.713 -16.717  0.00  0.00      PROA  
ATOM   1422  CD1 LEU P 782      14.077   8.603 -15.165  0.00  0.00      PROA  
ATOM   1423 HD11 LEU P 782      14.558   7.725 -14.684  0.00  0.00      PROA  
ATOM   1424 HD12 LEU P 782      12.995   8.618 -14.912  0.00  0.00      PROA  
ATOM   1425 HD13 LEU P 782      14.597   9.438 -14.650  0.00  0.00      PROA  
ATOM   1426  CD2 LEU P 782      13.979   7.260 -17.295  0.00  0.00      PROA  
ATOM   1427 HD21 LEU P 782      14.409   6.378 -16.774  0.00  0.00      PROA  
ATOM   1428 HD22 LEU P 782      14.296   7.162 -18.355  0.00  0.00      PROA  
ATOM   1429 HD23 LEU P 782      12.882   7.093 -17.258  0.00  0.00      PROA  
ATOM   1430  C   LEU P 782      12.050  11.492 -18.355  0.00  0.00      PROA  
ATOM   1431  O   LEU P 782      12.555  12.596 -18.262  0.00  0.00      PROA  
ATOM   1432  N   THR P 783      11.120  11.300 -19.303  0.00  0.00      PROA  
ATOM   1433  HN  THR P 783      10.649  10.425 -19.387  0.00  0.00      PROA  
ATOM   1434  CA  THR P 783      10.842  12.386 -20.243  0.00  0.00      PROA  
ATOM   1435  HA  THR P 783      11.767  12.859 -20.538  0.00  0.00      PROA  
ATOM   1436  CB  THR P 783      10.276  11.907 -21.585  0.00  0.00      PROA  
ATOM   1437  HB  THR P 783       9.166  11.856 -21.586  0.00  0.00      PROA  
ATOM   1438  OG1 THR P 783      10.584  10.585 -21.978  0.00  0.00      PROA  
ATOM   1439  HG1 THR P 783      11.541  10.521 -22.011  0.00  0.00      PROA  
ATOM   1440  CG2 THR P 783      10.713  12.871 -22.745  0.00  0.00      PROA  
ATOM   1441 HG21 THR P 783      11.812  12.726 -22.824  0.00  0.00      PROA  
ATOM   1442 HG22 THR P 783      10.515  13.943 -22.534  0.00  0.00      PROA  
ATOM   1443 HG23 THR P 783      10.143  12.591 -23.656  0.00  0.00      PROA  
ATOM   1444  C   THR P 783       9.909  13.413 -19.570  0.00  0.00      PROA  
ATOM   1445  O   THR P 783       8.831  13.124 -19.119  0.00  0.00      PROA  
ATOM   1446  N   SER P 784      10.411  14.651 -19.463  0.00  0.00      PROA  
ATOM   1447  HN  SER P 784      11.259  14.872 -19.939  0.00  0.00      PROA  
ATOM   1448  CA  SER P 784       9.801  15.906 -18.958  0.00  0.00      PROA  
ATOM   1449  HA  SER P 784      10.243  16.818 -19.332  0.00  0.00      PROA  
ATOM   1450  CB  SER P 784       8.371  16.220 -19.560  0.00  0.00      PROA  
ATOM   1451  HB1 SER P 784       7.521  15.609 -19.189  0.00  0.00      PROA  
ATOM   1452  HB2 SER P 784       8.365  16.137 -20.668  0.00  0.00      PROA  
ATOM   1453  OG  SER P 784       7.869  17.548 -19.199  0.00  0.00      PROA  
ATOM   1454  HG1 SER P 784       8.278  18.139 -19.836  0.00  0.00      PROA  
ATOM   1455  C   SER P 784       9.795  16.009 -17.500  0.00  0.00      PROA  
ATOM   1456  O   SER P 784       9.989  17.089 -16.906  0.00  0.00      PROA  
ATOM   1457  N   THR P 785       9.559  14.888 -16.847  0.00  0.00      PROA  
ATOM   1458  HN  THR P 785       9.568  14.067 -17.412  0.00  0.00      PROA  
ATOM   1459  CA  THR P 785       9.489  14.767 -15.359  0.00  0.00      PROA  
ATOM   1460  HA  THR P 785      10.252  15.349 -14.865  0.00  0.00      PROA  
ATOM   1461  CB  THR P 785       8.159  15.290 -14.819  0.00  0.00      PROA  
ATOM   1462  HB  THR P 785       7.951  16.296 -15.242  0.00  0.00      PROA  
ATOM   1463  OG1 THR P 785       8.055  15.366 -13.403  0.00  0.00      PROA  
ATOM   1464  HG1 THR P 785       7.247  15.837 -13.185  0.00  0.00      PROA  
ATOM   1465  CG2 THR P 785       6.965  14.387 -15.229  0.00  0.00      PROA  
ATOM   1466 HG21 THR P 785       6.933  14.297 -16.336  0.00  0.00      PROA  
ATOM   1467 HG22 THR P 785       6.032  14.864 -14.858  0.00  0.00      PROA  
ATOM   1468 HG23 THR P 785       7.055  13.436 -14.663  0.00  0.00      PROA  
ATOM   1469  C   THR P 785       9.606  13.340 -15.021  0.00  0.00      PROA  
ATOM   1470  O   THR P 785       9.315  12.563 -15.902  0.00  0.00      PROA  
ATOM   1471  N   VAL P 786      10.220  13.013 -13.827  0.00  0.00      PROA  
ATOM   1472  HN  VAL P 786      10.496  13.646 -13.107  0.00  0.00      PROA  
ATOM   1473  CA  VAL P 786      10.442  11.630 -13.453  0.00  0.00      PROA  
ATOM   1474  HA  VAL P 786      10.648  11.114 -14.378  0.00  0.00      PROA  
ATOM   1475  CB  VAL P 786      11.679  11.358 -12.579  0.00  0.00      PROA  
ATOM   1476  HB  VAL P 786      11.652  12.040 -11.702  0.00  0.00      PROA  
ATOM   1477  CG1 VAL P 786      11.854   9.889 -12.222  0.00  0.00      PROA  
ATOM   1478 HG11 VAL P 786      11.027   9.447 -11.626  0.00  0.00      PROA  
ATOM   1479 HG12 VAL P 786      12.766   9.698 -11.617  0.00  0.00      PROA  
ATOM   1480 HG13 VAL P 786      11.971   9.352 -13.187  0.00  0.00      PROA  
ATOM   1481  CG2 VAL P 786      12.835  11.859 -13.400  0.00  0.00      PROA  
ATOM   1482 HG21 VAL P 786      12.788  11.512 -14.455  0.00  0.00      PROA  
ATOM   1483 HG22 VAL P 786      13.846  11.576 -13.037  0.00  0.00      PROA  
ATOM   1484 HG23 VAL P 786      12.670  12.957 -13.368  0.00  0.00      PROA  
ATOM   1485  C   VAL P 786       9.225  11.038 -12.863  0.00  0.00      PROA  
ATOM   1486  O   VAL P 786       8.583  11.664 -12.026  0.00  0.00      PROA  
ATOM   1487  N   GLN P 787       8.793   9.839 -13.440  0.00  0.00      PROA  
ATOM   1488  HN  GLN P 787       9.361   9.422 -14.146  0.00  0.00      PROA  
ATOM   1489  CA  GLN P 787       7.542   9.196 -13.065  0.00  0.00      PROA  
ATOM   1490  HA  GLN P 787       7.399   9.452 -12.025  0.00  0.00      PROA  
ATOM   1491  CB  GLN P 787       6.339   9.584 -13.967  0.00  0.00      PROA  
ATOM   1492  HB1 GLN P 787       6.420  10.685 -13.842  0.00  0.00      PROA  
ATOM   1493  HB2 GLN P 787       5.460   9.108 -13.481  0.00  0.00      PROA  
ATOM   1494  CG  GLN P 787       6.518   9.319 -15.512  0.00  0.00      PROA  
ATOM   1495  HG1 GLN P 787       6.073   8.373 -15.886  0.00  0.00      PROA  
ATOM   1496  HG2 GLN P 787       7.603   9.125 -15.652  0.00  0.00      PROA  
ATOM   1497  CD  GLN P 787       5.968  10.352 -16.437  0.00  0.00      PROA  
ATOM   1498  OE1 GLN P 787       4.722  10.413 -16.532  0.00  0.00      PROA  
ATOM   1499  NE2 GLN P 787       6.702  11.203 -17.146  0.00  0.00      PROA  
ATOM   1500 HE21 GLN P 787       6.258  11.911 -17.695  0.00  0.00      PROA  
ATOM   1501 HE22 GLN P 787       7.688  11.252 -16.982  0.00  0.00      PROA  
ATOM   1502  C   GLN P 787       7.754   7.634 -13.041  0.00  0.00      PROA  
ATOM   1503  O   GLN P 787       8.558   7.023 -13.752  0.00  0.00      PROA  
ATOM   1504  N   LEU P 788       7.084   7.046 -12.055  0.00  0.00      PROA  
ATOM   1505  HN  LEU P 788       6.462   7.579 -11.486  0.00  0.00      PROA  
ATOM   1506  CA  LEU P 788       7.290   5.640 -11.673  0.00  0.00      PROA  
ATOM   1507  HA  LEU P 788       8.103   5.130 -12.168  0.00  0.00      PROA  
ATOM   1508  CB  LEU P 788       7.496   5.649 -10.143  0.00  0.00      PROA  
ATOM   1509  HB1 LEU P 788       7.511   4.621  -9.723  0.00  0.00      PROA  
ATOM   1510  HB2 LEU P 788       6.654   6.193  -9.665  0.00  0.00      PROA  
ATOM   1511  CG  LEU P 788       8.755   6.278  -9.556  0.00  0.00      PROA  
ATOM   1512  HG  LEU P 788       8.923   7.285  -9.995  0.00  0.00      PROA  
ATOM   1513  CD1 LEU P 788       8.535   6.571  -8.083  0.00  0.00      PROA  
ATOM   1514 HD11 LEU P 788       8.808   5.673  -7.489  0.00  0.00      PROA  
ATOM   1515 HD12 LEU P 788       7.508   6.926  -7.849  0.00  0.00      PROA  
ATOM   1516 HD13 LEU P 788       9.156   7.456  -7.828  0.00  0.00      PROA  
ATOM   1517  CD2 LEU P 788      10.027   5.436  -9.876  0.00  0.00      PROA  
ATOM   1518 HD21 LEU P 788      10.239   5.689 -10.937  0.00  0.00      PROA  
ATOM   1519 HD22 LEU P 788       9.841   4.350  -9.734  0.00  0.00      PROA  
ATOM   1520 HD23 LEU P 788      10.896   5.698  -9.234  0.00  0.00      PROA  
ATOM   1521  C   LEU P 788       6.052   4.939 -11.993  0.00  0.00      PROA  
ATOM   1522  O   LEU P 788       5.017   5.220 -11.430  0.00  0.00      PROA  
ATOM   1523  N   ILE P 789       6.126   3.960 -12.861  0.00  0.00      PROA  
ATOM   1524  HN  ILE P 789       6.995   3.718 -13.286  0.00  0.00      PROA  
ATOM   1525  CA  ILE P 789       4.962   3.297 -13.443  0.00  0.00      PROA  
ATOM   1526  HA  ILE P 789       4.100   3.894 -13.184  0.00  0.00      PROA  
ATOM   1527  CB  ILE P 789       4.993   3.120 -14.949  0.00  0.00      PROA  
ATOM   1528  HB  ILE P 789       5.792   2.422 -15.279  0.00  0.00      PROA  
ATOM   1529  CG2 ILE P 789       3.726   2.451 -15.460  0.00  0.00      PROA  
ATOM   1530 HG21 ILE P 789       3.425   1.538 -14.902  0.00  0.00      PROA  
ATOM   1531 HG22 ILE P 789       4.007   2.093 -16.474  0.00  0.00      PROA  
ATOM   1532 HG23 ILE P 789       2.840   3.099 -15.631  0.00  0.00      PROA  
ATOM   1533  CG1 ILE P 789       5.240   4.513 -15.682  0.00  0.00      PROA  
ATOM   1534 HG11 ILE P 789       4.674   5.316 -15.162  0.00  0.00      PROA  
ATOM   1535 HG12 ILE P 789       4.659   4.495 -16.629  0.00  0.00      PROA  
ATOM   1536  CD  ILE P 789       6.629   4.962 -15.949  0.00  0.00      PROA  
ATOM   1537  HD1 ILE P 789       7.214   4.139 -16.413  0.00  0.00      PROA  
ATOM   1538  HD2 ILE P 789       7.166   5.528 -15.158  0.00  0.00      PROA  
ATOM   1539  HD3 ILE P 789       6.594   5.679 -16.797  0.00  0.00      PROA  
ATOM   1540  C   ILE P 789       4.641   1.914 -12.805  0.00  0.00      PROA  
ATOM   1541  O   ILE P 789       5.230   0.866 -13.102  0.00  0.00      PROA  
ATOM   1542  N   MET P 790       3.479   1.849 -12.096  0.00  0.00      PROA  
ATOM   1543  HN  MET P 790       2.885   2.648 -12.058  0.00  0.00      PROA  
ATOM   1544  CA  MET P 790       3.054   0.712 -11.289  0.00  0.00      PROA  
ATOM   1545  HA  MET P 790       3.739  -0.113 -11.419  0.00  0.00      PROA  
ATOM   1546  CB  MET P 790       2.786   1.213  -9.832  0.00  0.00      PROA  
ATOM   1547  HB1 MET P 790       2.897   0.281  -9.238  0.00  0.00      PROA  
ATOM   1548  HB2 MET P 790       1.798   1.604  -9.509  0.00  0.00      PROA  
ATOM   1549  CG  MET P 790       3.669   2.388  -9.332  0.00  0.00      PROA  
ATOM   1550  HG1 MET P 790       3.321   3.361  -9.740  0.00  0.00      PROA  
ATOM   1551  HG2 MET P 790       4.693   2.105  -9.657  0.00  0.00      PROA  
ATOM   1552  SD  MET P 790       3.585   2.558  -7.531  0.00  0.00      PROA  
ATOM   1553  CE  MET P 790       5.119   3.524  -7.371  0.00  0.00      PROA  
ATOM   1554  HE1 MET P 790       5.097   4.412  -8.039  0.00  0.00      PROA  
ATOM   1555  HE2 MET P 790       5.971   2.907  -7.728  0.00  0.00      PROA  
ATOM   1556  HE3 MET P 790       5.358   3.905  -6.356  0.00  0.00      PROA  
ATOM   1557  C   MET P 790       1.700   0.269 -11.786  0.00  0.00      PROA  
ATOM   1558  O   MET P 790       1.051   0.947 -12.585  0.00  0.00      PROA  
ATOM   1559  N   GLN P 791       1.199  -0.894 -11.345  0.00  0.00      PROA  
ATOM   1560  HN  GLN P 791       1.665  -1.527 -10.733  0.00  0.00      PROA  
ATOM   1561  CA  GLN P 791      -0.141  -1.299 -11.783  0.00  0.00      PROA  
ATOM   1562  HA  GLN P 791      -0.278  -1.091 -12.834  0.00  0.00      PROA  
ATOM   1563  CB  GLN P 791      -0.206  -2.820 -11.602  0.00  0.00      PROA  
ATOM   1564  HB1 GLN P 791       0.772  -3.131 -12.029  0.00  0.00      PROA  
ATOM   1565  HB2 GLN P 791      -1.009  -3.275 -12.220  0.00  0.00      PROA  
ATOM   1566  CG  GLN P 791      -0.341  -3.371 -10.145  0.00  0.00      PROA  
ATOM   1567  HG1 GLN P 791      -1.326  -3.056  -9.737  0.00  0.00      PROA  
ATOM   1568  HG2 GLN P 791       0.506  -2.947  -9.564  0.00  0.00      PROA  
ATOM   1569  CD  GLN P 791      -0.171  -4.921 -10.143  0.00  0.00      PROA  
ATOM   1570  OE1 GLN P 791      -1.122  -5.662  -9.815  0.00  0.00      PROA  
ATOM   1571  NE2 GLN P 791       1.029  -5.392 -10.553  0.00  0.00      PROA  
ATOM   1572 HE21 GLN P 791       1.174  -6.379 -10.483  0.00  0.00      PROA  
ATOM   1573 HE22 GLN P 791       1.922  -4.951 -10.463  0.00  0.00      PROA  
ATOM   1574  C   GLN P 791      -1.308  -0.612 -11.096  0.00  0.00      PROA  
ATOM   1575  O   GLN P 791      -1.183  -0.114  -9.979  0.00  0.00      PROA  
ATOM   1576  N   LEU P 792      -2.495  -0.371 -11.726  0.00  0.00      PROA  
ATOM   1577  HN  LEU P 792      -2.562  -0.677 -12.673  0.00  0.00      PROA  
ATOM   1578  CA  LEU P 792      -3.681   0.197 -11.046  0.00  0.00      PROA  
ATOM   1579  HA  LEU P 792      -3.343   1.131 -10.623  0.00  0.00      PROA  
ATOM   1580  CB  LEU P 792      -4.782   0.452 -12.086  0.00  0.00      PROA  
ATOM   1581  HB1 LEU P 792      -5.037  -0.476 -12.642  0.00  0.00      PROA  
ATOM   1582  HB2 LEU P 792      -4.394   1.220 -12.788  0.00  0.00      PROA  
ATOM   1583  CG  LEU P 792      -6.139   1.019 -11.470  0.00  0.00      PROA  
ATOM   1584  HG  LEU P 792      -6.500   0.437 -10.595  0.00  0.00      PROA  
ATOM   1585  CD1 LEU P 792      -5.991   2.447 -11.039  0.00  0.00      PROA  
ATOM   1586 HD11 LEU P 792      -6.979   2.880 -10.773  0.00  0.00      PROA  
ATOM   1587 HD12 LEU P 792      -5.561   3.138 -11.795  0.00  0.00      PROA  
ATOM   1588 HD13 LEU P 792      -5.356   2.556 -10.134  0.00  0.00      PROA  
ATOM   1589  CD2 LEU P 792      -7.207   0.792 -12.611  0.00  0.00      PROA  
ATOM   1590 HD21 LEU P 792      -8.224   1.133 -12.323  0.00  0.00      PROA  
ATOM   1591 HD22 LEU P 792      -7.276  -0.252 -12.985  0.00  0.00      PROA  
ATOM   1592 HD23 LEU P 792      -7.081   1.383 -13.543  0.00  0.00      PROA  
ATOM   1593  C   LEU P 792      -4.199  -0.673  -9.997  0.00  0.00      PROA  
ATOM   1594  O   LEU P 792      -4.350  -1.868 -10.171  0.00  0.00      PROA  
ATOM   1595  N   MET P 793      -4.498  -0.055  -8.828  0.00  0.00      PROA  
ATOM   1596  HN  MET P 793      -4.087   0.833  -8.634  0.00  0.00      PROA  
ATOM   1597  CA  MET P 793      -5.077  -0.734  -7.672  0.00  0.00      PROA  
ATOM   1598  HA  MET P 793      -5.267  -1.784  -7.836  0.00  0.00      PROA  
ATOM   1599  CB  MET P 793      -4.098  -0.540  -6.499  0.00  0.00      PROA  
ATOM   1600  HB1 MET P 793      -4.341  -1.192  -5.633  0.00  0.00      PROA  
ATOM   1601  HB2 MET P 793      -4.094   0.502  -6.114  0.00  0.00      PROA  
ATOM   1602  CG  MET P 793      -2.567  -0.802  -6.588  0.00  0.00      PROA  
ATOM   1603  HG1 MET P 793      -2.169  -0.320  -5.670  0.00  0.00      PROA  
ATOM   1604  HG2 MET P 793      -2.217  -0.205  -7.457  0.00  0.00      PROA  
ATOM   1605  SD  MET P 793      -1.931  -2.532  -6.778  0.00  0.00      PROA  
ATOM   1606  CE  MET P 793      -0.184  -1.844  -6.922  0.00  0.00      PROA  
ATOM   1607  HE1 MET P 793      -0.218  -1.110  -7.756  0.00  0.00      PROA  
ATOM   1608  HE2 MET P 793       0.457  -2.733  -7.100  0.00  0.00      PROA  
ATOM   1609  HE3 MET P 793       0.030  -1.295  -5.980  0.00  0.00      PROA  
ATOM   1610  C   MET P 793      -6.371   0.153  -7.519  0.00  0.00      PROA  
ATOM   1611  O   MET P 793      -6.259   1.290  -7.061  0.00  0.00      PROA  
ATOM   1612  N   PRO P 794      -7.606  -0.370  -7.703  0.00  0.00      PROA  
ATOM   1613  CD  PRO P 794      -7.794  -1.623  -8.460  0.00  0.00      PROA  
ATOM   1614  HD1 PRO P 794      -8.006  -2.419  -7.714  0.00  0.00      PROA  
ATOM   1615  HD2 PRO P 794      -6.977  -1.923  -9.150  0.00  0.00      PROA  
ATOM   1616  CA  PRO P 794      -8.766   0.473  -7.870  0.00  0.00      PROA  
ATOM   1617  HA  PRO P 794      -8.580   1.262  -8.583  0.00  0.00      PROA  
ATOM   1618  CB  PRO P 794      -9.886  -0.461  -8.403  0.00  0.00      PROA  
ATOM   1619  HB1 PRO P 794     -10.763   0.054  -8.851  0.00  0.00      PROA  
ATOM   1620  HB2 PRO P 794     -10.308  -1.134  -7.626  0.00  0.00      PROA  
ATOM   1621  CG  PRO P 794      -9.058  -1.380  -9.315  0.00  0.00      PROA  
ATOM   1622  HG1 PRO P 794      -9.483  -2.364  -9.609  0.00  0.00      PROA  
ATOM   1623  HG2 PRO P 794      -8.766  -0.869 -10.256  0.00  0.00      PROA  
ATOM   1624  C   PRO P 794      -9.191   1.108  -6.598  0.00  0.00      PROA  
ATOM   1625  O   PRO P 794      -9.855   2.197  -6.549  0.00  0.00      PROA  
ATOM   1626  N   PHE P 795      -8.920   0.450  -5.483  0.00  0.00      PROA  
ATOM   1627  HN  PHE P 795      -8.424  -0.415  -5.506  0.00  0.00      PROA  
ATOM   1628  CA  PHE P 795      -9.466   0.718  -4.178  0.00  0.00      PROA  
ATOM   1629  HA  PHE P 795     -10.270   1.438  -4.138  0.00  0.00      PROA  
ATOM   1630  CB  PHE P 795     -10.057  -0.584  -3.631  0.00  0.00      PROA  
ATOM   1631  HB1 PHE P 795     -10.440  -0.437  -2.599  0.00  0.00      PROA  
ATOM   1632  HB2 PHE P 795      -9.294  -1.391  -3.630  0.00  0.00      PROA  
ATOM   1633  CG  PHE P 795     -11.230  -1.126  -4.436  0.00  0.00      PROA  
ATOM   1634  CD1 PHE P 795     -11.127  -2.396  -4.985  0.00  0.00      PROA  
ATOM   1635  HD1 PHE P 795     -10.215  -2.946  -4.805  0.00  0.00      PROA  
ATOM   1636  CE1 PHE P 795     -12.076  -2.868  -5.900  0.00  0.00      PROA  
ATOM   1637  HE1 PHE P 795     -11.945  -3.846  -6.338  0.00  0.00      PROA  
ATOM   1638  CZ  PHE P 795     -13.204  -2.129  -6.076  0.00  0.00      PROA  
ATOM   1639  HZ  PHE P 795     -14.048  -2.615  -6.544  0.00  0.00      PROA  
ATOM   1640  CD2 PHE P 795     -12.384  -0.353  -4.687  0.00  0.00      PROA  
ATOM   1641  HD2 PHE P 795     -12.464   0.612  -4.209  0.00  0.00      PROA  
ATOM   1642  CE2 PHE P 795     -13.409  -0.886  -5.478  0.00  0.00      PROA  
ATOM   1643  HE2 PHE P 795     -14.278  -0.263  -5.626  0.00  0.00      PROA  
ATOM   1644  C   PHE P 795      -8.406   1.331  -3.196  0.00  0.00      PROA  
ATOM   1645  O   PHE P 795      -8.665   1.630  -2.025  0.00  0.00      PROA  
ATOM   1646  N   GLY P 796      -7.291   1.715  -3.842  0.00  0.00      PROA  
ATOM   1647  HN  GLY P 796      -7.121   1.404  -4.774  0.00  0.00      PROA  
ATOM   1648  CA  GLY P 796      -6.225   2.407  -3.237  0.00  0.00      PROA  
ATOM   1649  HA1 GLY P 796      -6.528   3.440  -3.152  0.00  0.00      PROA  
ATOM   1650  HA2 GLY P 796      -5.386   2.294  -3.908  0.00  0.00      PROA  
ATOM   1651  C   GLY P 796      -5.766   1.961  -1.942  0.00  0.00      PROA  
ATOM   1652  O   GLY P 796      -6.013   0.837  -1.535  0.00  0.00      PROA  
ATOM   1653  N   CYS P 797      -5.116   2.958  -1.253  0.00  0.00      PROA  
ATOM   1654  HN  CYS P 797      -4.812   3.830  -1.629  0.00  0.00      PROA  
ATOM   1655  CA  CYS P 797      -4.861   2.922   0.161  0.00  0.00      PROA  
ATOM   1656  HA  CYS P 797      -3.947   2.347   0.165  0.00  0.00      PROA  
ATOM   1657  CB  CYS P 797      -4.642   4.356   0.751  0.00  0.00      PROA  
ATOM   1658  HB1 CYS P 797      -5.606   4.906   0.712  0.00  0.00      PROA  
ATOM   1659  HB2 CYS P 797      -3.826   4.855   0.186  0.00  0.00      PROA  
ATOM   1660  SG  CYS P 797      -4.062   4.384   2.505  0.00  0.00      PROA  
ATOM   1661  HG1 CYS P 797      -2.783   4.399   2.159  0.00  0.00      PROA  
ATOM   1662  C   CYS P 797      -5.831   2.192   1.062  0.00  0.00      PROA  
ATOM   1663  O   CYS P 797      -7.027   2.502   1.035  0.00  0.00      PROA  
ATOM   1664  N   LEU P 798      -5.331   1.141   1.819  0.00  0.00      PROA  
ATOM   1665  HN  LEU P 798      -4.452   0.733   1.584  0.00  0.00      PROA  
ATOM   1666  CA  LEU P 798      -6.157   0.483   2.816  0.00  0.00      PROA  
ATOM   1667  HA  LEU P 798      -7.019   0.033   2.346  0.00  0.00      PROA  
ATOM   1668  CB  LEU P 798      -5.280  -0.721   3.294  0.00  0.00      PROA  
ATOM   1669  HB1 LEU P 798      -4.260  -0.411   3.605  0.00  0.00      PROA  
ATOM   1670  HB2 LEU P 798      -5.051  -1.387   2.435  0.00  0.00      PROA  
ATOM   1671  CG  LEU P 798      -5.820  -1.654   4.380  0.00  0.00      PROA  
ATOM   1672  HG  LEU P 798      -6.071  -0.955   5.206  0.00  0.00      PROA  
ATOM   1673  CD1 LEU P 798      -7.102  -2.390   3.941  0.00  0.00      PROA  
ATOM   1674 HD11 LEU P 798      -6.828  -3.339   3.433  0.00  0.00      PROA  
ATOM   1675 HD12 LEU P 798      -7.675  -1.853   3.154  0.00  0.00      PROA  
ATOM   1676 HD13 LEU P 798      -7.835  -2.567   4.757  0.00  0.00      PROA  
ATOM   1677  CD2 LEU P 798      -4.840  -2.703   4.749  0.00  0.00      PROA  
ATOM   1678 HD21 LEU P 798      -4.006  -2.285   5.353  0.00  0.00      PROA  
ATOM   1679 HD22 LEU P 798      -4.530  -3.183   3.796  0.00  0.00      PROA  
ATOM   1680 HD23 LEU P 798      -5.344  -3.493   5.347  0.00  0.00      PROA  
ATOM   1681  C   LEU P 798      -6.656   1.381   4.019  0.00  0.00      PROA  
ATOM   1682  O   LEU P 798      -7.814   1.242   4.398  0.00  0.00      PROA  
ATOM   1683  N   LEU P 799      -5.906   2.309   4.624  0.00  0.00      PROA  
ATOM   1684  HN  LEU P 799      -4.975   2.476   4.308  0.00  0.00      PROA  
ATOM   1685  CA  LEU P 799      -6.430   3.235   5.630  0.00  0.00      PROA  
ATOM   1686  HA  LEU P 799      -6.784   2.579   6.412  0.00  0.00      PROA  
ATOM   1687  CB  LEU P 799      -5.347   4.134   6.284  0.00  0.00      PROA  
ATOM   1688  HB1 LEU P 799      -5.063   4.957   5.594  0.00  0.00      PROA  
ATOM   1689  HB2 LEU P 799      -4.423   3.567   6.528  0.00  0.00      PROA  
ATOM   1690  CG  LEU P 799      -5.789   4.909   7.618  0.00  0.00      PROA  
ATOM   1691  HG  LEU P 799      -6.685   5.543   7.445  0.00  0.00      PROA  
ATOM   1692  CD1 LEU P 799      -6.310   3.917   8.662  0.00  0.00      PROA  
ATOM   1693 HD11 LEU P 799      -7.266   3.410   8.412  0.00  0.00      PROA  
ATOM   1694 HD12 LEU P 799      -6.396   4.417   9.650  0.00  0.00      PROA  
ATOM   1695 HD13 LEU P 799      -5.558   3.116   8.829  0.00  0.00      PROA  
ATOM   1696  CD2 LEU P 799      -4.572   5.591   8.264  0.00  0.00      PROA  
ATOM   1697 HD21 LEU P 799      -3.734   4.894   8.478  0.00  0.00      PROA  
ATOM   1698 HD22 LEU P 799      -4.707   5.984   9.295  0.00  0.00      PROA  
ATOM   1699 HD23 LEU P 799      -4.147   6.338   7.560  0.00  0.00      PROA  
ATOM   1700  C   LEU P 799      -7.590   4.089   5.163  0.00  0.00      PROA  
ATOM   1701  O   LEU P 799      -8.618   4.233   5.808  0.00  0.00      PROA  
ATOM   1702  N   ASP P 800      -7.504   4.627   3.928  0.00  0.00      PROA  
ATOM   1703  HN  ASP P 800      -6.705   4.594   3.333  0.00  0.00      PROA  
ATOM   1704  CA  ASP P 800      -8.524   5.435   3.328  0.00  0.00      PROA  
ATOM   1705  HA  ASP P 800      -8.856   6.143   4.073  0.00  0.00      PROA  
ATOM   1706  CB  ASP P 800      -8.000   6.135   2.021  0.00  0.00      PROA  
ATOM   1707  HB1 ASP P 800      -8.776   6.771   1.543  0.00  0.00      PROA  
ATOM   1708  HB2 ASP P 800      -7.637   5.380   1.291  0.00  0.00      PROA  
ATOM   1709  CG  ASP P 800      -6.727   7.050   2.010  0.00  0.00      PROA  
ATOM   1710  OD1 ASP P 800      -6.233   7.428   3.123  0.00  0.00      PROA  
ATOM   1711  OD2 ASP P 800      -6.299   7.470   0.856  0.00  0.00      PROA  
ATOM   1712  C   ASP P 800      -9.734   4.419   3.090  0.00  0.00      PROA  
ATOM   1713  O   ASP P 800     -10.921   4.757   3.267  0.00  0.00      PROA  
ATOM   1714  N   TYR P 801      -9.430   3.190   2.659  0.00  0.00      PROA  
ATOM   1715  HN  TYR P 801      -8.560   2.703   2.625  0.00  0.00      PROA  
ATOM   1716  CA  TYR P 801     -10.478   2.247   2.246  0.00  0.00      PROA  
ATOM   1717  HA  TYR P 801     -10.967   2.729   1.412  0.00  0.00      PROA  
ATOM   1718  CB  TYR P 801      -9.819   0.836   1.849  0.00  0.00      PROA  
ATOM   1719  HB1 TYR P 801      -9.391   0.308   2.728  0.00  0.00      PROA  
ATOM   1720  HB2 TYR P 801      -9.008   0.976   1.103  0.00  0.00      PROA  
ATOM   1721  CG  TYR P 801     -10.876  -0.145   1.353  0.00  0.00      PROA  
ATOM   1722  CD1 TYR P 801     -11.436  -1.200   2.181  0.00  0.00      PROA  
ATOM   1723  HD1 TYR P 801     -11.036  -1.355   3.172  0.00  0.00      PROA  
ATOM   1724  CE1 TYR P 801     -12.427  -2.009   1.744  0.00  0.00      PROA  
ATOM   1725  HE1 TYR P 801     -12.918  -2.708   2.404  0.00  0.00      PROA  
ATOM   1726  CZ  TYR P 801     -12.845  -1.826   0.424  0.00  0.00      PROA  
ATOM   1727  OH  TYR P 801     -13.718  -2.730  -0.102  0.00  0.00      PROA  
ATOM   1728  HH  TYR P 801     -13.843  -3.535   0.406  0.00  0.00      PROA  
ATOM   1729  CD2 TYR P 801     -11.293  -0.013  -0.007  0.00  0.00      PROA  
ATOM   1730  HD2 TYR P 801     -10.896   0.830  -0.554  0.00  0.00      PROA  
ATOM   1731  CE2 TYR P 801     -12.247  -0.915  -0.465  0.00  0.00      PROA  
ATOM   1732  HE2 TYR P 801     -12.521  -0.787  -1.502  0.00  0.00      PROA  
ATOM   1733  C   TYR P 801     -11.498   1.984   3.415  0.00  0.00      PROA  
ATOM   1734  O   TYR P 801     -12.683   2.215   3.277  0.00  0.00      PROA  
ATOM   1735  N   VAL P 802     -11.030   1.686   4.669  0.00  0.00      PROA  
ATOM   1736  HN  VAL P 802     -10.051   1.656   4.856  0.00  0.00      PROA  
ATOM   1737  CA  VAL P 802     -11.919   1.668   5.814  0.00  0.00      PROA  
ATOM   1738  HA  VAL P 802     -12.748   1.032   5.543  0.00  0.00      PROA  
ATOM   1739  CB  VAL P 802     -11.362   1.080   7.166  0.00  0.00      PROA  
ATOM   1740  HB  VAL P 802     -12.185   1.190   7.904  0.00  0.00      PROA  
ATOM   1741  CG1 VAL P 802     -11.180  -0.432   6.958  0.00  0.00      PROA  
ATOM   1742 HG11 VAL P 802     -10.849  -1.089   7.791  0.00  0.00      PROA  
ATOM   1743 HG12 VAL P 802     -10.411  -0.589   6.172  0.00  0.00      PROA  
ATOM   1744 HG13 VAL P 802     -12.096  -0.840   6.480  0.00  0.00      PROA  
ATOM   1745  CG2 VAL P 802     -10.027   1.626   7.540  0.00  0.00      PROA  
ATOM   1746 HG21 VAL P 802     -10.032   2.737   7.562  0.00  0.00      PROA  
ATOM   1747 HG22 VAL P 802      -9.199   1.409   6.831  0.00  0.00      PROA  
ATOM   1748 HG23 VAL P 802      -9.650   1.252   8.516  0.00  0.00      PROA  
ATOM   1749  C   VAL P 802     -12.538   2.981   6.151  0.00  0.00      PROA  
ATOM   1750  O   VAL P 802     -13.737   2.968   6.446  0.00  0.00      PROA  
ATOM   1751  N   ARG P 803     -11.785   4.094   6.108  0.00  0.00      PROA  
ATOM   1752  HN  ARG P 803     -10.794   4.002   6.166  0.00  0.00      PROA  
ATOM   1753  CA  ARG P 803     -12.433   5.428   6.323  0.00  0.00      PROA  
ATOM   1754  HA  ARG P 803     -12.855   5.430   7.318  0.00  0.00      PROA  
ATOM   1755  CB  ARG P 803     -11.314   6.567   6.361  0.00  0.00      PROA  
ATOM   1756  HB1 ARG P 803     -11.795   7.566   6.290  0.00  0.00      PROA  
ATOM   1757  HB2 ARG P 803     -10.722   6.477   5.425  0.00  0.00      PROA  
ATOM   1758  CG  ARG P 803     -10.421   6.509   7.595  0.00  0.00      PROA  
ATOM   1759  HG1 ARG P 803      -9.987   5.533   7.899  0.00  0.00      PROA  
ATOM   1760  HG2 ARG P 803     -10.929   6.832   8.529  0.00  0.00      PROA  
ATOM   1761  CD  ARG P 803      -9.190   7.462   7.452  0.00  0.00      PROA  
ATOM   1762  HD1 ARG P 803      -9.540   8.492   7.224  0.00  0.00      PROA  
ATOM   1763  HD2 ARG P 803      -8.561   7.075   6.622  0.00  0.00      PROA  
ATOM   1764  NE  ARG P 803      -8.392   7.462   8.695  0.00  0.00      PROA  
ATOM   1765  HE  ARG P 803      -8.854   7.266   9.560  0.00  0.00      PROA  
ATOM   1766  CZ  ARG P 803      -7.195   8.002   8.788  0.00  0.00      PROA  
ATOM   1767  NH1 ARG P 803      -6.641   8.732   7.830  0.00  0.00      PROA  
ATOM   1768 HH11 ARG P 803      -7.042   8.754   6.914  0.00  0.00      PROA  
ATOM   1769 HH12 ARG P 803      -5.716   9.014   8.084  0.00  0.00      PROA  
ATOM   1770  NH2 ARG P 803      -6.477   7.913   9.913  0.00  0.00      PROA  
ATOM   1771 HH21 ARG P 803      -6.561   7.226  10.635  0.00  0.00      PROA  
ATOM   1772 HH22 ARG P 803      -5.599   8.388   9.852  0.00  0.00      PROA  
ATOM   1773  C   ARG P 803     -13.609   5.760   5.360  0.00  0.00      PROA  
ATOM   1774  O   ARG P 803     -14.675   6.204   5.751  0.00  0.00      PROA  
ATOM   1775  N   GLU P 804     -13.458   5.494   4.065  0.00  0.00      PROA  
ATOM   1776  HN  GLU P 804     -12.600   5.108   3.736  0.00  0.00      PROA  
ATOM   1777  CA  GLU P 804     -14.448   5.874   3.047  0.00  0.00      PROA  
ATOM   1778  HA  GLU P 804     -14.852   6.836   3.327  0.00  0.00      PROA  
ATOM   1779  CB  GLU P 804     -13.732   5.924   1.689  0.00  0.00      PROA  
ATOM   1780  HB1 GLU P 804     -14.458   6.184   0.889  0.00  0.00      PROA  
ATOM   1781  HB2 GLU P 804     -13.434   4.866   1.525  0.00  0.00      PROA  
ATOM   1782  CG  GLU P 804     -12.622   7.004   1.639  0.00  0.00      PROA  
ATOM   1783  HG1 GLU P 804     -11.934   6.881   0.776  0.00  0.00      PROA  
ATOM   1784  HG2 GLU P 804     -11.958   7.071   2.527  0.00  0.00      PROA  
ATOM   1785  CD  GLU P 804     -13.180   8.434   1.515  0.00  0.00      PROA  
ATOM   1786  OE1 GLU P 804     -13.893   8.666   0.548  0.00  0.00      PROA  
ATOM   1787  OE2 GLU P 804     -13.035   9.249   2.474  0.00  0.00      PROA  
ATOM   1788  C   GLU P 804     -15.588   4.895   2.893  0.00  0.00      PROA  
ATOM   1789  O   GLU P 804     -16.701   5.199   2.418  0.00  0.00      PROA  
ATOM   1790  N   HSD P 805     -15.484   3.843   3.652  0.00  0.00      PROA  
ATOM   1791  HN  HSD P 805     -14.628   3.756   4.155  0.00  0.00      PROA  
ATOM   1792  CA  HSD P 805     -16.466   2.791   3.625  0.00  0.00      PROA  
ATOM   1793  HA  HSD P 805     -17.456   3.126   3.351  0.00  0.00      PROA  
ATOM   1794  CB  HSD P 805     -15.976   1.598   2.634  0.00  0.00      PROA  
ATOM   1795  HB1 HSD P 805     -16.868   1.047   2.267  0.00  0.00      PROA  
ATOM   1796  HB2 HSD P 805     -15.208   0.881   2.996  0.00  0.00      PROA  
ATOM   1797  ND1 HSD P 805     -16.167   2.773   0.370  0.00  0.00      PROA  
ATOM   1798  HD1 HSD P 805     -17.166   2.716   0.395  0.00  0.00      PROA  
ATOM   1799  CG  HSD P 805     -15.317   2.199   1.307  0.00  0.00      PROA  
ATOM   1800  CE1 HSD P 805     -15.456   2.926  -0.759  0.00  0.00      PROA  
ATOM   1801  HE1 HSD P 805     -15.925   3.216  -1.699  0.00  0.00      PROA  
ATOM   1802  NE2 HSD P 805     -14.153   2.591  -0.590  0.00  0.00      PROA  
ATOM   1803  CD2 HSD P 805     -14.126   1.992   0.647  0.00  0.00      PROA  
ATOM   1804  HD2 HSD P 805     -13.153   1.804   1.085  0.00  0.00      PROA  
ATOM   1805  C   HSD P 805     -16.679   2.237   4.970  0.00  0.00      PROA  
ATOM   1806  O   HSD P 805     -17.001   1.094   5.071  0.00  0.00      PROA  
ATOM   1807  N   LYS P 806     -16.634   3.153   5.951  0.00  0.00      PROA  
ATOM   1808  HN  LYS P 806     -16.433   4.127   5.881  0.00  0.00      PROA  
ATOM   1809  CA  LYS P 806     -16.633   2.700   7.342  0.00  0.00      PROA  
ATOM   1810  HA  LYS P 806     -15.681   2.208   7.469  0.00  0.00      PROA  
ATOM   1811  CB  LYS P 806     -16.604   4.007   8.144  0.00  0.00      PROA  
ATOM   1812  HB1 LYS P 806     -15.664   4.545   7.896  0.00  0.00      PROA  
ATOM   1813  HB2 LYS P 806     -16.507   3.730   9.216  0.00  0.00      PROA  
ATOM   1814  CG  LYS P 806     -17.778   4.984   7.820  0.00  0.00      PROA  
ATOM   1815  HG1 LYS P 806     -18.770   4.506   7.963  0.00  0.00      PROA  
ATOM   1816  HG2 LYS P 806     -17.762   5.337   6.766  0.00  0.00      PROA  
ATOM   1817  CD  LYS P 806     -17.661   6.348   8.600  0.00  0.00      PROA  
ATOM   1818  HD1 LYS P 806     -18.445   7.101   8.368  0.00  0.00      PROA  
ATOM   1819  HD2 LYS P 806     -16.649   6.785   8.464  0.00  0.00      PROA  
ATOM   1820  CE  LYS P 806     -17.725   6.009  10.138  0.00  0.00      PROA  
ATOM   1821  HE1 LYS P 806     -17.408   6.892  10.732  0.00  0.00      PROA  
ATOM   1822  HE2 LYS P 806     -16.958   5.228  10.326  0.00  0.00      PROA  
ATOM   1823  NZ  LYS P 806     -19.027   5.609  10.476  0.00  0.00      PROA  
ATOM   1824  HZ1 LYS P 806     -19.154   5.172  11.411  0.00  0.00      PROA  
ATOM   1825  HZ2 LYS P 806     -19.423   4.902   9.825  0.00  0.00      PROA  
ATOM   1826  HZ3 LYS P 806     -19.706   6.393  10.401  0.00  0.00      PROA  
ATOM   1827  C   LYS P 806     -17.696   1.796   7.850  0.00  0.00      PROA  
ATOM   1828  O   LYS P 806     -17.445   1.030   8.770  0.00  0.00      PROA  
ATOM   1829  N   ASP P 807     -18.904   1.836   7.297  0.00  0.00      PROA  
ATOM   1830  HN  ASP P 807     -18.996   2.587   6.647  0.00  0.00      PROA  
ATOM   1831  CA  ASP P 807     -20.055   1.189   7.834  0.00  0.00      PROA  
ATOM   1832  HA  ASP P 807     -19.795   0.935   8.851  0.00  0.00      PROA  
ATOM   1833  CB  ASP P 807     -21.344   2.006   7.810  0.00  0.00      PROA  
ATOM   1834  HB1 ASP P 807     -22.164   1.521   8.382  0.00  0.00      PROA  
ATOM   1835  HB2 ASP P 807     -21.716   2.015   6.764  0.00  0.00      PROA  
ATOM   1836  CG  ASP P 807     -21.137   3.409   8.351  0.00  0.00      PROA  
ATOM   1837  OD1 ASP P 807     -21.722   4.346   7.749  0.00  0.00      PROA  
ATOM   1838  OD2 ASP P 807     -20.444   3.488   9.426  0.00  0.00      PROA  
ATOM   1839  C   ASP P 807     -20.221  -0.188   7.177  0.00  0.00      PROA  
ATOM   1840  O   ASP P 807     -21.042  -0.994   7.596  0.00  0.00      PROA  
ATOM   1841  N   ASN P 808     -19.441  -0.447   6.119  0.00  0.00      PROA  
ATOM   1842  HN  ASN P 808     -18.700   0.150   5.822  0.00  0.00      PROA  
ATOM   1843  CA  ASN P 808     -19.575  -1.683   5.319  0.00  0.00      PROA  
ATOM   1844  HA  ASN P 808     -20.518  -2.170   5.523  0.00  0.00      PROA  
ATOM   1845  CB  ASN P 808     -19.537  -1.220   3.817  0.00  0.00      PROA  
ATOM   1846  HB1 ASN P 808     -19.386  -2.062   3.108  0.00  0.00      PROA  
ATOM   1847  HB2 ASN P 808     -18.589  -0.657   3.685  0.00  0.00      PROA  
ATOM   1848  CG  ASN P 808     -20.688  -0.296   3.518  0.00  0.00      PROA  
ATOM   1849  OD1 ASN P 808     -20.634   0.906   3.245  0.00  0.00      PROA  
ATOM   1850  ND2 ASN P 808     -21.885  -0.981   3.525  0.00  0.00      PROA  
ATOM   1851 HD21 ASN P 808     -21.889  -1.934   3.828  0.00  0.00      PROA  
ATOM   1852 HD22 ASN P 808     -22.603  -0.410   3.126  0.00  0.00      PROA  
ATOM   1853  C   ASN P 808     -18.453  -2.651   5.524  0.00  0.00      PROA  
ATOM   1854  O   ASN P 808     -18.271  -3.545   4.727  0.00  0.00      PROA  
ATOM   1855  N   ILE P 809     -17.517  -2.480   6.465  0.00  0.00      PROA  
ATOM   1856  HN  ILE P 809     -17.599  -1.737   7.125  0.00  0.00      PROA  
ATOM   1857  CA  ILE P 809     -16.246  -3.285   6.601  0.00  0.00      PROA  
ATOM   1858  HA  ILE P 809     -15.871  -3.431   5.599  0.00  0.00      PROA  
ATOM   1859  CB  ILE P 809     -15.111  -2.544   7.268  0.00  0.00      PROA  
ATOM   1860  HB  ILE P 809     -15.428  -2.440   8.327  0.00  0.00      PROA  
ATOM   1861  CG2 ILE P 809     -13.955  -3.472   7.078  0.00  0.00      PROA  
ATOM   1862 HG21 ILE P 809     -13.116  -3.005   7.637  0.00  0.00      PROA  
ATOM   1863 HG22 ILE P 809     -13.726  -3.520   5.992  0.00  0.00      PROA  
ATOM   1864 HG23 ILE P 809     -14.021  -4.412   7.667  0.00  0.00      PROA  
ATOM   1865  CG1 ILE P 809     -14.811  -1.162   6.758  0.00  0.00      PROA  
ATOM   1866 HG11 ILE P 809     -13.992  -0.665   7.321  0.00  0.00      PROA  
ATOM   1867 HG12 ILE P 809     -15.720  -0.573   7.006  0.00  0.00      PROA  
ATOM   1868  CD  ILE P 809     -14.420  -1.122   5.327  0.00  0.00      PROA  
ATOM   1869  HD1 ILE P 809     -13.542  -1.739   5.036  0.00  0.00      PROA  
ATOM   1870  HD2 ILE P 809     -14.221  -0.107   4.921  0.00  0.00      PROA  
ATOM   1871  HD3 ILE P 809     -15.231  -1.535   4.690  0.00  0.00      PROA  
ATOM   1872  C   ILE P 809     -16.617  -4.703   7.137  0.00  0.00      PROA  
ATOM   1873  O   ILE P 809     -17.221  -4.862   8.179  0.00  0.00      PROA  
ATOM   1874  N   GLY P 810     -16.362  -5.774   6.330  0.00  0.00      PROA  
ATOM   1875  HN  GLY P 810     -15.964  -5.681   5.421  0.00  0.00      PROA  
ATOM   1876  CA  GLY P 810     -16.739  -7.152   6.649  0.00  0.00      PROA  
ATOM   1877  HA1 GLY P 810     -16.821  -7.657   5.697  0.00  0.00      PROA  
ATOM   1878  HA2 GLY P 810     -17.591  -7.127   7.312  0.00  0.00      PROA  
ATOM   1879  C   GLY P 810     -15.757  -7.869   7.424  0.00  0.00      PROA  
ATOM   1880  O   GLY P 810     -14.575  -7.611   7.274  0.00  0.00      PROA  
ATOM   1881  N   SER P 811     -16.310  -8.826   8.256  0.00  0.00      PROA  
ATOM   1882  HN  SER P 811     -17.294  -8.877   8.407  0.00  0.00      PROA  
ATOM   1883  CA  SER P 811     -15.502  -9.558   9.121  0.00  0.00      PROA  
ATOM   1884  HA  SER P 811     -15.076  -8.746   9.692  0.00  0.00      PROA  
ATOM   1885  CB  SER P 811     -16.408 -10.525   9.906  0.00  0.00      PROA  
ATOM   1886  HB1 SER P 811     -15.947 -11.083  10.749  0.00  0.00      PROA  
ATOM   1887  HB2 SER P 811     -16.761 -11.307   9.200  0.00  0.00      PROA  
ATOM   1888  OG  SER P 811     -17.543  -9.876  10.531  0.00  0.00      PROA  
ATOM   1889  HG1 SER P 811     -18.002  -9.365   9.861  0.00  0.00      PROA  
ATOM   1890  C   SER P 811     -14.296 -10.338   8.560  0.00  0.00      PROA  
ATOM   1891  O   SER P 811     -13.180 -10.342   9.058  0.00  0.00      PROA  
ATOM   1892  N   GLN P 812     -14.524 -11.061   7.421  0.00  0.00      PROA  
ATOM   1893  HN  GLN P 812     -15.403 -10.825   7.015  0.00  0.00      PROA  
ATOM   1894  CA  GLN P 812     -13.460 -11.784   6.712  0.00  0.00      PROA  
ATOM   1895  HA  GLN P 812     -12.888 -12.265   7.492  0.00  0.00      PROA  
ATOM   1896  CB  GLN P 812     -14.025 -12.862   5.720  0.00  0.00      PROA  
ATOM   1897  HB1 GLN P 812     -14.857 -13.330   6.289  0.00  0.00      PROA  
ATOM   1898  HB2 GLN P 812     -13.288 -13.690   5.640  0.00  0.00      PROA  
ATOM   1899  CG  GLN P 812     -14.442 -12.431   4.333  0.00  0.00      PROA  
ATOM   1900  HG1 GLN P 812     -14.853 -13.358   3.879  0.00  0.00      PROA  
ATOM   1901  HG2 GLN P 812     -13.489 -12.213   3.805  0.00  0.00      PROA  
ATOM   1902  CD  GLN P 812     -15.387 -11.298   4.161  0.00  0.00      PROA  
ATOM   1903  OE1 GLN P 812     -15.674 -10.463   4.982  0.00  0.00      PROA  
ATOM   1904  NE2 GLN P 812     -15.873 -11.062   2.946  0.00  0.00      PROA  
ATOM   1905 HE21 GLN P 812     -16.515 -10.295   2.919  0.00  0.00      PROA  
ATOM   1906 HE22 GLN P 812     -15.783 -11.700   2.181  0.00  0.00      PROA  
ATOM   1907  C   GLN P 812     -12.367 -10.956   6.104  0.00  0.00      PROA  
ATOM   1908  O   GLN P 812     -11.229 -11.370   6.205  0.00  0.00      PROA  
ATOM   1909  N   TYR P 813     -12.659  -9.746   5.520  0.00  0.00      PROA  
ATOM   1910  HN  TYR P 813     -13.584  -9.376   5.510  0.00  0.00      PROA  
ATOM   1911  CA  TYR P 813     -11.648  -8.913   4.985  0.00  0.00      PROA  
ATOM   1912  HA  TYR P 813     -11.062  -9.543   4.332  0.00  0.00      PROA  
ATOM   1913  CB  TYR P 813     -12.257  -7.681   4.338  0.00  0.00      PROA  
ATOM   1914  HB1 TYR P 813     -11.432  -7.050   3.943  0.00  0.00      PROA  
ATOM   1915  HB2 TYR P 813     -12.748  -7.028   5.092  0.00  0.00      PROA  
ATOM   1916  CG  TYR P 813     -13.310  -8.034   3.333  0.00  0.00      PROA  
ATOM   1917  CD1 TYR P 813     -14.593  -7.489   3.455  0.00  0.00      PROA  
ATOM   1918  HD1 TYR P 813     -14.926  -6.912   4.306  0.00  0.00      PROA  
ATOM   1919  CE1 TYR P 813     -15.531  -7.664   2.460  0.00  0.00      PROA  
ATOM   1920  HE1 TYR P 813     -16.485  -7.161   2.513  0.00  0.00      PROA  
ATOM   1921  CZ  TYR P 813     -15.205  -8.573   1.406  0.00  0.00      PROA  
ATOM   1922  OH  TYR P 813     -16.268  -8.825   0.540  0.00  0.00      PROA  
ATOM   1923  HH  TYR P 813     -15.872  -9.308  -0.189  0.00  0.00      PROA  
ATOM   1924  CD2 TYR P 813     -12.991  -8.885   2.224  0.00  0.00      PROA  
ATOM   1925  HD2 TYR P 813     -11.972  -9.241   2.186  0.00  0.00      PROA  
ATOM   1926  CE2 TYR P 813     -13.975  -9.238   1.349  0.00  0.00      PROA  
ATOM   1927  HE2 TYR P 813     -13.762  -9.933   0.550  0.00  0.00      PROA  
ATOM   1928  C   TYR P 813     -10.734  -8.391   6.089  0.00  0.00      PROA  
ATOM   1929  O   TYR P 813      -9.542  -8.372   5.915  0.00  0.00      PROA  
ATOM   1930  N   LEU P 814     -11.412  -8.109   7.291  0.00  0.00      PROA  
ATOM   1931  HN  LEU P 814     -12.405  -8.089   7.369  0.00  0.00      PROA  
ATOM   1932  CA  LEU P 814     -10.633  -7.724   8.441  0.00  0.00      PROA  
ATOM   1933  HA  LEU P 814     -10.044  -6.877   8.122  0.00  0.00      PROA  
ATOM   1934  CB  LEU P 814     -11.389  -7.135   9.637  0.00  0.00      PROA  
ATOM   1935  HB1 LEU P 814     -10.874  -7.163  10.621  0.00  0.00      PROA  
ATOM   1936  HB2 LEU P 814     -12.228  -7.824   9.874  0.00  0.00      PROA  
ATOM   1937  CG  LEU P 814     -12.074  -5.830   9.421  0.00  0.00      PROA  
ATOM   1938  HG  LEU P 814     -12.606  -5.718   8.452  0.00  0.00      PROA  
ATOM   1939  CD1 LEU P 814     -13.151  -5.569  10.554  0.00  0.00      PROA  
ATOM   1940 HD11 LEU P 814     -12.735  -5.254  11.534  0.00  0.00      PROA  
ATOM   1941 HD12 LEU P 814     -13.688  -6.539  10.631  0.00  0.00      PROA  
ATOM   1942 HD13 LEU P 814     -13.800  -4.774  10.130  0.00  0.00      PROA  
ATOM   1943  CD2 LEU P 814     -11.155  -4.579   9.412  0.00  0.00      PROA  
ATOM   1944 HD21 LEU P 814     -10.539  -4.671  10.331  0.00  0.00      PROA  
ATOM   1945 HD22 LEU P 814     -11.692  -3.607   9.448  0.00  0.00      PROA  
ATOM   1946 HD23 LEU P 814     -10.593  -4.487   8.458  0.00  0.00      PROA  
ATOM   1947  C   LEU P 814      -9.502  -8.627   8.926  0.00  0.00      PROA  
ATOM   1948  O   LEU P 814      -8.265  -8.386   9.012  0.00  0.00      PROA  
ATOM   1949  N   LEU P 815      -9.852  -9.873   9.077  0.00  0.00      PROA  
ATOM   1950  HN  LEU P 815     -10.804 -10.118   8.914  0.00  0.00      PROA  
ATOM   1951  CA  LEU P 815      -8.891 -10.935   9.390  0.00  0.00      PROA  
ATOM   1952  HA  LEU P 815      -8.282 -10.660  10.238  0.00  0.00      PROA  
ATOM   1953  CB  LEU P 815      -9.662 -12.208   9.970  0.00  0.00      PROA  
ATOM   1954  HB1 LEU P 815      -8.901 -12.984  10.202  0.00  0.00      PROA  
ATOM   1955  HB2 LEU P 815     -10.314 -12.716   9.228  0.00  0.00      PROA  
ATOM   1956  CG  LEU P 815     -10.541 -11.956  11.205  0.00  0.00      PROA  
ATOM   1957  HG  LEU P 815     -11.478 -11.465  10.865  0.00  0.00      PROA  
ATOM   1958  CD1 LEU P 815     -10.947 -13.353  11.634  0.00  0.00      PROA  
ATOM   1959 HD11 LEU P 815     -11.641 -13.896  10.957  0.00  0.00      PROA  
ATOM   1960 HD12 LEU P 815     -11.412 -13.197  12.631  0.00  0.00      PROA  
ATOM   1961 HD13 LEU P 815     -10.002 -13.936  11.677  0.00  0.00      PROA  
ATOM   1962  CD2 LEU P 815      -9.778 -11.225  12.296  0.00  0.00      PROA  
ATOM   1963 HD21 LEU P 815     -10.448 -11.174  13.181  0.00  0.00      PROA  
ATOM   1964 HD22 LEU P 815      -9.459 -10.192  12.037  0.00  0.00      PROA  
ATOM   1965 HD23 LEU P 815      -8.952 -11.847  12.703  0.00  0.00      PROA  
ATOM   1966  C   LEU P 815      -7.993 -11.341   8.223  0.00  0.00      PROA  
ATOM   1967  O   LEU P 815      -6.872 -11.748   8.400  0.00  0.00      PROA  
ATOM   1968  N   ASN P 816      -8.466 -11.297   6.956  0.00  0.00      PROA  
ATOM   1969  HN  ASN P 816      -9.423 -11.087   6.771  0.00  0.00      PROA  
ATOM   1970  CA  ASN P 816      -7.536 -11.615   5.866  0.00  0.00      PROA  
ATOM   1971  HA  ASN P 816      -6.864 -12.376   6.235  0.00  0.00      PROA  
ATOM   1972  CB  ASN P 816      -8.250 -12.177   4.524  0.00  0.00      PROA  
ATOM   1973  HB1 ASN P 816      -7.543 -12.251   3.670  0.00  0.00      PROA  
ATOM   1974  HB2 ASN P 816      -9.078 -11.465   4.317  0.00  0.00      PROA  
ATOM   1975  CG  ASN P 816      -8.914 -13.491   4.655  0.00  0.00      PROA  
ATOM   1976  OD1 ASN P 816      -8.815 -14.220   5.620  0.00  0.00      PROA  
ATOM   1977  ND2 ASN P 816      -9.734 -13.769   3.634  0.00  0.00      PROA  
ATOM   1978 HD21 ASN P 816     -10.098 -14.700   3.649  0.00  0.00      PROA  
ATOM   1979 HD22 ASN P 816      -9.723 -13.255   2.776  0.00  0.00      PROA  
ATOM   1980  C   ASN P 816      -6.650 -10.500   5.333  0.00  0.00      PROA  
ATOM   1981  O   ASN P 816      -5.582 -10.829   4.813  0.00  0.00      PROA  
ATOM   1982  N   TRP P 817      -7.007  -9.276   5.578  0.00  0.00      PROA  
ATOM   1983  HN  TRP P 817      -7.933  -8.984   5.802  0.00  0.00      PROA  
ATOM   1984  CA  TRP P 817      -6.050  -8.242   5.494  0.00  0.00      PROA  
ATOM   1985  HA  TRP P 817      -5.615  -8.234   4.505  0.00  0.00      PROA  
ATOM   1986  CB  TRP P 817      -6.781  -6.861   5.736  0.00  0.00      PROA  
ATOM   1987  HB1 TRP P 817      -6.113  -5.981   5.850  0.00  0.00      PROA  
ATOM   1988  HB2 TRP P 817      -7.304  -6.969   6.711  0.00  0.00      PROA  
ATOM   1989  CG  TRP P 817      -7.655  -6.512   4.596  0.00  0.00      PROA  
ATOM   1990  CD1 TRP P 817      -7.438  -6.777   3.288  0.00  0.00      PROA  
ATOM   1991  HD1 TRP P 817      -6.936  -7.674   2.958  0.00  0.00      PROA  
ATOM   1992  NE1 TRP P 817      -8.418  -6.090   2.508  0.00  0.00      PROA  
ATOM   1993  HE1 TRP P 817      -8.597  -6.382   1.595  0.00  0.00      PROA  
ATOM   1994  CE2 TRP P 817      -9.279  -5.439   3.387  0.00  0.00      PROA  
ATOM   1995  CD2 TRP P 817      -8.787  -5.598   4.667  0.00  0.00      PROA  
ATOM   1996  CE3 TRP P 817      -9.574  -5.131   5.719  0.00  0.00      PROA  
ATOM   1997  HE3 TRP P 817      -9.488  -5.289   6.784  0.00  0.00      PROA  
ATOM   1998  CZ3 TRP P 817     -10.711  -4.484   5.450  0.00  0.00      PROA  
ATOM   1999  HZ3 TRP P 817     -11.420  -4.146   6.191  0.00  0.00      PROA  
ATOM   2000  CZ2 TRP P 817     -10.463  -4.739   3.106  0.00  0.00      PROA  
ATOM   2001  HZ2 TRP P 817     -10.809  -4.636   2.088  0.00  0.00      PROA  
ATOM   2002  CH2 TRP P 817     -11.159  -4.258   4.187  0.00  0.00      PROA  
ATOM   2003  HH2 TRP P 817     -12.126  -3.838   3.951  0.00  0.00      PROA  
ATOM   2004  C   TRP P 817      -4.869  -8.385   6.426  0.00  0.00      PROA  
ATOM   2005  O   TRP P 817      -3.724  -8.125   6.067  0.00  0.00      PROA  
ATOM   2006  N   CYS P 818      -5.154  -8.846   7.676  0.00  0.00      PROA  
ATOM   2007  HN  CYS P 818      -6.093  -8.973   7.986  0.00  0.00      PROA  
ATOM   2008  CA  CYS P 818      -4.142  -9.240   8.691  0.00  0.00      PROA  
ATOM   2009  HA  CYS P 818      -3.603  -8.335   8.928  0.00  0.00      PROA  
ATOM   2010  CB  CYS P 818      -4.858  -9.535  10.042  0.00  0.00      PROA  
ATOM   2011  HB1 CYS P 818      -4.060  -9.930  10.706  0.00  0.00      PROA  
ATOM   2012  HB2 CYS P 818      -5.574 -10.371   9.891  0.00  0.00      PROA  
ATOM   2013  SG  CYS P 818      -5.694  -8.102  10.883  0.00  0.00      PROA  
ATOM   2014  HG1 CYS P 818      -6.657  -8.224   9.981  0.00  0.00      PROA  
ATOM   2015  C   CYS P 818      -3.198 -10.372   8.371  0.00  0.00      PROA  
ATOM   2016  O   CYS P 818      -1.948 -10.261   8.567  0.00  0.00      PROA  
ATOM   2017  N   VAL P 819      -3.712 -11.485   7.795  0.00  0.00      PROA  
ATOM   2018  HN  VAL P 819      -4.701 -11.603   7.748  0.00  0.00      PROA  
ATOM   2019  CA  VAL P 819      -2.803 -12.429   7.212  0.00  0.00      PROA  
ATOM   2020  HA  VAL P 819      -2.104 -12.724   7.980  0.00  0.00      PROA  
ATOM   2021  CB  VAL P 819      -3.580 -13.625   6.590  0.00  0.00      PROA  
ATOM   2022  HB  VAL P 819      -4.214 -13.275   5.748  0.00  0.00      PROA  
ATOM   2023  CG1 VAL P 819      -2.580 -14.659   6.153  0.00  0.00      PROA  
ATOM   2024 HG11 VAL P 819      -3.070 -15.515   5.641  0.00  0.00      PROA  
ATOM   2025 HG12 VAL P 819      -1.941 -15.062   6.968  0.00  0.00      PROA  
ATOM   2026 HG13 VAL P 819      -1.897 -14.294   5.357  0.00  0.00      PROA  
ATOM   2027  CG2 VAL P 819      -4.611 -14.288   7.577  0.00  0.00      PROA  
ATOM   2028 HG21 VAL P 819      -5.311 -14.999   7.087  0.00  0.00      PROA  
ATOM   2029 HG22 VAL P 819      -5.229 -13.576   8.165  0.00  0.00      PROA  
ATOM   2030 HG23 VAL P 819      -4.000 -14.843   8.321  0.00  0.00      PROA  
ATOM   2031  C   VAL P 819      -1.914 -11.907   6.102  0.00  0.00      PROA  
ATOM   2032  O   VAL P 819      -0.675 -12.109   6.104  0.00  0.00      PROA  
ATOM   2033  N   GLN P 820      -2.527 -11.141   5.109  0.00  0.00      PROA  
ATOM   2034  HN  GLN P 820      -3.502 -10.945   5.182  0.00  0.00      PROA  
ATOM   2035  CA  GLN P 820      -1.860 -10.746   3.911  0.00  0.00      PROA  
ATOM   2036  HA  GLN P 820      -1.404 -11.647   3.526  0.00  0.00      PROA  
ATOM   2037  CB  GLN P 820      -2.844 -10.195   2.908  0.00  0.00      PROA  
ATOM   2038  HB1 GLN P 820      -2.373  -9.693   2.036  0.00  0.00      PROA  
ATOM   2039  HB2 GLN P 820      -3.431  -9.438   3.472  0.00  0.00      PROA  
ATOM   2040  CG  GLN P 820      -3.620 -11.441   2.401  0.00  0.00      PROA  
ATOM   2041  HG1 GLN P 820      -4.081 -11.988   3.251  0.00  0.00      PROA  
ATOM   2042  HG2 GLN P 820      -2.969 -12.145   1.839  0.00  0.00      PROA  
ATOM   2043  CD  GLN P 820      -4.736 -11.085   1.407  0.00  0.00      PROA  
ATOM   2044  OE1 GLN P 820      -4.561 -10.041   0.738  0.00  0.00      PROA  
ATOM   2045  NE2 GLN P 820      -5.818 -11.840   1.435  0.00  0.00      PROA  
ATOM   2046 HE21 GLN P 820      -6.563 -11.747   0.775  0.00  0.00      PROA  
ATOM   2047 HE22 GLN P 820      -5.895 -12.559   2.127  0.00  0.00      PROA  
ATOM   2048  C   GLN P 820      -0.713  -9.831   4.162  0.00  0.00      PROA  
ATOM   2049  O   GLN P 820       0.384 -10.024   3.684  0.00  0.00      PROA  
ATOM   2050  N   ILE P 821      -0.901  -8.767   5.009  0.00  0.00      PROA  
ATOM   2051  HN  ILE P 821      -1.827  -8.511   5.275  0.00  0.00      PROA  
ATOM   2052  CA  ILE P 821       0.151  -7.905   5.466  0.00  0.00      PROA  
ATOM   2053  HA  ILE P 821       0.764  -7.568   4.642  0.00  0.00      PROA  
ATOM   2054  CB  ILE P 821      -0.401  -6.658   6.242  0.00  0.00      PROA  
ATOM   2055  HB  ILE P 821      -1.159  -6.904   7.016  0.00  0.00      PROA  
ATOM   2056  CG2 ILE P 821       0.814  -5.818   6.817  0.00  0.00      PROA  
ATOM   2057 HG21 ILE P 821       1.542  -5.561   6.017  0.00  0.00      PROA  
ATOM   2058 HG22 ILE P 821       1.332  -6.423   7.591  0.00  0.00      PROA  
ATOM   2059 HG23 ILE P 821       0.520  -4.793   7.130  0.00  0.00      PROA  
ATOM   2060  CG1 ILE P 821      -1.274  -5.726   5.328  0.00  0.00      PROA  
ATOM   2061 HG11 ILE P 821      -1.949  -6.274   4.637  0.00  0.00      PROA  
ATOM   2062 HG12 ILE P 821      -0.517  -5.281   4.647  0.00  0.00      PROA  
ATOM   2063  CD  ILE P 821      -2.094  -4.664   6.004  0.00  0.00      PROA  
ATOM   2064  HD1 ILE P 821      -1.414  -3.920   6.472  0.00  0.00      PROA  
ATOM   2065  HD2 ILE P 821      -2.846  -5.007   6.746  0.00  0.00      PROA  
ATOM   2066  HD3 ILE P 821      -2.549  -4.066   5.186  0.00  0.00      PROA  
ATOM   2067  C   ILE P 821       1.114  -8.613   6.309  0.00  0.00      PROA  
ATOM   2068  O   ILE P 821       2.311  -8.418   6.053  0.00  0.00      PROA  
ATOM   2069  N   ALA P 822       0.763  -9.519   7.201  0.00  0.00      PROA  
ATOM   2070  HN  ALA P 822      -0.188  -9.756   7.385  0.00  0.00      PROA  
ATOM   2071  CA  ALA P 822       1.753 -10.426   7.790  0.00  0.00      PROA  
ATOM   2072  HA  ALA P 822       2.450  -9.856   8.386  0.00  0.00      PROA  
ATOM   2073  CB  ALA P 822       1.032 -11.289   8.873  0.00  0.00      PROA  
ATOM   2074  HB1 ALA P 822       0.444 -10.658   9.574  0.00  0.00      PROA  
ATOM   2075  HB2 ALA P 822       1.731 -11.920   9.462  0.00  0.00      PROA  
ATOM   2076  HB3 ALA P 822       0.315 -11.936   8.323  0.00  0.00      PROA  
ATOM   2077  C   ALA P 822       2.583 -11.313   6.790  0.00  0.00      PROA  
ATOM   2078  O   ALA P 822       3.798 -11.436   6.994  0.00  0.00      PROA  
ATOM   2079  N   LYS P 823       1.955 -11.841   5.708  0.00  0.00      PROA  
ATOM   2080  HN  LYS P 823       0.965 -11.795   5.598  0.00  0.00      PROA  
ATOM   2081  CA  LYS P 823       2.648 -12.576   4.678  0.00  0.00      PROA  
ATOM   2082  HA  LYS P 823       3.136 -13.470   5.038  0.00  0.00      PROA  
ATOM   2083  CB  LYS P 823       1.627 -13.251   3.693  0.00  0.00      PROA  
ATOM   2084  HB1 LYS P 823       2.105 -13.540   2.732  0.00  0.00      PROA  
ATOM   2085  HB2 LYS P 823       0.789 -12.553   3.482  0.00  0.00      PROA  
ATOM   2086  CG  LYS P 823       1.005 -14.544   4.219  0.00  0.00      PROA  
ATOM   2087  HG1 LYS P 823       0.712 -14.371   5.277  0.00  0.00      PROA  
ATOM   2088  HG2 LYS P 823       1.748 -15.362   4.336  0.00  0.00      PROA  
ATOM   2089  CD  LYS P 823      -0.157 -14.986   3.298  0.00  0.00      PROA  
ATOM   2090  HD1 LYS P 823      -0.804 -14.083   3.271  0.00  0.00      PROA  
ATOM   2091  HD2 LYS P 823      -0.792 -15.760   3.779  0.00  0.00      PROA  
ATOM   2092  CE  LYS P 823       0.314 -15.486   1.928  0.00  0.00      PROA  
ATOM   2093  HE1 LYS P 823       1.162 -16.197   2.022  0.00  0.00      PROA  
ATOM   2094  HE2 LYS P 823       0.680 -14.639   1.309  0.00  0.00      PROA  
ATOM   2095  NZ  LYS P 823      -0.706 -16.049   1.096  0.00  0.00      PROA  
ATOM   2096  HZ1 LYS P 823      -1.406 -15.330   0.824  0.00  0.00      PROA  
ATOM   2097  HZ2 LYS P 823      -1.164 -16.899   1.482  0.00  0.00      PROA  
ATOM   2098  HZ3 LYS P 823      -0.349 -16.377   0.176  0.00  0.00      PROA  
ATOM   2099  C   LYS P 823       3.626 -11.719   3.960  0.00  0.00      PROA  
ATOM   2100  O   LYS P 823       4.762 -12.159   3.696  0.00  0.00      PROA  
ATOM   2101  N   GLY P 824       3.302 -10.357   3.758  0.00  0.00      PROA  
ATOM   2102  HN  GLY P 824       2.366 -10.157   4.034  0.00  0.00      PROA  
ATOM   2103  CA  GLY P 824       4.261  -9.387   3.187  0.00  0.00      PROA  
ATOM   2104  HA1 GLY P 824       3.633  -8.569   2.865  0.00  0.00      PROA  
ATOM   2105  HA2 GLY P 824       4.687  -9.795   2.282  0.00  0.00      PROA  
ATOM   2106  C   GLY P 824       5.409  -8.919   4.072  0.00  0.00      PROA  
ATOM   2107  O   GLY P 824       6.498  -8.809   3.571  0.00  0.00      PROA  
ATOM   2108  N   MET P 825       5.083  -8.625   5.334  0.00  0.00      PROA  
ATOM   2109  HN  MET P 825       4.166  -8.684   5.720  0.00  0.00      PROA  
ATOM   2110  CA  MET P 825       6.078  -8.208   6.341  0.00  0.00      PROA  
ATOM   2111  HA  MET P 825       6.749  -7.436   5.994  0.00  0.00      PROA  
ATOM   2112  CB  MET P 825       5.390  -7.684   7.603  0.00  0.00      PROA  
ATOM   2113  HB1 MET P 825       6.175  -7.730   8.388  0.00  0.00      PROA  
ATOM   2114  HB2 MET P 825       4.534  -8.304   7.945  0.00  0.00      PROA  
ATOM   2115  CG  MET P 825       4.649  -6.304   7.503  0.00  0.00      PROA  
ATOM   2116  HG1 MET P 825       4.517  -6.049   8.576  0.00  0.00      PROA  
ATOM   2117  HG2 MET P 825       3.650  -6.321   7.017  0.00  0.00      PROA  
ATOM   2118  SD  MET P 825       5.688  -4.947   6.895  0.00  0.00      PROA  
ATOM   2119  CE  MET P 825       7.065  -5.344   7.987  0.00  0.00      PROA  
ATOM   2120  HE1 MET P 825       7.553  -6.341   7.988  0.00  0.00      PROA  
ATOM   2121  HE2 MET P 825       6.745  -5.133   9.030  0.00  0.00      PROA  
ATOM   2122  HE3 MET P 825       7.874  -4.613   7.774  0.00  0.00      PROA  
ATOM   2123  C   MET P 825       7.049  -9.386   6.664  0.00  0.00      PROA  
ATOM   2124  O   MET P 825       8.227  -9.189   6.870  0.00  0.00      PROA  
ATOM   2125  N   ASN P 826       6.581 -10.641   6.646  0.00  0.00      PROA  
ATOM   2126  HN  ASN P 826       5.624 -10.914   6.587  0.00  0.00      PROA  
ATOM   2127  CA  ASN P 826       7.476 -11.797   6.860  0.00  0.00      PROA  
ATOM   2128  HA  ASN P 826       8.049 -11.560   7.744  0.00  0.00      PROA  
ATOM   2129  CB  ASN P 826       6.506 -13.037   7.108  0.00  0.00      PROA  
ATOM   2130  HB1 ASN P 826       5.899 -13.219   6.195  0.00  0.00      PROA  
ATOM   2131  HB2 ASN P 826       5.804 -12.666   7.885  0.00  0.00      PROA  
ATOM   2132  CG  ASN P 826       7.230 -14.347   7.513  0.00  0.00      PROA  
ATOM   2133  OD1 ASN P 826       8.409 -14.306   7.814  0.00  0.00      PROA  
ATOM   2134  ND2 ASN P 826       6.652 -15.525   7.414  0.00  0.00      PROA  
ATOM   2135 HD21 ASN P 826       7.143 -16.306   7.801  0.00  0.00      PROA  
ATOM   2136 HD22 ASN P 826       5.850 -15.661   6.833  0.00  0.00      PROA  
ATOM   2137  C   ASN P 826       8.379 -12.035   5.665  0.00  0.00      PROA  
ATOM   2138  O   ASN P 826       9.530 -12.355   5.867  0.00  0.00      PROA  
ATOM   2139  N   TYR P 827       7.884 -11.803   4.450  0.00  0.00      PROA  
ATOM   2140  HN  TYR P 827       6.921 -11.720   4.206  0.00  0.00      PROA  
ATOM   2141  CA  TYR P 827       8.712 -11.792   3.317  0.00  0.00      PROA  
ATOM   2142  HA  TYR P 827       9.331 -12.675   3.264  0.00  0.00      PROA  
ATOM   2143  CB  TYR P 827       7.739 -11.775   2.088  0.00  0.00      PROA  
ATOM   2144  HB1 TYR P 827       6.973 -10.971   2.105  0.00  0.00      PROA  
ATOM   2145  HB2 TYR P 827       7.302 -12.796   2.035  0.00  0.00      PROA  
ATOM   2146  CG  TYR P 827       8.552 -11.499   0.797  0.00  0.00      PROA  
ATOM   2147  CD1 TYR P 827       9.162 -12.578   0.123  0.00  0.00      PROA  
ATOM   2148  HD1 TYR P 827       9.154 -13.582   0.523  0.00  0.00      PROA  
ATOM   2149  CE1 TYR P 827      10.106 -12.223  -0.893  0.00  0.00      PROA  
ATOM   2150  HE1 TYR P 827      10.596 -13.028  -1.422  0.00  0.00      PROA  
ATOM   2151  CZ  TYR P 827      10.333 -10.873  -1.220  0.00  0.00      PROA  
ATOM   2152  OH  TYR P 827      11.214 -10.574  -2.221  0.00  0.00      PROA  
ATOM   2153  HH  TYR P 827      11.249 -11.298  -2.850  0.00  0.00      PROA  
ATOM   2154  CD2 TYR P 827       8.754 -10.133   0.388  0.00  0.00      PROA  
ATOM   2155  HD2 TYR P 827       8.243  -9.361   0.944  0.00  0.00      PROA  
ATOM   2156  CE2 TYR P 827       9.629  -9.826  -0.656  0.00  0.00      PROA  
ATOM   2157  HE2 TYR P 827       9.728  -8.777  -0.893  0.00  0.00      PROA  
ATOM   2158  C   TYR P 827       9.794 -10.608   3.310  0.00  0.00      PROA  
ATOM   2159  O   TYR P 827      10.961 -10.834   2.990  0.00  0.00      PROA  
ATOM   2160  N   LEU P 828       9.425  -9.295   3.530  0.00  0.00      PROA  
ATOM   2161  HN  LEU P 828       8.485  -9.008   3.696  0.00  0.00      PROA  
ATOM   2162  CA  LEU P 828      10.344  -8.195   3.678  0.00  0.00      PROA  
ATOM   2163  HA  LEU P 828      10.920  -8.132   2.766  0.00  0.00      PROA  
ATOM   2164  CB  LEU P 828       9.553  -6.824   3.763  0.00  0.00      PROA  
ATOM   2165  HB1 LEU P 828      10.149  -6.002   4.215  0.00  0.00      PROA  
ATOM   2166  HB2 LEU P 828       8.783  -7.018   4.540  0.00  0.00      PROA  
ATOM   2167  CG  LEU P 828       8.931  -6.517   2.406  0.00  0.00      PROA  
ATOM   2168  HG  LEU P 828       8.530  -7.448   1.951  0.00  0.00      PROA  
ATOM   2169  CD1 LEU P 828       7.808  -5.502   2.713  0.00  0.00      PROA  
ATOM   2170 HD11 LEU P 828       7.275  -5.877   3.612  0.00  0.00      PROA  
ATOM   2171 HD12 LEU P 828       7.122  -5.490   1.839  0.00  0.00      PROA  
ATOM   2172 HD13 LEU P 828       8.317  -4.522   2.839  0.00  0.00      PROA  
ATOM   2173  CD2 LEU P 828       9.894  -6.000   1.408  0.00  0.00      PROA  
ATOM   2174 HD21 LEU P 828      10.496  -5.175   1.847  0.00  0.00      PROA  
ATOM   2175 HD22 LEU P 828       9.414  -5.562   0.507  0.00  0.00      PROA  
ATOM   2176 HD23 LEU P 828      10.678  -6.678   1.007  0.00  0.00      PROA  
ATOM   2177  C   LEU P 828      11.373  -8.372   4.849  0.00  0.00      PROA  
ATOM   2178  O   LEU P 828      12.525  -8.042   4.555  0.00  0.00      PROA  
ATOM   2179  N   GLU P 829      11.020  -8.967   6.044  0.00  0.00      PROA  
ATOM   2180  HN  GLU P 829      10.067  -9.140   6.276  0.00  0.00      PROA  
ATOM   2181  CA  GLU P 829      11.986  -9.227   7.095  0.00  0.00      PROA  
ATOM   2182  HA  GLU P 829      12.307  -8.305   7.556  0.00  0.00      PROA  
ATOM   2183  CB  GLU P 829      11.288 -10.007   8.191  0.00  0.00      PROA  
ATOM   2184  HB1 GLU P 829      11.003 -11.001   7.787  0.00  0.00      PROA  
ATOM   2185  HB2 GLU P 829      10.398  -9.483   8.600  0.00  0.00      PROA  
ATOM   2186  CG  GLU P 829      12.073 -10.384   9.447  0.00  0.00      PROA  
ATOM   2187  HG1 GLU P 829      12.685  -9.591   9.926  0.00  0.00      PROA  
ATOM   2188  HG2 GLU P 829      12.747 -11.233   9.204  0.00  0.00      PROA  
ATOM   2189  CD  GLU P 829      11.184 -10.934  10.488  0.00  0.00      PROA  
ATOM   2190  OE1 GLU P 829      10.694 -10.052  11.195  0.00  0.00      PROA  
ATOM   2191  OE2 GLU P 829      11.033 -12.172  10.628  0.00  0.00      PROA  
ATOM   2192  C   GLU P 829      13.242  -9.971   6.625  0.00  0.00      PROA  
ATOM   2193  O   GLU P 829      14.333  -9.572   6.880  0.00  0.00      PROA  
ATOM   2194  N   ASP P 830      13.078 -11.110   5.874  0.00  0.00      PROA  
ATOM   2195  HN  ASP P 830      12.131 -11.422   5.853  0.00  0.00      PROA  
ATOM   2196  CA  ASP P 830      14.075 -12.045   5.372  0.00  0.00      PROA  
ATOM   2197  HA  ASP P 830      14.672 -12.351   6.218  0.00  0.00      PROA  
ATOM   2198  CB  ASP P 830      13.491 -13.222   4.707  0.00  0.00      PROA  
ATOM   2199  HB1 ASP P 830      14.323 -13.903   4.425  0.00  0.00      PROA  
ATOM   2200  HB2 ASP P 830      12.865 -13.058   3.805  0.00  0.00      PROA  
ATOM   2201  CG  ASP P 830      12.583 -14.058   5.628  0.00  0.00      PROA  
ATOM   2202  OD1 ASP P 830      12.492 -13.946   6.856  0.00  0.00      PROA  
ATOM   2203  OD2 ASP P 830      11.925 -14.986   5.086  0.00  0.00      PROA  
ATOM   2204  C   ASP P 830      15.064 -11.314   4.401  0.00  0.00      PROA  
ATOM   2205  O   ASP P 830      16.270 -11.445   4.390  0.00  0.00      PROA  
ATOM   2206  N   ARG P 831      14.489 -10.558   3.445  0.00  0.00      PROA  
ATOM   2207  HN  ARG P 831      13.503 -10.697   3.388  0.00  0.00      PROA  
ATOM   2208  CA  ARG P 831      15.125  -9.769   2.468  0.00  0.00      PROA  
ATOM   2209  HA  ARG P 831      15.942 -10.294   1.996  0.00  0.00      PROA  
ATOM   2210  CB  ARG P 831      14.156  -9.365   1.241  0.00  0.00      PROA  
ATOM   2211  HB1 ARG P 831      14.595  -8.425   0.842  0.00  0.00      PROA  
ATOM   2212  HB2 ARG P 831      13.217  -9.018   1.722  0.00  0.00      PROA  
ATOM   2213  CG  ARG P 831      13.873 -10.408   0.139  0.00  0.00      PROA  
ATOM   2214  HG1 ARG P 831      14.721 -10.321  -0.573  0.00  0.00      PROA  
ATOM   2215  HG2 ARG P 831      12.952 -10.106  -0.403  0.00  0.00      PROA  
ATOM   2216  CD  ARG P 831      13.914 -11.894   0.610  0.00  0.00      PROA  
ATOM   2217  HD1 ARG P 831      12.862 -12.043   0.935  0.00  0.00      PROA  
ATOM   2218  HD2 ARG P 831      14.698 -12.219   1.327  0.00  0.00      PROA  
ATOM   2219  NE  ARG P 831      14.095 -12.689  -0.634  0.00  0.00      PROA  
ATOM   2220  HE  ARG P 831      14.621 -12.340  -1.409  0.00  0.00      PROA  
ATOM   2221  CZ  ARG P 831      13.396 -13.776  -1.035  0.00  0.00      PROA  
ATOM   2222  NH1 ARG P 831      12.780 -14.483  -0.095  0.00  0.00      PROA  
ATOM   2223 HH11 ARG P 831      12.508 -15.407  -0.363  0.00  0.00      PROA  
ATOM   2224 HH12 ARG P 831      12.981 -14.487   0.885  0.00  0.00      PROA  
ATOM   2225  NH2 ARG P 831      13.414 -14.142  -2.223  0.00  0.00      PROA  
ATOM   2226 HH21 ARG P 831      13.798 -13.607  -2.975  0.00  0.00      PROA  
ATOM   2227 HH22 ARG P 831      12.874 -14.947  -2.470  0.00  0.00      PROA  
ATOM   2228  C   ARG P 831      15.802  -8.429   3.032  0.00  0.00      PROA  
ATOM   2229  O   ARG P 831      16.566  -7.723   2.418  0.00  0.00      PROA  
ATOM   2230  N   ARG P 832      15.220  -8.085   4.200  0.00  0.00      PROA  
ATOM   2231  HN  ARG P 832      14.448  -8.595   4.571  0.00  0.00      PROA  
ATOM   2232  CA  ARG P 832      15.730  -7.107   5.166  0.00  0.00      PROA  
ATOM   2233  HA  ARG P 832      15.113  -7.390   6.006  0.00  0.00      PROA  
ATOM   2234  CB  ARG P 832      17.165  -7.298   5.643  0.00  0.00      PROA  
ATOM   2235  HB1 ARG P 832      17.383  -6.737   6.577  0.00  0.00      PROA  
ATOM   2236  HB2 ARG P 832      17.852  -6.837   4.901  0.00  0.00      PROA  
ATOM   2237  CG  ARG P 832      17.585  -8.789   5.919  0.00  0.00      PROA  
ATOM   2238  HG1 ARG P 832      17.452  -9.456   5.040  0.00  0.00      PROA  
ATOM   2239  HG2 ARG P 832      16.819  -9.113   6.656  0.00  0.00      PROA  
ATOM   2240  CD  ARG P 832      18.942  -9.040   6.500  0.00  0.00      PROA  
ATOM   2241  HD1 ARG P 832      19.633  -8.521   5.801  0.00  0.00      PROA  
ATOM   2242  HD2 ARG P 832      19.080 -10.142   6.496  0.00  0.00      PROA  
ATOM   2243  NE  ARG P 832      19.040  -8.573   7.942  0.00  0.00      PROA  
ATOM   2244  HE  ARG P 832      18.261  -8.859   8.499  0.00  0.00      PROA  
ATOM   2245  CZ  ARG P 832      20.027  -7.953   8.448  0.00  0.00      PROA  
ATOM   2246  NH1 ARG P 832      20.100  -7.761   9.758  0.00  0.00      PROA  
ATOM   2247 HH11 ARG P 832      19.564  -8.285  10.419  0.00  0.00      PROA  
ATOM   2248 HH12 ARG P 832      20.579  -6.954  10.104  0.00  0.00      PROA  
ATOM   2249  NH2 ARG P 832      21.130  -7.535   7.797  0.00  0.00      PROA  
ATOM   2250 HH21 ARG P 832      21.204  -7.573   6.800  0.00  0.00      PROA  
ATOM   2251 HH22 ARG P 832      21.908  -7.261   8.362  0.00  0.00      PROA  
ATOM   2252  C   ARG P 832      15.320  -5.652   4.948  0.00  0.00      PROA  
ATOM   2253  O   ARG P 832      16.068  -4.706   5.254  0.00  0.00      PROA  
ATOM   2254  N   LEU P 833      14.131  -5.434   4.307  0.00  0.00      PROA  
ATOM   2255  HN  LEU P 833      13.598  -6.208   3.974  0.00  0.00      PROA  
ATOM   2256  CA  LEU P 833      13.590  -4.048   4.180  0.00  0.00      PROA  
ATOM   2257  HA  LEU P 833      14.342  -3.347   3.850  0.00  0.00      PROA  
ATOM   2258  CB  LEU P 833      12.479  -3.888   3.106  0.00  0.00      PROA  
ATOM   2259  HB1 LEU P 833      11.616  -4.422   3.559  0.00  0.00      PROA  
ATOM   2260  HB2 LEU P 833      12.919  -4.358   2.201  0.00  0.00      PROA  
ATOM   2261  CG  LEU P 833      12.085  -2.418   2.530  0.00  0.00      PROA  
ATOM   2262  HG  LEU P 833      11.704  -2.761   1.544  0.00  0.00      PROA  
ATOM   2263  CD1 LEU P 833      10.943  -1.642   3.236  0.00  0.00      PROA  
ATOM   2264 HD11 LEU P 833      10.724  -0.691   2.706  0.00  0.00      PROA  
ATOM   2265 HD12 LEU P 833      11.322  -1.423   4.257  0.00  0.00      PROA  
ATOM   2266 HD13 LEU P 833       9.995  -2.215   3.320  0.00  0.00      PROA  
ATOM   2267  CD2 LEU P 833      13.322  -1.517   2.236  0.00  0.00      PROA  
ATOM   2268 HD21 LEU P 833      14.117  -2.059   1.681  0.00  0.00      PROA  
ATOM   2269 HD22 LEU P 833      13.698  -1.056   3.174  0.00  0.00      PROA  
ATOM   2270 HD23 LEU P 833      12.983  -0.755   1.503  0.00  0.00      PROA  
ATOM   2271  C   LEU P 833      13.107  -3.497   5.549  0.00  0.00      PROA  
ATOM   2272  O   LEU P 833      12.271  -4.094   6.266  0.00  0.00      PROA  
ATOM   2273  N   VAL P 834      13.465  -2.246   5.811  0.00  0.00      PROA  
ATOM   2274  HN  VAL P 834      14.053  -1.689   5.229  0.00  0.00      PROA  
ATOM   2275  CA  VAL P 834      12.895  -1.471   6.884  0.00  0.00      PROA  
ATOM   2276  HA  VAL P 834      12.104  -2.015   7.379  0.00  0.00      PROA  
ATOM   2277  CB  VAL P 834      14.013  -1.059   7.907  0.00  0.00      PROA  
ATOM   2278  HB  VAL P 834      14.730  -0.370   7.411  0.00  0.00      PROA  
ATOM   2279  CG1 VAL P 834      13.300  -0.279   9.007  0.00  0.00      PROA  
ATOM   2280 HG11 VAL P 834      12.491  -0.857   9.503  0.00  0.00      PROA  
ATOM   2281 HG12 VAL P 834      12.815   0.671   8.695  0.00  0.00      PROA  
ATOM   2282 HG13 VAL P 834      14.059   0.021   9.761  0.00  0.00      PROA  
ATOM   2283  CG2 VAL P 834      14.806  -2.191   8.282  0.00  0.00      PROA  
ATOM   2284 HG21 VAL P 834      14.248  -3.051   8.710  0.00  0.00      PROA  
ATOM   2285 HG22 VAL P 834      15.462  -2.000   9.158  0.00  0.00      PROA  
ATOM   2286 HG23 VAL P 834      15.529  -2.512   7.501  0.00  0.00      PROA  
ATOM   2287  C   VAL P 834      12.183  -0.164   6.346  0.00  0.00      PROA  
ATOM   2288  O   VAL P 834      12.834   0.719   5.749  0.00  0.00      PROA  
ATOM   2289  N   HSD P 835      10.882   0.021   6.683  0.00  0.00      PROA  
ATOM   2290  HN  HSD P 835      10.463  -0.728   7.190  0.00  0.00      PROA  
ATOM   2291  CA  HSD P 835      10.104   1.302   6.468  0.00  0.00      PROA  
ATOM   2292  HA  HSD P 835      10.153   1.614   5.435  0.00  0.00      PROA  
ATOM   2293  CB  HSD P 835       8.617   1.110   6.873  0.00  0.00      PROA  
ATOM   2294  HB1 HSD P 835       8.150   2.113   6.981  0.00  0.00      PROA  
ATOM   2295  HB2 HSD P 835       8.621   0.645   7.882  0.00  0.00      PROA  
ATOM   2296  ND1 HSD P 835       7.662   0.968   4.576  0.00  0.00      PROA  
ATOM   2297  HD1 HSD P 835       8.141   1.801   4.300  0.00  0.00      PROA  
ATOM   2298  CG  HSD P 835       7.831   0.439   5.829  0.00  0.00      PROA  
ATOM   2299  CE1 HSD P 835       6.957   0.045   3.849  0.00  0.00      PROA  
ATOM   2300  HE1 HSD P 835       6.654   0.187   2.812  0.00  0.00      PROA  
ATOM   2301  NE2 HSD P 835       6.653  -0.979   4.533  0.00  0.00      PROA  
ATOM   2302  CD2 HSD P 835       7.180  -0.777   5.814  0.00  0.00      PROA  
ATOM   2303  HD2 HSD P 835       6.891  -1.375   6.670  0.00  0.00      PROA  
ATOM   2304  C   HSD P 835      10.559   2.501   7.253  0.00  0.00      PROA  
ATOM   2305  O   HSD P 835      10.931   2.470   8.461  0.00  0.00      PROA  
ATOM   2306  N   ARG P 836      10.442   3.680   6.597  0.00  0.00      PROA  
ATOM   2307  HN  ARG P 836      10.309   3.614   5.611  0.00  0.00      PROA  
ATOM   2308  CA  ARG P 836      10.609   4.982   7.293  0.00  0.00      PROA  
ATOM   2309  HA  ARG P 836      11.580   4.993   7.766  0.00  0.00      PROA  
ATOM   2310  CB  ARG P 836      10.560   6.246   6.404  0.00  0.00      PROA  
ATOM   2311  HB1 ARG P 836       9.726   6.282   5.672  0.00  0.00      PROA  
ATOM   2312  HB2 ARG P 836      11.428   6.067   5.734  0.00  0.00      PROA  
ATOM   2313  CG  ARG P 836      10.542   7.653   6.947  0.00  0.00      PROA  
ATOM   2314  HG1 ARG P 836      10.715   8.224   6.010  0.00  0.00      PROA  
ATOM   2315  HG2 ARG P 836      11.377   7.814   7.661  0.00  0.00      PROA  
ATOM   2316  CD  ARG P 836       9.280   8.271   7.527  0.00  0.00      PROA  
ATOM   2317  HD1 ARG P 836       9.132   8.031   8.601  0.00  0.00      PROA  
ATOM   2318  HD2 ARG P 836       8.368   7.997   6.955  0.00  0.00      PROA  
ATOM   2319  NE  ARG P 836       9.522   9.778   7.503  0.00  0.00      PROA  
ATOM   2320  HE  ARG P 836      10.431  10.054   7.190  0.00  0.00      PROA  
ATOM   2321  CZ  ARG P 836       8.622  10.710   7.631  0.00  0.00      PROA  
ATOM   2322  NH1 ARG P 836       7.325  10.539   7.828  0.00  0.00      PROA  
ATOM   2323 HH11 ARG P 836       6.820   9.715   8.085  0.00  0.00      PROA  
ATOM   2324 HH12 ARG P 836       6.876  11.409   8.033  0.00  0.00      PROA  
ATOM   2325  NH2 ARG P 836       8.987  12.010   7.635  0.00  0.00      PROA  
ATOM   2326 HH21 ARG P 836       8.299  12.734   7.595  0.00  0.00      PROA  
ATOM   2327 HH22 ARG P 836       9.935  12.321   7.573  0.00  0.00      PROA  
ATOM   2328  C   ARG P 836       9.638   5.081   8.388  0.00  0.00      PROA  
ATOM   2329  O   ARG P 836       9.954   5.465   9.478  0.00  0.00      PROA  
ATOM   2330  N   ASP P 837       8.397   4.574   8.145  0.00  0.00      PROA  
ATOM   2331  HN  ASP P 837       8.185   4.301   7.210  0.00  0.00      PROA  
ATOM   2332  CA  ASP P 837       7.373   4.417   9.147  0.00  0.00      PROA  
ATOM   2333  HA  ASP P 837       7.992   3.981   9.917  0.00  0.00      PROA  
ATOM   2334  CB  ASP P 837       6.755   5.773   9.621  0.00  0.00      PROA  
ATOM   2335  HB1 ASP P 837       7.492   6.435  10.124  0.00  0.00      PROA  
ATOM   2336  HB2 ASP P 837       5.935   5.570  10.343  0.00  0.00      PROA  
ATOM   2337  CG  ASP P 837       6.192   6.666   8.486  0.00  0.00      PROA  
ATOM   2338  OD1 ASP P 837       6.070   6.301   7.278  0.00  0.00      PROA  
ATOM   2339  OD2 ASP P 837       5.762   7.787   8.868  0.00  0.00      PROA  
ATOM   2340  C   ASP P 837       6.286   3.400   8.763  0.00  0.00      PROA  
ATOM   2341  O   ASP P 837       5.857   3.398   7.581  0.00  0.00      PROA  
ATOM   2342  N   LEU P 838       5.768   2.578   9.649  0.00  0.00      PROA  
ATOM   2343  HN  LEU P 838       6.289   2.417  10.484  0.00  0.00      PROA  
ATOM   2344  CA  LEU P 838       4.850   1.446   9.304  0.00  0.00      PROA  
ATOM   2345  HA  LEU P 838       4.739   1.438   8.230  0.00  0.00      PROA  
ATOM   2346  CB  LEU P 838       5.366   0.036   9.679  0.00  0.00      PROA  
ATOM   2347  HB1 LEU P 838       5.537  -0.043  10.773  0.00  0.00      PROA  
ATOM   2348  HB2 LEU P 838       6.333  -0.170   9.171  0.00  0.00      PROA  
ATOM   2349  CG  LEU P 838       4.319  -1.093   9.381  0.00  0.00      PROA  
ATOM   2350  HG  LEU P 838       3.518  -0.985  10.144  0.00  0.00      PROA  
ATOM   2351  CD1 LEU P 838       3.783  -1.247   7.922  0.00  0.00      PROA  
ATOM   2352 HD11 LEU P 838       3.444  -2.292   7.758  0.00  0.00      PROA  
ATOM   2353 HD12 LEU P 838       4.584  -0.985   7.198  0.00  0.00      PROA  
ATOM   2354 HD13 LEU P 838       2.996  -0.522   7.621  0.00  0.00      PROA  
ATOM   2355  CD2 LEU P 838       5.105  -2.394   9.795  0.00  0.00      PROA  
ATOM   2356 HD21 LEU P 838       5.596  -2.317  10.788  0.00  0.00      PROA  
ATOM   2357 HD22 LEU P 838       5.896  -2.667   9.065  0.00  0.00      PROA  
ATOM   2358 HD23 LEU P 838       4.403  -3.250   9.890  0.00  0.00      PROA  
ATOM   2359  C   LEU P 838       3.462   1.652   9.802  0.00  0.00      PROA  
ATOM   2360  O   LEU P 838       3.122   1.516  10.967  0.00  0.00      PROA  
ATOM   2361  N   ALA P 839       2.500   1.844   8.844  0.00  0.00      PROA  
ATOM   2362  HN  ALA P 839       2.713   1.911   7.872  0.00  0.00      PROA  
ATOM   2363  CA  ALA P 839       1.067   1.814   9.180  0.00  0.00      PROA  
ATOM   2364  HA  ALA P 839       0.869   1.009   9.872  0.00  0.00      PROA  
ATOM   2365  CB  ALA P 839       0.565   3.146   9.707  0.00  0.00      PROA  
ATOM   2366  HB1 ALA P 839       0.942   4.016   9.128  0.00  0.00      PROA  
ATOM   2367  HB2 ALA P 839       1.067   3.297  10.686  0.00  0.00      PROA  
ATOM   2368  HB3 ALA P 839      -0.542   3.081   9.779  0.00  0.00      PROA  
ATOM   2369  C   ALA P 839       0.325   1.420   7.920  0.00  0.00      PROA  
ATOM   2370  O   ALA P 839       0.853   1.276   6.786  0.00  0.00      PROA  
ATOM   2371  N   ALA P 840      -0.996   1.228   8.153  0.00  0.00      PROA  
ATOM   2372  HN  ALA P 840      -1.297   1.071   9.090  0.00  0.00      PROA  
ATOM   2373  CA  ALA P 840      -1.947   0.981   7.051  0.00  0.00      PROA  
ATOM   2374  HA  ALA P 840      -1.836  -0.017   6.653  0.00  0.00      PROA  
ATOM   2375  CB  ALA P 840      -3.363   0.825   7.650  0.00  0.00      PROA  
ATOM   2376  HB1 ALA P 840      -3.736   1.802   8.025  0.00  0.00      PROA  
ATOM   2377  HB2 ALA P 840      -3.424   0.194   8.563  0.00  0.00      PROA  
ATOM   2378  HB3 ALA P 840      -4.068   0.469   6.869  0.00  0.00      PROA  
ATOM   2379  C   ALA P 840      -2.009   1.898   5.825  0.00  0.00      PROA  
ATOM   2380  O   ALA P 840      -2.743   1.636   4.906  0.00  0.00      PROA  
ATOM   2381  N   ARG P 841      -1.327   2.968   5.853  0.00  0.00      PROA  
ATOM   2382  HN  ARG P 841      -0.757   3.196   6.638  0.00  0.00      PROA  
ATOM   2383  CA  ARG P 841      -1.145   3.835   4.786  0.00  0.00      PROA  
ATOM   2384  HA  ARG P 841      -2.096   3.836   4.274  0.00  0.00      PROA  
ATOM   2385  CB  ARG P 841      -0.795   5.297   5.222  0.00  0.00      PROA  
ATOM   2386  HB1 ARG P 841      -1.693   5.785   5.657  0.00  0.00      PROA  
ATOM   2387  HB2 ARG P 841      -0.617   5.905   4.309  0.00  0.00      PROA  
ATOM   2388  CG  ARG P 841       0.404   5.453   6.171  0.00  0.00      PROA  
ATOM   2389  HG1 ARG P 841       1.276   4.988   5.665  0.00  0.00      PROA  
ATOM   2390  HG2 ARG P 841       0.225   4.868   7.099  0.00  0.00      PROA  
ATOM   2391  CD  ARG P 841       0.805   6.931   6.450  0.00  0.00      PROA  
ATOM   2392  HD1 ARG P 841      -0.087   7.592   6.483  0.00  0.00      PROA  
ATOM   2393  HD2 ARG P 841       1.363   7.297   5.562  0.00  0.00      PROA  
ATOM   2394  NE  ARG P 841       1.655   7.043   7.708  0.00  0.00      PROA  
ATOM   2395  HE  ARG P 841       1.231   7.375   8.550  0.00  0.00      PROA  
ATOM   2396  CZ  ARG P 841       2.756   6.349   7.968  0.00  0.00      PROA  
ATOM   2397  NH1 ARG P 841       3.424   5.838   6.969  0.00  0.00      PROA  
ATOM   2398 HH11 ARG P 841       4.376   5.590   7.147  0.00  0.00      PROA  
ATOM   2399 HH12 ARG P 841       3.098   6.075   6.054  0.00  0.00      PROA  
ATOM   2400  NH2 ARG P 841       3.273   6.170   9.168  0.00  0.00      PROA  
ATOM   2401 HH21 ARG P 841       2.822   6.605   9.947  0.00  0.00      PROA  
ATOM   2402 HH22 ARG P 841       4.259   6.037   9.268  0.00  0.00      PROA  
ATOM   2403  C   ARG P 841      -0.084   3.280   3.857  0.00  0.00      PROA  
ATOM   2404  O   ARG P 841       0.116   3.879   2.822  0.00  0.00      PROA  
ATOM   2405  N   ASN P 842       0.623   2.199   4.093  0.00  0.00      PROA  
ATOM   2406  HN  ASN P 842       0.434   1.862   5.012  0.00  0.00      PROA  
ATOM   2407  CA  ASN P 842       1.689   1.632   3.289  0.00  0.00      PROA  
ATOM   2408  HA  ASN P 842       2.050   2.449   2.683  0.00  0.00      PROA  
ATOM   2409  CB  ASN P 842       2.901   1.166   4.203  0.00  0.00      PROA  
ATOM   2410  HB1 ASN P 842       3.600   0.478   3.681  0.00  0.00      PROA  
ATOM   2411  HB2 ASN P 842       2.439   0.485   4.949  0.00  0.00      PROA  
ATOM   2412  CG  ASN P 842       3.676   2.275   4.935  0.00  0.00      PROA  
ATOM   2413  OD1 ASN P 842       3.237   3.427   5.104  0.00  0.00      PROA  
ATOM   2414  ND2 ASN P 842       4.819   2.011   5.508  0.00  0.00      PROA  
ATOM   2415 HD21 ASN P 842       5.183   2.626   6.208  0.00  0.00      PROA  
ATOM   2416 HD22 ASN P 842       5.208   1.093   5.432  0.00  0.00      PROA  
ATOM   2417  C   ASN P 842       1.170   0.468   2.416  0.00  0.00      PROA  
ATOM   2418  O   ASN P 842       1.942  -0.085   1.693  0.00  0.00      PROA  
ATOM   2419  N   VAL P 843      -0.129   0.147   2.455  0.00  0.00      PROA  
ATOM   2420  HN  VAL P 843      -0.771   0.688   2.993  0.00  0.00      PROA  
ATOM   2421  CA  VAL P 843      -0.731  -0.934   1.733  0.00  0.00      PROA  
ATOM   2422  HA  VAL P 843      -0.047  -1.430   1.060  0.00  0.00      PROA  
ATOM   2423  CB  VAL P 843      -1.145  -2.002   2.720  0.00  0.00      PROA  
ATOM   2424  HB  VAL P 843      -2.169  -1.816   3.109  0.00  0.00      PROA  
ATOM   2425  CG1 VAL P 843      -1.303  -3.330   1.894  0.00  0.00      PROA  
ATOM   2426 HG11 VAL P 843      -1.915  -3.322   0.967  0.00  0.00      PROA  
ATOM   2427 HG12 VAL P 843      -1.678  -4.162   2.527  0.00  0.00      PROA  
ATOM   2428 HG13 VAL P 843      -0.242  -3.547   1.645  0.00  0.00      PROA  
ATOM   2429  CG2 VAL P 843      -0.138  -2.012   3.974  0.00  0.00      PROA  
ATOM   2430 HG21 VAL P 843       0.920  -2.213   3.703  0.00  0.00      PROA  
ATOM   2431 HG22 VAL P 843      -0.431  -2.910   4.560  0.00  0.00      PROA  
ATOM   2432 HG23 VAL P 843      -0.269  -1.070   4.548  0.00  0.00      PROA  
ATOM   2433  C   VAL P 843      -1.940  -0.482   0.852  0.00  0.00      PROA  
ATOM   2434  O   VAL P 843      -2.767   0.435   1.113  0.00  0.00      PROA  
ATOM   2435  N   LEU P 844      -1.927  -1.073  -0.383  0.00  0.00      PROA  
ATOM   2436  HN  LEU P 844      -1.195  -1.713  -0.604  0.00  0.00      PROA  
ATOM   2437  CA  LEU P 844      -2.688  -0.627  -1.510  0.00  0.00      PROA  
ATOM   2438  HA  LEU P 844      -3.370   0.152  -1.203  0.00  0.00      PROA  
ATOM   2439  CB  LEU P 844      -1.941  -0.129  -2.748  0.00  0.00      PROA  
ATOM   2440  HB1 LEU P 844      -2.699   0.260  -3.461  0.00  0.00      PROA  
ATOM   2441  HB2 LEU P 844      -1.333  -0.936  -3.208  0.00  0.00      PROA  
ATOM   2442  CG  LEU P 844      -1.131   1.112  -2.512  0.00  0.00      PROA  
ATOM   2443  HG  LEU P 844      -0.332   0.868  -1.779  0.00  0.00      PROA  
ATOM   2444  CD1 LEU P 844      -0.407   1.551  -3.763  0.00  0.00      PROA  
ATOM   2445 HD11 LEU P 844      -1.072   1.717  -4.638  0.00  0.00      PROA  
ATOM   2446 HD12 LEU P 844       0.329   0.774  -4.061  0.00  0.00      PROA  
ATOM   2447 HD13 LEU P 844       0.044   2.529  -3.489  0.00  0.00      PROA  
ATOM   2448  CD2 LEU P 844      -1.967   2.342  -2.006  0.00  0.00      PROA  
ATOM   2449 HD21 LEU P 844      -2.455   2.060  -1.048  0.00  0.00      PROA  
ATOM   2450 HD22 LEU P 844      -2.652   2.603  -2.841  0.00  0.00      PROA  
ATOM   2451 HD23 LEU P 844      -1.364   3.237  -1.741  0.00  0.00      PROA  
ATOM   2452  C   LEU P 844      -3.488  -1.852  -1.803  0.00  0.00      PROA  
ATOM   2453  O   LEU P 844      -3.031  -2.962  -2.028  0.00  0.00      PROA  
ATOM   2454  N   VAL P 845      -4.844  -1.631  -1.830  0.00  0.00      PROA  
ATOM   2455  HN  VAL P 845      -5.214  -0.709  -1.745  0.00  0.00      PROA  
ATOM   2456  CA  VAL P 845      -5.839  -2.652  -2.127  0.00  0.00      PROA  
ATOM   2457  HA  VAL P 845      -5.521  -3.609  -1.740  0.00  0.00      PROA  
ATOM   2458  CB  VAL P 845      -7.131  -2.288  -1.450  0.00  0.00      PROA  
ATOM   2459  HB  VAL P 845      -7.399  -1.298  -1.878  0.00  0.00      PROA  
ATOM   2460  CG1 VAL P 845      -8.148  -3.322  -1.807  0.00  0.00      PROA  
ATOM   2461 HG11 VAL P 845      -9.141  -3.022  -1.408  0.00  0.00      PROA  
ATOM   2462 HG12 VAL P 845      -7.942  -4.319  -1.361  0.00  0.00      PROA  
ATOM   2463 HG13 VAL P 845      -8.303  -3.459  -2.899  0.00  0.00      PROA  
ATOM   2464  CG2 VAL P 845      -7.055  -2.071   0.121  0.00  0.00      PROA  
ATOM   2465 HG21 VAL P 845      -6.242  -2.585   0.678  0.00  0.00      PROA  
ATOM   2466 HG22 VAL P 845      -8.053  -2.099   0.608  0.00  0.00      PROA  
ATOM   2467 HG23 VAL P 845      -6.864  -0.977   0.165  0.00  0.00      PROA  
ATOM   2468  C   VAL P 845      -6.095  -2.794  -3.645  0.00  0.00      PROA  
ATOM   2469  O   VAL P 845      -6.750  -1.958  -4.293  0.00  0.00      PROA  
ATOM   2470  N   LYS P 846      -5.638  -3.825  -4.330  0.00  0.00      PROA  
ATOM   2471  HN  LYS P 846      -5.087  -4.505  -3.853  0.00  0.00      PROA  
ATOM   2472  CA  LYS P 846      -6.032  -4.200  -5.719  0.00  0.00      PROA  
ATOM   2473  HA  LYS P 846      -5.952  -3.329  -6.352  0.00  0.00      PROA  
ATOM   2474  CB  LYS P 846      -5.104  -5.402  -6.269  0.00  0.00      PROA  
ATOM   2475  HB1 LYS P 846      -5.338  -6.269  -5.614  0.00  0.00      PROA  
ATOM   2476  HB2 LYS P 846      -4.027  -5.161  -6.144  0.00  0.00      PROA  
ATOM   2477  CG  LYS P 846      -5.295  -5.726  -7.759  0.00  0.00      PROA  
ATOM   2478  HG1 LYS P 846      -5.303  -4.756  -8.302  0.00  0.00      PROA  
ATOM   2479  HG2 LYS P 846      -6.243  -6.263  -7.976  0.00  0.00      PROA  
ATOM   2480  CD  LYS P 846      -4.184  -6.638  -8.297  0.00  0.00      PROA  
ATOM   2481  HD1 LYS P 846      -4.097  -7.564  -7.689  0.00  0.00      PROA  
ATOM   2482  HD2 LYS P 846      -3.266  -6.013  -8.260  0.00  0.00      PROA  
ATOM   2483  CE  LYS P 846      -4.299  -6.872  -9.834  0.00  0.00      PROA  
ATOM   2484  HE1 LYS P 846      -4.412  -5.904 -10.367  0.00  0.00      PROA  
ATOM   2485  HE2 LYS P 846      -5.094  -7.606 -10.082  0.00  0.00      PROA  
ATOM   2486  NZ  LYS P 846      -3.056  -7.578 -10.233  0.00  0.00      PROA  
ATOM   2487  HZ1 LYS P 846      -3.067  -7.819 -11.245  0.00  0.00      PROA  
ATOM   2488  HZ2 LYS P 846      -2.913  -8.520  -9.817  0.00  0.00      PROA  
ATOM   2489  HZ3 LYS P 846      -2.141  -7.089 -10.165  0.00  0.00      PROA  
ATOM   2490  C   LYS P 846      -7.424  -4.707  -5.830  0.00  0.00      PROA  
ATOM   2491  O   LYS P 846      -8.068  -4.509  -6.782  0.00  0.00      PROA  
ATOM   2492  N   THR P 847      -7.955  -5.360  -4.827  0.00  0.00      PROA  
ATOM   2493  HN  THR P 847      -7.422  -5.634  -4.030  0.00  0.00      PROA  
ATOM   2494  CA  THR P 847      -9.324  -5.805  -4.705  0.00  0.00      PROA  
ATOM   2495  HA  THR P 847      -9.783  -4.847  -4.900  0.00  0.00      PROA  
ATOM   2496  CB  THR P 847      -9.664  -7.067  -5.440  0.00  0.00      PROA  
ATOM   2497  HB  THR P 847      -9.089  -6.916  -6.379  0.00  0.00      PROA  
ATOM   2498  OG1 THR P 847     -11.032  -7.228  -5.704  0.00  0.00      PROA  
ATOM   2499  HG1 THR P 847     -11.261  -6.814  -6.539  0.00  0.00      PROA  
ATOM   2500  CG2 THR P 847      -9.179  -8.360  -4.950  0.00  0.00      PROA  
ATOM   2501 HG21 THR P 847      -9.688  -8.719  -4.030  0.00  0.00      PROA  
ATOM   2502 HG22 THR P 847      -8.088  -8.335  -4.738  0.00  0.00      PROA  
ATOM   2503 HG23 THR P 847      -9.235  -9.116  -5.762  0.00  0.00      PROA  
ATOM   2504  C   THR P 847      -9.296  -6.095  -3.183  0.00  0.00      PROA  
ATOM   2505  O   THR P 847      -8.216  -6.247  -2.688  0.00  0.00      PROA  
ATOM   2506  N   PRO P 848     -10.306  -6.093  -2.378  0.00  0.00      PROA  
ATOM   2507  CD  PRO P 848     -11.736  -5.829  -2.859  0.00  0.00      PROA  
ATOM   2508  HD1 PRO P 848     -12.153  -6.747  -3.326  0.00  0.00      PROA  
ATOM   2509  HD2 PRO P 848     -11.837  -5.047  -3.642  0.00  0.00      PROA  
ATOM   2510  CA  PRO P 848     -10.292  -6.547  -0.948  0.00  0.00      PROA  
ATOM   2511  HA  PRO P 848      -9.803  -5.706  -0.479  0.00  0.00      PROA  
ATOM   2512  CB  PRO P 848     -11.790  -6.453  -0.544  0.00  0.00      PROA  
ATOM   2513  HB1 PRO P 848     -11.856  -6.355   0.561  0.00  0.00      PROA  
ATOM   2514  HB2 PRO P 848     -12.196  -7.481  -0.651  0.00  0.00      PROA  
ATOM   2515  CG  PRO P 848     -12.504  -5.549  -1.521  0.00  0.00      PROA  
ATOM   2516  HG1 PRO P 848     -13.600  -5.710  -1.599  0.00  0.00      PROA  
ATOM   2517  HG2 PRO P 848     -12.288  -4.491  -1.262  0.00  0.00      PROA  
ATOM   2518  C   PRO P 848      -9.557  -7.799  -0.585  0.00  0.00      PROA  
ATOM   2519  O   PRO P 848      -8.858  -7.898   0.415  0.00  0.00      PROA  
ATOM   2520  N   GLN P 849      -9.666  -8.866  -1.429  0.00  0.00      PROA  
ATOM   2521  HN  GLN P 849     -10.186  -8.862  -2.280  0.00  0.00      PROA  
ATOM   2522  CA  GLN P 849      -8.917 -10.150  -1.259  0.00  0.00      PROA  
ATOM   2523  HA  GLN P 849      -8.824 -10.279  -0.191  0.00  0.00      PROA  
ATOM   2524  CB  GLN P 849      -9.585 -11.318  -1.839  0.00  0.00      PROA  
ATOM   2525  HB1 GLN P 849      -8.898 -12.189  -1.891  0.00  0.00      PROA  
ATOM   2526  HB2 GLN P 849      -9.903 -11.176  -2.894  0.00  0.00      PROA  
ATOM   2527  CG  GLN P 849     -10.784 -11.901  -0.989  0.00  0.00      PROA  
ATOM   2528  HG1 GLN P 849     -11.155 -12.818  -1.494  0.00  0.00      PROA  
ATOM   2529  HG2 GLN P 849     -11.601 -11.154  -0.903  0.00  0.00      PROA  
ATOM   2530  CD  GLN P 849     -10.477 -12.453   0.403  0.00  0.00      PROA  
ATOM   2531  OE1 GLN P 849      -9.351 -12.470   0.862  0.00  0.00      PROA  
ATOM   2532  NE2 GLN P 849     -11.605 -12.828   1.038  0.00  0.00      PROA  
ATOM   2533 HE21 GLN P 849     -11.516 -13.384   1.864  0.00  0.00      PROA  
ATOM   2534 HE22 GLN P 849     -12.462 -12.935   0.534  0.00  0.00      PROA  
ATOM   2535  C   GLN P 849      -7.347 -10.139  -1.667  0.00  0.00      PROA  
ATOM   2536  O   GLN P 849      -6.646 -11.135  -1.599  0.00  0.00      PROA  
ATOM   2537  N   HSD P 850      -6.714  -9.017  -1.937  0.00  0.00      PROA  
ATOM   2538  HN  HSD P 850      -7.225  -8.161  -1.963  0.00  0.00      PROA  
ATOM   2539  CA  HSD P 850      -5.323  -9.049  -2.427  0.00  0.00      PROA  
ATOM   2540  HA  HSD P 850      -4.728  -9.706  -1.810  0.00  0.00      PROA  
ATOM   2541  CB  HSD P 850      -5.135  -9.500  -3.884  0.00  0.00      PROA  
ATOM   2542  HB1 HSD P 850      -5.724  -8.913  -4.620  0.00  0.00      PROA  
ATOM   2543  HB2 HSD P 850      -5.573 -10.518  -3.970  0.00  0.00      PROA  
ATOM   2544  ND1 HSD P 850      -2.613 -10.347  -3.595  0.00  0.00      PROA  
ATOM   2545  HD1 HSD P 850      -2.779 -11.056  -2.908  0.00  0.00      PROA  
ATOM   2546  CG  HSD P 850      -3.612  -9.560  -4.243  0.00  0.00      PROA  
ATOM   2547  CE1 HSD P 850      -1.443 -10.103  -4.227  0.00  0.00      PROA  
ATOM   2548  HE1 HSD P 850      -0.480 -10.550  -3.978  0.00  0.00      PROA  
ATOM   2549  NE2 HSD P 850      -1.543  -9.194  -5.154  0.00  0.00      PROA  
ATOM   2550  CD2 HSD P 850      -2.884  -8.816  -5.136  0.00  0.00      PROA  
ATOM   2551  HD2 HSD P 850      -3.216  -8.039  -5.813  0.00  0.00      PROA  
ATOM   2552  C   HSD P 850      -4.764  -7.696  -2.302  0.00  0.00      PROA  
ATOM   2553  O   HSD P 850      -5.159  -6.707  -2.997  0.00  0.00      PROA  
ATOM   2554  N   VAL P 851      -3.838  -7.499  -1.313  0.00  0.00      PROA  
ATOM   2555  HN  VAL P 851      -3.564  -8.228  -0.690  0.00  0.00      PROA  
ATOM   2556  CA  VAL P 851      -3.289  -6.243  -0.961  0.00  0.00      PROA  
ATOM   2557  HA  VAL P 851      -3.523  -5.504  -1.712  0.00  0.00      PROA  
ATOM   2558  CB  VAL P 851      -3.792  -5.784   0.351  0.00  0.00      PROA  
ATOM   2559  HB  VAL P 851      -3.606  -4.689   0.391  0.00  0.00      PROA  
ATOM   2560  CG1 VAL P 851      -5.356  -5.887   0.299  0.00  0.00      PROA  
ATOM   2561 HG11 VAL P 851      -5.812  -6.898   0.229  0.00  0.00      PROA  
ATOM   2562 HG12 VAL P 851      -5.634  -5.304  -0.606  0.00  0.00      PROA  
ATOM   2563 HG13 VAL P 851      -5.847  -5.446   1.193  0.00  0.00      PROA  
ATOM   2564  CG2 VAL P 851      -3.130  -6.547   1.462  0.00  0.00      PROA  
ATOM   2565 HG21 VAL P 851      -3.343  -7.619   1.263  0.00  0.00      PROA  
ATOM   2566 HG22 VAL P 851      -3.662  -6.396   2.426  0.00  0.00      PROA  
ATOM   2567 HG23 VAL P 851      -2.075  -6.301   1.712  0.00  0.00      PROA  
ATOM   2568  C   VAL P 851      -1.764  -6.298  -1.050  0.00  0.00      PROA  
ATOM   2569  O   VAL P 851      -1.086  -7.317  -0.825  0.00  0.00      PROA  
ATOM   2570  N   LYS P 852      -1.209  -5.188  -1.496  0.00  0.00      PROA  
ATOM   2571  HN  LYS P 852      -1.769  -4.383  -1.675  0.00  0.00      PROA  
ATOM   2572  CA  LYS P 852       0.231  -4.918  -1.681  0.00  0.00      PROA  
ATOM   2573  HA  LYS P 852       0.736  -5.843  -1.444  0.00  0.00      PROA  
ATOM   2574  CB  LYS P 852       0.437  -4.667  -3.217  0.00  0.00      PROA  
ATOM   2575  HB1 LYS P 852       1.525  -4.542  -3.405  0.00  0.00      PROA  
ATOM   2576  HB2 LYS P 852      -0.039  -3.716  -3.539  0.00  0.00      PROA  
ATOM   2577  CG  LYS P 852       0.067  -5.852  -4.182  0.00  0.00      PROA  
ATOM   2578  HG1 LYS P 852      -1.039  -5.822  -4.284  0.00  0.00      PROA  
ATOM   2579  HG2 LYS P 852       0.312  -6.825  -3.704  0.00  0.00      PROA  
ATOM   2580  CD  LYS P 852       0.675  -5.593  -5.545  0.00  0.00      PROA  
ATOM   2581  HD1 LYS P 852       1.784  -5.564  -5.489  0.00  0.00      PROA  
ATOM   2582  HD2 LYS P 852       0.332  -4.565  -5.792  0.00  0.00      PROA  
ATOM   2583  CE  LYS P 852       0.120  -6.492  -6.616  0.00  0.00      PROA  
ATOM   2584  HE1 LYS P 852       0.296  -6.039  -7.615  0.00  0.00      PROA  
ATOM   2585  HE2 LYS P 852      -0.978  -6.630  -6.515  0.00  0.00      PROA  
ATOM   2586  NZ  LYS P 852       0.708  -7.915  -6.580  0.00  0.00      PROA  
ATOM   2587  HZ1 LYS P 852       0.684  -8.287  -7.550  0.00  0.00      PROA  
ATOM   2588  HZ2 LYS P 852       0.285  -8.521  -5.848  0.00  0.00      PROA  
ATOM   2589  HZ3 LYS P 852       1.706  -7.820  -6.302  0.00  0.00      PROA  
ATOM   2590  C   LYS P 852       0.990  -3.820  -0.955  0.00  0.00      PROA  
ATOM   2591  O   LYS P 852       0.499  -2.695  -0.859  0.00  0.00      PROA  
ATOM   2592  N   ILE P 853       2.124  -4.107  -0.388  0.00  0.00      PROA  
ATOM   2593  HN  ILE P 853       2.518  -5.021  -0.438  0.00  0.00      PROA  
ATOM   2594  CA  ILE P 853       2.981  -3.154   0.335  0.00  0.00      PROA  
ATOM   2595  HA  ILE P 853       2.291  -2.629   0.978  0.00  0.00      PROA  
ATOM   2596  CB  ILE P 853       4.031  -3.899   1.267  0.00  0.00      PROA  
ATOM   2597  HB  ILE P 853       4.742  -4.502   0.662  0.00  0.00      PROA  
ATOM   2598  CG2 ILE P 853       4.768  -2.797   2.122  0.00  0.00      PROA  
ATOM   2599 HG21 ILE P 853       5.332  -2.083   1.483  0.00  0.00      PROA  
ATOM   2600 HG22 ILE P 853       5.445  -3.381   2.781  0.00  0.00      PROA  
ATOM   2601 HG23 ILE P 853       3.978  -2.250   2.679  0.00  0.00      PROA  
ATOM   2602  CG1 ILE P 853       3.249  -4.850   2.204  0.00  0.00      PROA  
ATOM   2603 HG11 ILE P 853       2.928  -5.738   1.618  0.00  0.00      PROA  
ATOM   2604 HG12 ILE P 853       2.382  -4.257   2.568  0.00  0.00      PROA  
ATOM   2605  CD  ILE P 853       4.002  -5.395   3.423  0.00  0.00      PROA  
ATOM   2606  HD1 ILE P 853       3.524  -6.187   4.039  0.00  0.00      PROA  
ATOM   2607  HD2 ILE P 853       4.120  -4.547   4.131  0.00  0.00      PROA  
ATOM   2608  HD3 ILE P 853       4.990  -5.756   3.066  0.00  0.00      PROA  
ATOM   2609  C   ILE P 853       3.630  -2.163  -0.684  0.00  0.00      PROA  
ATOM   2610  O   ILE P 853       4.125  -2.600  -1.724  0.00  0.00      PROA  
ATOM   2611  N   THR P 854       3.776  -0.888  -0.333  0.00  0.00      PROA  
ATOM   2612  HN  THR P 854       3.362  -0.634   0.538  0.00  0.00      PROA  
ATOM   2613  CA  THR P 854       4.415   0.214  -1.047  0.00  0.00      PROA  
ATOM   2614  HA  THR P 854       5.270  -0.177  -1.578  0.00  0.00      PROA  
ATOM   2615  CB  THR P 854       3.498   0.940  -2.065  0.00  0.00      PROA  
ATOM   2616  HB  THR P 854       2.979   0.162  -2.665  0.00  0.00      PROA  
ATOM   2617  OG1 THR P 854       4.412   1.566  -2.997  0.00  0.00      PROA  
ATOM   2618  HG1 THR P 854       3.808   1.887  -3.671  0.00  0.00      PROA  
ATOM   2619  CG2 THR P 854       2.475   1.813  -1.360  0.00  0.00      PROA  
ATOM   2620 HG21 THR P 854       1.657   1.215  -0.905  0.00  0.00      PROA  
ATOM   2621 HG22 THR P 854       2.010   2.457  -2.137  0.00  0.00      PROA  
ATOM   2622 HG23 THR P 854       2.926   2.578  -0.693  0.00  0.00      PROA  
ATOM   2623  C   THR P 854       4.996   1.124   0.006  0.00  0.00      PROA  
ATOM   2624  O   THR P 854       5.085   0.814   1.227  0.00  0.00      PROA  
ATOM   2625  N   ASP P 855       5.625   2.274  -0.413  0.00  0.00      PROA  
ATOM   2626  HN  ASP P 855       5.738   2.442  -1.389  0.00  0.00      PROA  
ATOM   2627  CA  ASP P 855       6.283   3.296   0.336  0.00  0.00      PROA  
ATOM   2628  HA  ASP P 855       6.277   4.063  -0.424  0.00  0.00      PROA  
ATOM   2629  CB  ASP P 855       5.349   3.811   1.477  0.00  0.00      PROA  
ATOM   2630  HB1 ASP P 855       5.352   3.105   2.335  0.00  0.00      PROA  
ATOM   2631  HB2 ASP P 855       4.303   3.884   1.110  0.00  0.00      PROA  
ATOM   2632  CG  ASP P 855       5.749   5.176   2.014  0.00  0.00      PROA  
ATOM   2633  OD1 ASP P 855       6.488   5.883   1.303  0.00  0.00      PROA  
ATOM   2634  OD2 ASP P 855       5.242   5.574   3.073  0.00  0.00      PROA  
ATOM   2635  C   ASP P 855       7.679   2.968   0.696  0.00  0.00      PROA  
ATOM   2636  O   ASP P 855       7.962   2.658   1.828  0.00  0.00      PROA  
ATOM   2637  N   PHE P 856       8.579   3.116  -0.309  0.00  0.00      PROA  
ATOM   2638  HN  PHE P 856       8.384   3.407  -1.243  0.00  0.00      PROA  
ATOM   2639  CA  PHE P 856       9.915   2.601  -0.141  0.00  0.00      PROA  
ATOM   2640  HA  PHE P 856      10.092   2.275   0.874  0.00  0.00      PROA  
ATOM   2641  CB  PHE P 856      10.250   1.386  -1.074  0.00  0.00      PROA  
ATOM   2642  HB1 PHE P 856      11.147   0.893  -0.643  0.00  0.00      PROA  
ATOM   2643  HB2 PHE P 856      10.324   1.733  -2.127  0.00  0.00      PROA  
ATOM   2644  CG  PHE P 856       9.244   0.305  -0.910  0.00  0.00      PROA  
ATOM   2645  CD1 PHE P 856       8.865  -0.235   0.358  0.00  0.00      PROA  
ATOM   2646  HD1 PHE P 856       9.325   0.161   1.251  0.00  0.00      PROA  
ATOM   2647  CE1 PHE P 856       7.960  -1.306   0.409  0.00  0.00      PROA  
ATOM   2648  HE1 PHE P 856       7.778  -1.701   1.398  0.00  0.00      PROA  
ATOM   2649  CZ  PHE P 856       7.355  -1.816  -0.759  0.00  0.00      PROA  
ATOM   2650  HZ  PHE P 856       6.672  -2.650  -0.702  0.00  0.00      PROA  
ATOM   2651  CD2 PHE P 856       8.565  -0.173  -2.073  0.00  0.00      PROA  
ATOM   2652  HD2 PHE P 856       8.822   0.352  -2.982  0.00  0.00      PROA  
ATOM   2653  CE2 PHE P 856       7.670  -1.291  -2.015  0.00  0.00      PROA  
ATOM   2654  HE2 PHE P 856       7.199  -1.771  -2.860  0.00  0.00      PROA  
ATOM   2655  C   PHE P 856      11.039   3.581  -0.351  0.00  0.00      PROA  
ATOM   2656  O   PHE P 856      12.217   3.212  -0.309  0.00  0.00      PROA  
ATOM   2657  N   GLY P 857      10.739   4.848  -0.505  0.00  0.00      PROA  
ATOM   2658  HN  GLY P 857       9.803   5.041  -0.220  0.00  0.00      PROA  
ATOM   2659  CA  GLY P 857      11.665   5.909  -0.915  0.00  0.00      PROA  
ATOM   2660  HA1 GLY P 857      11.252   6.789  -1.387  0.00  0.00      PROA  
ATOM   2661  HA2 GLY P 857      12.261   5.386  -1.648  0.00  0.00      PROA  
ATOM   2662  C   GLY P 857      12.523   6.380   0.187  0.00  0.00      PROA  
ATOM   2663  O   GLY P 857      13.682   6.785  -0.072  0.00  0.00      PROA  
ATOM   2664  N   ARG P 858      12.038   6.455   1.409  0.00  0.00      PROA  
ATOM   2665  HN  ARG P 858      11.043   6.399   1.441  0.00  0.00      PROA  
ATOM   2666  CA  ARG P 858      12.877   6.671   2.562  0.00  0.00      PROA  
ATOM   2667  HA  ARG P 858      13.876   7.003   2.325  0.00  0.00      PROA  
ATOM   2668  CB  ARG P 858      12.336   7.911   3.332  0.00  0.00      PROA  
ATOM   2669  HB1 ARG P 858      12.998   8.305   4.132  0.00  0.00      PROA  
ATOM   2670  HB2 ARG P 858      11.350   7.623   3.756  0.00  0.00      PROA  
ATOM   2671  CG  ARG P 858      12.032   9.112   2.435  0.00  0.00      PROA  
ATOM   2672  HG1 ARG P 858      11.293   8.879   1.638  0.00  0.00      PROA  
ATOM   2673  HG2 ARG P 858      12.982   9.575   2.092  0.00  0.00      PROA  
ATOM   2674  CD  ARG P 858      11.364  10.355   3.129  0.00  0.00      PROA  
ATOM   2675  HD1 ARG P 858      11.268  11.164   2.375  0.00  0.00      PROA  
ATOM   2676  HD2 ARG P 858      11.951  10.583   4.044  0.00  0.00      PROA  
ATOM   2677  NE  ARG P 858       9.960   9.977   3.533  0.00  0.00      PROA  
ATOM   2678  HE  ARG P 858       9.675   9.042   3.321  0.00  0.00      PROA  
ATOM   2679  CZ  ARG P 858       8.978  10.787   3.930  0.00  0.00      PROA  
ATOM   2680  NH1 ARG P 858       9.107  12.049   4.110  0.00  0.00      PROA  
ATOM   2681 HH11 ARG P 858      10.013  12.472   4.143  0.00  0.00      PROA  
ATOM   2682 HH12 ARG P 858       8.279  12.607   4.056  0.00  0.00      PROA  
ATOM   2683  NH2 ARG P 858       7.813  10.330   4.101  0.00  0.00      PROA  
ATOM   2684 HH21 ARG P 858       7.086  10.951   4.396  0.00  0.00      PROA  
ATOM   2685 HH22 ARG P 858       7.723   9.336   4.039  0.00  0.00      PROA  
ATOM   2686  C   ARG P 858      13.166   5.412   3.343  0.00  0.00      PROA  
ATOM   2687  O   ARG P 858      13.724   5.412   4.416  0.00  0.00      PROA  
ATOM   2688  N   ALA P 859      12.868   4.199   2.749  0.00  0.00      PROA  
ATOM   2689  HN  ALA P 859      12.415   4.185   1.860  0.00  0.00      PROA  
ATOM   2690  CA  ALA P 859      13.184   2.939   3.453  0.00  0.00      PROA  
ATOM   2691  HA  ALA P 859      13.147   2.946   4.532  0.00  0.00      PROA  
ATOM   2692  CB  ALA P 859      12.035   1.971   3.102  0.00  0.00      PROA  
ATOM   2693  HB1 ALA P 859      12.140   0.966   3.563  0.00  0.00      PROA  
ATOM   2694  HB2 ALA P 859      12.000   1.817   2.002  0.00  0.00      PROA  
ATOM   2695  HB3 ALA P 859      11.070   2.353   3.498  0.00  0.00      PROA  
ATOM   2696  C   ALA P 859      14.527   2.345   2.858  0.00  0.00      PROA  
ATOM   2697  O   ALA P 859      14.996   2.718   1.788  0.00  0.00      PROA  
ATOM   2698  N   LYS P 860      15.165   1.408   3.611  0.00  0.00      PROA  
ATOM   2699  HN  LYS P 860      14.780   1.089   4.473  0.00  0.00      PROA  
ATOM   2700  CA  LYS P 860      16.418   0.829   3.262  0.00  0.00      PROA  
ATOM   2701  HA  LYS P 860      16.516   0.961   2.195  0.00  0.00      PROA  
ATOM   2702  CB  LYS P 860      17.584   1.616   3.987  0.00  0.00      PROA  
ATOM   2703  HB1 LYS P 860      18.284   0.903   4.472  0.00  0.00      PROA  
ATOM   2704  HB2 LYS P 860      17.120   2.284   4.744  0.00  0.00      PROA  
ATOM   2705  CG  LYS P 860      18.525   2.527   3.129  0.00  0.00      PROA  
ATOM   2706  HG1 LYS P 860      19.011   1.854   2.391  0.00  0.00      PROA  
ATOM   2707  HG2 LYS P 860      19.293   2.927   3.825  0.00  0.00      PROA  
ATOM   2708  CD  LYS P 860      17.841   3.722   2.435  0.00  0.00      PROA  
ATOM   2709  HD1 LYS P 860      17.098   4.121   3.158  0.00  0.00      PROA  
ATOM   2710  HD2 LYS P 860      17.266   3.460   1.521  0.00  0.00      PROA  
ATOM   2711  CE  LYS P 860      18.853   4.918   2.240  0.00  0.00      PROA  
ATOM   2712  HE1 LYS P 860      19.578   4.668   1.436  0.00  0.00      PROA  
ATOM   2713  HE2 LYS P 860      19.423   5.088   3.178  0.00  0.00      PROA  
ATOM   2714  NZ  LYS P 860      18.139   6.182   1.720  0.00  0.00      PROA  
ATOM   2715  HZ1 LYS P 860      17.791   5.883   0.786  0.00  0.00      PROA  
ATOM   2716  HZ2 LYS P 860      18.840   6.940   1.594  0.00  0.00      PROA  
ATOM   2717  HZ3 LYS P 860      17.322   6.469   2.295  0.00  0.00      PROA  
ATOM   2718  C   LYS P 860      16.449  -0.625   3.609  0.00  0.00      PROA  
ATOM   2719  O   LYS P 860      15.871  -1.076   4.570  0.00  0.00      PROA  
ATOM   2720  N   LEU P 861      17.161  -1.376   2.749  0.00  0.00      PROA  
ATOM   2721  HN  LEU P 861      17.611  -0.855   2.028  0.00  0.00      PROA  
ATOM   2722  CA  LEU P 861      17.415  -2.778   2.927  0.00  0.00      PROA  
ATOM   2723  HA  LEU P 861      16.589  -3.223   3.462  0.00  0.00      PROA  
ATOM   2724  CB  LEU P 861      17.595  -3.527   1.571  0.00  0.00      PROA  
ATOM   2725  HB1 LEU P 861      17.786  -4.605   1.760  0.00  0.00      PROA  
ATOM   2726  HB2 LEU P 861      18.587  -3.138   1.259  0.00  0.00      PROA  
ATOM   2727  CG  LEU P 861      16.592  -3.482   0.445  0.00  0.00      PROA  
ATOM   2728  HG  LEU P 861      16.250  -2.453   0.202  0.00  0.00      PROA  
ATOM   2729  CD1 LEU P 861      17.266  -3.865  -0.860  0.00  0.00      PROA  
ATOM   2730 HD11 LEU P 861      16.665  -3.562  -1.744  0.00  0.00      PROA  
ATOM   2731 HD12 LEU P 861      17.387  -4.967  -0.936  0.00  0.00      PROA  
ATOM   2732 HD13 LEU P 861      18.276  -3.407  -0.911  0.00  0.00      PROA  
ATOM   2733  CD2 LEU P 861      15.403  -4.402   0.787  0.00  0.00      PROA  
ATOM   2734 HD21 LEU P 861      14.544  -4.055   0.173  0.00  0.00      PROA  
ATOM   2735 HD22 LEU P 861      15.200  -4.268   1.871  0.00  0.00      PROA  
ATOM   2736 HD23 LEU P 861      15.502  -5.496   0.619  0.00  0.00      PROA  
ATOM   2737  C   LEU P 861      18.764  -2.869   3.733  0.00  0.00      PROA  
ATOM   2738  O   LEU P 861      19.761  -2.207   3.436  0.00  0.00      PROA  
ATOM   2739  N   LEU P 862      18.806  -3.716   4.839  0.00  0.00      PROA  
ATOM   2740  HN  LEU P 862      18.030  -4.263   5.143  0.00  0.00      PROA  
ATOM   2741  CA  LEU P 862      19.917  -3.766   5.737  0.00  0.00      PROA  
ATOM   2742  HA  LEU P 862      20.166  -2.725   5.878  0.00  0.00      PROA  
ATOM   2743  CB  LEU P 862      19.514  -4.512   7.017  0.00  0.00      PROA  
ATOM   2744  HB1 LEU P 862      20.375  -4.602   7.714  0.00  0.00      PROA  
ATOM   2745  HB2 LEU P 862      19.157  -5.491   6.631  0.00  0.00      PROA  
ATOM   2746  CG  LEU P 862      18.424  -4.006   7.881  0.00  0.00      PROA  
ATOM   2747  HG  LEU P 862      17.533  -3.707   7.289  0.00  0.00      PROA  
ATOM   2748  CD1 LEU P 862      17.963  -5.014   8.899  0.00  0.00      PROA  
ATOM   2749 HD11 LEU P 862      17.045  -4.579   9.349  0.00  0.00      PROA  
ATOM   2750 HD12 LEU P 862      18.726  -5.056   9.705  0.00  0.00      PROA  
ATOM   2751 HD13 LEU P 862      17.785  -6.003   8.426  0.00  0.00      PROA  
ATOM   2752  CD2 LEU P 862      18.845  -2.658   8.515  0.00  0.00      PROA  
ATOM   2753 HD21 LEU P 862      19.171  -2.024   7.663  0.00  0.00      PROA  
ATOM   2754 HD22 LEU P 862      19.717  -2.714   9.201  0.00  0.00      PROA  
ATOM   2755 HD23 LEU P 862      18.023  -2.201   9.107  0.00  0.00      PROA  
ATOM   2756  C   LEU P 862      21.116  -4.513   5.166  0.00  0.00      PROA  
ATOM   2757  O   LEU P 862      22.293  -4.299   5.533  0.00  0.00      PROA  
ATOM   2758  N   GLY P 863      20.911  -5.438   4.259  0.00  0.00      PROA  
ATOM   2759  HN  GLY P 863      20.074  -5.517   3.724  0.00  0.00      PROA  
ATOM   2760  CA  GLY P 863      21.992  -6.047   3.569  0.00  0.00      PROA  
ATOM   2761  HA1 GLY P 863      22.773  -5.351   3.301  0.00  0.00      PROA  
ATOM   2762  HA2 GLY P 863      21.612  -6.656   2.763  0.00  0.00      PROA  
ATOM   2763  C   GLY P 863      22.643  -7.037   4.495  0.00  0.00      PROA  
ATOM   2764  O   GLY P 863      21.923  -7.656   5.229  0.00  0.00      PROA  
ATOM   2765  N   ALA P 864      24.015  -7.183   4.600  0.00  0.00      PROA  
ATOM   2766  HN  ALA P 864      24.600  -6.552   4.098  0.00  0.00      PROA  
ATOM   2767  CA  ALA P 864      24.640  -8.148   5.464  0.00  0.00      PROA  
ATOM   2768  HA  ALA P 864      24.097  -9.065   5.287  0.00  0.00      PROA  
ATOM   2769  CB  ALA P 864      26.143  -8.264   5.198  0.00  0.00      PROA  
ATOM   2770  HB1 ALA P 864      26.579  -7.250   5.320  0.00  0.00      PROA  
ATOM   2771  HB2 ALA P 864      26.286  -8.680   4.177  0.00  0.00      PROA  
ATOM   2772  HB3 ALA P 864      26.556  -8.975   5.945  0.00  0.00      PROA  
ATOM   2773  C   ALA P 864      24.477  -7.876   6.938  0.00  0.00      PROA  
ATOM   2774  O   ALA P 864      24.427  -6.695   7.387  0.00  0.00      PROA  
ATOM   2775  N   GLU P 865      24.395  -9.015   7.768  0.00  0.00      PROA  
ATOM   2776  HN  GLU P 865      24.465  -9.933   7.386  0.00  0.00      PROA  
ATOM   2777  CA  GLU P 865      24.131  -8.922   9.246  0.00  0.00      PROA  
ATOM   2778  HA  GLU P 865      23.316  -8.230   9.401  0.00  0.00      PROA  
ATOM   2779  CB  GLU P 865      23.865 -10.368   9.725  0.00  0.00      PROA  
ATOM   2780  HB1 GLU P 865      23.809 -10.401  10.834  0.00  0.00      PROA  
ATOM   2781  HB2 GLU P 865      24.735 -10.994   9.429  0.00  0.00      PROA  
ATOM   2782  CG  GLU P 865      22.529 -10.891   9.193  0.00  0.00      PROA  
ATOM   2783  HG1 GLU P 865      22.643 -11.143   8.117  0.00  0.00      PROA  
ATOM   2784  HG2 GLU P 865      21.761 -10.098   9.315  0.00  0.00      PROA  
ATOM   2785  CD  GLU P 865      21.999 -12.129   9.953  0.00  0.00      PROA  
ATOM   2786  OE1 GLU P 865      21.635 -12.039  11.155  0.00  0.00      PROA  
ATOM   2787  OE2 GLU P 865      21.867 -13.203   9.252  0.00  0.00      PROA  
ATOM   2788  C   GLU P 865      25.230  -8.203  10.043  0.00  0.00      PROA  
ATOM   2789  O   GLU P 865      24.882  -7.313  10.847  0.00  0.00      PROA  
ATOM   2790  N   GLU P 866      26.521  -8.414   9.724  0.00  0.00      PROA  
ATOM   2791  HN  GLU P 866      26.776  -9.128   9.077  0.00  0.00      PROA  
ATOM   2792  CA  GLU P 866      27.709  -7.779  10.292  0.00  0.00      PROA  
ATOM   2793  HA  GLU P 866      27.536  -7.564  11.337  0.00  0.00      PROA  
ATOM   2794  CB  GLU P 866      28.793  -8.780  10.423  0.00  0.00      PROA  
ATOM   2795  HB1 GLU P 866      29.681  -8.393  10.966  0.00  0.00      PROA  
ATOM   2796  HB2 GLU P 866      29.245  -9.014   9.436  0.00  0.00      PROA  
ATOM   2797  CG  GLU P 866      28.373 -10.127  11.251  0.00  0.00      PROA  
ATOM   2798  HG1 GLU P 866      27.522 -10.475  10.627  0.00  0.00      PROA  
ATOM   2799  HG2 GLU P 866      27.887  -9.921  12.228  0.00  0.00      PROA  
ATOM   2800  CD  GLU P 866      29.457 -11.133  11.377  0.00  0.00      PROA  
ATOM   2801  OE1 GLU P 866      30.492 -10.800  11.989  0.00  0.00      PROA  
ATOM   2802  OE2 GLU P 866      29.310 -12.218  10.770  0.00  0.00      PROA  
ATOM   2803  C   GLU P 866      28.213  -6.523   9.587  0.00  0.00      PROA  
ATOM   2804  O   GLU P 866      29.377  -6.080   9.747  0.00  0.00      PROA  
ATOM   2805  N   LYS P 867      27.277  -5.758   9.021  0.00  0.00      PROA  
ATOM   2806  HN  LYS P 867      26.315  -6.021   9.036  0.00  0.00      PROA  
ATOM   2807  CA  LYS P 867      27.497  -4.448   8.449  0.00  0.00      PROA  
ATOM   2808  HA  LYS P 867      28.425  -4.040   8.821  0.00  0.00      PROA  
ATOM   2809  CB  LYS P 867      27.518  -4.567   6.921  0.00  0.00      PROA  
ATOM   2810  HB1 LYS P 867      27.562  -3.571   6.431  0.00  0.00      PROA  
ATOM   2811  HB2 LYS P 867      26.549  -4.969   6.557  0.00  0.00      PROA  
ATOM   2812  CG  LYS P 867      28.665  -5.303   6.246  0.00  0.00      PROA  
ATOM   2813  HG1 LYS P 867      28.389  -5.399   5.174  0.00  0.00      PROA  
ATOM   2814  HG2 LYS P 867      28.748  -6.298   6.732  0.00  0.00      PROA  
ATOM   2815  CD  LYS P 867      30.026  -4.672   6.419  0.00  0.00      PROA  
ATOM   2816  HD1 LYS P 867      30.810  -5.441   6.253  0.00  0.00      PROA  
ATOM   2817  HD2 LYS P 867      30.118  -4.343   7.477  0.00  0.00      PROA  
ATOM   2818  CE  LYS P 867      30.095  -3.422   5.537  0.00  0.00      PROA  
ATOM   2819  HE1 LYS P 867      29.410  -2.647   5.940  0.00  0.00      PROA  
ATOM   2820  HE2 LYS P 867      29.773  -3.586   4.487  0.00  0.00      PROA  
ATOM   2821  NZ  LYS P 867      31.380  -2.768   5.481  0.00  0.00      PROA  
ATOM   2822  HZ1 LYS P 867      31.389  -1.841   5.010  0.00  0.00      PROA  
ATOM   2823  HZ2 LYS P 867      32.168  -3.299   5.058  0.00  0.00      PROA  
ATOM   2824  HZ3 LYS P 867      31.770  -2.546   6.420  0.00  0.00      PROA  
ATOM   2825  C   LYS P 867      26.443  -3.462   8.814  0.00  0.00      PROA  
ATOM   2826  O   LYS P 867      25.275  -3.727   8.614  0.00  0.00      PROA  
ATOM   2827  N   GLU P 868      26.885  -2.276   9.300  0.00  0.00      PROA  
ATOM   2828  HN  GLU P 868      27.870  -2.131   9.345  0.00  0.00      PROA  
ATOM   2829  CA  GLU P 868      26.096  -1.190   9.826  0.00  0.00      PROA  
ATOM   2830  HA  GLU P 868      25.312  -1.565  10.468  0.00  0.00      PROA  
ATOM   2831  CB  GLU P 868      26.942  -0.360  10.801  0.00  0.00      PROA  
ATOM   2832  HB1 GLU P 868      26.425   0.569  11.123  0.00  0.00      PROA  
ATOM   2833  HB2 GLU P 868      27.875  -0.061  10.277  0.00  0.00      PROA  
ATOM   2834  CG  GLU P 868      27.262  -1.075  12.103  0.00  0.00      PROA  
ATOM   2835  HG1 GLU P 868      27.599  -2.105  11.857  0.00  0.00      PROA  
ATOM   2836  HG2 GLU P 868      26.442  -1.171  12.846  0.00  0.00      PROA  
ATOM   2837  CD  GLU P 868      28.335  -0.387  12.885  0.00  0.00      PROA  
ATOM   2838  OE1 GLU P 868      29.519  -0.636  12.503  0.00  0.00      PROA  
ATOM   2839  OE2 GLU P 868      28.054   0.482  13.754  0.00  0.00      PROA  
ATOM   2840  C   GLU P 868      25.468  -0.301   8.736  0.00  0.00      PROA  
ATOM   2841  O   GLU P 868      25.574   0.918   8.764  0.00  0.00      PROA  
ATOM   2842  N   TYR P 869      24.791  -0.900   7.725  0.00  0.00      PROA  
ATOM   2843  HN  TYR P 869      24.570  -1.872   7.700  0.00  0.00      PROA  
ATOM   2844  CA  TYR P 869      24.328  -0.103   6.551  0.00  0.00      PROA  
ATOM   2845  HA  TYR P 869      25.182   0.424   6.153  0.00  0.00      PROA  
ATOM   2846  CB  TYR P 869      23.830  -1.174   5.503  0.00  0.00      PROA  
ATOM   2847  HB1 TYR P 869      23.188  -0.680   4.742  0.00  0.00      PROA  
ATOM   2848  HB2 TYR P 869      23.225  -1.993   5.947  0.00  0.00      PROA  
ATOM   2849  CG  TYR P 869      24.923  -1.742   4.682  0.00  0.00      PROA  
ATOM   2850  CD1 TYR P 869      25.112  -3.122   4.726  0.00  0.00      PROA  
ATOM   2851  HD1 TYR P 869      24.509  -3.827   5.278  0.00  0.00      PROA  
ATOM   2852  CE1 TYR P 869      26.217  -3.697   3.943  0.00  0.00      PROA  
ATOM   2853  HE1 TYR P 869      26.299  -4.770   4.030  0.00  0.00      PROA  
ATOM   2854  CZ  TYR P 869      27.035  -2.881   3.348  0.00  0.00      PROA  
ATOM   2855  OH  TYR P 869      28.084  -3.365   2.539  0.00  0.00      PROA  
ATOM   2856  HH  TYR P 869      28.024  -4.310   2.698  0.00  0.00      PROA  
ATOM   2857  CD2 TYR P 869      25.782  -0.934   3.924  0.00  0.00      PROA  
ATOM   2858  HD2 TYR P 869      25.517   0.112   3.874  0.00  0.00      PROA  
ATOM   2859  CE2 TYR P 869      26.861  -1.478   3.289  0.00  0.00      PROA  
ATOM   2860  HE2 TYR P 869      27.492  -0.867   2.661  0.00  0.00      PROA  
ATOM   2861  C   TYR P 869      23.304   0.977   6.810  0.00  0.00      PROA  
ATOM   2862  O   TYR P 869      23.348   2.142   6.355  0.00  0.00      PROA  
ATOM   2863  N   HSD P 870      22.346   0.551   7.731  0.00  0.00      PROA  
ATOM   2864  HN  HSD P 870      22.464  -0.398   8.015  0.00  0.00      PROA  
ATOM   2865  CA  HSD P 870      21.246   1.416   8.086  0.00  0.00      PROA  
ATOM   2866  HA  HSD P 870      21.638   2.402   8.286  0.00  0.00      PROA  
ATOM   2867  CB  HSD P 870      20.160   1.414   6.905  0.00  0.00      PROA  
ATOM   2868  HB1 HSD P 870      19.804   0.362   6.918  0.00  0.00      PROA  
ATOM   2869  HB2 HSD P 870      20.547   1.556   5.874  0.00  0.00      PROA  
ATOM   2870  ND1 HSD P 870      19.128   3.739   7.019  0.00  0.00      PROA  
ATOM   2871  HD1 HSD P 870      19.989   4.247   6.998  0.00  0.00      PROA  
ATOM   2872  CG  HSD P 870      18.999   2.368   7.079  0.00  0.00      PROA  
ATOM   2873  CE1 HSD P 870      17.899   4.320   7.003  0.00  0.00      PROA  
ATOM   2874  HE1 HSD P 870      17.780   5.389   7.178  0.00  0.00      PROA  
ATOM   2875  NE2 HSD P 870      16.948   3.439   7.141  0.00  0.00      PROA  
ATOM   2876  CD2 HSD P 870      17.667   2.209   7.159  0.00  0.00      PROA  
ATOM   2877  HD2 HSD P 870      17.125   1.280   7.284  0.00  0.00      PROA  
ATOM   2878  C   HSD P 870      20.574   1.080   9.430  0.00  0.00      PROA  
ATOM   2879  O   HSD P 870      20.498  -0.047   9.910  0.00  0.00      PROA  
ATOM   2880  N   ALA P 871      20.037   2.110  10.117  0.00  0.00      PROA  
ATOM   2881  HN  ALA P 871      20.244   3.045   9.840  0.00  0.00      PROA  
ATOM   2882  CA  ALA P 871      19.192   1.906  11.340  0.00  0.00      PROA  
ATOM   2883  HA  ALA P 871      19.783   1.252  11.963  0.00  0.00      PROA  
ATOM   2884  CB  ALA P 871      19.019   3.216  11.946  0.00  0.00      PROA  
ATOM   2885  HB1 ALA P 871      18.699   3.186  13.009  0.00  0.00      PROA  
ATOM   2886  HB2 ALA P 871      18.369   3.768  11.234  0.00  0.00      PROA  
ATOM   2887  HB3 ALA P 871      20.036   3.663  11.986  0.00  0.00      PROA  
ATOM   2888  C   ALA P 871      17.845   1.251  11.072  0.00  0.00      PROA  
ATOM   2889  O   ALA P 871      17.120   1.566  10.118  0.00  0.00      PROA  
ATOM   2890  N   GLU P 872      17.535   0.231  11.975  0.00  0.00      PROA  
ATOM   2891  HN  GLU P 872      18.164   0.015  12.718  0.00  0.00      PROA  
ATOM   2892  CA  GLU P 872      16.262  -0.475  12.033  0.00  0.00      PROA  
ATOM   2893  HA  GLU P 872      15.997  -0.753  11.024  0.00  0.00      PROA  
ATOM   2894  CB  GLU P 872      16.411  -1.853  12.840  0.00  0.00      PROA  
ATOM   2895  HB1 GLU P 872      15.358  -2.196  12.928  0.00  0.00      PROA  
ATOM   2896  HB2 GLU P 872      16.792  -1.639  13.861  0.00  0.00      PROA  
ATOM   2897  CG  GLU P 872      17.159  -3.099  12.298  0.00  0.00      PROA  
ATOM   2898  HG1 GLU P 872      18.206  -2.791  12.090  0.00  0.00      PROA  
ATOM   2899  HG2 GLU P 872      16.730  -3.403  11.319  0.00  0.00      PROA  
ATOM   2900  CD  GLU P 872      17.031  -4.282  13.223  0.00  0.00      PROA  
ATOM   2901  OE1 GLU P 872      16.037  -4.903  13.449  0.00  0.00      PROA  
ATOM   2902  OE2 GLU P 872      18.125  -4.612  13.783  0.00  0.00      PROA  
ATOM   2903  C   GLU P 872      15.137   0.379  12.516  0.00  0.00      PROA  
ATOM   2904  O   GLU P 872      15.287   1.456  13.072  0.00  0.00      PROA  
ATOM   2905  N   GLY P 873      13.891  -0.048  12.301  0.00  0.00      PROA  
ATOM   2906  HN  GLY P 873      13.676  -0.904  11.838  0.00  0.00      PROA  
ATOM   2907  CA  GLY P 873      12.790   0.687  12.895  0.00  0.00      PROA  
ATOM   2908  HA1 GLY P 873      13.105   1.020  13.873  0.00  0.00      PROA  
ATOM   2909  HA2 GLY P 873      11.966  -0.011  12.918  0.00  0.00      PROA  
ATOM   2910  C   GLY P 873      12.378   1.870  12.104  0.00  0.00      PROA  
ATOM   2911  O   GLY P 873      13.129   2.579  11.387  0.00  0.00      PROA  
ATOM   2912  N   GLY P 874      11.171   2.266  12.452  0.00  0.00      PROA  
ATOM   2913  HN  GLY P 874      10.653   1.620  13.008  0.00  0.00      PROA  
ATOM   2914  CA  GLY P 874      10.603   3.569  12.114  0.00  0.00      PROA  
ATOM   2915  HA1 GLY P 874       9.633   3.578  12.590  0.00  0.00      PROA  
ATOM   2916  HA2 GLY P 874      10.597   3.552  11.034  0.00  0.00      PROA  
ATOM   2917  C   GLY P 874      11.342   4.761  12.596  0.00  0.00      PROA  
ATOM   2918  O   GLY P 874      11.803   4.852  13.702  0.00  0.00      PROA  
ATOM   2919  N   LYS P 875      11.445   5.725  11.690  0.00  0.00      PROA  
ATOM   2920  HN  LYS P 875      11.016   5.654  10.792  0.00  0.00      PROA  
ATOM   2921  CA  LYS P 875      12.346   6.883  11.939  0.00  0.00      PROA  
ATOM   2922  HA  LYS P 875      13.124   6.539  12.604  0.00  0.00      PROA  
ATOM   2923  CB  LYS P 875      12.934   7.467  10.613  0.00  0.00      PROA  
ATOM   2924  HB1 LYS P 875      13.526   8.371  10.874  0.00  0.00      PROA  
ATOM   2925  HB2 LYS P 875      12.016   7.753  10.057  0.00  0.00      PROA  
ATOM   2926  CG  LYS P 875      13.809   6.439   9.813  0.00  0.00      PROA  
ATOM   2927  HG1 LYS P 875      13.987   6.818   8.784  0.00  0.00      PROA  
ATOM   2928  HG2 LYS P 875      13.150   5.545   9.792  0.00  0.00      PROA  
ATOM   2929  CD  LYS P 875      15.126   6.254  10.548  0.00  0.00      PROA  
ATOM   2930  HD1 LYS P 875      14.953   5.912  11.591  0.00  0.00      PROA  
ATOM   2931  HD2 LYS P 875      15.690   7.206  10.649  0.00  0.00      PROA  
ATOM   2932  CE  LYS P 875      16.037   5.198   9.808  0.00  0.00      PROA  
ATOM   2933  HE1 LYS P 875      17.055   5.118  10.245  0.00  0.00      PROA  
ATOM   2934  HE2 LYS P 875      16.229   5.548   8.772  0.00  0.00      PROA  
ATOM   2935  NZ  LYS P 875      15.376   3.902   9.714  0.00  0.00      PROA  
ATOM   2936  HZ1 LYS P 875      15.989   3.140   9.362  0.00  0.00      PROA  
ATOM   2937  HZ2 LYS P 875      14.636   3.960   8.986  0.00  0.00      PROA  
ATOM   2938  HZ3 LYS P 875      15.012   3.587  10.636  0.00  0.00      PROA  
ATOM   2939  C   LYS P 875      11.579   7.957  12.625  0.00  0.00      PROA  
ATOM   2940  O   LYS P 875      11.489   9.011  12.082  0.00  0.00      PROA  
ATOM   2941  N   VAL P 876      11.167   7.747  13.856  0.00  0.00      PROA  
ATOM   2942  HN  VAL P 876      11.198   6.839  14.266  0.00  0.00      PROA  
ATOM   2943  CA  VAL P 876      10.652   8.728  14.780  0.00  0.00      PROA  
ATOM   2944  HA  VAL P 876      11.006   9.697  14.461  0.00  0.00      PROA  
ATOM   2945  CB  VAL P 876      11.341   8.409  16.110  0.00  0.00      PROA  
ATOM   2946  HB  VAL P 876      12.440   8.364  15.951  0.00  0.00      PROA  
ATOM   2947  CG1 VAL P 876      10.995   7.072  16.616  0.00  0.00      PROA  
ATOM   2948 HG11 VAL P 876       9.912   6.899  16.794  0.00  0.00      PROA  
ATOM   2949 HG12 VAL P 876      11.396   6.854  17.629  0.00  0.00      PROA  
ATOM   2950 HG13 VAL P 876      11.380   6.302  15.914  0.00  0.00      PROA  
ATOM   2951  CG2 VAL P 876      11.058   9.427  17.260  0.00  0.00      PROA  
ATOM   2952 HG21 VAL P 876      11.373   9.059  18.259  0.00  0.00      PROA  
ATOM   2953 HG22 VAL P 876      10.004   9.778  17.304  0.00  0.00      PROA  
ATOM   2954 HG23 VAL P 876      11.505  10.396  16.949  0.00  0.00      PROA  
ATOM   2955  C   VAL P 876       9.128   9.012  15.003  0.00  0.00      PROA  
ATOM   2956  O   VAL P 876       8.854  10.139  15.387  0.00  0.00      PROA  
ATOM   2957  N   PRO P 877       8.190   8.107  14.713  0.00  0.00      PROA  
ATOM   2958  CD  PRO P 877       8.317   6.916  13.861  0.00  0.00      PROA  
ATOM   2959  HD1 PRO P 877       9.035   6.203  14.320  0.00  0.00      PROA  
ATOM   2960  HD2 PRO P 877       8.608   7.198  12.827  0.00  0.00      PROA  
ATOM   2961  CA  PRO P 877       6.798   8.338  15.054  0.00  0.00      PROA  
ATOM   2962  HA  PRO P 877       6.491   9.373  15.065  0.00  0.00      PROA  
ATOM   2963  CB  PRO P 877       6.021   7.415  13.994  0.00  0.00      PROA  
ATOM   2964  HB1 PRO P 877       5.871   7.959  13.037  0.00  0.00      PROA  
ATOM   2965  HB2 PRO P 877       5.078   7.184  14.535  0.00  0.00      PROA  
ATOM   2966  CG  PRO P 877       6.959   6.228  13.758  0.00  0.00      PROA  
ATOM   2967  HG1 PRO P 877       6.843   5.392  14.481  0.00  0.00      PROA  
ATOM   2968  HG2 PRO P 877       6.775   5.724  12.785  0.00  0.00      PROA  
ATOM   2969  C   PRO P 877       6.641   7.804  16.505  0.00  0.00      PROA  
ATOM   2970  O   PRO P 877       6.681   6.661  16.758  0.00  0.00      PROA  
ATOM   2971  N   ILE P 878       6.427   8.657  17.491  0.00  0.00      PROA  
ATOM   2972  HN  ILE P 878       6.417   9.634  17.291  0.00  0.00      PROA  
ATOM   2973  CA  ILE P 878       6.253   8.238  18.903  0.00  0.00      PROA  
ATOM   2974  HA  ILE P 878       7.115   7.639  19.159  0.00  0.00      PROA  
ATOM   2975  CB  ILE P 878       6.179   9.528  19.707  0.00  0.00      PROA  
ATOM   2976  HB  ILE P 878       5.502  10.290  19.265  0.00  0.00      PROA  
ATOM   2977  CG2 ILE P 878       5.963   9.179  21.189  0.00  0.00      PROA  
ATOM   2978 HG21 ILE P 878       5.059   8.579  21.431  0.00  0.00      PROA  
ATOM   2979 HG22 ILE P 878       5.783  10.104  21.776  0.00  0.00      PROA  
ATOM   2980 HG23 ILE P 878       6.883   8.805  21.686  0.00  0.00      PROA  
ATOM   2981  CG1 ILE P 878       7.486  10.417  19.641  0.00  0.00      PROA  
ATOM   2982 HG11 ILE P 878       7.193  11.246  20.320  0.00  0.00      PROA  
ATOM   2983 HG12 ILE P 878       7.552  10.812  18.605  0.00  0.00      PROA  
ATOM   2984  CD  ILE P 878       8.874   9.814  19.964  0.00  0.00      PROA  
ATOM   2985  HD1 ILE P 878       8.911   8.826  19.456  0.00  0.00      PROA  
ATOM   2986  HD2 ILE P 878       9.114   9.643  21.035  0.00  0.00      PROA  
ATOM   2987  HD3 ILE P 878       9.670  10.513  19.632  0.00  0.00      PROA  
ATOM   2988  C   ILE P 878       5.040   7.432  19.212  0.00  0.00      PROA  
ATOM   2989  O   ILE P 878       5.148   6.425  19.927  0.00  0.00      PROA  
ATOM   2990  N   LYS P 879       3.847   7.655  18.632  0.00  0.00      PROA  
ATOM   2991  HN  LYS P 879       3.713   8.429  18.018  0.00  0.00      PROA  
ATOM   2992  CA  LYS P 879       2.714   6.738  18.787  0.00  0.00      PROA  
ATOM   2993  HA  LYS P 879       2.630   6.481  19.833  0.00  0.00      PROA  
ATOM   2994  CB  LYS P 879       1.391   7.439  18.557  0.00  0.00      PROA  
ATOM   2995  HB1 LYS P 879       0.535   6.741  18.429  0.00  0.00      PROA  
ATOM   2996  HB2 LYS P 879       1.453   8.024  17.615  0.00  0.00      PROA  
ATOM   2997  CG  LYS P 879       1.136   8.581  19.510  0.00  0.00      PROA  
ATOM   2998  HG1 LYS P 879       2.028   9.243  19.480  0.00  0.00      PROA  
ATOM   2999  HG2 LYS P 879       1.210   8.125  20.520  0.00  0.00      PROA  
ATOM   3000  CD  LYS P 879      -0.215   9.303  19.276  0.00  0.00      PROA  
ATOM   3001  HD1 LYS P 879      -0.318   9.973  20.156  0.00  0.00      PROA  
ATOM   3002  HD2 LYS P 879      -1.065   8.590  19.336  0.00  0.00      PROA  
ATOM   3003  CE  LYS P 879      -0.373   9.854  17.816  0.00  0.00      PROA  
ATOM   3004  HE1 LYS P 879      -0.289   9.022  17.085  0.00  0.00      PROA  
ATOM   3005  HE2 LYS P 879       0.421  10.605  17.612  0.00  0.00      PROA  
ATOM   3006  NZ  LYS P 879      -1.720  10.533  17.650  0.00  0.00      PROA  
ATOM   3007  HZ1 LYS P 879      -2.373   9.762  17.896  0.00  0.00      PROA  
ATOM   3008  HZ2 LYS P 879      -1.905  10.811  16.665  0.00  0.00      PROA  
ATOM   3009  HZ3 LYS P 879      -1.841  11.355  18.275  0.00  0.00      PROA  
ATOM   3010  C   LYS P 879       2.591   5.490  17.972  0.00  0.00      PROA  
ATOM   3011  O   LYS P 879       1.661   4.691  18.063  0.00  0.00      PROA  
ATOM   3012  N   TRP P 880       3.651   5.197  17.162  0.00  0.00      PROA  
ATOM   3013  HN  TRP P 880       4.377   5.870  17.051  0.00  0.00      PROA  
ATOM   3014  CA  TRP P 880       3.704   3.884  16.508  0.00  0.00      PROA  
ATOM   3015  HA  TRP P 880       2.890   3.213  16.736  0.00  0.00      PROA  
ATOM   3016  CB  TRP P 880       3.661   4.080  14.971  0.00  0.00      PROA  
ATOM   3017  HB1 TRP P 880       4.095   3.226  14.407  0.00  0.00      PROA  
ATOM   3018  HB2 TRP P 880       4.162   5.054  14.786  0.00  0.00      PROA  
ATOM   3019  CG  TRP P 880       2.242   4.321  14.503  0.00  0.00      PROA  
ATOM   3020  CD1 TRP P 880       1.417   3.373  13.904  0.00  0.00      PROA  
ATOM   3021  HD1 TRP P 880       1.641   2.331  13.733  0.00  0.00      PROA  
ATOM   3022  NE1 TRP P 880       0.299   4.061  13.413  0.00  0.00      PROA  
ATOM   3023  HE1 TRP P 880      -0.581   3.749  13.128  0.00  0.00      PROA  
ATOM   3024  CE2 TRP P 880       0.367   5.385  13.714  0.00  0.00      PROA  
ATOM   3025  CD2 TRP P 880       1.534   5.618  14.363  0.00  0.00      PROA  
ATOM   3026  CE3 TRP P 880       1.906   6.934  14.721  0.00  0.00      PROA  
ATOM   3027  HE3 TRP P 880       2.828   7.032  15.275  0.00  0.00      PROA  
ATOM   3028  CZ3 TRP P 880       0.977   7.990  14.527  0.00  0.00      PROA  
ATOM   3029  HZ3 TRP P 880       1.302   9.007  14.689  0.00  0.00      PROA  
ATOM   3030  CZ2 TRP P 880      -0.562   6.403  13.514  0.00  0.00      PROA  
ATOM   3031  HZ2 TRP P 880      -1.566   6.349  13.119  0.00  0.00      PROA  
ATOM   3032  CH2 TRP P 880      -0.242   7.705  13.920  0.00  0.00      PROA  
ATOM   3033  HH2 TRP P 880      -0.939   8.509  13.739  0.00  0.00      PROA  
ATOM   3034  C   TRP P 880       4.869   3.083  16.875  0.00  0.00      PROA  
ATOM   3035  O   TRP P 880       5.022   2.017  16.357  0.00  0.00      PROA  
ATOM   3036  N   MET P 881       5.681   3.539  17.893  0.00  0.00      PROA  
ATOM   3037  HN  MET P 881       5.488   4.435  18.287  0.00  0.00      PROA  
ATOM   3038  CA  MET P 881       6.903   2.787  18.250  0.00  0.00      PROA  
ATOM   3039  HA  MET P 881       6.915   1.913  17.616  0.00  0.00      PROA  
ATOM   3040  CB  MET P 881       8.267   3.561  18.000  0.00  0.00      PROA  
ATOM   3041  HB1 MET P 881       9.206   3.188  18.463  0.00  0.00      PROA  
ATOM   3042  HB2 MET P 881       8.061   4.539  18.486  0.00  0.00      PROA  
ATOM   3043  CG  MET P 881       8.680   3.875  16.524  0.00  0.00      PROA  
ATOM   3044  HG1 MET P 881       9.634   4.443  16.573  0.00  0.00      PROA  
ATOM   3045  HG2 MET P 881       7.929   4.578  16.104  0.00  0.00      PROA  
ATOM   3046  SD  MET P 881       8.845   2.438  15.521  0.00  0.00      PROA  
ATOM   3047  CE  MET P 881      10.510   1.935  16.020  0.00  0.00      PROA  
ATOM   3048  HE1 MET P 881      10.716   0.973  15.504  0.00  0.00      PROA  
ATOM   3049  HE2 MET P 881      10.515   1.791  17.122  0.00  0.00      PROA  
ATOM   3050  HE3 MET P 881      11.231   2.654  15.576  0.00  0.00      PROA  
ATOM   3051  C   MET P 881       6.971   2.168  19.726  0.00  0.00      PROA  
ATOM   3052  O   MET P 881       6.189   2.514  20.666  0.00  0.00      PROA  
ATOM   3053  N   ALA P 882       7.876   1.213  20.006  0.00  0.00      PROA  
ATOM   3054  HN  ALA P 882       8.420   0.718  19.333  0.00  0.00      PROA  
ATOM   3055  CA  ALA P 882       8.184   0.703  21.298  0.00  0.00      PROA  
ATOM   3056  HA  ALA P 882       7.280   0.243  21.666  0.00  0.00      PROA  
ATOM   3057  CB  ALA P 882       9.156  -0.401  21.210  0.00  0.00      PROA  
ATOM   3058  HB1 ALA P 882       9.498  -0.674  22.231  0.00  0.00      PROA  
ATOM   3059  HB2 ALA P 882      10.027  -0.072  20.603  0.00  0.00      PROA  
ATOM   3060  HB3 ALA P 882       8.632  -1.195  20.636  0.00  0.00      PROA  
ATOM   3061  C   ALA P 882       8.714   1.742  22.267  0.00  0.00      PROA  
ATOM   3062  O   ALA P 882       9.302   2.735  21.891  0.00  0.00      PROA  
ATOM   3063  N   LEU P 883       8.504   1.515  23.601  0.00  0.00      PROA  
ATOM   3064  HN  LEU P 883       8.234   0.577  23.803  0.00  0.00      PROA  
ATOM   3065  CA  LEU P 883       8.782   2.519  24.556  0.00  0.00      PROA  
ATOM   3066  HA  LEU P 883       8.387   3.487  24.286  0.00  0.00      PROA  
ATOM   3067  CB  LEU P 883       8.329   1.997  26.025  0.00  0.00      PROA  
ATOM   3068  HB1 LEU P 883       8.911   1.082  26.266  0.00  0.00      PROA  
ATOM   3069  HB2 LEU P 883       7.244   1.757  26.002  0.00  0.00      PROA  
ATOM   3070  CG  LEU P 883       8.507   2.953  27.102  0.00  0.00      PROA  
ATOM   3071  HG  LEU P 883       9.583   2.981  27.375  0.00  0.00      PROA  
ATOM   3072  CD1 LEU P 883       8.115   4.475  26.850  0.00  0.00      PROA  
ATOM   3073 HD11 LEU P 883       7.007   4.547  26.901  0.00  0.00      PROA  
ATOM   3074 HD12 LEU P 883       8.579   4.717  25.870  0.00  0.00      PROA  
ATOM   3075 HD13 LEU P 883       8.620   5.184  27.540  0.00  0.00      PROA  
ATOM   3076  CD2 LEU P 883       7.920   2.380  28.395  0.00  0.00      PROA  
ATOM   3077 HD21 LEU P 883       8.210   1.338  28.649  0.00  0.00      PROA  
ATOM   3078 HD22 LEU P 883       6.821   2.307  28.253  0.00  0.00      PROA  
ATOM   3079 HD23 LEU P 883       8.011   3.091  29.244  0.00  0.00      PROA  
ATOM   3080  C   LEU P 883      10.255   2.758  24.614  0.00  0.00      PROA  
ATOM   3081  O   LEU P 883      10.793   3.816  24.861  0.00  0.00      PROA  
ATOM   3082  N   GLU P 884      11.028   1.696  24.342  0.00  0.00      PROA  
ATOM   3083  HN  GLU P 884      10.552   0.843  24.142  0.00  0.00      PROA  
ATOM   3084  CA  GLU P 884      12.464   1.754  24.187  0.00  0.00      PROA  
ATOM   3085  HA  GLU P 884      12.762   2.188  25.130  0.00  0.00      PROA  
ATOM   3086  CB  GLU P 884      12.924   0.288  24.077  0.00  0.00      PROA  
ATOM   3087  HB1 GLU P 884      12.316  -0.204  24.866  0.00  0.00      PROA  
ATOM   3088  HB2 GLU P 884      13.988   0.236  24.392  0.00  0.00      PROA  
ATOM   3089  CG  GLU P 884      12.611  -0.543  22.777  0.00  0.00      PROA  
ATOM   3090  HG1 GLU P 884      13.396  -0.236  22.053  0.00  0.00      PROA  
ATOM   3091  HG2 GLU P 884      11.650  -0.329  22.262  0.00  0.00      PROA  
ATOM   3092  CD  GLU P 884      12.759  -2.067  23.043  0.00  0.00      PROA  
ATOM   3093  OE1 GLU P 884      13.740  -2.346  23.747  0.00  0.00      PROA  
ATOM   3094  OE2 GLU P 884      11.890  -2.909  22.593  0.00  0.00      PROA  
ATOM   3095  C   GLU P 884      13.030   2.611  23.001  0.00  0.00      PROA  
ATOM   3096  O   GLU P 884      14.049   3.316  23.152  0.00  0.00      PROA  
ATOM   3097  N   SER P 885      12.381   2.569  21.852  0.00  0.00      PROA  
ATOM   3098  HN  SER P 885      11.602   1.957  21.736  0.00  0.00      PROA  
ATOM   3099  CA  SER P 885      12.620   3.337  20.642  0.00  0.00      PROA  
ATOM   3100  HA  SER P 885      13.661   3.252  20.368  0.00  0.00      PROA  
ATOM   3101  CB  SER P 885      11.808   2.676  19.524  0.00  0.00      PROA  
ATOM   3102  HB1 SER P 885      11.815   3.219  18.555  0.00  0.00      PROA  
ATOM   3103  HB2 SER P 885      10.740   2.494  19.768  0.00  0.00      PROA  
ATOM   3104  OG  SER P 885      12.299   1.292  19.257  0.00  0.00      PROA  
ATOM   3105  HG1 SER P 885      13.243   1.194  19.400  0.00  0.00      PROA  
ATOM   3106  C   SER P 885      12.298   4.809  20.810  0.00  0.00      PROA  
ATOM   3107  O   SER P 885      12.836   5.621  20.095  0.00  0.00      PROA  
ATOM   3108  N   ILE P 886      11.367   5.177  21.634  0.00  0.00      PROA  
ATOM   3109  HN  ILE P 886      10.737   4.554  22.090  0.00  0.00      PROA  
ATOM   3110  CA  ILE P 886      10.983   6.602  21.683  0.00  0.00      PROA  
ATOM   3111  HA  ILE P 886      11.276   7.132  20.789  0.00  0.00      PROA  
ATOM   3112  CB  ILE P 886       9.468   6.714  21.838  0.00  0.00      PROA  
ATOM   3113  HB  ILE P 886       9.164   7.782  21.891  0.00  0.00      PROA  
ATOM   3114  CG2 ILE P 886       8.783   6.169  20.555  0.00  0.00      PROA  
ATOM   3115 HG21 ILE P 886       9.047   6.752  19.647  0.00  0.00      PROA  
ATOM   3116 HG22 ILE P 886       7.681   6.176  20.696  0.00  0.00      PROA  
ATOM   3117 HG23 ILE P 886       9.109   5.130  20.335  0.00  0.00      PROA  
ATOM   3118  CG1 ILE P 886       8.935   5.906  23.046  0.00  0.00      PROA  
ATOM   3119 HG11 ILE P 886       9.773   5.595  23.706  0.00  0.00      PROA  
ATOM   3120 HG12 ILE P 886       8.415   5.004  22.659  0.00  0.00      PROA  
ATOM   3121  CD  ILE P 886       7.930   6.725  23.859  0.00  0.00      PROA  
ATOM   3122  HD1 ILE P 886       7.160   6.108  24.370  0.00  0.00      PROA  
ATOM   3123  HD2 ILE P 886       7.340   7.345  23.150  0.00  0.00      PROA  
ATOM   3124  HD3 ILE P 886       8.363   7.415  24.613  0.00  0.00      PROA  
ATOM   3125  C   ILE P 886      11.687   7.291  22.852  0.00  0.00      PROA  
ATOM   3126  O   ILE P 886      11.903   8.475  22.914  0.00  0.00      PROA  
ATOM   3127  N   LEU P 887      12.267   6.549  23.805  0.00  0.00      PROA  
ATOM   3128  HN  LEU P 887      12.117   5.575  23.656  0.00  0.00      PROA  
ATOM   3129  CA  LEU P 887      12.895   6.999  24.971  0.00  0.00      PROA  
ATOM   3130  HA  LEU P 887      12.548   8.009  25.133  0.00  0.00      PROA  
ATOM   3131  CB  LEU P 887      12.732   6.148  26.175  0.00  0.00      PROA  
ATOM   3132  HB1 LEU P 887      13.537   6.283  26.929  0.00  0.00      PROA  
ATOM   3133  HB2 LEU P 887      12.786   5.085  25.856  0.00  0.00      PROA  
ATOM   3134  CG  LEU P 887      11.450   6.406  26.927  0.00  0.00      PROA  
ATOM   3135  HG  LEU P 887      10.596   6.229  26.239  0.00  0.00      PROA  
ATOM   3136  CD1 LEU P 887      11.357   5.507  28.229  0.00  0.00      PROA  
ATOM   3137 HD11 LEU P 887      11.646   4.455  28.015  0.00  0.00      PROA  
ATOM   3138 HD12 LEU P 887      10.340   5.675  28.645  0.00  0.00      PROA  
ATOM   3139 HD13 LEU P 887      12.030   5.893  29.024  0.00  0.00      PROA  
ATOM   3140  CD2 LEU P 887      11.280   7.782  27.458  0.00  0.00      PROA  
ATOM   3141 HD21 LEU P 887      10.375   7.776  28.102  0.00  0.00      PROA  
ATOM   3142 HD22 LEU P 887      11.065   8.472  26.613  0.00  0.00      PROA  
ATOM   3143 HD23 LEU P 887      12.140   8.216  28.010  0.00  0.00      PROA  
ATOM   3144  C   LEU P 887      14.399   6.997  24.652  0.00  0.00      PROA  
ATOM   3145  O   LEU P 887      15.112   7.964  24.514  0.00  0.00      PROA  
ATOM   3146  N   HSD P 888      14.955   5.777  24.470  0.00  0.00      PROA  
ATOM   3147  HN  HSD P 888      14.525   4.926  24.180  0.00  0.00      PROA  
ATOM   3148  CA  HSD P 888      16.404   5.651  24.535  0.00  0.00      PROA  
ATOM   3149  HA  HSD P 888      16.862   6.611  24.725  0.00  0.00      PROA  
ATOM   3150  CB  HSD P 888      16.857   4.714  25.652  0.00  0.00      PROA  
ATOM   3151  HB1 HSD P 888      17.961   4.808  25.728  0.00  0.00      PROA  
ATOM   3152  HB2 HSD P 888      16.759   3.626  25.449  0.00  0.00      PROA  
ATOM   3153  ND1 HSD P 888      16.306   6.139  27.679  0.00  0.00      PROA  
ATOM   3154  HD1 HSD P 888      17.057   6.782  27.532  0.00  0.00      PROA  
ATOM   3155  CG  HSD P 888      16.226   4.947  27.007  0.00  0.00      PROA  
ATOM   3156  CE1 HSD P 888      15.482   6.083  28.728  0.00  0.00      PROA  
ATOM   3157  HE1 HSD P 888      15.259   6.914  29.397  0.00  0.00      PROA  
ATOM   3158  NE2 HSD P 888      14.979   4.904  28.871  0.00  0.00      PROA  
ATOM   3159  CD2 HSD P 888      15.432   4.188  27.778  0.00  0.00      PROA  
ATOM   3160  HD2 HSD P 888      15.190   3.133  27.779  0.00  0.00      PROA  
ATOM   3161  C   HSD P 888      17.052   5.321  23.210  0.00  0.00      PROA  
ATOM   3162  O   HSD P 888      18.188   4.980  23.175  0.00  0.00      PROA  
ATOM   3163  N   ARG P 889      16.271   5.450  22.134  0.00  0.00      PROA  
ATOM   3164  HN  ARG P 889      15.292   5.634  22.098  0.00  0.00      PROA  
ATOM   3165  CA  ARG P 889      16.745   5.318  20.722  0.00  0.00      PROA  
ATOM   3166  HA  ARG P 889      15.831   5.503  20.176  0.00  0.00      PROA  
ATOM   3167  CB  ARG P 889      17.849   6.341  20.334  0.00  0.00      PROA  
ATOM   3168  HB1 ARG P 889      17.979   6.239  19.235  0.00  0.00      PROA  
ATOM   3169  HB2 ARG P 889      18.784   6.083  20.877  0.00  0.00      PROA  
ATOM   3170  CG  ARG P 889      17.550   7.911  20.387  0.00  0.00      PROA  
ATOM   3171  HG1 ARG P 889      16.562   8.075  19.907  0.00  0.00      PROA  
ATOM   3172  HG2 ARG P 889      18.323   8.442  19.791  0.00  0.00      PROA  
ATOM   3173  CD  ARG P 889      17.595   8.483  21.778  0.00  0.00      PROA  
ATOM   3174  HD1 ARG P 889      18.509   8.171  22.328  0.00  0.00      PROA  
ATOM   3175  HD2 ARG P 889      16.689   8.123  22.312  0.00  0.00      PROA  
ATOM   3176  NE  ARG P 889      17.604   9.982  21.683  0.00  0.00      PROA  
ATOM   3177  HE  ARG P 889      17.451  10.482  20.830  0.00  0.00      PROA  
ATOM   3178  CZ  ARG P 889      17.402  10.792  22.631  0.00  0.00      PROA  
ATOM   3179  NH1 ARG P 889      17.514  10.433  23.942  0.00  0.00      PROA  
ATOM   3180 HH11 ARG P 889      17.759  11.078  24.666  0.00  0.00      PROA  
ATOM   3181 HH12 ARG P 889      17.866   9.509  24.094  0.00  0.00      PROA  
ATOM   3182  NH2 ARG P 889      17.216  12.086  22.478  0.00  0.00      PROA  
ATOM   3183 HH21 ARG P 889      17.216  12.448  21.545  0.00  0.00      PROA  
ATOM   3184 HH22 ARG P 889      16.709  12.518  23.223  0.00  0.00      PROA  
ATOM   3185  C   ARG P 889      17.247   3.911  20.351  0.00  0.00      PROA  
ATOM   3186  O   ARG P 889      18.242   3.692  19.685  0.00  0.00      PROA  
ATOM   3187  N   ILE P 890      16.605   2.837  20.889  0.00  0.00      PROA  
ATOM   3188  HN  ILE P 890      15.843   2.900  21.529  0.00  0.00      PROA  
ATOM   3189  CA  ILE P 890      16.951   1.497  20.623  0.00  0.00      PROA  
ATOM   3190  HA  ILE P 890      17.940   1.378  20.206  0.00  0.00      PROA  
ATOM   3191  CB  ILE P 890      17.079   0.547  21.847  0.00  0.00      PROA  
ATOM   3192  HB  ILE P 890      16.019   0.327  22.097  0.00  0.00      PROA  
ATOM   3193  CG2 ILE P 890      17.746  -0.815  21.439  0.00  0.00      PROA  
ATOM   3194 HG21 ILE P 890      18.771  -0.665  21.036  0.00  0.00      PROA  
ATOM   3195 HG22 ILE P 890      17.022  -1.198  20.689  0.00  0.00      PROA  
ATOM   3196 HG23 ILE P 890      17.924  -1.578  22.226  0.00  0.00      PROA  
ATOM   3197  CG1 ILE P 890      17.840   1.332  23.029  0.00  0.00      PROA  
ATOM   3198 HG11 ILE P 890      17.708   0.704  23.936  0.00  0.00      PROA  
ATOM   3199 HG12 ILE P 890      17.284   2.255  23.300  0.00  0.00      PROA  
ATOM   3200  CD  ILE P 890      19.299   1.604  22.799  0.00  0.00      PROA  
ATOM   3201  HD1 ILE P 890      19.738   0.585  22.753  0.00  0.00      PROA  
ATOM   3202  HD2 ILE P 890      19.782   2.064  23.687  0.00  0.00      PROA  
ATOM   3203  HD3 ILE P 890      19.530   2.200  21.890  0.00  0.00      PROA  
ATOM   3204  C   ILE P 890      15.956   0.928  19.657  0.00  0.00      PROA  
ATOM   3205  O   ILE P 890      14.760   0.890  19.981  0.00  0.00      PROA  
ATOM   3206  N   TYR P 891      16.370   0.417  18.498  0.00  0.00      PROA  
ATOM   3207  HN  TYR P 891      17.307   0.555  18.185  0.00  0.00      PROA  
ATOM   3208  CA  TYR P 891      15.473  -0.006  17.395  0.00  0.00      PROA  
ATOM   3209  HA  TYR P 891      14.446   0.177  17.675  0.00  0.00      PROA  
ATOM   3210  CB  TYR P 891      15.712   0.897  16.155  0.00  0.00      PROA  
ATOM   3211  HB1 TYR P 891      15.029   0.543  15.354  0.00  0.00      PROA  
ATOM   3212  HB2 TYR P 891      16.769   0.774  15.834  0.00  0.00      PROA  
ATOM   3213  CG  TYR P 891      15.348   2.309  16.385  0.00  0.00      PROA  
ATOM   3214  CD1 TYR P 891      13.976   2.610  16.386  0.00  0.00      PROA  
ATOM   3215  HD1 TYR P 891      13.227   1.889  16.095  0.00  0.00      PROA  
ATOM   3216  CE1 TYR P 891      13.644   4.031  16.523  0.00  0.00      PROA  
ATOM   3217  HE1 TYR P 891      12.602   4.302  16.435  0.00  0.00      PROA  
ATOM   3218  CZ  TYR P 891      14.660   4.948  16.822  0.00  0.00      PROA  
ATOM   3219  OH  TYR P 891      14.178   6.318  16.891  0.00  0.00      PROA  
ATOM   3220  HH  TYR P 891      13.224   6.317  16.996  0.00  0.00      PROA  
ATOM   3221  CD2 TYR P 891      16.338   3.245  16.647  0.00  0.00      PROA  
ATOM   3222  HD2 TYR P 891      17.357   2.886  16.618  0.00  0.00      PROA  
ATOM   3223  CE2 TYR P 891      15.994   4.586  16.979  0.00  0.00      PROA  
ATOM   3224  HE2 TYR P 891      16.857   5.232  16.921  0.00  0.00      PROA  
ATOM   3225  C   TYR P 891      15.618  -1.507  17.133  0.00  0.00      PROA  
ATOM   3226  O   TYR P 891      15.026  -2.027  16.143  0.00  0.00      PROA  
ATOM   3227  N   THR P 892      16.324  -2.301  17.914  0.00  0.00      PROA  
ATOM   3228  HN  THR P 892      16.813  -1.957  18.711  0.00  0.00      PROA  
ATOM   3229  CA  THR P 892      16.609  -3.733  17.550  0.00  0.00      PROA  
ATOM   3230  HA  THR P 892      16.730  -3.721  16.477  0.00  0.00      PROA  
ATOM   3231  CB  THR P 892      17.924  -4.179  18.283  0.00  0.00      PROA  
ATOM   3232  HB  THR P 892      18.058  -5.282  18.257  0.00  0.00      PROA  
ATOM   3233  OG1 THR P 892      17.902  -3.841  19.633  0.00  0.00      PROA  
ATOM   3234  HG1 THR P 892      17.114  -4.141  20.092  0.00  0.00      PROA  
ATOM   3235  CG2 THR P 892      19.107  -3.446  17.637  0.00  0.00      PROA  
ATOM   3236 HG21 THR P 892      19.234  -3.794  16.590  0.00  0.00      PROA  
ATOM   3237 HG22 THR P 892      20.052  -3.719  18.155  0.00  0.00      PROA  
ATOM   3238 HG23 THR P 892      18.995  -2.341  17.677  0.00  0.00      PROA  
ATOM   3239  C   THR P 892      15.487  -4.589  17.893  0.00  0.00      PROA  
ATOM   3240  O   THR P 892      14.691  -4.182  18.705  0.00  0.00      PROA  
ATOM   3241  N   HSD P 893      15.214  -5.777  17.299  0.00  0.00      PROA  
ATOM   3242  HN  HSD P 893      15.842  -6.072  16.583  0.00  0.00      PROA  
ATOM   3243  CA  HSD P 893      14.004  -6.564  17.504  0.00  0.00      PROA  
ATOM   3244  HA  HSD P 893      13.217  -5.933  17.891  0.00  0.00      PROA  
ATOM   3245  CB  HSD P 893      14.303  -7.783  18.368  0.00  0.00      PROA  
ATOM   3246  HB1 HSD P 893      13.403  -8.400  18.577  0.00  0.00      PROA  
ATOM   3247  HB2 HSD P 893      14.657  -7.359  19.332  0.00  0.00      PROA  
ATOM   3248  ND1 HSD P 893      14.913  -9.882  17.193  0.00  0.00      PROA  
ATOM   3249  HD1 HSD P 893      13.974 -10.132  16.957  0.00  0.00      PROA  
ATOM   3250  CG  HSD P 893      15.290  -8.735  17.859  0.00  0.00      PROA  
ATOM   3251  CE1 HSD P 893      16.035 -10.604  16.996  0.00  0.00      PROA  
ATOM   3252  HE1 HSD P 893      16.077 -11.536  16.434  0.00  0.00      PROA  
ATOM   3253  NE2 HSD P 893      17.119 -10.005  17.453  0.00  0.00      PROA  
ATOM   3254  CD2 HSD P 893      16.635  -8.808  17.968  0.00  0.00      PROA  
ATOM   3255  HD2 HSD P 893      17.285  -8.129  18.506  0.00  0.00      PROA  
ATOM   3256  C   HSD P 893      13.657  -6.908  16.039  0.00  0.00      PROA  
ATOM   3257  O   HSD P 893      14.534  -6.969  15.120  0.00  0.00      PROA  
ATOM   3258  N   GLN P 894      12.362  -7.010  15.762  0.00  0.00      PROA  
ATOM   3259  HN  GLN P 894      12.023  -7.043  14.825  0.00  0.00      PROA  
ATOM   3260  CA  GLN P 894      11.214  -7.075  16.680  0.00  0.00      PROA  
ATOM   3261  HA  GLN P 894      11.469  -7.574  17.603  0.00  0.00      PROA  
ATOM   3262  CB  GLN P 894      10.077  -8.033  16.113  0.00  0.00      PROA  
ATOM   3263  HB1 GLN P 894       9.664  -7.743  15.123  0.00  0.00      PROA  
ATOM   3264  HB2 GLN P 894       9.199  -8.059  16.793  0.00  0.00      PROA  
ATOM   3265  CG  GLN P 894      10.288  -9.519  15.968  0.00  0.00      PROA  
ATOM   3266  HG1 GLN P 894      10.457  -9.727  14.890  0.00  0.00      PROA  
ATOM   3267  HG2 GLN P 894       9.318 -10.027  16.154  0.00  0.00      PROA  
ATOM   3268  CD  GLN P 894      11.291 -10.150  16.788  0.00  0.00      PROA  
ATOM   3269  OE1 GLN P 894      12.373 -10.537  16.312  0.00  0.00      PROA  
ATOM   3270  NE2 GLN P 894      11.076 -10.318  18.108  0.00  0.00      PROA  
ATOM   3271 HE21 GLN P 894      11.643 -10.941  18.646  0.00  0.00      PROA  
ATOM   3272 HE22 GLN P 894      10.190 -10.053  18.490  0.00  0.00      PROA  
ATOM   3273  C   GLN P 894      10.530  -5.738  17.032  0.00  0.00      PROA  
ATOM   3274  O   GLN P 894       9.785  -5.642  17.992  0.00  0.00      PROA  
ATOM   3275  N   SER P 895      10.781  -4.743  16.129  0.00  0.00      PROA  
ATOM   3276  HN  SER P 895      11.361  -5.063  15.384  0.00  0.00      PROA  
ATOM   3277  CA  SER P 895      10.422  -3.364  16.154  0.00  0.00      PROA  
ATOM   3278  HA  SER P 895      10.391  -3.146  17.212  0.00  0.00      PROA  
ATOM   3279  CB  SER P 895      11.457  -2.459  15.481  0.00  0.00      PROA  
ATOM   3280  HB1 SER P 895      12.382  -2.525  16.093  0.00  0.00      PROA  
ATOM   3281  HB2 SER P 895      11.078  -1.432  15.293  0.00  0.00      PROA  
ATOM   3282  OG  SER P 895      11.853  -2.898  14.148  0.00  0.00      PROA  
ATOM   3283  HG1 SER P 895      12.694  -3.341  14.279  0.00  0.00      PROA  
ATOM   3284  C   SER P 895       9.017  -3.173  15.397  0.00  0.00      PROA  
ATOM   3285  O   SER P 895       8.019  -2.792  16.006  0.00  0.00      PROA  
ATOM   3286  N   ASP P 896       9.024  -3.645  14.117  0.00  0.00      PROA  
ATOM   3287  HN  ASP P 896       9.831  -4.113  13.764  0.00  0.00      PROA  
ATOM   3288  CA  ASP P 896       7.962  -3.542  13.146  0.00  0.00      PROA  
ATOM   3289  HA  ASP P 896       7.518  -2.558  13.105  0.00  0.00      PROA  
ATOM   3290  CB  ASP P 896       8.457  -3.877  11.713  0.00  0.00      PROA  
ATOM   3291  HB1 ASP P 896       7.572  -3.878  11.041  0.00  0.00      PROA  
ATOM   3292  HB2 ASP P 896       8.885  -4.885  11.526  0.00  0.00      PROA  
ATOM   3293  CG  ASP P 896       9.458  -2.877  11.227  0.00  0.00      PROA  
ATOM   3294  OD1 ASP P 896       9.607  -1.651  11.609  0.00  0.00      PROA  
ATOM   3295  OD2 ASP P 896      10.194  -3.375  10.297  0.00  0.00      PROA  
ATOM   3296  C   ASP P 896       6.701  -4.300  13.586  0.00  0.00      PROA  
ATOM   3297  O   ASP P 896       5.576  -3.989  13.186  0.00  0.00      PROA  
ATOM   3298  N   VAL P 897       6.778  -5.328  14.456  0.00  0.00      PROA  
ATOM   3299  HN  VAL P 897       7.663  -5.768  14.588  0.00  0.00      PROA  
ATOM   3300  CA  VAL P 897       5.629  -5.997  15.053  0.00  0.00      PROA  
ATOM   3301  HA  VAL P 897       5.031  -6.239  14.187  0.00  0.00      PROA  
ATOM   3302  CB  VAL P 897       6.168  -7.181  15.812  0.00  0.00      PROA  
ATOM   3303  HB  VAL P 897       7.050  -6.849  16.400  0.00  0.00      PROA  
ATOM   3304  CG1 VAL P 897       5.117  -7.892  16.536  0.00  0.00      PROA  
ATOM   3305 HG11 VAL P 897       5.310  -8.986  16.531  0.00  0.00      PROA  
ATOM   3306 HG12 VAL P 897       4.106  -7.654  16.141  0.00  0.00      PROA  
ATOM   3307 HG13 VAL P 897       5.074  -7.460  17.558  0.00  0.00      PROA  
ATOM   3308  CG2 VAL P 897       6.726  -8.291  14.794  0.00  0.00      PROA  
ATOM   3309 HG21 VAL P 897       7.252  -7.772  13.964  0.00  0.00      PROA  
ATOM   3310 HG22 VAL P 897       5.848  -8.814  14.357  0.00  0.00      PROA  
ATOM   3311 HG23 VAL P 897       7.449  -8.995  15.258  0.00  0.00      PROA  
ATOM   3312  C   VAL P 897       4.787  -5.098  15.918  0.00  0.00      PROA  
ATOM   3313  O   VAL P 897       3.571  -5.193  15.887  0.00  0.00      PROA  
ATOM   3314  N   TRP P 898       5.385  -4.231  16.721  0.00  0.00      PROA  
ATOM   3315  HN  TRP P 898       6.375  -4.275  16.830  0.00  0.00      PROA  
ATOM   3316  CA  TRP P 898       4.622  -3.179  17.440  0.00  0.00      PROA  
ATOM   3317  HA  TRP P 898       3.943  -3.695  18.103  0.00  0.00      PROA  
ATOM   3318  CB  TRP P 898       5.552  -2.341  18.266  0.00  0.00      PROA  
ATOM   3319  HB1 TRP P 898       6.173  -1.757  17.554  0.00  0.00      PROA  
ATOM   3320  HB2 TRP P 898       6.269  -3.042  18.745  0.00  0.00      PROA  
ATOM   3321  CG  TRP P 898       4.885  -1.330  19.216  0.00  0.00      PROA  
ATOM   3322  CD1 TRP P 898       4.295  -0.210  18.829  0.00  0.00      PROA  
ATOM   3323  HD1 TRP P 898       4.085   0.093  17.814  0.00  0.00      PROA  
ATOM   3324  NE1 TRP P 898       3.807   0.417  19.943  0.00  0.00      PROA  
ATOM   3325  HE1 TRP P 898       3.302   1.234  20.116  0.00  0.00      PROA  
ATOM   3326  CE2 TRP P 898       4.174  -0.241  21.022  0.00  0.00      PROA  
ATOM   3327  CD2 TRP P 898       4.938  -1.366  20.623  0.00  0.00      PROA  
ATOM   3328  CE3 TRP P 898       5.612  -2.130  21.559  0.00  0.00      PROA  
ATOM   3329  HE3 TRP P 898       6.234  -2.983  21.326  0.00  0.00      PROA  
ATOM   3330  CZ3 TRP P 898       5.454  -1.789  22.945  0.00  0.00      PROA  
ATOM   3331  HZ3 TRP P 898       5.915  -2.301  23.778  0.00  0.00      PROA  
ATOM   3332  CZ2 TRP P 898       4.112   0.189  22.374  0.00  0.00      PROA  
ATOM   3333  HZ2 TRP P 898       3.574   1.098  22.596  0.00  0.00      PROA  
ATOM   3334  CH2 TRP P 898       4.749  -0.627  23.297  0.00  0.00      PROA  
ATOM   3335  HH2 TRP P 898       4.668  -0.434  24.356  0.00  0.00      PROA  
ATOM   3336  C   TRP P 898       3.802  -2.260  16.494  0.00  0.00      PROA  
ATOM   3337  O   TRP P 898       2.668  -2.072  16.837  0.00  0.00      PROA  
ATOM   3338  N   SER P 899       4.376  -1.752  15.406  0.00  0.00      PROA  
ATOM   3339  HN  SER P 899       5.288  -2.001  15.088  0.00  0.00      PROA  
ATOM   3340  CA  SER P 899       3.605  -0.842  14.636  0.00  0.00      PROA  
ATOM   3341  HA  SER P 899       3.126  -0.068  15.217  0.00  0.00      PROA  
ATOM   3342  CB  SER P 899       4.454  -0.055  13.578  0.00  0.00      PROA  
ATOM   3343  HB1 SER P 899       3.881   0.850  13.286  0.00  0.00      PROA  
ATOM   3344  HB2 SER P 899       4.750  -0.619  12.668  0.00  0.00      PROA  
ATOM   3345  OG  SER P 899       5.605   0.526  14.174  0.00  0.00      PROA  
ATOM   3346  HG1 SER P 899       5.280   1.104  14.868  0.00  0.00      PROA  
ATOM   3347  C   SER P 899       2.590  -1.521  13.883  0.00  0.00      PROA  
ATOM   3348  O   SER P 899       1.480  -0.987  13.692  0.00  0.00      PROA  
ATOM   3349  N   TYR P 900       2.747  -2.797  13.443  0.00  0.00      PROA  
ATOM   3350  HN  TYR P 900       3.625  -3.243  13.600  0.00  0.00      PROA  
ATOM   3351  CA  TYR P 900       1.746  -3.558  12.873  0.00  0.00      PROA  
ATOM   3352  HA  TYR P 900       1.407  -3.040  11.988  0.00  0.00      PROA  
ATOM   3353  CB  TYR P 900       2.513  -4.875  12.519  0.00  0.00      PROA  
ATOM   3354  HB1 TYR P 900       3.190  -5.232  13.325  0.00  0.00      PROA  
ATOM   3355  HB2 TYR P 900       3.159  -4.707  11.630  0.00  0.00      PROA  
ATOM   3356  CG  TYR P 900       1.561  -6.010  12.129  0.00  0.00      PROA  
ATOM   3357  CD1 TYR P 900       1.381  -7.194  12.938  0.00  0.00      PROA  
ATOM   3358  HD1 TYR P 900       1.807  -7.289  13.926  0.00  0.00      PROA  
ATOM   3359  CE1 TYR P 900       0.431  -8.185  12.595  0.00  0.00      PROA  
ATOM   3360  HE1 TYR P 900       0.314  -9.001  13.293  0.00  0.00      PROA  
ATOM   3361  CZ  TYR P 900      -0.236  -8.158  11.425  0.00  0.00      PROA  
ATOM   3362  OH  TYR P 900      -1.053  -9.206  11.064  0.00  0.00      PROA  
ATOM   3363  HH  TYR P 900      -1.105  -9.311  10.111  0.00  0.00      PROA  
ATOM   3364  CD2 TYR P 900       0.779  -5.943  10.972  0.00  0.00      PROA  
ATOM   3365  HD2 TYR P 900       0.798  -5.008  10.432  0.00  0.00      PROA  
ATOM   3366  CE2 TYR P 900      -0.081  -7.046  10.571  0.00  0.00      PROA  
ATOM   3367  HE2 TYR P 900      -0.579  -6.921   9.621  0.00  0.00      PROA  
ATOM   3368  C   TYR P 900       0.661  -3.903  13.770  0.00  0.00      PROA  
ATOM   3369  O   TYR P 900      -0.508  -3.888  13.423  0.00  0.00      PROA  
ATOM   3370  N   GLY P 901       0.945  -4.125  15.062  0.00  0.00      PROA  
ATOM   3371  HN  GLY P 901       1.883  -4.330  15.331  0.00  0.00      PROA  
ATOM   3372  CA  GLY P 901      -0.026  -4.198  16.156  0.00  0.00      PROA  
ATOM   3373  HA1 GLY P 901       0.608  -4.353  17.016  0.00  0.00      PROA  
ATOM   3374  HA2 GLY P 901      -0.703  -4.995  15.886  0.00  0.00      PROA  
ATOM   3375  C   GLY P 901      -0.937  -2.900  16.317  0.00  0.00      PROA  
ATOM   3376  O   GLY P 901      -2.145  -3.006  16.292  0.00  0.00      PROA  
ATOM   3377  N   VAL P 902      -0.316  -1.700  16.332  0.00  0.00      PROA  
ATOM   3378  HN  VAL P 902       0.677  -1.767  16.264  0.00  0.00      PROA  
ATOM   3379  CA  VAL P 902      -0.973  -0.392  16.385  0.00  0.00      PROA  
ATOM   3380  HA  VAL P 902      -1.577  -0.353  17.279  0.00  0.00      PROA  
ATOM   3381  CB  VAL P 902       0.144   0.753  16.562  0.00  0.00      PROA  
ATOM   3382  HB  VAL P 902       0.885   0.569  15.754  0.00  0.00      PROA  
ATOM   3383  CG1 VAL P 902      -0.557   2.098  16.559  0.00  0.00      PROA  
ATOM   3384 HG11 VAL P 902       0.178   2.854  16.908  0.00  0.00      PROA  
ATOM   3385 HG12 VAL P 902      -1.421   2.088  17.258  0.00  0.00      PROA  
ATOM   3386 HG13 VAL P 902      -0.845   2.435  15.540  0.00  0.00      PROA  
ATOM   3387  CG2 VAL P 902       0.765   0.503  17.932  0.00  0.00      PROA  
ATOM   3388 HG21 VAL P 902       0.037   0.588  18.767  0.00  0.00      PROA  
ATOM   3389 HG22 VAL P 902       1.373   1.406  18.154  0.00  0.00      PROA  
ATOM   3390 HG23 VAL P 902       1.287  -0.475  18.012  0.00  0.00      PROA  
ATOM   3391  C   VAL P 902      -1.874  -0.150  15.223  0.00  0.00      PROA  
ATOM   3392  O   VAL P 902      -3.032   0.217  15.296  0.00  0.00      PROA  
ATOM   3393  N   THR P 903      -1.389  -0.453  14.050  0.00  0.00      PROA  
ATOM   3394  HN  THR P 903      -0.408  -0.628  14.036  0.00  0.00      PROA  
ATOM   3395  CA  THR P 903      -2.142  -0.249  12.834  0.00  0.00      PROA  
ATOM   3396  HA  THR P 903      -2.785   0.595  13.038  0.00  0.00      PROA  
ATOM   3397  CB  THR P 903      -1.341   0.065  11.604  0.00  0.00      PROA  
ATOM   3398  HB  THR P 903      -0.441   0.561  12.028  0.00  0.00      PROA  
ATOM   3399  OG1 THR P 903      -1.846   1.053  10.794  0.00  0.00      PROA  
ATOM   3400  HG1 THR P 903      -2.017   1.858  11.289  0.00  0.00      PROA  
ATOM   3401  CG2 THR P 903      -0.924  -1.112  10.640  0.00  0.00      PROA  
ATOM   3402 HG21 THR P 903      -0.551  -1.980  11.224  0.00  0.00      PROA  
ATOM   3403 HG22 THR P 903      -0.080  -0.754  10.012  0.00  0.00      PROA  
ATOM   3404 HG23 THR P 903      -1.819  -1.396  10.046  0.00  0.00      PROA  
ATOM   3405  C   THR P 903      -3.124  -1.381  12.500  0.00  0.00      PROA  
ATOM   3406  O   THR P 903      -4.130  -1.111  11.814  0.00  0.00      PROA  
ATOM   3407  N   VAL P 904      -3.013  -2.596  13.163  0.00  0.00      PROA  
ATOM   3408  HN  VAL P 904      -2.122  -2.827  13.548  0.00  0.00      PROA  
ATOM   3409  CA  VAL P 904      -4.123  -3.479  13.371  0.00  0.00      PROA  
ATOM   3410  HA  VAL P 904      -4.433  -3.537  12.338  0.00  0.00      PROA  
ATOM   3411  CB  VAL P 904      -3.713  -4.956  13.690  0.00  0.00      PROA  
ATOM   3412  HB  VAL P 904      -2.942  -4.972  14.490  0.00  0.00      PROA  
ATOM   3413  CG1 VAL P 904      -5.011  -5.817  14.033  0.00  0.00      PROA  
ATOM   3414 HG11 VAL P 904      -5.454  -5.429  14.975  0.00  0.00      PROA  
ATOM   3415 HG12 VAL P 904      -4.670  -6.869  14.147  0.00  0.00      PROA  
ATOM   3416 HG13 VAL P 904      -5.743  -5.752  13.200  0.00  0.00      PROA  
ATOM   3417  CG2 VAL P 904      -3.019  -5.626  12.400  0.00  0.00      PROA  
ATOM   3418 HG21 VAL P 904      -3.810  -5.752  11.630  0.00  0.00      PROA  
ATOM   3419 HG22 VAL P 904      -2.708  -6.677  12.582  0.00  0.00      PROA  
ATOM   3420 HG23 VAL P 904      -2.161  -5.040  12.008  0.00  0.00      PROA  
ATOM   3421  C   VAL P 904      -5.248  -2.895  14.210  0.00  0.00      PROA  
ATOM   3422  O   VAL P 904      -6.428  -3.152  13.931  0.00  0.00      PROA  
ATOM   3423  N   TRP P 905      -4.979  -2.057  15.238  0.00  0.00      PROA  
ATOM   3424  HN  TRP P 905      -4.038  -1.927  15.541  0.00  0.00      PROA  
ATOM   3425  CA  TRP P 905      -5.954  -1.347  15.960  0.00  0.00      PROA  
ATOM   3426  HA  TRP P 905      -6.702  -2.077  16.233  0.00  0.00      PROA  
ATOM   3427  CB  TRP P 905      -5.276  -0.739  17.241  0.00  0.00      PROA  
ATOM   3428  HB1 TRP P 905      -4.570   0.057  16.920  0.00  0.00      PROA  
ATOM   3429  HB2 TRP P 905      -4.666  -1.553  17.688  0.00  0.00      PROA  
ATOM   3430  CG  TRP P 905      -6.196  -0.089  18.205  0.00  0.00      PROA  
ATOM   3431  CD1 TRP P 905      -6.596  -0.698  19.341  0.00  0.00      PROA  
ATOM   3432  HD1 TRP P 905      -6.293  -1.659  19.730  0.00  0.00      PROA  
ATOM   3433  NE1 TRP P 905      -7.328   0.195  20.133  0.00  0.00      PROA  
ATOM   3434  HE1 TRP P 905      -7.775   0.070  20.991  0.00  0.00      PROA  
ATOM   3435  CE2 TRP P 905      -7.375   1.472  19.503  0.00  0.00      PROA  
ATOM   3436  CD2 TRP P 905      -6.724   1.291  18.274  0.00  0.00      PROA  
ATOM   3437  CE3 TRP P 905      -6.620   2.414  17.387  0.00  0.00      PROA  
ATOM   3438  HE3 TRP P 905      -6.073   2.305  16.462  0.00  0.00      PROA  
ATOM   3439  CZ3 TRP P 905      -7.091   3.666  17.797  0.00  0.00      PROA  
ATOM   3440  HZ3 TRP P 905      -6.964   4.526  17.156  0.00  0.00      PROA  
ATOM   3441  CZ2 TRP P 905      -7.883   2.687  19.892  0.00  0.00      PROA  
ATOM   3442  HZ2 TRP P 905      -8.286   2.871  20.877  0.00  0.00      PROA  
ATOM   3443  CH2 TRP P 905      -7.798   3.788  18.979  0.00  0.00      PROA  
ATOM   3444  HH2 TRP P 905      -8.134   4.723  19.402  0.00  0.00      PROA  
ATOM   3445  C   TRP P 905      -6.657  -0.233  15.106  0.00  0.00      PROA  
ATOM   3446  O   TRP P 905      -7.870  -0.053  15.105  0.00  0.00      PROA  
ATOM   3447  N   GLU P 906      -5.777   0.414  14.252  0.00  0.00      PROA  
ATOM   3448  HN  GLU P 906      -4.816   0.153  14.301  0.00  0.00      PROA  
ATOM   3449  CA  GLU P 906      -6.258   1.391  13.243  0.00  0.00      PROA  
ATOM   3450  HA  GLU P 906      -6.800   2.169  13.759  0.00  0.00      PROA  
ATOM   3451  CB  GLU P 906      -5.189   2.029  12.404  0.00  0.00      PROA  
ATOM   3452  HB1 GLU P 906      -5.699   2.596  11.596  0.00  0.00      PROA  
ATOM   3453  HB2 GLU P 906      -4.526   1.322  11.862  0.00  0.00      PROA  
ATOM   3454  CG  GLU P 906      -4.284   2.965  13.196  0.00  0.00      PROA  
ATOM   3455  HG1 GLU P 906      -3.815   2.401  14.030  0.00  0.00      PROA  
ATOM   3456  HG2 GLU P 906      -4.924   3.766  13.623  0.00  0.00      PROA  
ATOM   3457  CD  GLU P 906      -3.183   3.650  12.403  0.00  0.00      PROA  
ATOM   3458  OE1 GLU P 906      -3.410   4.827  11.941  0.00  0.00      PROA  
ATOM   3459  OE2 GLU P 906      -2.099   3.145  12.289  0.00  0.00      PROA  
ATOM   3460  C   GLU P 906      -7.261   0.801  12.259  0.00  0.00      PROA  
ATOM   3461  O   GLU P 906      -8.305   1.310  12.059  0.00  0.00      PROA  
ATOM   3462  N   LEU P 907      -6.953  -0.390  11.705  0.00  0.00      PROA  
ATOM   3463  HN  LEU P 907      -6.013  -0.696  11.839  0.00  0.00      PROA  
ATOM   3464  CA  LEU P 907      -7.751  -1.173  10.779  0.00  0.00      PROA  
ATOM   3465  HA  LEU P 907      -8.000  -0.483   9.986  0.00  0.00      PROA  
ATOM   3466  CB  LEU P 907      -6.756  -2.222  10.303  0.00  0.00      PROA  
ATOM   3467  HB1 LEU P 907      -6.455  -2.611  11.300  0.00  0.00      PROA  
ATOM   3468  HB2 LEU P 907      -5.800  -1.830   9.896  0.00  0.00      PROA  
ATOM   3469  CG  LEU P 907      -7.254  -3.362   9.472  0.00  0.00      PROA  
ATOM   3470  HG  LEU P 907      -8.199  -3.822   9.832  0.00  0.00      PROA  
ATOM   3471  CD1 LEU P 907      -7.366  -3.041   7.976  0.00  0.00      PROA  
ATOM   3472 HD11 LEU P 907      -7.769  -3.949   7.478  0.00  0.00      PROA  
ATOM   3473 HD12 LEU P 907      -6.369  -2.702   7.622  0.00  0.00      PROA  
ATOM   3474 HD13 LEU P 907      -8.138  -2.283   7.726  0.00  0.00      PROA  
ATOM   3475  CD2 LEU P 907      -6.186  -4.539   9.503  0.00  0.00      PROA  
ATOM   3476 HD21 LEU P 907      -6.136  -4.866  10.563  0.00  0.00      PROA  
ATOM   3477 HD22 LEU P 907      -5.216  -4.110   9.173  0.00  0.00      PROA  
ATOM   3478 HD23 LEU P 907      -6.517  -5.395   8.877  0.00  0.00      PROA  
ATOM   3479  C   LEU P 907      -9.120  -1.772  11.224  0.00  0.00      PROA  
ATOM   3480  O   LEU P 907     -10.116  -1.703  10.534  0.00  0.00      PROA  
ATOM   3481  N   MET P 908      -8.987  -2.315  12.492  0.00  0.00      PROA  
ATOM   3482  HN  MET P 908      -8.114  -2.410  12.964  0.00  0.00      PROA  
ATOM   3483  CA  MET P 908     -10.104  -2.806  13.331  0.00  0.00      PROA  
ATOM   3484  HA  MET P 908     -10.652  -3.491  12.701  0.00  0.00      PROA  
ATOM   3485  CB  MET P 908      -9.661  -3.683  14.439  0.00  0.00      PROA  
ATOM   3486  HB1 MET P 908     -10.515  -3.921  15.109  0.00  0.00      PROA  
ATOM   3487  HB2 MET P 908      -8.987  -3.097  15.100  0.00  0.00      PROA  
ATOM   3488  CG  MET P 908      -8.961  -4.920  13.842  0.00  0.00      PROA  
ATOM   3489  HG1 MET P 908      -8.504  -5.407  14.730  0.00  0.00      PROA  
ATOM   3490  HG2 MET P 908      -8.140  -4.752  13.113  0.00  0.00      PROA  
ATOM   3491  SD  MET P 908     -10.112  -6.168  13.140  0.00  0.00      PROA  
ATOM   3492  CE  MET P 908      -8.599  -7.226  13.083  0.00  0.00      PROA  
ATOM   3493  HE1 MET P 908      -8.255  -7.566  14.084  0.00  0.00      PROA  
ATOM   3494  HE2 MET P 908      -7.739  -6.745  12.568  0.00  0.00      PROA  
ATOM   3495  HE3 MET P 908      -8.851  -8.126  12.483  0.00  0.00      PROA  
ATOM   3496  C   MET P 908     -11.043  -1.789  13.939  0.00  0.00      PROA  
ATOM   3497  O   MET P 908     -12.212  -2.145  14.217  0.00  0.00      PROA  
ATOM   3498  N   THR P 909     -10.625  -0.596  14.102  0.00  0.00      PROA  
ATOM   3499  HN  THR P 909      -9.715  -0.329  13.796  0.00  0.00      PROA  
ATOM   3500  CA  THR P 909     -11.414   0.570  14.623  0.00  0.00      PROA  
ATOM   3501  HA  THR P 909     -12.296   0.298  15.184  0.00  0.00      PROA  
ATOM   3502  CB  THR P 909     -10.643   1.667  15.466  0.00  0.00      PROA  
ATOM   3503  HB  THR P 909     -11.312   2.550  15.554  0.00  0.00      PROA  
ATOM   3504  OG1 THR P 909      -9.457   2.115  14.865  0.00  0.00      PROA  
ATOM   3505  HG1 THR P 909      -8.825   1.433  15.108  0.00  0.00      PROA  
ATOM   3506  CG2 THR P 909     -10.314   1.105  16.866  0.00  0.00      PROA  
ATOM   3507 HG21 THR P 909     -11.249   0.728  17.331  0.00  0.00      PROA  
ATOM   3508 HG22 THR P 909      -9.928   1.939  17.489  0.00  0.00      PROA  
ATOM   3509 HG23 THR P 909      -9.631   0.229  16.886  0.00  0.00      PROA  
ATOM   3510  C   THR P 909     -11.906   1.430  13.439  0.00  0.00      PROA  
ATOM   3511  O   THR P 909     -12.656   2.363  13.512  0.00  0.00      PROA  
ATOM   3512  N   PHE P 910     -11.364   1.025  12.248  0.00  0.00      PROA  
ATOM   3513  HN  PHE P 910     -10.809   0.197  12.278  0.00  0.00      PROA  
ATOM   3514  CA  PHE P 910     -11.798   1.511  10.917  0.00  0.00      PROA  
ATOM   3515  HA  PHE P 910     -11.383   0.890  10.137  0.00  0.00      PROA  
ATOM   3516  CB  PHE P 910     -13.354   1.514  10.729  0.00  0.00      PROA  
ATOM   3517  HB1 PHE P 910     -13.720   1.830   9.728  0.00  0.00      PROA  
ATOM   3518  HB2 PHE P 910     -13.836   2.326  11.315  0.00  0.00      PROA  
ATOM   3519  CG  PHE P 910     -14.162   0.251  10.993  0.00  0.00      PROA  
ATOM   3520  CD1 PHE P 910     -13.553  -1.066  10.964  0.00  0.00      PROA  
ATOM   3521  HD1 PHE P 910     -12.492  -1.136  10.776  0.00  0.00      PROA  
ATOM   3522  CE1 PHE P 910     -14.284  -2.177  11.364  0.00  0.00      PROA  
ATOM   3523  HE1 PHE P 910     -13.863  -3.166  11.470  0.00  0.00      PROA  
ATOM   3524  CZ  PHE P 910     -15.683  -2.085  11.494  0.00  0.00      PROA  
ATOM   3525  HZ  PHE P 910     -16.217  -3.005  11.680  0.00  0.00      PROA  
ATOM   3526  CD2 PHE P 910     -15.541   0.283  11.111  0.00  0.00      PROA  
ATOM   3527  HD2 PHE P 910     -16.075   1.222  11.128  0.00  0.00      PROA  
ATOM   3528  CE2 PHE P 910     -16.280  -0.850  11.275  0.00  0.00      PROA  
ATOM   3529  HE2 PHE P 910     -17.348  -0.693  11.283  0.00  0.00      PROA  
ATOM   3530  C   PHE P 910     -11.194   2.947  10.555  0.00  0.00      PROA  
ATOM   3531  O   PHE P 910     -11.781   3.838   9.947  0.00  0.00      PROA  
ATOM   3532  N   GLY P 911      -9.995   3.227  11.073  0.00  0.00      PROA  
ATOM   3533  HN  GLY P 911      -9.514   2.518  11.584  0.00  0.00      PROA  
ATOM   3534  CA  GLY P 911      -9.189   4.444  10.742  0.00  0.00      PROA  
ATOM   3535  HA1 GLY P 911      -9.471   4.844   9.780  0.00  0.00      PROA  
ATOM   3536  HA2 GLY P 911      -8.159   4.120  10.719  0.00  0.00      PROA  
ATOM   3537  C   GLY P 911      -9.336   5.510  11.734  0.00  0.00      PROA  
ATOM   3538  O   GLY P 911      -9.186   6.666  11.450  0.00  0.00      PROA  
ATOM   3539  N   SER P 912      -9.566   5.178  13.042  0.00  0.00      PROA  
ATOM   3540  HN  SER P 912      -9.651   4.196  13.193  0.00  0.00      PROA  
ATOM   3541  CA  SER P 912      -9.352   6.055  14.205  0.00  0.00      PROA  
ATOM   3542  HA  SER P 912      -9.663   7.061  13.966  0.00  0.00      PROA  
ATOM   3543  CB  SER P 912     -10.058   5.610  15.506  0.00  0.00      PROA  
ATOM   3544  HB1 SER P 912      -9.508   4.685  15.781  0.00  0.00      PROA  
ATOM   3545  HB2 SER P 912     -11.121   5.321  15.360  0.00  0.00      PROA  
ATOM   3546  OG  SER P 912      -9.909   6.570  16.486  0.00  0.00      PROA  
ATOM   3547  HG1 SER P 912     -10.087   6.230  17.366  0.00  0.00      PROA  
ATOM   3548  C   SER P 912      -7.887   6.056  14.492  0.00  0.00      PROA  
ATOM   3549  O   SER P 912      -7.221   5.004  14.424  0.00  0.00      PROA  
ATOM   3550  N   LYS P 913      -7.353   7.207  14.856  0.00  0.00      PROA  
ATOM   3551  HN  LYS P 913      -7.888   8.048  14.875  0.00  0.00      PROA  
ATOM   3552  CA  LYS P 913      -5.918   7.366  15.084  0.00  0.00      PROA  
ATOM   3553  HA  LYS P 913      -5.338   6.735  14.427  0.00  0.00      PROA  
ATOM   3554  CB  LYS P 913      -5.597   8.911  14.675  0.00  0.00      PROA  
ATOM   3555  HB1 LYS P 913      -4.493   8.899  14.801  0.00  0.00      PROA  
ATOM   3556  HB2 LYS P 913      -6.071   9.576  15.428  0.00  0.00      PROA  
ATOM   3557  CG  LYS P 913      -5.850   9.274  13.122  0.00  0.00      PROA  
ATOM   3558  HG1 LYS P 913      -6.940   9.098  12.992  0.00  0.00      PROA  
ATOM   3559  HG2 LYS P 913      -5.332   8.471  12.555  0.00  0.00      PROA  
ATOM   3560  CD  LYS P 913      -5.339  10.690  12.733  0.00  0.00      PROA  
ATOM   3561  HD1 LYS P 913      -5.461  10.896  11.648  0.00  0.00      PROA  
ATOM   3562  HD2 LYS P 913      -4.277  10.742  13.055  0.00  0.00      PROA  
ATOM   3563  CE  LYS P 913      -6.132  11.839  13.297  0.00  0.00      PROA  
ATOM   3564  HE1 LYS P 913      -5.660  12.832  13.140  0.00  0.00      PROA  
ATOM   3565  HE2 LYS P 913      -6.230  11.671  14.391  0.00  0.00      PROA  
ATOM   3566  NZ  LYS P 913      -7.522  11.748  12.825  0.00  0.00      PROA  
ATOM   3567  HZ1 LYS P 913      -8.097  12.579  13.071  0.00  0.00      PROA  
ATOM   3568  HZ2 LYS P 913      -7.937  10.956  13.355  0.00  0.00      PROA  
ATOM   3569  HZ3 LYS P 913      -7.619  11.551  11.808  0.00  0.00      PROA  
ATOM   3570  C   LYS P 913      -5.549   7.018  16.535  0.00  0.00      PROA  
ATOM   3571  O   LYS P 913      -6.356   7.315  17.398  0.00  0.00      PROA  
ATOM   3572  N   PRO P 914      -4.403   6.299  16.856  0.00  0.00      PROA  
ATOM   3573  CD  PRO P 914      -3.324   6.026  15.922  0.00  0.00      PROA  
ATOM   3574  HD1 PRO P 914      -2.890   6.923  15.432  0.00  0.00      PROA  
ATOM   3575  HD2 PRO P 914      -3.793   5.372  15.156  0.00  0.00      PROA  
ATOM   3576  CA  PRO P 914      -4.141   5.843  18.194  0.00  0.00      PROA  
ATOM   3577  HA  PRO P 914      -5.060   5.483  18.632  0.00  0.00      PROA  
ATOM   3578  CB  PRO P 914      -3.078   4.780  17.967  0.00  0.00      PROA  
ATOM   3579  HB1 PRO P 914      -3.396   3.762  17.656  0.00  0.00      PROA  
ATOM   3580  HB2 PRO P 914      -2.314   4.633  18.760  0.00  0.00      PROA  
ATOM   3581  CG  PRO P 914      -2.288   5.266  16.739  0.00  0.00      PROA  
ATOM   3582  HG1 PRO P 914      -1.477   5.875  17.192  0.00  0.00      PROA  
ATOM   3583  HG2 PRO P 914      -1.739   4.455  16.215  0.00  0.00      PROA  
ATOM   3584  C   PRO P 914      -3.716   7.017  19.035  0.00  0.00      PROA  
ATOM   3585  O   PRO P 914      -3.080   7.968  18.471  0.00  0.00      PROA  
ATOM   3586  N   TYR P 915      -4.050   6.946  20.364  0.00  0.00      PROA  
ATOM   3587  HN  TYR P 915      -4.450   6.113  20.737  0.00  0.00      PROA  
ATOM   3588  CA  TYR P 915      -3.840   7.988  21.319  0.00  0.00      PROA  
ATOM   3589  HA  TYR P 915      -4.536   7.776  22.118  0.00  0.00      PROA  
ATOM   3590  CB  TYR P 915      -2.428   8.072  22.012  0.00  0.00      PROA  
ATOM   3591  HB1 TYR P 915      -2.602   8.668  22.934  0.00  0.00      PROA  
ATOM   3592  HB2 TYR P 915      -1.618   8.537  21.410  0.00  0.00      PROA  
ATOM   3593  CG  TYR P 915      -1.967   6.737  22.524  0.00  0.00      PROA  
ATOM   3594  CD1 TYR P 915      -2.382   6.319  23.758  0.00  0.00      PROA  
ATOM   3595  HD1 TYR P 915      -3.026   6.979  24.321  0.00  0.00      PROA  
ATOM   3596  CE1 TYR P 915      -2.063   5.039  24.226  0.00  0.00      PROA  
ATOM   3597  HE1 TYR P 915      -2.527   4.566  25.079  0.00  0.00      PROA  
ATOM   3598  CZ  TYR P 915      -1.114   4.241  23.501  0.00  0.00      PROA  
ATOM   3599  OH  TYR P 915      -0.838   2.878  23.892  0.00  0.00      PROA  
ATOM   3600  HH  TYR P 915      -0.351   2.388  23.226  0.00  0.00      PROA  
ATOM   3601  CD2 TYR P 915      -1.015   5.988  21.837  0.00  0.00      PROA  
ATOM   3602  HD2 TYR P 915      -0.653   6.287  20.865  0.00  0.00      PROA  
ATOM   3603  CE2 TYR P 915      -0.595   4.721  22.319  0.00  0.00      PROA  
ATOM   3604  HE2 TYR P 915       0.209   4.214  21.805  0.00  0.00      PROA  
ATOM   3605  C   TYR P 915      -4.168   9.436  20.828  0.00  0.00      PROA  
ATOM   3606  O   TYR P 915      -3.302  10.394  20.901  0.00  0.00      PROA  
ATOM   3607  N   ASP P 916      -5.425   9.740  20.319  0.00  0.00      PROA  
ATOM   3608  HN  ASP P 916      -6.169   9.090  20.449  0.00  0.00      PROA  
ATOM   3609  CA  ASP P 916      -5.629  10.967  19.541  0.00  0.00      PROA  
ATOM   3610  HA  ASP P 916      -4.731  11.258  19.016  0.00  0.00      PROA  
ATOM   3611  CB  ASP P 916      -6.803  10.751  18.625  0.00  0.00      PROA  
ATOM   3612  HB1 ASP P 916      -7.714  10.526  19.219  0.00  0.00      PROA  
ATOM   3613  HB2 ASP P 916      -6.604   9.902  17.937  0.00  0.00      PROA  
ATOM   3614  CG  ASP P 916      -7.077  11.851  17.722  0.00  0.00      PROA  
ATOM   3615  OD1 ASP P 916      -6.290  12.811  17.499  0.00  0.00      PROA  
ATOM   3616  OD2 ASP P 916      -8.160  11.855  17.087  0.00  0.00      PROA  
ATOM   3617  C   ASP P 916      -5.649  12.191  20.427  0.00  0.00      PROA  
ATOM   3618  O   ASP P 916      -6.587  12.453  21.200  0.00  0.00      PROA  
ATOM   3619  N   GLY P 917      -4.615  13.022  20.248  0.00  0.00      PROA  
ATOM   3620  HN  GLY P 917      -3.869  12.865  19.606  0.00  0.00      PROA  
ATOM   3621  CA  GLY P 917      -4.567  14.327  20.965  0.00  0.00      PROA  
ATOM   3622  HA1 GLY P 917      -5.576  14.691  21.095  0.00  0.00      PROA  
ATOM   3623  HA2 GLY P 917      -4.073  15.040  20.322  0.00  0.00      PROA  
ATOM   3624  C   GLY P 917      -3.724  14.303  22.193  0.00  0.00      PROA  
ATOM   3625  O   GLY P 917      -3.608  15.263  22.959  0.00  0.00      PROA  
ATOM   3626  N   ILE P 918      -3.018  13.140  22.432  0.00  0.00      PROA  
ATOM   3627  HN  ILE P 918      -3.097  12.404  21.764  0.00  0.00      PROA  
ATOM   3628  CA  ILE P 918      -2.125  13.055  23.599  0.00  0.00      PROA  
ATOM   3629  HA  ILE P 918      -2.549  13.607  24.424  0.00  0.00      PROA  
ATOM   3630  CB  ILE P 918      -2.074  11.656  24.162  0.00  0.00      PROA  
ATOM   3631  HB  ILE P 918      -1.662  10.840  23.530  0.00  0.00      PROA  
ATOM   3632  CG2 ILE P 918      -1.328  11.772  25.520  0.00  0.00      PROA  
ATOM   3633 HG21 ILE P 918      -1.746  12.556  26.188  0.00  0.00      PROA  
ATOM   3634 HG22 ILE P 918      -0.249  11.977  25.351  0.00  0.00      PROA  
ATOM   3635 HG23 ILE P 918      -1.373  10.819  26.088  0.00  0.00      PROA  
ATOM   3636  CG1 ILE P 918      -3.643  11.309  24.368  0.00  0.00      PROA  
ATOM   3637 HG11 ILE P 918      -4.065  11.149  23.353  0.00  0.00      PROA  
ATOM   3638 HG12 ILE P 918      -4.133  12.214  24.787  0.00  0.00      PROA  
ATOM   3639  CD  ILE P 918      -3.936  10.136  25.354  0.00  0.00      PROA  
ATOM   3640  HD1 ILE P 918      -3.726   9.157  24.872  0.00  0.00      PROA  
ATOM   3641  HD2 ILE P 918      -5.022  10.057  25.577  0.00  0.00      PROA  
ATOM   3642  HD3 ILE P 918      -3.378  10.284  26.304  0.00  0.00      PROA  
ATOM   3643  C   ILE P 918      -0.789  13.636  23.149  0.00  0.00      PROA  
ATOM   3644  O   ILE P 918      -0.273  13.223  22.087  0.00  0.00      PROA  
ATOM   3645  N   PRO P 919      -0.134  14.536  23.917  0.00  0.00      PROA  
ATOM   3646  CD  PRO P 919      -0.710  15.432  24.886  0.00  0.00      PROA  
ATOM   3647  HD1 PRO P 919      -0.743  15.037  25.924  0.00  0.00      PROA  
ATOM   3648  HD2 PRO P 919      -1.653  15.902  24.532  0.00  0.00      PROA  
ATOM   3649  CA  PRO P 919       1.291  14.871  23.648  0.00  0.00      PROA  
ATOM   3650  HA  PRO P 919       1.268  15.221  22.627  0.00  0.00      PROA  
ATOM   3651  CB  PRO P 919       1.561  16.020  24.662  0.00  0.00      PROA  
ATOM   3652  HB1 PRO P 919       2.191  16.794  24.173  0.00  0.00      PROA  
ATOM   3653  HB2 PRO P 919       1.998  15.585  25.586  0.00  0.00      PROA  
ATOM   3654  CG  PRO P 919       0.200  16.656  24.779  0.00  0.00      PROA  
ATOM   3655  HG1 PRO P 919       0.235  17.338  25.655  0.00  0.00      PROA  
ATOM   3656  HG2 PRO P 919      -0.112  17.204  23.864  0.00  0.00      PROA  
ATOM   3657  C   PRO P 919       2.237  13.792  23.592  0.00  0.00      PROA  
ATOM   3658  O   PRO P 919       2.036  12.658  24.085  0.00  0.00      PROA  
ATOM   3659  N   ALA P 920       3.273  13.997  22.695  0.00  0.00      PROA  
ATOM   3660  HN  ALA P 920       3.313  14.881  22.236  0.00  0.00      PROA  
ATOM   3661  CA  ALA P 920       4.309  13.073  22.466  0.00  0.00      PROA  
ATOM   3662  HA  ALA P 920       3.783  12.237  22.029  0.00  0.00      PROA  
ATOM   3663  CB  ALA P 920       5.287  13.654  21.479  0.00  0.00      PROA  
ATOM   3664  HB1 ALA P 920       6.033  12.931  21.084  0.00  0.00      PROA  
ATOM   3665  HB2 ALA P 920       5.850  14.479  21.966  0.00  0.00      PROA  
ATOM   3666  HB3 ALA P 920       4.688  14.113  20.664  0.00  0.00      PROA  
ATOM   3667  C   ALA P 920       5.089  12.538  23.678  0.00  0.00      PROA  
ATOM   3668  O   ALA P 920       5.438  11.434  23.737  0.00  0.00      PROA  
ATOM   3669  N   SER P 921       5.376  13.468  24.609  0.00  0.00      PROA  
ATOM   3670  HN  SER P 921       4.970  14.379  24.595  0.00  0.00      PROA  
ATOM   3671  CA  SER P 921       6.015  13.318  25.879  0.00  0.00      PROA  
ATOM   3672  HA  SER P 921       7.026  12.962  25.749  0.00  0.00      PROA  
ATOM   3673  CB  SER P 921       6.149  14.722  26.544  0.00  0.00      PROA  
ATOM   3674  HB1 SER P 921       6.612  15.350  25.753  0.00  0.00      PROA  
ATOM   3675  HB2 SER P 921       6.710  14.578  27.492  0.00  0.00      PROA  
ATOM   3676  OG  SER P 921       4.890  15.383  26.795  0.00  0.00      PROA  
ATOM   3677  HG1 SER P 921       4.647  15.092  27.677  0.00  0.00      PROA  
ATOM   3678  C   SER P 921       5.345  12.343  26.832  0.00  0.00      PROA  
ATOM   3679  O   SER P 921       5.938  11.628  27.623  0.00  0.00      PROA  
ATOM   3680  N   GLU P 922       4.001  12.369  26.768  0.00  0.00      PROA  
ATOM   3681  HN  GLU P 922       3.493  12.968  26.154  0.00  0.00      PROA  
ATOM   3682  CA  GLU P 922       3.207  11.676  27.722  0.00  0.00      PROA  
ATOM   3683  HA  GLU P 922       3.764  11.705  28.646  0.00  0.00      PROA  
ATOM   3684  CB  GLU P 922       1.861  12.416  27.821  0.00  0.00      PROA  
ATOM   3685  HB1 GLU P 922       1.108  11.969  28.505  0.00  0.00      PROA  
ATOM   3686  HB2 GLU P 922       1.477  12.438  26.779  0.00  0.00      PROA  
ATOM   3687  CG  GLU P 922       2.075  13.966  28.232  0.00  0.00      PROA  
ATOM   3688  HG1 GLU P 922       1.096  14.433  28.474  0.00  0.00      PROA  
ATOM   3689  HG2 GLU P 922       2.512  14.541  27.388  0.00  0.00      PROA  
ATOM   3690  CD  GLU P 922       3.070  14.083  29.390  0.00  0.00      PROA  
ATOM   3691  OE1 GLU P 922       4.106  14.756  29.157  0.00  0.00      PROA  
ATOM   3692  OE2 GLU P 922       2.721  13.693  30.516  0.00  0.00      PROA  
ATOM   3693  C   GLU P 922       3.008  10.199  27.363  0.00  0.00      PROA  
ATOM   3694  O   GLU P 922       2.521   9.453  28.209  0.00  0.00      PROA  
ATOM   3695  N   ILE P 923       3.349   9.817  26.099  0.00  0.00      PROA  
ATOM   3696  HN  ILE P 923       3.683  10.548  25.508  0.00  0.00      PROA  
ATOM   3697  CA  ILE P 923       3.150   8.487  25.633  0.00  0.00      PROA  
ATOM   3698  HA  ILE P 923       2.113   8.236  25.799  0.00  0.00      PROA  
ATOM   3699  CB  ILE P 923       3.307   8.368  24.119  0.00  0.00      PROA  
ATOM   3700  HB  ILE P 923       4.365   8.293  23.789  0.00  0.00      PROA  
ATOM   3701  CG2 ILE P 923       2.740   6.994  23.675  0.00  0.00      PROA  
ATOM   3702 HG21 ILE P 923       1.666   6.854  23.925  0.00  0.00      PROA  
ATOM   3703 HG22 ILE P 923       3.302   6.176  24.175  0.00  0.00      PROA  
ATOM   3704 HG23 ILE P 923       2.770   6.852  22.574  0.00  0.00      PROA  
ATOM   3705  CG1 ILE P 923       2.632   9.565  23.305  0.00  0.00      PROA  
ATOM   3706 HG11 ILE P 923       2.961   9.471  22.248  0.00  0.00      PROA  
ATOM   3707 HG12 ILE P 923       3.143  10.485  23.662  0.00  0.00      PROA  
ATOM   3708  CD  ILE P 923       1.102   9.570  23.376  0.00  0.00      PROA  
ATOM   3709  HD1 ILE P 923       0.740  10.597  23.156  0.00  0.00      PROA  
ATOM   3710  HD2 ILE P 923       0.780   9.347  24.415  0.00  0.00      PROA  
ATOM   3711  HD3 ILE P 923       0.645   8.772  22.752  0.00  0.00      PROA  
ATOM   3712  C   ILE P 923       4.000   7.481  26.516  0.00  0.00      PROA  
ATOM   3713  O   ILE P 923       3.524   6.424  26.844  0.00  0.00      PROA  
ATOM   3714  N   SER P 924       5.177   7.985  26.840  0.00  0.00      PROA  
ATOM   3715  HN  SER P 924       5.614   8.689  26.286  0.00  0.00      PROA  
ATOM   3716  CA  SER P 924       6.120   7.168  27.623  0.00  0.00      PROA  
ATOM   3717  HA  SER P 924       6.213   6.251  27.059  0.00  0.00      PROA  
ATOM   3718  CB  SER P 924       7.491   7.895  27.906  0.00  0.00      PROA  
ATOM   3719  HB1 SER P 924       8.164   7.876  27.022  0.00  0.00      PROA  
ATOM   3720  HB2 SER P 924       8.008   7.343  28.720  0.00  0.00      PROA  
ATOM   3721  OG  SER P 924       7.270   9.261  28.183  0.00  0.00      PROA  
ATOM   3722  HG1 SER P 924       6.929   9.714  27.408  0.00  0.00      PROA  
ATOM   3723  C   SER P 924       5.522   6.811  29.013  0.00  0.00      PROA  
ATOM   3724  O   SER P 924       5.571   5.647  29.400  0.00  0.00      PROA  
ATOM   3725  N   SER P 925       4.852   7.780  29.705  0.00  0.00      PROA  
ATOM   3726  HN  SER P 925       4.729   8.674  29.282  0.00  0.00      PROA  
ATOM   3727  CA  SER P 925       4.106   7.410  30.973  0.00  0.00      PROA  
ATOM   3728  HA  SER P 925       4.770   6.952  31.692  0.00  0.00      PROA  
ATOM   3729  CB  SER P 925       3.400   8.706  31.521  0.00  0.00      PROA  
ATOM   3730  HB1 SER P 925       2.453   8.897  30.973  0.00  0.00      PROA  
ATOM   3731  HB2 SER P 925       4.105   9.564  31.483  0.00  0.00      PROA  
ATOM   3732  OG  SER P 925       3.149   8.618  32.980  0.00  0.00      PROA  
ATOM   3733  HG1 SER P 925       2.352   8.090  33.060  0.00  0.00      PROA  
ATOM   3734  C   SER P 925       2.975   6.412  30.742  0.00  0.00      PROA  
ATOM   3735  O   SER P 925       2.696   5.553  31.517  0.00  0.00      PROA  
ATOM   3736  N   ILE P 926       2.231   6.607  29.622  0.00  0.00      PROA  
ATOM   3737  HN  ILE P 926       2.512   7.269  28.932  0.00  0.00      PROA  
ATOM   3738  CA  ILE P 926       1.085   5.749  29.281  0.00  0.00      PROA  
ATOM   3739  HA  ILE P 926       0.507   5.527  30.166  0.00  0.00      PROA  
ATOM   3740  CB  ILE P 926       0.182   6.437  28.190  0.00  0.00      PROA  
ATOM   3741  HB  ILE P 926       0.736   7.098  27.489  0.00  0.00      PROA  
ATOM   3742  CG2 ILE P 926      -0.662   5.517  27.325  0.00  0.00      PROA  
ATOM   3743 HG21 ILE P 926      -1.103   6.084  26.477  0.00  0.00      PROA  
ATOM   3744 HG22 ILE P 926      -1.601   5.280  27.871  0.00  0.00      PROA  
ATOM   3745 HG23 ILE P 926      -0.207   4.550  27.021  0.00  0.00      PROA  
ATOM   3746  CG1 ILE P 926      -0.717   7.449  28.972  0.00  0.00      PROA  
ATOM   3747 HG11 ILE P 926      -0.041   8.140  29.520  0.00  0.00      PROA  
ATOM   3748 HG12 ILE P 926      -1.068   6.817  29.816  0.00  0.00      PROA  
ATOM   3749  CD  ILE P 926      -1.791   8.220  28.273  0.00  0.00      PROA  
ATOM   3750  HD1 ILE P 926      -2.271   8.965  28.943  0.00  0.00      PROA  
ATOM   3751  HD2 ILE P 926      -2.623   7.571  27.923  0.00  0.00      PROA  
ATOM   3752  HD3 ILE P 926      -1.362   8.674  27.355  0.00  0.00      PROA  
ATOM   3753  C   ILE P 926       1.502   4.327  28.907  0.00  0.00      PROA  
ATOM   3754  O   ILE P 926       0.994   3.307  29.353  0.00  0.00      PROA  
ATOM   3755  N   LEU P 927       2.596   4.160  28.132  0.00  0.00      PROA  
ATOM   3756  HN  LEU P 927       3.002   4.973  27.721  0.00  0.00      PROA  
ATOM   3757  CA  LEU P 927       3.126   2.784  27.912  0.00  0.00      PROA  
ATOM   3758  HA  LEU P 927       2.406   2.062  27.557  0.00  0.00      PROA  
ATOM   3759  CB  LEU P 927       4.224   2.848  26.896  0.00  0.00      PROA  
ATOM   3760  HB1 LEU P 927       4.641   1.821  26.822  0.00  0.00      PROA  
ATOM   3761  HB2 LEU P 927       5.032   3.530  27.237  0.00  0.00      PROA  
ATOM   3762  CG  LEU P 927       3.848   3.348  25.451  0.00  0.00      PROA  
ATOM   3763  HG  LEU P 927       3.455   4.386  25.500  0.00  0.00      PROA  
ATOM   3764  CD1 LEU P 927       5.037   3.224  24.527  0.00  0.00      PROA  
ATOM   3765 HD11 LEU P 927       5.471   2.211  24.670  0.00  0.00      PROA  
ATOM   3766 HD12 LEU P 927       5.750   4.018  24.837  0.00  0.00      PROA  
ATOM   3767 HD13 LEU P 927       4.809   3.376  23.450  0.00  0.00      PROA  
ATOM   3768  CD2 LEU P 927       2.650   2.373  24.896  0.00  0.00      PROA  
ATOM   3769 HD21 LEU P 927       1.779   2.596  25.549  0.00  0.00      PROA  
ATOM   3770 HD22 LEU P 927       2.810   1.274  24.918  0.00  0.00      PROA  
ATOM   3771 HD23 LEU P 927       2.425   2.794  23.893  0.00  0.00      PROA  
ATOM   3772  C   LEU P 927       3.663   2.170  29.239  0.00  0.00      PROA  
ATOM   3773  O   LEU P 927       3.315   1.067  29.601  0.00  0.00      PROA  
ATOM   3774  N   GLU P 928       4.378   2.974  30.078  0.00  0.00      PROA  
ATOM   3775  HN  GLU P 928       4.284   3.941  29.854  0.00  0.00      PROA  
ATOM   3776  CA  GLU P 928       4.944   2.565  31.383  0.00  0.00      PROA  
ATOM   3777  HA  GLU P 928       5.554   1.691  31.211  0.00  0.00      PROA  
ATOM   3778  CB  GLU P 928       6.046   3.550  31.843  0.00  0.00      PROA  
ATOM   3779  HB1 GLU P 928       5.572   4.539  32.022  0.00  0.00      PROA  
ATOM   3780  HB2 GLU P 928       6.796   3.720  31.041  0.00  0.00      PROA  
ATOM   3781  CG  GLU P 928       6.815   3.129  33.140  0.00  0.00      PROA  
ATOM   3782  HG1 GLU P 928       7.439   2.215  33.043  0.00  0.00      PROA  
ATOM   3783  HG2 GLU P 928       6.021   3.002  33.907  0.00  0.00      PROA  
ATOM   3784  CD  GLU P 928       7.819   4.157  33.570  0.00  0.00      PROA  
ATOM   3785  OE1 GLU P 928       7.665   4.615  34.748  0.00  0.00      PROA  
ATOM   3786  OE2 GLU P 928       8.765   4.584  32.840  0.00  0.00      PROA  
ATOM   3787  C   GLU P 928       3.984   2.131  32.498  0.00  0.00      PROA  
ATOM   3788  O   GLU P 928       4.228   1.199  33.218  0.00  0.00      PROA  
ATOM   3789  N   LYS P 929       2.839   2.859  32.715  0.00  0.00      PROA  
ATOM   3790  HN  LYS P 929       2.718   3.689  32.175  0.00  0.00      PROA  
ATOM   3791  CA  LYS P 929       1.802   2.284  33.580  0.00  0.00      PROA  
ATOM   3792  HA  LYS P 929       2.298   1.774  34.393  0.00  0.00      PROA  
ATOM   3793  CB  LYS P 929       0.874   3.542  34.136  0.00  0.00      PROA  
ATOM   3794  HB1 LYS P 929       0.271   3.011  34.902  0.00  0.00      PROA  
ATOM   3795  HB2 LYS P 929       0.397   3.981  33.234  0.00  0.00      PROA  
ATOM   3796  CG  LYS P 929       1.688   4.603  34.838  0.00  0.00      PROA  
ATOM   3797  HG1 LYS P 929       1.023   5.344  35.330  0.00  0.00      PROA  
ATOM   3798  HG2 LYS P 929       2.387   5.045  34.095  0.00  0.00      PROA  
ATOM   3799  CD  LYS P 929       2.625   3.993  35.950  0.00  0.00      PROA  
ATOM   3800  HD1 LYS P 929       3.673   3.992  35.581  0.00  0.00      PROA  
ATOM   3801  HD2 LYS P 929       2.386   2.955  36.265  0.00  0.00      PROA  
ATOM   3802  CE  LYS P 929       2.561   4.878  37.244  0.00  0.00      PROA  
ATOM   3803  HE1 LYS P 929       3.100   4.494  38.136  0.00  0.00      PROA  
ATOM   3804  HE2 LYS P 929       1.501   4.996  37.555  0.00  0.00      PROA  
ATOM   3805  NZ  LYS P 929       3.058   6.219  36.968  0.00  0.00      PROA  
ATOM   3806  HZ1 LYS P 929       3.373   6.596  37.885  0.00  0.00      PROA  
ATOM   3807  HZ2 LYS P 929       2.418   6.898  36.510  0.00  0.00      PROA  
ATOM   3808  HZ3 LYS P 929       3.914   5.982  36.428  0.00  0.00      PROA  
ATOM   3809  C   LYS P 929       0.858   1.308  32.922  0.00  0.00      PROA  
ATOM   3810  O   LYS P 929      -0.074   0.827  33.574  0.00  0.00      PROA  
ATOM   3811  N   GLY P 930       1.077   1.074  31.612  0.00  0.00      PROA  
ATOM   3812  HN  GLY P 930       1.864   1.534  31.209  0.00  0.00      PROA  
ATOM   3813  CA  GLY P 930       0.435   0.110  30.775  0.00  0.00      PROA  
ATOM   3814  HA1 GLY P 930       0.351  -0.842  31.278  0.00  0.00      PROA  
ATOM   3815  HA2 GLY P 930       0.922   0.078  29.812  0.00  0.00      PROA  
ATOM   3816  C   GLY P 930      -1.014   0.547  30.485  0.00  0.00      PROA  
ATOM   3817  O   GLY P 930      -1.969  -0.230  30.530  0.00  0.00      PROA  
ATOM   3818  N   GLU P 931      -1.164   1.851  30.166  0.00  0.00      PROA  
ATOM   3819  HN  GLU P 931      -0.375   2.437  30.334  0.00  0.00      PROA  
ATOM   3820  CA  GLU P 931      -2.412   2.489  29.877  0.00  0.00      PROA  
ATOM   3821  HA  GLU P 931      -3.162   1.958  30.445  0.00  0.00      PROA  
ATOM   3822  CB  GLU P 931      -2.405   4.019  30.321  0.00  0.00      PROA  
ATOM   3823  HB1 GLU P 931      -3.088   4.679  29.743  0.00  0.00      PROA  
ATOM   3824  HB2 GLU P 931      -1.398   4.352  29.990  0.00  0.00      PROA  
ATOM   3825  CG  GLU P 931      -2.782   4.243  31.805  0.00  0.00      PROA  
ATOM   3826  HG1 GLU P 931      -2.038   3.744  32.462  0.00  0.00      PROA  
ATOM   3827  HG2 GLU P 931      -3.734   3.833  32.205  0.00  0.00      PROA  
ATOM   3828  CD  GLU P 931      -2.778   5.758  32.078  0.00  0.00      PROA  
ATOM   3829  OE1 GLU P 931      -3.863   6.343  32.099  0.00  0.00      PROA  
ATOM   3830  OE2 GLU P 931      -1.712   6.315  32.452  0.00  0.00      PROA  
ATOM   3831  C   GLU P 931      -2.824   2.296  28.405  0.00  0.00      PROA  
ATOM   3832  O   GLU P 931      -3.569   3.101  27.875  0.00  0.00      PROA  
ATOM   3833  N   ARG P 932      -2.414   1.275  27.699  0.00  0.00      PROA  
ATOM   3834  HN  ARG P 932      -1.878   0.543  28.112  0.00  0.00      PROA  
ATOM   3835  CA  ARG P 932      -2.488   1.148  26.260  0.00  0.00      PROA  
ATOM   3836  HA  ARG P 932      -2.242   2.161  25.976  0.00  0.00      PROA  
ATOM   3837  CB  ARG P 932      -1.429   0.160  25.684  0.00  0.00      PROA  
ATOM   3838  HB1 ARG P 932      -0.486   0.731  25.818  0.00  0.00      PROA  
ATOM   3839  HB2 ARG P 932      -1.603   0.071  24.590  0.00  0.00      PROA  
ATOM   3840  CG  ARG P 932      -1.227  -1.217  26.452  0.00  0.00      PROA  
ATOM   3841  HG1 ARG P 932      -0.835  -1.041  27.477  0.00  0.00      PROA  
ATOM   3842  HG2 ARG P 932      -0.614  -1.931  25.863  0.00  0.00      PROA  
ATOM   3843  CD  ARG P 932      -2.543  -1.992  26.797  0.00  0.00      PROA  
ATOM   3844  HD1 ARG P 932      -3.162  -2.243  25.909  0.00  0.00      PROA  
ATOM   3845  HD2 ARG P 932      -3.129  -1.314  27.453  0.00  0.00      PROA  
ATOM   3846  NE  ARG P 932      -2.147  -3.201  27.560  0.00  0.00      PROA  
ATOM   3847  HE  ARG P 932      -1.158  -3.343  27.581  0.00  0.00      PROA  
ATOM   3848  CZ  ARG P 932      -2.999  -4.202  27.969  0.00  0.00      PROA  
ATOM   3849  NH1 ARG P 932      -4.292  -4.081  27.907  0.00  0.00      PROA  
ATOM   3850 HH11 ARG P 932      -4.729  -3.216  27.659  0.00  0.00      PROA  
ATOM   3851 HH12 ARG P 932      -4.847  -4.831  28.266  0.00  0.00      PROA  
ATOM   3852  NH2 ARG P 932      -2.507  -5.232  28.655  0.00  0.00      PROA  
ATOM   3853 HH21 ARG P 932      -3.139  -5.790  29.192  0.00  0.00      PROA  
ATOM   3854 HH22 ARG P 932      -1.522  -5.248  28.825  0.00  0.00      PROA  
ATOM   3855  C   ARG P 932      -3.836   1.083  25.515  0.00  0.00      PROA  
ATOM   3856  O   ARG P 932      -4.820   0.697  26.153  0.00  0.00      PROA  
ATOM   3857  N   LEU P 933      -3.923   1.461  24.267  0.00  0.00      PROA  
ATOM   3858  HN  LEU P 933      -3.091   1.901  23.937  0.00  0.00      PROA  
ATOM   3859  CA  LEU P 933      -5.157   1.397  23.376  0.00  0.00      PROA  
ATOM   3860  HA  LEU P 933      -5.537   2.401  23.497  0.00  0.00      PROA  
ATOM   3861  CB  LEU P 933      -4.652   1.198  21.891  0.00  0.00      PROA  
ATOM   3862  HB1 LEU P 933      -5.518   1.487  21.258  0.00  0.00      PROA  
ATOM   3863  HB2 LEU P 933      -4.501   0.121  21.666  0.00  0.00      PROA  
ATOM   3864  CG  LEU P 933      -3.567   2.184  21.438  0.00  0.00      PROA  
ATOM   3865  HG  LEU P 933      -2.638   1.860  21.954  0.00  0.00      PROA  
ATOM   3866  CD1 LEU P 933      -3.292   1.931  19.947  0.00  0.00      PROA  
ATOM   3867 HD11 LEU P 933      -2.303   2.397  19.748  0.00  0.00      PROA  
ATOM   3868 HD12 LEU P 933      -4.037   2.486  19.339  0.00  0.00      PROA  
ATOM   3869 HD13 LEU P 933      -3.384   0.842  19.744  0.00  0.00      PROA  
ATOM   3870  CD2 LEU P 933      -3.939   3.693  21.589  0.00  0.00      PROA  
ATOM   3871 HD21 LEU P 933      -4.653   3.925  20.769  0.00  0.00      PROA  
ATOM   3872 HD22 LEU P 933      -2.967   4.099  21.237  0.00  0.00      PROA  
ATOM   3873 HD23 LEU P 933      -4.329   3.971  22.591  0.00  0.00      PROA  
ATOM   3874  C   LEU P 933      -6.286   0.443  23.796  0.00  0.00      PROA  
ATOM   3875  O   LEU P 933      -6.130  -0.774  23.533  0.00  0.00      PROA  
ATOM   3876  N   PRO P 934      -7.393   0.970  24.295  0.00  0.00      PROA  
ATOM   3877  CD  PRO P 934      -7.497   2.223  25.011  0.00  0.00      PROA  
ATOM   3878  HD1 PRO P 934      -7.618   3.086  24.323  0.00  0.00      PROA  
ATOM   3879  HD2 PRO P 934      -6.636   2.282  25.711  0.00  0.00      PROA  
ATOM   3880  CA  PRO P 934      -8.606   0.223  24.478  0.00  0.00      PROA  
ATOM   3881  HA  PRO P 934      -8.408  -0.422  25.321  0.00  0.00      PROA  
ATOM   3882  CB  PRO P 934      -9.645   1.213  24.959  0.00  0.00      PROA  
ATOM   3883  HB1 PRO P 934     -10.528   0.766  25.463  0.00  0.00      PROA  
ATOM   3884  HB2 PRO P 934     -10.061   1.822  24.128  0.00  0.00      PROA  
ATOM   3885  CG  PRO P 934      -8.818   2.209  25.815  0.00  0.00      PROA  
ATOM   3886  HG1 PRO P 934      -9.182   3.238  26.021  0.00  0.00      PROA  
ATOM   3887  HG2 PRO P 934      -8.653   1.737  26.808  0.00  0.00      PROA  
ATOM   3888  C   PRO P 934      -9.147  -0.681  23.395  0.00  0.00      PROA  
ATOM   3889  O   PRO P 934      -9.103  -0.455  22.176  0.00  0.00      PROA  
ATOM   3890  N   GLN P 935      -9.803  -1.780  23.769  0.00  0.00      PROA  
ATOM   3891  HN  GLN P 935      -9.781  -2.062  24.725  0.00  0.00      PROA  
ATOM   3892  CA  GLN P 935     -10.230  -2.848  22.889  0.00  0.00      PROA  
ATOM   3893  HA  GLN P 935      -9.457  -3.321  22.300  0.00  0.00      PROA  
ATOM   3894  CB  GLN P 935     -10.656  -4.067  23.702  0.00  0.00      PROA  
ATOM   3895  HB1 GLN P 935     -11.378  -3.692  24.459  0.00  0.00      PROA  
ATOM   3896  HB2 GLN P 935      -9.787  -4.429  24.291  0.00  0.00      PROA  
ATOM   3897  CG  GLN P 935     -11.415  -5.165  22.932  0.00  0.00      PROA  
ATOM   3898  HG1 GLN P 935     -10.776  -5.388  22.050  0.00  0.00      PROA  
ATOM   3899  HG2 GLN P 935     -12.398  -4.838  22.531  0.00  0.00      PROA  
ATOM   3900  CD  GLN P 935     -11.453  -6.381  23.776  0.00  0.00      PROA  
ATOM   3901  OE1 GLN P 935     -10.521  -6.696  24.521  0.00  0.00      PROA  
ATOM   3902  NE2 GLN P 935     -12.430  -7.317  23.603  0.00  0.00      PROA  
ATOM   3903 HE21 GLN P 935     -12.316  -8.136  24.165  0.00  0.00      PROA  
ATOM   3904 HE22 GLN P 935     -13.188  -7.236  22.955  0.00  0.00      PROA  
ATOM   3905  C   GLN P 935     -11.325  -2.383  21.960  0.00  0.00      PROA  
ATOM   3906  O   GLN P 935     -12.333  -1.802  22.437  0.00  0.00      PROA  
ATOM   3907  N   PRO P 936     -11.215  -2.504  20.691  0.00  0.00      PROA  
ATOM   3908  CD  PRO P 936      -9.940  -2.829  20.007  0.00  0.00      PROA  
ATOM   3909  HD1 PRO P 936      -9.778  -3.927  20.066  0.00  0.00      PROA  
ATOM   3910  HD2 PRO P 936      -9.065  -2.191  20.251  0.00  0.00      PROA  
ATOM   3911  CA  PRO P 936     -12.315  -2.278  19.672  0.00  0.00      PROA  
ATOM   3912  HA  PRO P 936     -12.439  -1.209  19.755  0.00  0.00      PROA  
ATOM   3913  CB  PRO P 936     -11.725  -2.836  18.433  0.00  0.00      PROA  
ATOM   3914  HB1 PRO P 936     -12.299  -2.651  17.499  0.00  0.00      PROA  
ATOM   3915  HB2 PRO P 936     -11.550  -3.929  18.521  0.00  0.00      PROA  
ATOM   3916  CG  PRO P 936     -10.252  -2.346  18.568  0.00  0.00      PROA  
ATOM   3917  HG1 PRO P 936      -9.568  -2.815  17.828  0.00  0.00      PROA  
ATOM   3918  HG2 PRO P 936     -10.182  -1.238  18.548  0.00  0.00      PROA  
ATOM   3919  C   PRO P 936     -13.784  -2.800  19.998  0.00  0.00      PROA  
ATOM   3920  O   PRO P 936     -13.911  -3.875  20.558  0.00  0.00      PROA  
ATOM   3921  N   PRO P 937     -14.842  -2.113  19.506  0.00  0.00      PROA  
ATOM   3922  CD  PRO P 937     -14.744  -0.888  18.671  0.00  0.00      PROA  
ATOM   3923  HD1 PRO P 937     -14.225  -1.103  17.712  0.00  0.00      PROA  
ATOM   3924  HD2 PRO P 937     -14.225  -0.039  19.166  0.00  0.00      PROA  
ATOM   3925  CA  PRO P 937     -16.192  -2.467  19.867  0.00  0.00      PROA  
ATOM   3926  HA  PRO P 937     -16.197  -2.571  20.942  0.00  0.00      PROA  
ATOM   3927  CB  PRO P 937     -17.064  -1.278  19.504  0.00  0.00      PROA  
ATOM   3928  HB1 PRO P 937     -17.238  -0.703  20.438  0.00  0.00      PROA  
ATOM   3929  HB2 PRO P 937     -18.035  -1.580  19.057  0.00  0.00      PROA  
ATOM   3930  CG  PRO P 937     -16.245  -0.636  18.436  0.00  0.00      PROA  
ATOM   3931  HG1 PRO P 937     -16.511  -1.256  17.553  0.00  0.00      PROA  
ATOM   3932  HG2 PRO P 937     -16.541   0.416  18.238  0.00  0.00      PROA  
ATOM   3933  C   PRO P 937     -16.613  -3.767  19.270  0.00  0.00      PROA  
ATOM   3934  O   PRO P 937     -17.443  -4.414  19.888  0.00  0.00      PROA  
ATOM   3935  N   ILE P 938     -15.988  -4.289  18.202  0.00  0.00      PROA  
ATOM   3936  HN  ILE P 938     -15.318  -3.774  17.673  0.00  0.00      PROA  
ATOM   3937  CA  ILE P 938     -16.482  -5.496  17.699  0.00  0.00      PROA  
ATOM   3938  HA  ILE P 938     -17.318  -5.921  18.236  0.00  0.00      PROA  
ATOM   3939  CB  ILE P 938     -16.885  -5.381  16.211  0.00  0.00      PROA  
ATOM   3940  HB  ILE P 938     -17.602  -6.219  16.079  0.00  0.00      PROA  
ATOM   3941  CG2 ILE P 938     -17.700  -4.106  16.006  0.00  0.00      PROA  
ATOM   3942 HG21 ILE P 938     -18.594  -4.087  16.665  0.00  0.00      PROA  
ATOM   3943 HG22 ILE P 938     -18.040  -3.958  14.959  0.00  0.00      PROA  
ATOM   3944 HG23 ILE P 938     -17.100  -3.183  16.160  0.00  0.00      PROA  
ATOM   3945  CG1 ILE P 938     -15.813  -5.506  15.203  0.00  0.00      PROA  
ATOM   3946 HG11 ILE P 938     -16.314  -5.346  14.224  0.00  0.00      PROA  
ATOM   3947 HG12 ILE P 938     -15.400  -6.537  15.253  0.00  0.00      PROA  
ATOM   3948  CD  ILE P 938     -14.600  -4.575  15.289  0.00  0.00      PROA  
ATOM   3949  HD1 ILE P 938     -13.737  -4.691  14.599  0.00  0.00      PROA  
ATOM   3950  HD2 ILE P 938     -14.125  -4.656  16.291  0.00  0.00      PROA  
ATOM   3951  HD3 ILE P 938     -14.937  -3.521  15.197  0.00  0.00      PROA  
ATOM   3952  C   ILE P 938     -15.501  -6.624  17.979  0.00  0.00      PROA  
ATOM   3953  O   ILE P 938     -15.832  -7.752  17.630  0.00  0.00      PROA  
ATOM   3954  N   CYS P 939     -14.309  -6.396  18.591  0.00  0.00      PROA  
ATOM   3955  HN  CYS P 939     -14.060  -5.543  19.045  0.00  0.00      PROA  
ATOM   3956  CA  CYS P 939     -13.275  -7.428  18.788  0.00  0.00      PROA  
ATOM   3957  HA  CYS P 939     -13.343  -8.110  17.954  0.00  0.00      PROA  
ATOM   3958  CB  CYS P 939     -11.779  -6.927  18.802  0.00  0.00      PROA  
ATOM   3959  HB1 CYS P 939     -11.141  -7.778  19.125  0.00  0.00      PROA  
ATOM   3960  HB2 CYS P 939     -11.646  -6.190  19.622  0.00  0.00      PROA  
ATOM   3961  SG  CYS P 939     -11.070  -6.378  17.133  0.00  0.00      PROA  
ATOM   3962  HG1 CYS P 939     -10.949  -7.641  16.752  0.00  0.00      PROA  
ATOM   3963  C   CYS P 939     -13.578  -8.168  20.096  0.00  0.00      PROA  
ATOM   3964  O   CYS P 939     -13.770  -7.699  21.164  0.00  0.00      PROA  
ATOM   3965  N   THR P 940     -13.453  -9.531  20.129  0.00  0.00      PROA  
ATOM   3966  HN  THR P 940     -13.359 -10.035  19.274  0.00  0.00      PROA  
ATOM   3967  CA  THR P 940     -13.312 -10.385  21.251  0.00  0.00      PROA  
ATOM   3968  HA  THR P 940     -13.891  -9.948  22.051  0.00  0.00      PROA  
ATOM   3969  CB  THR P 940     -13.925 -11.784  20.918  0.00  0.00      PROA  
ATOM   3970  HB  THR P 940     -13.919 -12.397  21.845  0.00  0.00      PROA  
ATOM   3971  OG1 THR P 940     -13.272 -12.479  19.868  0.00  0.00      PROA  
ATOM   3972  HG1 THR P 940     -13.848 -13.237  19.747  0.00  0.00      PROA  
ATOM   3973  CG2 THR P 940     -15.380 -11.610  20.483  0.00  0.00      PROA  
ATOM   3974 HG21 THR P 940     -15.549 -11.068  19.528  0.00  0.00      PROA  
ATOM   3975 HG22 THR P 940     -15.977 -11.204  21.327  0.00  0.00      PROA  
ATOM   3976 HG23 THR P 940     -15.791 -12.637  20.369  0.00  0.00      PROA  
ATOM   3977  C   THR P 940     -11.806 -10.400  21.687  0.00  0.00      PROA  
ATOM   3978  O   THR P 940     -10.890 -10.124  20.857  0.00  0.00      PROA  
ATOM   3979  N   ILE P 941     -11.552 -10.846  22.957  0.00  0.00      PROA  
ATOM   3980  HN  ILE P 941     -12.315 -10.943  23.591  0.00  0.00      PROA  
ATOM   3981  CA  ILE P 941     -10.255 -10.805  23.657  0.00  0.00      PROA  
ATOM   3982  HA  ILE P 941      -9.922  -9.778  23.645  0.00  0.00      PROA  
ATOM   3983  CB  ILE P 941     -10.501 -11.209  25.089  0.00  0.00      PROA  
ATOM   3984  HB  ILE P 941     -11.452 -10.717  25.387  0.00  0.00      PROA  
ATOM   3985  CG2 ILE P 941     -10.776 -12.790  25.150  0.00  0.00      PROA  
ATOM   3986 HG21 ILE P 941      -9.820 -13.308  24.919  0.00  0.00      PROA  
ATOM   3987 HG22 ILE P 941     -11.481 -13.131  24.362  0.00  0.00      PROA  
ATOM   3988 HG23 ILE P 941     -11.037 -13.176  26.159  0.00  0.00      PROA  
ATOM   3989  CG1 ILE P 941      -9.325 -10.677  25.958  0.00  0.00      PROA  
ATOM   3990 HG11 ILE P 941      -9.361  -9.569  26.032  0.00  0.00      PROA  
ATOM   3991 HG12 ILE P 941      -8.427 -10.970  25.372  0.00  0.00      PROA  
ATOM   3992  CD  ILE P 941      -9.288 -11.233  27.422  0.00  0.00      PROA  
ATOM   3993  HD1 ILE P 941      -8.338 -10.767  27.762  0.00  0.00      PROA  
ATOM   3994  HD2 ILE P 941      -9.221 -12.339  27.338  0.00  0.00      PROA  
ATOM   3995  HD3 ILE P 941     -10.148 -10.947  28.064  0.00  0.00      PROA  
ATOM   3996  C   ILE P 941      -9.144 -11.593  22.953  0.00  0.00      PROA  
ATOM   3997  O   ILE P 941      -8.009 -11.090  22.958  0.00  0.00      PROA  
ATOM   3998  N   ASP P 942      -9.511 -12.663  22.175  0.00  0.00      PROA  
ATOM   3999  HN  ASP P 942     -10.419 -13.069  22.239  0.00  0.00      PROA  
ATOM   4000  CA  ASP P 942      -8.720 -13.525  21.315  0.00  0.00      PROA  
ATOM   4001  HA  ASP P 942      -8.040 -14.069  21.954  0.00  0.00      PROA  
ATOM   4002  CB  ASP P 942      -9.690 -14.599  20.563  0.00  0.00      PROA  
ATOM   4003  HB1 ASP P 942      -9.073 -15.321  19.986  0.00  0.00      PROA  
ATOM   4004  HB2 ASP P 942     -10.283 -14.102  19.766  0.00  0.00      PROA  
ATOM   4005  CG  ASP P 942     -10.503 -15.417  21.548  0.00  0.00      PROA  
ATOM   4006  OD1 ASP P 942     -11.302 -14.817  22.326  0.00  0.00      PROA  
ATOM   4007  OD2 ASP P 942     -10.279 -16.654  21.537  0.00  0.00      PROA  
ATOM   4008  C   ASP P 942      -7.970 -12.748  20.256  0.00  0.00      PROA  
ATOM   4009  O   ASP P 942      -6.765 -12.867  20.100  0.00  0.00      PROA  
ATOM   4010  N   VAL P 943      -8.673 -11.833  19.621  0.00  0.00      PROA  
ATOM   4011  HN  VAL P 943      -9.554 -11.602  20.026  0.00  0.00      PROA  
ATOM   4012  CA  VAL P 943      -8.119 -10.890  18.631  0.00  0.00      PROA  
ATOM   4013  HA  VAL P 943      -7.472 -11.317  17.879  0.00  0.00      PROA  
ATOM   4014  CB  VAL P 943      -9.231 -10.108  17.864  0.00  0.00      PROA  
ATOM   4015  HB  VAL P 943      -9.716  -9.548  18.693  0.00  0.00      PROA  
ATOM   4016  CG1 VAL P 943      -8.614  -8.966  17.016  0.00  0.00      PROA  
ATOM   4017 HG11 VAL P 943      -9.377  -8.481  16.370  0.00  0.00      PROA  
ATOM   4018 HG12 VAL P 943      -7.851  -9.301  16.282  0.00  0.00      PROA  
ATOM   4019 HG13 VAL P 943      -8.113  -8.178  17.618  0.00  0.00      PROA  
ATOM   4020  CG2 VAL P 943     -10.083 -10.916  17.039  0.00  0.00      PROA  
ATOM   4021 HG21 VAL P 943     -10.536 -11.709  17.672  0.00  0.00      PROA  
ATOM   4022 HG22 VAL P 943      -9.495 -11.350  16.202  0.00  0.00      PROA  
ATOM   4023 HG23 VAL P 943     -10.876 -10.204  16.726  0.00  0.00      PROA  
ATOM   4024  C   VAL P 943      -7.276  -9.905  19.322  0.00  0.00      PROA  
ATOM   4025  O   VAL P 943      -6.163  -9.647  18.901  0.00  0.00      PROA  
ATOM   4026  N   TYR P 944      -7.678  -9.363  20.455  0.00  0.00      PROA  
ATOM   4027  HN  TYR P 944      -8.568  -9.591  20.840  0.00  0.00      PROA  
ATOM   4028  CA  TYR P 944      -7.052  -8.280  21.209  0.00  0.00      PROA  
ATOM   4029  HA  TYR P 944      -6.946  -7.423  20.559  0.00  0.00      PROA  
ATOM   4030  CB  TYR P 944      -8.057  -7.848  22.317  0.00  0.00      PROA  
ATOM   4031  HB1 TYR P 944      -7.949  -8.603  23.125  0.00  0.00      PROA  
ATOM   4032  HB2 TYR P 944      -9.101  -7.893  21.938  0.00  0.00      PROA  
ATOM   4033  CG  TYR P 944      -7.691  -6.541  22.975  0.00  0.00      PROA  
ATOM   4034  CD1 TYR P 944      -7.385  -6.488  24.422  0.00  0.00      PROA  
ATOM   4035  HD1 TYR P 944      -7.433  -7.409  24.983  0.00  0.00      PROA  
ATOM   4036  CE1 TYR P 944      -6.811  -5.378  25.064  0.00  0.00      PROA  
ATOM   4037  HE1 TYR P 944      -6.825  -5.346  26.143  0.00  0.00      PROA  
ATOM   4038  CZ  TYR P 944      -6.632  -4.189  24.344  0.00  0.00      PROA  
ATOM   4039  OH  TYR P 944      -6.537  -2.986  25.027  0.00  0.00      PROA  
ATOM   4040  HH  TYR P 944      -6.171  -2.267  24.507  0.00  0.00      PROA  
ATOM   4041  CD2 TYR P 944      -7.403  -5.388  22.268  0.00  0.00      PROA  
ATOM   4042  HD2 TYR P 944      -7.496  -5.322  21.194  0.00  0.00      PROA  
ATOM   4043  CE2 TYR P 944      -6.952  -4.206  22.954  0.00  0.00      PROA  
ATOM   4044  HE2 TYR P 944      -7.029  -3.342  22.310  0.00  0.00      PROA  
ATOM   4045  C   TYR P 944      -5.689  -8.673  21.758  0.00  0.00      PROA  
ATOM   4046  O   TYR P 944      -4.781  -7.834  21.821  0.00  0.00      PROA  
ATOM   4047  N   MET P 945      -5.631  -9.939  22.180  0.00  0.00      PROA  
ATOM   4048  HN  MET P 945      -6.443 -10.475  22.399  0.00  0.00      PROA  
ATOM   4049  CA  MET P 945      -4.442 -10.649  22.619  0.00  0.00      PROA  
ATOM   4050  HA  MET P 945      -4.078 -10.127  23.492  0.00  0.00      PROA  
ATOM   4051  CB  MET P 945      -4.736 -12.105  23.118  0.00  0.00      PROA  
ATOM   4052  HB1 MET P 945      -3.813 -12.710  22.992  0.00  0.00      PROA  
ATOM   4053  HB2 MET P 945      -5.562 -12.606  22.570  0.00  0.00      PROA  
ATOM   4054  CG  MET P 945      -5.080 -12.142  24.570  0.00  0.00      PROA  
ATOM   4055  HG1 MET P 945      -5.578 -13.107  24.803  0.00  0.00      PROA  
ATOM   4056  HG2 MET P 945      -5.771 -11.285  24.719  0.00  0.00      PROA  
ATOM   4057  SD  MET P 945      -3.727 -11.817  25.709  0.00  0.00      PROA  
ATOM   4058  CE  MET P 945      -4.594 -10.727  26.867  0.00  0.00      PROA  
ATOM   4059  HE1 MET P 945      -4.804  -9.710  26.474  0.00  0.00      PROA  
ATOM   4060  HE2 MET P 945      -4.077 -10.563  27.837  0.00  0.00      PROA  
ATOM   4061  HE3 MET P 945      -5.576 -11.199  27.085  0.00  0.00      PROA  
ATOM   4062  C   MET P 945      -3.225 -10.578  21.662  0.00  0.00      PROA  
ATOM   4063  O   MET P 945      -2.076 -10.397  22.089  0.00  0.00      PROA  
ATOM   4064  N   ILE P 946      -3.536 -10.677  20.356  0.00  0.00      PROA  
ATOM   4065  HN  ILE P 946      -4.462 -10.822  20.017  0.00  0.00      PROA  
ATOM   4066  CA  ILE P 946      -2.569 -10.429  19.344  0.00  0.00      PROA  
ATOM   4067  HA  ILE P 946      -1.708 -11.025  19.609  0.00  0.00      PROA  
ATOM   4068  CB  ILE P 946      -2.985 -10.830  17.999  0.00  0.00      PROA  
ATOM   4069  HB  ILE P 946      -3.925 -10.252  17.870  0.00  0.00      PROA  
ATOM   4070  CG2 ILE P 946      -2.024 -10.317  16.956  0.00  0.00      PROA  
ATOM   4071 HG21 ILE P 946      -2.304 -10.692  15.949  0.00  0.00      PROA  
ATOM   4072 HG22 ILE P 946      -1.029 -10.747  17.202  0.00  0.00      PROA  
ATOM   4073 HG23 ILE P 946      -1.987  -9.208  16.992  0.00  0.00      PROA  
ATOM   4074  CG1 ILE P 946      -3.287 -12.390  17.893  0.00  0.00      PROA  
ATOM   4075 HG11 ILE P 946      -3.663 -12.551  16.860  0.00  0.00      PROA  
ATOM   4076 HG12 ILE P 946      -3.916 -12.778  18.723  0.00  0.00      PROA  
ATOM   4077  CD  ILE P 946      -2.064 -13.290  17.894  0.00  0.00      PROA  
ATOM   4078  HD1 ILE P 946      -1.506 -13.165  16.941  0.00  0.00      PROA  
ATOM   4079  HD2 ILE P 946      -2.328 -14.353  18.081  0.00  0.00      PROA  
ATOM   4080  HD3 ILE P 946      -1.337 -13.075  18.706  0.00  0.00      PROA  
ATOM   4081  C   ILE P 946      -2.004  -8.992  19.451  0.00  0.00      PROA  
ATOM   4082  O   ILE P 946      -0.797  -8.818  19.458  0.00  0.00      PROA  
ATOM   4083  N   MET P 947      -2.766  -8.018  19.656  0.00  0.00      PROA  
ATOM   4084  HN  MET P 947      -3.735  -8.247  19.713  0.00  0.00      PROA  
ATOM   4085  CA  MET P 947      -2.407  -6.624  19.858  0.00  0.00      PROA  
ATOM   4086  HA  MET P 947      -1.803  -6.435  18.982  0.00  0.00      PROA  
ATOM   4087  CB  MET P 947      -3.687  -5.755  19.696  0.00  0.00      PROA  
ATOM   4088  HB1 MET P 947      -3.461  -4.688  19.908  0.00  0.00      PROA  
ATOM   4089  HB2 MET P 947      -4.467  -5.897  20.474  0.00  0.00      PROA  
ATOM   4090  CG  MET P 947      -4.201  -5.742  18.225  0.00  0.00      PROA  
ATOM   4091  HG1 MET P 947      -4.446  -6.800  17.992  0.00  0.00      PROA  
ATOM   4092  HG2 MET P 947      -3.376  -5.421  17.553  0.00  0.00      PROA  
ATOM   4093  SD  MET P 947      -5.411  -4.486  17.817  0.00  0.00      PROA  
ATOM   4094  CE  MET P 947      -6.906  -5.405  18.058  0.00  0.00      PROA  
ATOM   4095  HE1 MET P 947      -7.685  -4.740  18.489  0.00  0.00      PROA  
ATOM   4096  HE2 MET P 947      -6.730  -6.267  18.736  0.00  0.00      PROA  
ATOM   4097  HE3 MET P 947      -7.293  -5.853  17.117  0.00  0.00      PROA  
ATOM   4098  C   MET P 947      -1.614  -6.316  21.077  0.00  0.00      PROA  
ATOM   4099  O   MET P 947      -0.583  -5.639  20.994  0.00  0.00      PROA  
ATOM   4100  N   VAL P 948      -2.014  -6.896  22.190  0.00  0.00      PROA  
ATOM   4101  HN  VAL P 948      -2.868  -7.410  22.162  0.00  0.00      PROA  
ATOM   4102  CA  VAL P 948      -1.474  -6.782  23.560  0.00  0.00      PROA  
ATOM   4103  HA  VAL P 948      -1.323  -5.734  23.774  0.00  0.00      PROA  
ATOM   4104  CB  VAL P 948      -2.367  -7.370  24.628  0.00  0.00      PROA  
ATOM   4105  HB  VAL P 948      -2.625  -8.444  24.508  0.00  0.00      PROA  
ATOM   4106  CG1 VAL P 948      -1.724  -7.318  26.076  0.00  0.00      PROA  
ATOM   4107 HG11 VAL P 948      -0.794  -7.925  26.100  0.00  0.00      PROA  
ATOM   4108 HG12 VAL P 948      -2.375  -7.765  26.858  0.00  0.00      PROA  
ATOM   4109 HG13 VAL P 948      -1.361  -6.280  26.235  0.00  0.00      PROA  
ATOM   4110  CG2 VAL P 948      -3.612  -6.464  24.722  0.00  0.00      PROA  
ATOM   4111 HG21 VAL P 948      -4.324  -6.564  23.874  0.00  0.00      PROA  
ATOM   4112 HG22 VAL P 948      -3.247  -5.435  24.923  0.00  0.00      PROA  
ATOM   4113 HG23 VAL P 948      -4.076  -6.720  25.698  0.00  0.00      PROA  
ATOM   4114  C   VAL P 948      -0.054  -7.351  23.631  0.00  0.00      PROA  
ATOM   4115  O   VAL P 948       0.865  -6.743  24.205  0.00  0.00      PROA  
ATOM   4116  N   LYS P 949       0.117  -8.488  22.973  0.00  0.00      PROA  
ATOM   4117  HN  LYS P 949      -0.554  -9.102  22.564  0.00  0.00      PROA  
ATOM   4118  CA  LYS P 949       1.473  -9.049  22.860  0.00  0.00      PROA  
ATOM   4119  HA  LYS P 949       1.848  -8.981  23.870  0.00  0.00      PROA  
ATOM   4120  CB  LYS P 949       1.327 -10.509  22.538  0.00  0.00      PROA  
ATOM   4121  HB1 LYS P 949       2.342 -10.953  22.451  0.00  0.00      PROA  
ATOM   4122  HB2 LYS P 949       0.985 -10.655  21.491  0.00  0.00      PROA  
ATOM   4123  CG  LYS P 949       0.572 -11.371  23.654  0.00  0.00      PROA  
ATOM   4124  HG1 LYS P 949       0.575 -12.435  23.331  0.00  0.00      PROA  
ATOM   4125  HG2 LYS P 949      -0.492 -11.072  23.766  0.00  0.00      PROA  
ATOM   4126  CD  LYS P 949       1.206 -11.484  25.030  0.00  0.00      PROA  
ATOM   4127  HD1 LYS P 949       1.297 -10.491  25.519  0.00  0.00      PROA  
ATOM   4128  HD2 LYS P 949       2.289 -11.684  24.878  0.00  0.00      PROA  
ATOM   4129  CE  LYS P 949       0.560 -12.469  26.101  0.00  0.00      PROA  
ATOM   4130  HE1 LYS P 949      -0.494 -12.217  26.348  0.00  0.00      PROA  
ATOM   4131  HE2 LYS P 949       1.235 -12.455  26.983  0.00  0.00      PROA  
ATOM   4132  NZ  LYS P 949       0.538 -13.764  25.500  0.00  0.00      PROA  
ATOM   4133  HZ1 LYS P 949      -0.287 -13.833  24.870  0.00  0.00      PROA  
ATOM   4134  HZ2 LYS P 949       0.487 -14.515  26.217  0.00  0.00      PROA  
ATOM   4135  HZ3 LYS P 949       1.430 -13.912  24.986  0.00  0.00      PROA  
ATOM   4136  C   LYS P 949       2.443  -8.324  21.882  0.00  0.00      PROA  
ATOM   4137  O   LYS P 949       3.664  -8.431  21.907  0.00  0.00      PROA  
ATOM   4138  N   CYS P 950       1.866  -7.492  20.954  0.00  0.00      PROA  
ATOM   4139  HN  CYS P 950       0.916  -7.200  21.031  0.00  0.00      PROA  
ATOM   4140  CA  CYS P 950       2.609  -6.659  19.965  0.00  0.00      PROA  
ATOM   4141  HA  CYS P 950       3.513  -7.186  19.701  0.00  0.00      PROA  
ATOM   4142  CB  CYS P 950       1.778  -6.322  18.621  0.00  0.00      PROA  
ATOM   4143  HB1 CYS P 950       2.342  -5.501  18.131  0.00  0.00      PROA  
ATOM   4144  HB2 CYS P 950       0.751  -6.041  18.940  0.00  0.00      PROA  
ATOM   4145  SG  CYS P 950       1.542  -7.701  17.489  0.00  0.00      PROA  
ATOM   4146  HG1 CYS P 950       0.693  -8.283  18.323  0.00  0.00      PROA  
ATOM   4147  C   CYS P 950       3.160  -5.435  20.712  0.00  0.00      PROA  
ATOM   4148  O   CYS P 950       4.254  -4.984  20.378  0.00  0.00      PROA  
ATOM   4149  N   TRP P 951       2.469  -5.003  21.773  0.00  0.00      PROA  
ATOM   4150  HN  TRP P 951       1.543  -5.308  21.984  0.00  0.00      PROA  
ATOM   4151  CA  TRP P 951       2.839  -3.837  22.554  0.00  0.00      PROA  
ATOM   4152  HA  TRP P 951       3.485  -3.208  21.960  0.00  0.00      PROA  
ATOM   4153  CB  TRP P 951       1.568  -3.034  22.939  0.00  0.00      PROA  
ATOM   4154  HB1 TRP P 951       1.897  -2.111  23.463  0.00  0.00      PROA  
ATOM   4155  HB2 TRP P 951       1.032  -3.570  23.751  0.00  0.00      PROA  
ATOM   4156  CG  TRP P 951       0.690  -2.741  21.754  0.00  0.00      PROA  
ATOM   4157  CD1 TRP P 951       1.083  -2.286  20.503  0.00  0.00      PROA  
ATOM   4158  HD1 TRP P 951       2.143  -2.233  20.303  0.00  0.00      PROA  
ATOM   4159  NE1 TRP P 951      -0.003  -1.935  19.781  0.00  0.00      PROA  
ATOM   4160  HE1 TRP P 951       0.009  -1.695  18.835  0.00  0.00      PROA  
ATOM   4161  CE2 TRP P 951      -1.096  -2.179  20.560  0.00  0.00      PROA  
ATOM   4162  CD2 TRP P 951      -0.703  -2.631  21.751  0.00  0.00      PROA  
ATOM   4163  CE3 TRP P 951      -1.625  -2.784  22.764  0.00  0.00      PROA  
ATOM   4164  HE3 TRP P 951      -1.298  -3.139  23.730  0.00  0.00      PROA  
ATOM   4165  CZ3 TRP P 951      -2.935  -2.405  22.520  0.00  0.00      PROA  
ATOM   4166  HZ3 TRP P 951      -3.589  -2.506  23.374  0.00  0.00      PROA  
ATOM   4167  CZ2 TRP P 951      -2.433  -1.898  20.219  0.00  0.00      PROA  
ATOM   4168  HZ2 TRP P 951      -2.693  -1.520  19.242  0.00  0.00      PROA  
ATOM   4169  CH2 TRP P 951      -3.383  -2.073  21.217  0.00  0.00      PROA  
ATOM   4170  HH2 TRP P 951      -4.413  -2.040  20.896  0.00  0.00      PROA  
ATOM   4171  C   TRP P 951       3.579  -4.253  23.767  0.00  0.00      PROA  
ATOM   4172  O   TRP P 951       3.607  -3.485  24.684  0.00  0.00      PROA  
ATOM   4173  N   MET P 952       4.214  -5.510  23.781  0.00  0.00      PROA  
ATOM   4174  HN  MET P 952       4.303  -6.005  22.920  0.00  0.00      PROA  
ATOM   4175  CA  MET P 952       5.147  -6.001  24.830  0.00  0.00      PROA  
ATOM   4176  HA  MET P 952       4.652  -6.019  25.790  0.00  0.00      PROA  
ATOM   4177  CB  MET P 952       5.583  -7.469  24.947  0.00  0.00      PROA  
ATOM   4178  HB1 MET P 952       6.420  -7.611  25.664  0.00  0.00      PROA  
ATOM   4179  HB2 MET P 952       5.901  -7.801  23.936  0.00  0.00      PROA  
ATOM   4180  CG  MET P 952       4.480  -8.528  25.429  0.00  0.00      PROA  
ATOM   4181  HG1 MET P 952       3.796  -8.531  24.553  0.00  0.00      PROA  
ATOM   4182  HG2 MET P 952       3.863  -8.161  26.276  0.00  0.00      PROA  
ATOM   4183  SD  MET P 952       4.970 -10.269  25.599  0.00  0.00      PROA  
ATOM   4184  CE  MET P 952       5.260 -10.143  27.347  0.00  0.00      PROA  
ATOM   4185  HE1 MET P 952       5.745 -11.085  27.681  0.00  0.00      PROA  
ATOM   4186  HE2 MET P 952       4.317 -10.024  27.923  0.00  0.00      PROA  
ATOM   4187  HE3 MET P 952       5.969  -9.367  27.705  0.00  0.00      PROA  
ATOM   4188  C   MET P 952       6.322  -5.082  24.965  0.00  0.00      PROA  
ATOM   4189  O   MET P 952       6.840  -4.544  23.988  0.00  0.00      PROA  
ATOM   4190  N   ILE P 953       6.783  -4.908  26.239  0.00  0.00      PROA  
ATOM   4191  HN  ILE P 953       6.312  -5.383  26.979  0.00  0.00      PROA  
ATOM   4192  CA  ILE P 953       7.914  -4.118  26.648  0.00  0.00      PROA  
ATOM   4193  HA  ILE P 953       7.900  -3.163  26.143  0.00  0.00      PROA  
ATOM   4194  CB  ILE P 953       8.059  -3.804  28.151  0.00  0.00      PROA  
ATOM   4195  HB  ILE P 953       8.232  -4.743  28.720  0.00  0.00      PROA  
ATOM   4196  CG2 ILE P 953       9.304  -2.909  28.490  0.00  0.00      PROA  
ATOM   4197 HG21 ILE P 953       9.260  -2.795  29.594  0.00  0.00      PROA  
ATOM   4198 HG22 ILE P 953       9.282  -1.960  27.914  0.00  0.00      PROA  
ATOM   4199 HG23 ILE P 953      10.219  -3.465  28.193  0.00  0.00      PROA  
ATOM   4200  CG1 ILE P 953       6.758  -3.203  28.787  0.00  0.00      PROA  
ATOM   4201 HG11 ILE P 953       6.948  -2.636  29.723  0.00  0.00      PROA  
ATOM   4202 HG12 ILE P 953       6.200  -4.095  29.144  0.00  0.00      PROA  
ATOM   4203  CD  ILE P 953       5.918  -2.216  27.964  0.00  0.00      PROA  
ATOM   4204  HD1 ILE P 953       5.451  -2.659  27.058  0.00  0.00      PROA  
ATOM   4205  HD2 ILE P 953       6.493  -1.326  27.628  0.00  0.00      PROA  
ATOM   4206  HD3 ILE P 953       5.122  -1.806  28.622  0.00  0.00      PROA  
ATOM   4207  C   ILE P 953       9.211  -4.866  26.157  0.00  0.00      PROA  
ATOM   4208  O   ILE P 953      10.205  -4.308  25.610  0.00  0.00      PROA  
ATOM   4209  N   ASP P 954       9.257  -6.191  26.417  0.00  0.00      PROA  
ATOM   4210  HN  ASP P 954       8.566  -6.801  26.796  0.00  0.00      PROA  
ATOM   4211  CA  ASP P 954      10.286  -7.088  25.910  0.00  0.00      PROA  
ATOM   4212  HA  ASP P 954      11.224  -6.569  26.035  0.00  0.00      PROA  
ATOM   4213  CB  ASP P 954      10.213  -8.448  26.659  0.00  0.00      PROA  
ATOM   4214  HB1 ASP P 954       9.294  -9.070  26.599  0.00  0.00      PROA  
ATOM   4215  HB2 ASP P 954      10.054  -8.239  27.739  0.00  0.00      PROA  
ATOM   4216  CG  ASP P 954      11.528  -9.192  26.428  0.00  0.00      PROA  
ATOM   4217  OD1 ASP P 954      12.558  -8.508  26.523  0.00  0.00      PROA  
ATOM   4218  OD2 ASP P 954      11.526 -10.461  26.150  0.00  0.00      PROA  
ATOM   4219  C   ASP P 954      10.123  -7.340  24.427  0.00  0.00      PROA  
ATOM   4220  O   ASP P 954       9.137  -7.933  23.997  0.00  0.00      PROA  
ATOM   4221  N   ALA P 955      11.055  -6.788  23.649  0.00  0.00      PROA  
ATOM   4222  HN  ALA P 955      11.781  -6.265  24.090  0.00  0.00      PROA  
ATOM   4223  CA  ALA P 955      11.127  -7.040  22.220  0.00  0.00      PROA  
ATOM   4224  HA  ALA P 955      10.259  -6.607  21.747  0.00  0.00      PROA  
ATOM   4225  CB  ALA P 955      12.248  -6.224  21.526  0.00  0.00      PROA  
ATOM   4226  HB1 ALA P 955      12.191  -5.125  21.680  0.00  0.00      PROA  
ATOM   4227  HB2 ALA P 955      12.229  -6.307  20.419  0.00  0.00      PROA  
ATOM   4228  HB3 ALA P 955      13.316  -6.264  21.831  0.00  0.00      PROA  
ATOM   4229  C   ALA P 955      11.277  -8.464  21.894  0.00  0.00      PROA  
ATOM   4230  O   ALA P 955      10.622  -8.857  20.912  0.00  0.00      PROA  
ATOM   4231  N   ASP P 956      12.113  -9.248  22.615  0.00  0.00      PROA  
ATOM   4232  HN  ASP P 956      12.636  -8.907  23.393  0.00  0.00      PROA  
ATOM   4233  CA  ASP P 956      12.242 -10.711  22.225  0.00  0.00      PROA  
ATOM   4234  HA  ASP P 956      12.533 -10.788  21.188  0.00  0.00      PROA  
ATOM   4235  CB  ASP P 956      13.265 -11.499  23.160  0.00  0.00      PROA  
ATOM   4236  HB1 ASP P 956      12.802 -11.375  24.163  0.00  0.00      PROA  
ATOM   4237  HB2 ASP P 956      14.160 -10.840  23.185  0.00  0.00      PROA  
ATOM   4238  CG  ASP P 956      13.592 -12.897  22.796  0.00  0.00      PROA  
ATOM   4239  OD1 ASP P 956      14.176 -13.597  23.658  0.00  0.00      PROA  
ATOM   4240  OD2 ASP P 956      13.378 -13.403  21.615  0.00  0.00      PROA  
ATOM   4241  C   ASP P 956      10.945 -11.479  22.398  0.00  0.00      PROA  
ATOM   4242  O   ASP P 956      10.483 -12.256  21.522  0.00  0.00      PROA  
ATOM   4243  N   SER P 957      10.236 -11.243  23.536  0.00  0.00      PROA  
ATOM   4244  HN  SER P 957      10.577 -10.638  24.251  0.00  0.00      PROA  
ATOM   4245  CA  SER P 957       8.963 -11.854  23.879  0.00  0.00      PROA  
ATOM   4246  HA  SER P 957       9.153 -12.917  23.852  0.00  0.00      PROA  
ATOM   4247  CB  SER P 957       8.507 -11.606  25.331  0.00  0.00      PROA  
ATOM   4248  HB1 SER P 957       7.574 -12.146  25.602  0.00  0.00      PROA  
ATOM   4249  HB2 SER P 957       8.497 -10.499  25.434  0.00  0.00      PROA  
ATOM   4250  OG  SER P 957       9.468 -12.008  26.273  0.00  0.00      PROA  
ATOM   4251  HG1 SER P 957      10.186 -11.372  26.220  0.00  0.00      PROA  
ATOM   4252  C   SER P 957       7.726 -11.559  22.977  0.00  0.00      PROA  
ATOM   4253  O   SER P 957       6.673 -12.201  23.168  0.00  0.00      PROA  
ATOM   4254  N   ARG P 958       7.802 -10.526  22.056  0.00  0.00      PROA  
ATOM   4255  HN  ARG P 958       8.648 -10.073  21.785  0.00  0.00      PROA  
ATOM   4256  CA  ARG P 958       6.803 -10.150  21.018  0.00  0.00      PROA  
ATOM   4257  HA  ARG P 958       5.838 -10.048  21.492  0.00  0.00      PROA  
ATOM   4258  CB  ARG P 958       7.261  -8.875  20.362  0.00  0.00      PROA  
ATOM   4259  HB1 ARG P 958       6.534  -8.641  19.555  0.00  0.00      PROA  
ATOM   4260  HB2 ARG P 958       8.253  -9.060  19.897  0.00  0.00      PROA  
ATOM   4261  CG  ARG P 958       7.337  -7.605  21.186  0.00  0.00      PROA  
ATOM   4262  HG1 ARG P 958       8.262  -7.725  21.788  0.00  0.00      PROA  
ATOM   4263  HG2 ARG P 958       6.561  -7.490  21.974  0.00  0.00      PROA  
ATOM   4264  CD  ARG P 958       7.440  -6.271  20.444  0.00  0.00      PROA  
ATOM   4265  HD1 ARG P 958       6.462  -6.096  19.947  0.00  0.00      PROA  
ATOM   4266  HD2 ARG P 958       8.212  -6.344  19.647  0.00  0.00      PROA  
ATOM   4267  NE  ARG P 958       7.807  -5.203  21.474  0.00  0.00      PROA  
ATOM   4268  HE  ARG P 958       7.208  -5.147  22.273  0.00  0.00      PROA  
ATOM   4269  CZ  ARG P 958       8.886  -4.427  21.399  0.00  0.00      PROA  
ATOM   4270  NH1 ARG P 958       9.209  -3.758  22.502  0.00  0.00      PROA  
ATOM   4271 HH11 ARG P 958       8.494  -3.794  23.201  0.00  0.00      PROA  
ATOM   4272 HH12 ARG P 958      10.096  -3.334  22.683  0.00  0.00      PROA  
ATOM   4273  NH2 ARG P 958       9.758  -4.358  20.464  0.00  0.00      PROA  
ATOM   4274 HH21 ARG P 958       9.509  -4.553  19.515  0.00  0.00      PROA  
ATOM   4275 HH22 ARG P 958      10.569  -3.806  20.657  0.00  0.00      PROA  
ATOM   4276  C   ARG P 958       6.566 -11.239  19.903  0.00  0.00      PROA  
ATOM   4277  O   ARG P 958       7.513 -11.927  19.652  0.00  0.00      PROA  
ATOM   4278  N   PRO P 959       5.433 -11.356  19.249  0.00  0.00      PROA  
ATOM   4279  CD  PRO P 959       4.091 -10.672  19.368  0.00  0.00      PROA  
ATOM   4280  HD1 PRO P 959       4.246  -9.573  19.414  0.00  0.00      PROA  
ATOM   4281  HD2 PRO P 959       3.658 -10.883  20.369  0.00  0.00      PROA  
ATOM   4282  CA  PRO P 959       5.268 -12.490  18.263  0.00  0.00      PROA  
ATOM   4283  HA  PRO P 959       5.762 -13.328  18.732  0.00  0.00      PROA  
ATOM   4284  CB  PRO P 959       3.761 -12.489  17.909  0.00  0.00      PROA  
ATOM   4285  HB1 PRO P 959       3.233 -13.031  18.723  0.00  0.00      PROA  
ATOM   4286  HB2 PRO P 959       3.518 -12.948  16.927  0.00  0.00      PROA  
ATOM   4287  CG  PRO P 959       3.280 -11.076  18.223  0.00  0.00      PROA  
ATOM   4288  HG1 PRO P 959       3.469 -10.307  17.443  0.00  0.00      PROA  
ATOM   4289  HG2 PRO P 959       2.198 -11.052  18.474  0.00  0.00      PROA  
ATOM   4290  C   PRO P 959       6.106 -12.189  17.041  0.00  0.00      PROA  
ATOM   4291  O   PRO P 959       6.363 -11.035  16.678  0.00  0.00      PROA  
ATOM   4292  N   LYS P 960       6.522 -13.222  16.325  0.00  0.00      PROA  
ATOM   4293  HN  LYS P 960       6.241 -14.160  16.514  0.00  0.00      PROA  
ATOM   4294  CA  LYS P 960       7.165 -13.004  14.999  0.00  0.00      PROA  
ATOM   4295  HA  LYS P 960       7.561 -12.001  14.935  0.00  0.00      PROA  
ATOM   4296  CB  LYS P 960       8.325 -13.939  14.674  0.00  0.00      PROA  
ATOM   4297  HB1 LYS P 960       8.653 -13.917  13.613  0.00  0.00      PROA  
ATOM   4298  HB2 LYS P 960       7.906 -14.961  14.792  0.00  0.00      PROA  
ATOM   4299  CG  LYS P 960       9.484 -13.789  15.689  0.00  0.00      PROA  
ATOM   4300  HG1 LYS P 960       9.135 -13.883  16.740  0.00  0.00      PROA  
ATOM   4301  HG2 LYS P 960       9.818 -12.730  15.651  0.00  0.00      PROA  
ATOM   4302  CD  LYS P 960      10.794 -14.557  15.508  0.00  0.00      PROA  
ATOM   4303  HD1 LYS P 960      11.164 -14.362  14.479  0.00  0.00      PROA  
ATOM   4304  HD2 LYS P 960      10.658 -15.648  15.663  0.00  0.00      PROA  
ATOM   4305  CE  LYS P 960      11.990 -14.126  16.308  0.00  0.00      PROA  
ATOM   4306  HE1 LYS P 960      12.082 -13.021  16.369  0.00  0.00      PROA  
ATOM   4307  HE2 LYS P 960      12.899 -14.632  15.918  0.00  0.00      PROA  
ATOM   4308  NZ  LYS P 960      11.736 -14.473  17.742  0.00  0.00      PROA  
ATOM   4309  HZ1 LYS P 960      10.856 -14.079  18.132  0.00  0.00      PROA  
ATOM   4310  HZ2 LYS P 960      12.366 -13.938  18.374  0.00  0.00      PROA  
ATOM   4311  HZ3 LYS P 960      11.851 -15.479  17.978  0.00  0.00      PROA  
ATOM   4312  C   LYS P 960       6.175 -13.047  13.867  0.00  0.00      PROA  
ATOM   4313  O   LYS P 960       5.082 -13.651  13.994  0.00  0.00      PROA  
ATOM   4314  N   PHE P 961       6.441 -12.379  12.745  0.00  0.00      PROA  
ATOM   4315  HN  PHE P 961       7.164 -11.693  12.719  0.00  0.00      PROA  
ATOM   4316  CA  PHE P 961       5.517 -12.345  11.591  0.00  0.00      PROA  
ATOM   4317  HA  PHE P 961       4.601 -11.814  11.806  0.00  0.00      PROA  
ATOM   4318  CB  PHE P 961       6.163 -11.586  10.396  0.00  0.00      PROA  
ATOM   4319  HB1 PHE P 961       5.565 -11.647   9.462  0.00  0.00      PROA  
ATOM   4320  HB2 PHE P 961       7.163 -12.043  10.236  0.00  0.00      PROA  
ATOM   4321  CG  PHE P 961       6.262 -10.129  10.747  0.00  0.00      PROA  
ATOM   4322  CD1 PHE P 961       5.130  -9.379  11.201  0.00  0.00      PROA  
ATOM   4323  HD1 PHE P 961       4.171  -9.876  11.188  0.00  0.00      PROA  
ATOM   4324  CE1 PHE P 961       5.145  -8.029  11.440  0.00  0.00      PROA  
ATOM   4325  HE1 PHE P 961       4.228  -7.497  11.644  0.00  0.00      PROA  
ATOM   4326  CZ  PHE P 961       6.335  -7.334  11.430  0.00  0.00      PROA  
ATOM   4327  HZ  PHE P 961       6.321  -6.297  11.733  0.00  0.00      PROA  
ATOM   4328  CD2 PHE P 961       7.475  -9.406  10.678  0.00  0.00      PROA  
ATOM   4329  HD2 PHE P 961       8.348  -9.828  10.203  0.00  0.00      PROA  
ATOM   4330  CE2 PHE P 961       7.487  -8.069  11.109  0.00  0.00      PROA  
ATOM   4331  HE2 PHE P 961       8.483  -7.669  11.231  0.00  0.00      PROA  
ATOM   4332  C   PHE P 961       5.038 -13.654  11.073  0.00  0.00      PROA  
ATOM   4333  O   PHE P 961       3.871 -13.871  10.783  0.00  0.00      PROA  
ATOM   4334  N   ARG P 962       5.952 -14.631  11.139  0.00  0.00      PROA  
ATOM   4335  HN  ARG P 962       6.921 -14.464  11.309  0.00  0.00      PROA  
ATOM   4336  CA  ARG P 962       5.635 -16.013  10.758  0.00  0.00      PROA  
ATOM   4337  HA  ARG P 962       5.203 -15.970   9.769  0.00  0.00      PROA  
ATOM   4338  CB  ARG P 962       6.923 -16.928  10.708  0.00  0.00      PROA  
ATOM   4339  HB1 ARG P 962       7.618 -16.481   9.966  0.00  0.00      PROA  
ATOM   4340  HB2 ARG P 962       6.566 -17.908  10.325  0.00  0.00      PROA  
ATOM   4341  CG  ARG P 962       7.605 -16.919  12.063  0.00  0.00      PROA  
ATOM   4342  HG1 ARG P 962       6.881 -17.284  12.823  0.00  0.00      PROA  
ATOM   4343  HG2 ARG P 962       7.866 -15.864  12.291  0.00  0.00      PROA  
ATOM   4344  CD  ARG P 962       8.951 -17.754  12.266  0.00  0.00      PROA  
ATOM   4345  HD1 ARG P 962       8.904 -18.857  12.148  0.00  0.00      PROA  
ATOM   4346  HD2 ARG P 962       9.220 -17.349  13.265  0.00  0.00      PROA  
ATOM   4347  NE  ARG P 962       9.917 -17.196  11.312  0.00  0.00      PROA  
ATOM   4348  HE  ARG P 962       9.812 -16.231  11.075  0.00  0.00      PROA  
ATOM   4349  CZ  ARG P 962      11.166 -17.578  11.058  0.00  0.00      PROA  
ATOM   4350  NH1 ARG P 962      11.949 -16.897  10.222  0.00  0.00      PROA  
ATOM   4351 HH11 ARG P 962      11.736 -15.923  10.147  0.00  0.00      PROA  
ATOM   4352 HH12 ARG P 962      12.860 -17.304  10.287  0.00  0.00      PROA  
ATOM   4353  NH2 ARG P 962      11.555 -18.715  11.550  0.00  0.00      PROA  
ATOM   4354 HH21 ARG P 962      12.534 -18.914  11.515  0.00  0.00      PROA  
ATOM   4355 HH22 ARG P 962      10.898 -19.335  11.978  0.00  0.00      PROA  
ATOM   4356  C   ARG P 962       4.583 -16.654  11.607  0.00  0.00      PROA  
ATOM   4357  O   ARG P 962       3.788 -17.492  11.231  0.00  0.00      PROA  
ATOM   4358  N   GLU P 963       4.481 -16.213  12.855  0.00  0.00      PROA  
ATOM   4359  HN  GLU P 963       5.102 -15.529  13.230  0.00  0.00      PROA  
ATOM   4360  CA  GLU P 963       3.555 -16.770  13.834  0.00  0.00      PROA  
ATOM   4361  HA  GLU P 963       3.448 -17.831  13.665  0.00  0.00      PROA  
ATOM   4362  CB  GLU P 963       4.150 -16.617  15.275  0.00  0.00      PROA  
ATOM   4363  HB1 GLU P 963       3.272 -16.775  15.937  0.00  0.00      PROA  
ATOM   4364  HB2 GLU P 963       4.519 -15.576  15.401  0.00  0.00      PROA  
ATOM   4365  CG  GLU P 963       5.315 -17.561  15.700  0.00  0.00      PROA  
ATOM   4366  HG1 GLU P 963       6.222 -17.394  15.080  0.00  0.00      PROA  
ATOM   4367  HG2 GLU P 963       4.977 -18.612  15.582  0.00  0.00      PROA  
ATOM   4368  CD  GLU P 963       5.833 -17.316  17.122  0.00  0.00      PROA  
ATOM   4369  OE1 GLU P 963       7.055 -17.370  17.389  0.00  0.00      PROA  
ATOM   4370  OE2 GLU P 963       4.940 -17.051  17.984  0.00  0.00      PROA  
ATOM   4371  C   GLU P 963       2.220 -16.019  13.728  0.00  0.00      PROA  
ATOM   4372  O   GLU P 963       1.138 -16.575  13.848  0.00  0.00      PROA  
ATOM   4373  N   LEU P 964       2.232 -14.736  13.345  0.00  0.00      PROA  
ATOM   4374  HN  LEU P 964       3.124 -14.345  13.130  0.00  0.00      PROA  
ATOM   4375  CA  LEU P 964       1.087 -13.929  13.096  0.00  0.00      PROA  
ATOM   4376  HA  LEU P 964       0.392 -14.030  13.916  0.00  0.00      PROA  
ATOM   4377  CB  LEU P 964       1.467 -12.476  12.957  0.00  0.00      PROA  
ATOM   4378  HB1 LEU P 964       0.599 -12.039  12.417  0.00  0.00      PROA  
ATOM   4379  HB2 LEU P 964       2.272 -12.338  12.204  0.00  0.00      PROA  
ATOM   4380  CG  LEU P 964       1.883 -11.763  14.301  0.00  0.00      PROA  
ATOM   4381  HG  LEU P 964       2.508 -12.477  14.879  0.00  0.00      PROA  
ATOM   4382  CD1 LEU P 964       2.682 -10.474  14.073  0.00  0.00      PROA  
ATOM   4383 HD11 LEU P 964       3.687 -10.827  13.756  0.00  0.00      PROA  
ATOM   4384 HD12 LEU P 964       2.640  -9.752  14.916  0.00  0.00      PROA  
ATOM   4385 HD13 LEU P 964       2.363  -9.943  13.151  0.00  0.00      PROA  
ATOM   4386  CD2 LEU P 964       0.641 -11.452  15.208  0.00  0.00      PROA  
ATOM   4387 HD21 LEU P 964      -0.202 -10.995  14.647  0.00  0.00      PROA  
ATOM   4388 HD22 LEU P 964       0.912 -10.884  16.124  0.00  0.00      PROA  
ATOM   4389 HD23 LEU P 964       0.232 -12.424  15.556  0.00  0.00      PROA  
ATOM   4390  C   LEU P 964       0.260 -14.486  11.871  0.00  0.00      PROA  
ATOM   4391  O   LEU P 964      -0.975 -14.443  11.880  0.00  0.00      PROA  
ATOM   4392  N   ILE P 965       0.910 -15.030  10.840  0.00  0.00      PROA  
ATOM   4393  HN  ILE P 965       1.882 -15.241  10.910  0.00  0.00      PROA  
ATOM   4394  CA  ILE P 965       0.301 -15.613   9.655  0.00  0.00      PROA  
ATOM   4395  HA  ILE P 965      -0.410 -14.924   9.224  0.00  0.00      PROA  
ATOM   4396  CB  ILE P 965       1.413 -16.051   8.752  0.00  0.00      PROA  
ATOM   4397  HB  ILE P 965       2.293 -16.496   9.265  0.00  0.00      PROA  
ATOM   4398  CG2 ILE P 965       0.913 -17.175   7.801  0.00  0.00      PROA  
ATOM   4399 HG21 ILE P 965       1.644 -17.511   7.034  0.00  0.00      PROA  
ATOM   4400 HG22 ILE P 965      -0.032 -16.779   7.373  0.00  0.00      PROA  
ATOM   4401 HG23 ILE P 965       0.611 -18.126   8.288  0.00  0.00      PROA  
ATOM   4402  CG1 ILE P 965       1.946 -14.874   7.939  0.00  0.00      PROA  
ATOM   4403 HG11 ILE P 965       1.963 -13.909   8.488  0.00  0.00      PROA  
ATOM   4404 HG12 ILE P 965       1.285 -14.750   7.056  0.00  0.00      PROA  
ATOM   4405  CD  ILE P 965       3.379 -15.152   7.435  0.00  0.00      PROA  
ATOM   4406  HD1 ILE P 965       3.301 -15.913   6.629  0.00  0.00      PROA  
ATOM   4407  HD2 ILE P 965       4.086 -15.370   8.263  0.00  0.00      PROA  
ATOM   4408  HD3 ILE P 965       3.866 -14.249   7.010  0.00  0.00      PROA  
ATOM   4409  C   ILE P 965      -0.580 -16.762  10.111  0.00  0.00      PROA  
ATOM   4410  O   ILE P 965      -1.754 -16.858   9.733  0.00  0.00      PROA  
ATOM   4411  N   ILE P 966      -0.080 -17.579  11.075  0.00  0.00      PROA  
ATOM   4412  HN  ILE P 966       0.838 -17.467  11.448  0.00  0.00      PROA  
ATOM   4413  CA  ILE P 966      -0.686 -18.769  11.528  0.00  0.00      PROA  
ATOM   4414  HA  ILE P 966      -1.211 -19.228  10.703  0.00  0.00      PROA  
ATOM   4415  CB  ILE P 966       0.370 -19.730  12.099  0.00  0.00      PROA  
ATOM   4416  HB  ILE P 966       1.075 -19.176  12.755  0.00  0.00      PROA  
ATOM   4417  CG2 ILE P 966      -0.290 -20.834  12.924  0.00  0.00      PROA  
ATOM   4418 HG21 ILE P 966      -1.260 -20.976  12.402  0.00  0.00      PROA  
ATOM   4419 HG22 ILE P 966      -0.520 -20.542  13.971  0.00  0.00      PROA  
ATOM   4420 HG23 ILE P 966       0.261 -21.799  12.921  0.00  0.00      PROA  
ATOM   4421  CG1 ILE P 966       1.179 -20.359  11.004  0.00  0.00      PROA  
ATOM   4422 HG11 ILE P 966       2.104 -20.848  11.378  0.00  0.00      PROA  
ATOM   4423 HG12 ILE P 966       1.542 -19.505  10.393  0.00  0.00      PROA  
ATOM   4424  CD  ILE P 966       0.504 -21.371  10.087  0.00  0.00      PROA  
ATOM   4425  HD1 ILE P 966      -0.455 -21.093   9.600  0.00  0.00      PROA  
ATOM   4426  HD2 ILE P 966       0.296 -22.323  10.621  0.00  0.00      PROA  
ATOM   4427  HD3 ILE P 966       1.254 -21.538   9.285  0.00  0.00      PROA  
ATOM   4428  C   ILE P 966      -1.757 -18.423  12.485  0.00  0.00      PROA  
ATOM   4429  O   ILE P 966      -2.906 -18.864  12.253  0.00  0.00      PROA  
ATOM   4430  N   GLU P 967      -1.503 -17.485  13.405  0.00  0.00      PROA  
ATOM   4431  HN  GLU P 967      -0.553 -17.213  13.533  0.00  0.00      PROA  
ATOM   4432  CA  GLU P 967      -2.500 -16.948  14.339  0.00  0.00      PROA  
ATOM   4433  HA  GLU P 967      -2.853 -17.807  14.891  0.00  0.00      PROA  
ATOM   4434  CB  GLU P 967      -1.795 -16.023  15.367  0.00  0.00      PROA  
ATOM   4435  HB1 GLU P 967      -2.560 -15.409  15.888  0.00  0.00      PROA  
ATOM   4436  HB2 GLU P 967      -1.215 -15.334  14.716  0.00  0.00      PROA  
ATOM   4437  CG  GLU P 967      -0.973 -16.710  16.510  0.00  0.00      PROA  
ATOM   4438  HG1 GLU P 967      -0.123 -16.053  16.790  0.00  0.00      PROA  
ATOM   4439  HG2 GLU P 967      -0.453 -17.573  16.040  0.00  0.00      PROA  
ATOM   4440  CD  GLU P 967      -1.810 -17.246  17.727  0.00  0.00      PROA  
ATOM   4441  OE1 GLU P 967      -2.696 -18.089  17.366  0.00  0.00      PROA  
ATOM   4442  OE2 GLU P 967      -1.586 -16.826  18.877  0.00  0.00      PROA  
ATOM   4443  C   GLU P 967      -3.719 -16.366  13.639  0.00  0.00      PROA  
ATOM   4444  O   GLU P 967      -4.852 -16.732  14.032  0.00  0.00      PROA  
ATOM   4445  N   PHE P 968      -3.587 -15.506  12.610  0.00  0.00      PROA  
ATOM   4446  HN  PHE P 968      -2.678 -15.193  12.347  0.00  0.00      PROA  
ATOM   4447  CA  PHE P 968      -4.788 -14.941  11.925  0.00  0.00      PROA  
ATOM   4448  HA  PHE P 968      -5.589 -14.744  12.621  0.00  0.00      PROA  
ATOM   4449  CB  PHE P 968      -4.370 -13.620  11.328  0.00  0.00      PROA  
ATOM   4450  HB1 PHE P 968      -5.026 -13.426  10.453  0.00  0.00      PROA  
ATOM   4451  HB2 PHE P 968      -3.331 -13.748  10.957  0.00  0.00      PROA  
ATOM   4452  CG  PHE P 968      -4.602 -12.446  12.238  0.00  0.00      PROA  
ATOM   4453  CD1 PHE P 968      -5.927 -12.061  12.521  0.00  0.00      PROA  
ATOM   4454  HD1 PHE P 968      -6.796 -12.580  12.145  0.00  0.00      PROA  
ATOM   4455  CE1 PHE P 968      -6.166 -11.074  13.502  0.00  0.00      PROA  
ATOM   4456  HE1 PHE P 968      -7.205 -10.850  13.691  0.00  0.00      PROA  
ATOM   4457  CZ  PHE P 968      -5.124 -10.271  13.912  0.00  0.00      PROA  
ATOM   4458  HZ  PHE P 968      -5.346  -9.403  14.515  0.00  0.00      PROA  
ATOM   4459  CD2 PHE P 968      -3.560 -11.697  12.762  0.00  0.00      PROA  
ATOM   4460  HD2 PHE P 968      -2.512 -11.959  12.761  0.00  0.00      PROA  
ATOM   4461  CE2 PHE P 968      -3.873 -10.555  13.536  0.00  0.00      PROA  
ATOM   4462  HE2 PHE P 968      -3.063 -10.010  13.998  0.00  0.00      PROA  
ATOM   4463  C   PHE P 968      -5.415 -15.898  10.975  0.00  0.00      PROA  
ATOM   4464  O   PHE P 968      -6.615 -15.924  10.714  0.00  0.00      PROA  
ATOM   4465  N   SER P 969      -4.605 -16.768  10.396  0.00  0.00      PROA  
ATOM   4466  HN  SER P 969      -3.626 -16.640  10.535  0.00  0.00      PROA  
ATOM   4467  CA  SER P 969      -5.051 -17.875   9.570  0.00  0.00      PROA  
ATOM   4468  HA  SER P 969      -5.815 -17.525   8.891  0.00  0.00      PROA  
ATOM   4469  CB  SER P 969      -3.959 -18.639   8.688  0.00  0.00      PROA  
ATOM   4470  HB1 SER P 969      -4.438 -19.463   8.117  0.00  0.00      PROA  
ATOM   4471  HB2 SER P 969      -3.185 -18.998   9.399  0.00  0.00      PROA  
ATOM   4472  OG  SER P 969      -3.287 -17.690   7.809  0.00  0.00      PROA  
ATOM   4473  HG1 SER P 969      -2.781 -17.016   8.270  0.00  0.00      PROA  
ATOM   4474  C   SER P 969      -5.969 -18.812  10.262  0.00  0.00      PROA  
ATOM   4475  O   SER P 969      -6.994 -19.227   9.737  0.00  0.00      PROA  
ATOM   4476  N   LYS P 970      -5.639 -19.140  11.536  0.00  0.00      PROA  
ATOM   4477  HN  LYS P 970      -4.716 -18.933  11.852  0.00  0.00      PROA  
ATOM   4478  CA  LYS P 970      -6.564 -19.811  12.451  0.00  0.00      PROA  
ATOM   4479  HA  LYS P 970      -6.791 -20.809  12.106  0.00  0.00      PROA  
ATOM   4480  CB  LYS P 970      -5.930 -20.026  13.825  0.00  0.00      PROA  
ATOM   4481  HB1 LYS P 970      -6.614 -20.037  14.701  0.00  0.00      PROA  
ATOM   4482  HB2 LYS P 970      -5.448 -19.071  14.124  0.00  0.00      PROA  
ATOM   4483  CG  LYS P 970      -4.856 -21.132  13.889  0.00  0.00      PROA  
ATOM   4484  HG1 LYS P 970      -3.937 -20.897  13.309  0.00  0.00      PROA  
ATOM   4485  HG2 LYS P 970      -5.342 -22.017  13.427  0.00  0.00      PROA  
ATOM   4486  CD  LYS P 970      -4.542 -21.423  15.401  0.00  0.00      PROA  
ATOM   4487  HD1 LYS P 970      -5.499 -21.633  15.925  0.00  0.00      PROA  
ATOM   4488  HD2 LYS P 970      -4.127 -20.437  15.701  0.00  0.00      PROA  
ATOM   4489  CE  LYS P 970      -3.540 -22.586  15.504  0.00  0.00      PROA  
ATOM   4490  HE1 LYS P 970      -2.697 -22.454  14.793  0.00  0.00      PROA  
ATOM   4491  HE2 LYS P 970      -4.095 -23.541  15.377  0.00  0.00      PROA  
ATOM   4492  NZ  LYS P 970      -2.929 -22.640  16.842  0.00  0.00      PROA  
ATOM   4493  HZ1 LYS P 970      -3.217 -23.518  17.320  0.00  0.00      PROA  
ATOM   4494  HZ2 LYS P 970      -3.237 -21.872  17.472  0.00  0.00      PROA  
ATOM   4495  HZ3 LYS P 970      -1.892 -22.606  16.778  0.00  0.00      PROA  
ATOM   4496  C   LYS P 970      -7.895 -19.145  12.654  0.00  0.00      PROA  
ATOM   4497  O   LYS P 970      -8.948 -19.740  12.592  0.00  0.00      PROA  
ATOM   4498  N   MET P 971      -7.906 -17.766  12.750  0.00  0.00      PROA  
ATOM   4499  HN  MET P 971      -7.061 -17.237  12.760  0.00  0.00      PROA  
ATOM   4500  CA  MET P 971      -9.184 -17.074  13.014  0.00  0.00      PROA  
ATOM   4501  HA  MET P 971      -9.708 -17.628  13.780  0.00  0.00      PROA  
ATOM   4502  CB  MET P 971      -8.853 -15.627  13.501  0.00  0.00      PROA  
ATOM   4503  HB1 MET P 971      -9.754 -14.980  13.565  0.00  0.00      PROA  
ATOM   4504  HB2 MET P 971      -8.303 -15.114  12.683  0.00  0.00      PROA  
ATOM   4505  CG  MET P 971      -8.207 -15.503  14.951  0.00  0.00      PROA  
ATOM   4506  HG1 MET P 971      -7.280 -16.116  14.924  0.00  0.00      PROA  
ATOM   4507  HG2 MET P 971      -8.940 -15.977  15.638  0.00  0.00      PROA  
ATOM   4508  SD  MET P 971      -7.911 -13.725  15.407  0.00  0.00      PROA  
ATOM   4509  CE  MET P 971      -6.415 -13.847  16.450  0.00  0.00      PROA  
ATOM   4510  HE1 MET P 971      -6.621 -14.284  17.450  0.00  0.00      PROA  
ATOM   4511  HE2 MET P 971      -6.033 -12.832  16.692  0.00  0.00      PROA  
ATOM   4512  HE3 MET P 971      -5.623 -14.392  15.895  0.00  0.00      PROA  
ATOM   4513  C   MET P 971     -10.146 -16.996  11.917  0.00  0.00      PROA  
ATOM   4514  O   MET P 971     -11.310 -17.277  12.068  0.00  0.00      PROA  
ATOM   4515  N   ALA P 972      -9.601 -16.803  10.656  0.00  0.00      PROA  
ATOM   4516  HN  ALA P 972      -8.619 -16.681  10.536  0.00  0.00      PROA  
ATOM   4517  CA  ALA P 972     -10.325 -16.593   9.429  0.00  0.00      PROA  
ATOM   4518  HA  ALA P 972     -11.116 -15.894   9.654  0.00  0.00      PROA  
ATOM   4519  CB  ALA P 972      -9.209 -16.209   8.446  0.00  0.00      PROA  
ATOM   4520  HB1 ALA P 972      -8.368 -16.934   8.412  0.00  0.00      PROA  
ATOM   4521  HB2 ALA P 972      -8.867 -15.217   8.811  0.00  0.00      PROA  
ATOM   4522  HB3 ALA P 972      -9.641 -16.088   7.429  0.00  0.00      PROA  
ATOM   4523  C   ALA P 972     -11.027 -17.852   8.898  0.00  0.00      PROA  
ATOM   4524  O   ALA P 972     -11.955 -17.657   8.161  0.00  0.00      PROA  
ATOM   4525  N   ARG P 973     -10.650 -19.045   9.402  0.00  0.00      PROA  
ATOM   4526  HN  ARG P 973      -9.779 -19.139   9.879  0.00  0.00      PROA  
ATOM   4527  CA  ARG P 973     -11.622 -20.154   9.544  0.00  0.00      PROA  
ATOM   4528  HA  ARG P 973     -11.807 -20.637   8.596  0.00  0.00      PROA  
ATOM   4529  CB  ARG P 973     -10.907 -21.193  10.326  0.00  0.00      PROA  
ATOM   4530  HB1 ARG P 973     -11.384 -22.183  10.164  0.00  0.00      PROA  
ATOM   4531  HB2 ARG P 973     -10.952 -20.943  11.408  0.00  0.00      PROA  
ATOM   4532  CG  ARG P 973      -9.474 -21.617   9.873  0.00  0.00      PROA  
ATOM   4533  HG1 ARG P 973      -8.895 -20.672   9.795  0.00  0.00      PROA  
ATOM   4534  HG2 ARG P 973      -9.518 -22.120   8.884  0.00  0.00      PROA  
ATOM   4535  CD  ARG P 973      -8.792 -22.484  10.955  0.00  0.00      PROA  
ATOM   4536  HD1 ARG P 973      -9.435 -23.381  11.080  0.00  0.00      PROA  
ATOM   4537  HD2 ARG P 973      -8.651 -21.994  11.943  0.00  0.00      PROA  
ATOM   4538  NE  ARG P 973      -7.537 -22.807  10.347  0.00  0.00      PROA  
ATOM   4539  HE  ARG P 973      -7.195 -22.380   9.510  0.00  0.00      PROA  
ATOM   4540  CZ  ARG P 973      -6.634 -23.386  10.976  0.00  0.00      PROA  
ATOM   4541  NH1 ARG P 973      -5.391 -23.527  10.462  0.00  0.00      PROA  
ATOM   4542 HH11 ARG P 973      -5.039 -23.129   9.615  0.00  0.00      PROA  
ATOM   4543 HH12 ARG P 973      -4.827 -24.254  10.854  0.00  0.00      PROA  
ATOM   4544  NH2 ARG P 973      -6.864 -24.061  12.085  0.00  0.00      PROA  
ATOM   4545 HH21 ARG P 973      -7.752 -23.999  12.542  0.00  0.00      PROA  
ATOM   4546 HH22 ARG P 973      -6.130 -24.516  12.589  0.00  0.00      PROA  
ATOM   4547  C   ARG P 973     -13.087 -19.848  10.128  0.00  0.00      PROA  
ATOM   4548  O   ARG P 973     -14.111 -20.310   9.585  0.00  0.00      PROA  
ATOM   4549  N   ASP P 974     -13.172 -19.064  11.165  0.00  0.00      PROA  
ATOM   4550  HN  ASP P 974     -12.330 -18.646  11.497  0.00  0.00      PROA  
ATOM   4551  CA  ASP P 974     -14.434 -18.823  11.962  0.00  0.00      PROA  
ATOM   4552  HA  ASP P 974     -15.290 -19.063  11.349  0.00  0.00      PROA  
ATOM   4553  CB  ASP P 974     -14.241 -19.639  13.285  0.00  0.00      PROA  
ATOM   4554  HB1 ASP P 974     -14.894 -19.303  14.118  0.00  0.00      PROA  
ATOM   4555  HB2 ASP P 974     -13.182 -19.607  13.620  0.00  0.00      PROA  
ATOM   4556  CG  ASP P 974     -14.653 -21.172  13.097  0.00  0.00      PROA  
ATOM   4557  OD1 ASP P 974     -15.636 -21.441  12.295  0.00  0.00      PROA  
ATOM   4558  OD2 ASP P 974     -14.053 -21.932  13.813  0.00  0.00      PROA  
ATOM   4559  C   ASP P 974     -14.669 -17.306  12.264  0.00  0.00      PROA  
ATOM   4560  O   ASP P 974     -14.889 -16.905  13.440  0.00  0.00      PROA  
ATOM   4561  N   PRO P 975     -14.788 -16.390  11.242  0.00  0.00      PROA  
ATOM   4562  CD  PRO P 975     -15.102 -16.604   9.848  0.00  0.00      PROA  
ATOM   4563  HD1 PRO P 975     -15.743 -17.489   9.648  0.00  0.00      PROA  
ATOM   4564  HD2 PRO P 975     -14.157 -16.795   9.296  0.00  0.00      PROA  
ATOM   4565  CA  PRO P 975     -14.726 -14.972  11.470  0.00  0.00      PROA  
ATOM   4566  HA  PRO P 975     -13.740 -14.783  11.867  0.00  0.00      PROA  
ATOM   4567  CB  PRO P 975     -14.733 -14.328  10.124  0.00  0.00      PROA  
ATOM   4568  HB1 PRO P 975     -13.767 -14.195   9.590  0.00  0.00      PROA  
ATOM   4569  HB2 PRO P 975     -15.295 -13.371  10.085  0.00  0.00      PROA  
ATOM   4570  CG  PRO P 975     -15.573 -15.327   9.244  0.00  0.00      PROA  
ATOM   4571  HG1 PRO P 975     -16.669 -15.194   9.368  0.00  0.00      PROA  
ATOM   4572  HG2 PRO P 975     -15.300 -15.304   8.167  0.00  0.00      PROA  
ATOM   4573  C   PRO P 975     -15.773 -14.341  12.356  0.00  0.00      PROA  
ATOM   4574  O   PRO P 975     -15.508 -13.323  13.026  0.00  0.00      PROA  
ATOM   4575  N   GLN P 976     -16.976 -14.905  12.444  0.00  0.00      PROA  
ATOM   4576  HN  GLN P 976     -17.213 -15.705  11.899  0.00  0.00      PROA  
ATOM   4577  CA  GLN P 976     -18.099 -14.546  13.321  0.00  0.00      PROA  
ATOM   4578  HA  GLN P 976     -18.315 -13.488  13.345  0.00  0.00      PROA  
ATOM   4579  CB  GLN P 976     -19.373 -15.189  12.821  0.00  0.00      PROA  
ATOM   4580  HB1 GLN P 976     -20.115 -14.858  13.578  0.00  0.00      PROA  
ATOM   4581  HB2 GLN P 976     -19.289 -16.297  12.856  0.00  0.00      PROA  
ATOM   4582  CG  GLN P 976     -19.934 -14.694  11.510  0.00  0.00      PROA  
ATOM   4583  HG1 GLN P 976     -21.032 -14.537  11.578  0.00  0.00      PROA  
ATOM   4584  HG2 GLN P 976     -19.905 -15.479  10.724  0.00  0.00      PROA  
ATOM   4585  CD  GLN P 976     -19.422 -13.318  10.802  0.00  0.00      PROA  
ATOM   4586  OE1 GLN P 976     -18.988 -13.323   9.660  0.00  0.00      PROA  
ATOM   4587  NE2 GLN P 976     -19.618 -12.171  11.421  0.00  0.00      PROA  
ATOM   4588 HE21 GLN P 976     -19.627 -12.343  12.406  0.00  0.00      PROA  
ATOM   4589 HE22 GLN P 976     -19.021 -11.447  11.075  0.00  0.00      PROA  
ATOM   4590  C   GLN P 976     -17.692 -14.744  14.804  0.00  0.00      PROA  
ATOM   4591  O   GLN P 976     -18.120 -14.008  15.633  0.00  0.00      PROA  
ATOM   4592  N   ARG P 977     -16.837 -15.702  15.175  0.00  0.00      PROA  
ATOM   4593  HN  ARG P 977     -16.377 -16.301  14.524  0.00  0.00      PROA  
ATOM   4594  CA  ARG P 977     -16.339 -15.897  16.502  0.00  0.00      PROA  
ATOM   4595  HA  ARG P 977     -17.204 -15.888  17.149  0.00  0.00      PROA  
ATOM   4596  CB  ARG P 977     -15.754 -17.344  16.635  0.00  0.00      PROA  
ATOM   4597  HB1 ARG P 977     -14.926 -17.483  15.908  0.00  0.00      PROA  
ATOM   4598  HB2 ARG P 977     -16.587 -18.057  16.459  0.00  0.00      PROA  
ATOM   4599  CG  ARG P 977     -15.018 -17.721  17.949  0.00  0.00      PROA  
ATOM   4600  HG1 ARG P 977     -15.739 -17.632  18.789  0.00  0.00      PROA  
ATOM   4601  HG2 ARG P 977     -14.224 -16.947  18.019  0.00  0.00      PROA  
ATOM   4602  CD  ARG P 977     -14.242 -19.043  17.940  0.00  0.00      PROA  
ATOM   4603  HD1 ARG P 977     -13.425 -19.122  17.191  0.00  0.00      PROA  
ATOM   4604  HD2 ARG P 977     -14.936 -19.905  17.838  0.00  0.00      PROA  
ATOM   4605  NE  ARG P 977     -13.596 -19.298  19.256  0.00  0.00      PROA  
ATOM   4606  HE  ARG P 977     -13.625 -18.670  20.033  0.00  0.00      PROA  
ATOM   4607  CZ  ARG P 977     -12.947 -20.373  19.616  0.00  0.00      PROA  
ATOM   4608  NH1 ARG P 977     -12.385 -20.382  20.749  0.00  0.00      PROA  
ATOM   4609 HH11 ARG P 977     -12.392 -19.508  21.234  0.00  0.00      PROA  
ATOM   4610 HH12 ARG P 977     -11.690 -21.083  20.908  0.00  0.00      PROA  
ATOM   4611  NH2 ARG P 977     -12.942 -21.462  18.883  0.00  0.00      PROA  
ATOM   4612 HH21 ARG P 977     -12.749 -22.287  19.416  0.00  0.00      PROA  
ATOM   4613 HH22 ARG P 977     -13.400 -21.527  17.997  0.00  0.00      PROA  
ATOM   4614  C   ARG P 977     -15.340 -14.841  17.025  0.00  0.00      PROA  
ATOM   4615  O   ARG P 977     -15.201 -14.676  18.263  0.00  0.00      PROA  
ATOM   4616  N   TYR P 978     -14.659 -14.259  16.026  0.00  0.00      PROA  
ATOM   4617  HN  TYR P 978     -14.854 -14.666  15.137  0.00  0.00      PROA  
ATOM   4618  CA  TYR P 978     -13.579 -13.292  16.209  0.00  0.00      PROA  
ATOM   4619  HA  TYR P 978     -13.171 -13.325  17.209  0.00  0.00      PROA  
ATOM   4620  CB  TYR P 978     -12.371 -13.778  15.247  0.00  0.00      PROA  
ATOM   4621  HB1 TYR P 978     -11.491 -13.100  15.230  0.00  0.00      PROA  
ATOM   4622  HB2 TYR P 978     -12.718 -13.777  14.192  0.00  0.00      PROA  
ATOM   4623  CG  TYR P 978     -11.924 -15.081  15.704  0.00  0.00      PROA  
ATOM   4624  CD1 TYR P 978     -12.127 -16.225  14.930  0.00  0.00      PROA  
ATOM   4625  HD1 TYR P 978     -12.744 -16.131  14.049  0.00  0.00      PROA  
ATOM   4626  CE1 TYR P 978     -11.692 -17.501  15.500  0.00  0.00      PROA  
ATOM   4627  HE1 TYR P 978     -11.750 -18.295  14.770  0.00  0.00      PROA  
ATOM   4628  CZ  TYR P 978     -11.154 -17.605  16.740  0.00  0.00      PROA  
ATOM   4629  OH  TYR P 978     -10.871 -18.877  17.264  0.00  0.00      PROA  
ATOM   4630  HH  TYR P 978     -10.656 -19.436  16.514  0.00  0.00      PROA  
ATOM   4631  CD2 TYR P 978     -11.332 -15.167  16.934  0.00  0.00      PROA  
ATOM   4632  HD2 TYR P 978     -11.244 -14.285  17.550  0.00  0.00      PROA  
ATOM   4633  CE2 TYR P 978     -11.053 -16.421  17.584  0.00  0.00      PROA  
ATOM   4634  HE2 TYR P 978     -10.510 -16.405  18.518  0.00  0.00      PROA  
ATOM   4635  C   TYR P 978     -13.910 -11.858  16.001  0.00  0.00      PROA  
ATOM   4636  O   TYR P 978     -13.212 -10.965  16.428  0.00  0.00      PROA  
ATOM   4637  N   LEU P 979     -15.068 -11.639  15.412  0.00  0.00      PROA  
ATOM   4638  HN  LEU P 979     -15.541 -12.401  14.976  0.00  0.00      PROA  
ATOM   4639  CA  LEU P 979     -15.589 -10.307  15.216  0.00  0.00      PROA  
ATOM   4640  HA  LEU P 979     -15.286  -9.683  16.045  0.00  0.00      PROA  
ATOM   4641  CB  LEU P 979     -15.221  -9.602  13.821  0.00  0.00      PROA  
ATOM   4642  HB1 LEU P 979     -15.802  -8.655  13.813  0.00  0.00      PROA  
ATOM   4643  HB2 LEU P 979     -15.667 -10.134  12.953  0.00  0.00      PROA  
ATOM   4644  CG  LEU P 979     -13.724  -9.385  13.570  0.00  0.00      PROA  
ATOM   4645  HG  LEU P 979     -13.179 -10.335  13.759  0.00  0.00      PROA  
ATOM   4646  CD1 LEU P 979     -13.393  -8.930  12.133  0.00  0.00      PROA  
ATOM   4647 HD11 LEU P 979     -13.701  -9.735  11.432  0.00  0.00      PROA  
ATOM   4648 HD12 LEU P 979     -12.343  -8.614  11.954  0.00  0.00      PROA  
ATOM   4649 HD13 LEU P 979     -13.988  -8.025  11.884  0.00  0.00      PROA  
ATOM   4650  CD2 LEU P 979     -13.155  -8.322  14.523  0.00  0.00      PROA  
ATOM   4651 HD21 LEU P 979     -12.048  -8.405  14.511  0.00  0.00      PROA  
ATOM   4652 HD22 LEU P 979     -13.423  -8.494  15.588  0.00  0.00      PROA  
ATOM   4653 HD23 LEU P 979     -13.538  -7.336  14.184  0.00  0.00      PROA  
ATOM   4654  C   LEU P 979     -17.144 -10.266  15.322  0.00  0.00      PROA  
ATOM   4655  O   LEU P 979     -17.888 -11.041  14.723  0.00  0.00      PROA  
ATOM   4656  N   VAL P 980     -17.685  -9.351  16.191  0.00  0.00      PROA  
ATOM   4657  HN  VAL P 980     -17.080  -8.646  16.552  0.00  0.00      PROA  
ATOM   4658  CA  VAL P 980     -19.121  -9.358  16.608  0.00  0.00      PROA  
ATOM   4659  HA  VAL P 980     -19.494 -10.331  16.327  0.00  0.00      PROA  
ATOM   4660  CB  VAL P 980     -19.299  -9.246  18.126  0.00  0.00      PROA  
ATOM   4661  HB  VAL P 980     -18.861  -8.245  18.332  0.00  0.00      PROA  
ATOM   4662  CG1 VAL P 980     -20.759  -9.132  18.591  0.00  0.00      PROA  
ATOM   4663 HG11 VAL P 980     -20.945  -8.926  19.666  0.00  0.00      PROA  
ATOM   4664 HG12 VAL P 980     -21.161 -10.144  18.371  0.00  0.00      PROA  
ATOM   4665 HG13 VAL P 980     -21.348  -8.411  17.983  0.00  0.00      PROA  
ATOM   4666  CG2 VAL P 980     -18.544 -10.362  18.898  0.00  0.00      PROA  
ATOM   4667 HG21 VAL P 980     -19.047 -11.328  18.677  0.00  0.00      PROA  
ATOM   4668 HG22 VAL P 980     -18.693 -10.161  19.980  0.00  0.00      PROA  
ATOM   4669 HG23 VAL P 980     -17.512 -10.450  18.495  0.00  0.00      PROA  
ATOM   4670  C   VAL P 980     -19.894  -8.323  15.764  0.00  0.00      PROA  
ATOM   4671  O   VAL P 980     -20.318  -7.239  16.187  0.00  0.00      PROA  
ATOM   4672  N   ILE P 981     -20.031  -8.653  14.519  0.00  0.00      PROA  
ATOM   4673  HN  ILE P 981     -19.781  -9.527  14.110  0.00  0.00      PROA  
ATOM   4674  CA  ILE P 981     -20.573  -7.678  13.574  0.00  0.00      PROA  
ATOM   4675  HA  ILE P 981     -20.698  -6.720  14.057  0.00  0.00      PROA  
ATOM   4676  CB  ILE P 981     -19.592  -7.341  12.415  0.00  0.00      PROA  
ATOM   4677  HB  ILE P 981     -19.432  -8.217  11.751  0.00  0.00      PROA  
ATOM   4678  CG2 ILE P 981     -20.120  -6.191  11.595  0.00  0.00      PROA  
ATOM   4679 HG21 ILE P 981     -21.180  -6.331  11.295  0.00  0.00      PROA  
ATOM   4680 HG22 ILE P 981     -19.505  -6.074  10.677  0.00  0.00      PROA  
ATOM   4681 HG23 ILE P 981     -20.240  -5.233  12.144  0.00  0.00      PROA  
ATOM   4682  CG1 ILE P 981     -18.163  -6.916  12.893  0.00  0.00      PROA  
ATOM   4683 HG11 ILE P 981     -17.901  -7.603  13.726  0.00  0.00      PROA  
ATOM   4684 HG12 ILE P 981     -18.290  -5.944  13.417  0.00  0.00      PROA  
ATOM   4685  CD  ILE P 981     -17.034  -6.851  11.860  0.00  0.00      PROA  
ATOM   4686  HD1 ILE P 981     -15.989  -6.979  12.214  0.00  0.00      PROA  
ATOM   4687  HD2 ILE P 981     -16.973  -5.862  11.358  0.00  0.00      PROA  
ATOM   4688  HD3 ILE P 981     -17.122  -7.601  11.044  0.00  0.00      PROA  
ATOM   4689  C   ILE P 981     -21.872  -8.228  13.126  0.00  0.00      PROA  
ATOM   4690  O   ILE P 981     -21.925  -9.358  12.679  0.00  0.00      PROA  
ATOM   4691  N   GLN P 982     -22.978  -7.429  13.278  0.00  0.00      PROA  
ATOM   4692  HN  GLN P 982     -22.995  -6.465  13.532  0.00  0.00      PROA  
ATOM   4693  CA  GLN P 982     -24.238  -8.013  13.123  0.00  0.00      PROA  
ATOM   4694  HA  GLN P 982     -24.236  -9.051  13.421  0.00  0.00      PROA  
ATOM   4695  CB  GLN P 982     -25.313  -7.206  13.897  0.00  0.00      PROA  
ATOM   4696  HB1 GLN P 982     -26.327  -7.616  13.702  0.00  0.00      PROA  
ATOM   4697  HB2 GLN P 982     -25.410  -6.208  13.419  0.00  0.00      PROA  
ATOM   4698  CG  GLN P 982     -25.062  -7.069  15.440  0.00  0.00      PROA  
ATOM   4699  HG1 GLN P 982     -26.002  -6.667  15.874  0.00  0.00      PROA  
ATOM   4700  HG2 GLN P 982     -24.266  -6.300  15.535  0.00  0.00      PROA  
ATOM   4701  CD  GLN P 982     -24.661  -8.374  16.085  0.00  0.00      PROA  
ATOM   4702  OE1 GLN P 982     -25.441  -9.406  16.134  0.00  0.00      PROA  
ATOM   4703  NE2 GLN P 982     -23.451  -8.417  16.743  0.00  0.00      PROA  
ATOM   4704 HE21 GLN P 982     -23.225  -9.291  17.172  0.00  0.00      PROA  
ATOM   4705 HE22 GLN P 982     -22.894  -7.587  16.767  0.00  0.00      PROA  
ATOM   4706  C   GLN P 982     -24.610  -8.077  11.637  0.00  0.00      PROA  
ATOM   4707  O   GLN P 982     -24.330  -7.228  10.844  0.00  0.00      PROA  
ATOM   4708  N   GLY P 983     -25.369  -9.115  11.351  0.00  0.00      PROA  
ATOM   4709  HN  GLY P 983     -25.756  -9.648  12.099  0.00  0.00      PROA  
ATOM   4710  CA  GLY P 983     -25.925  -9.352  10.034  0.00  0.00      PROA  
ATOM   4711  HA1 GLY P 983     -26.030  -8.373   9.589  0.00  0.00      PROA  
ATOM   4712  HA2 GLY P 983     -26.882  -9.821  10.213  0.00  0.00      PROA  
ATOM   4713  C   GLY P 983     -25.059 -10.027   8.946  0.00  0.00      PROA  
ATOM   4714  O   GLY P 983     -23.837 -10.226   9.109  0.00  0.00      PROA  
ATOM   4715  N   ASP P 984     -25.655 -10.413   7.791  0.00  0.00      PROA  
ATOM   4716  HN  ASP P 984     -26.589 -10.120   7.600  0.00  0.00      PROA  
ATOM   4717  CA  ASP P 984     -24.987 -11.143   6.746  0.00  0.00      PROA  
ATOM   4718  HA  ASP P 984     -23.933 -11.076   6.972  0.00  0.00      PROA  
ATOM   4719  CB  ASP P 984     -25.418 -12.616   6.554  0.00  0.00      PROA  
ATOM   4720  HB1 ASP P 984     -24.952 -13.226   7.357  0.00  0.00      PROA  
ATOM   4721  HB2 ASP P 984     -25.151 -13.016   5.553  0.00  0.00      PROA  
ATOM   4722  CG  ASP P 984     -26.914 -12.951   6.650  0.00  0.00      PROA  
ATOM   4723  OD1 ASP P 984     -27.802 -12.155   6.960  0.00  0.00      PROA  
ATOM   4724  OD2 ASP P 984     -27.233 -14.136   6.318  0.00  0.00      PROA  
ATOM   4725  C   ASP P 984     -25.192 -10.339   5.420  0.00  0.00      PROA  
ATOM   4726  O   ASP P 984     -25.805 -10.780   4.468  0.00  0.00      PROA  
ATOM   4727  N   GLU P 985     -24.703  -9.075   5.344  0.00  0.00      PROA  
ATOM   4728  HN  GLU P 985     -24.399  -8.619   6.177  0.00  0.00      PROA  
ATOM   4729  CA  GLU P 985     -24.782  -8.301   4.091  0.00  0.00      PROA  
ATOM   4730  HA  GLU P 985     -25.806  -8.409   3.765  0.00  0.00      PROA  
ATOM   4731  CB  GLU P 985     -24.460  -6.738   4.299  0.00  0.00      PROA  
ATOM   4732  HB1 GLU P 985     -24.318  -6.132   3.378  0.00  0.00      PROA  
ATOM   4733  HB2 GLU P 985     -23.502  -6.680   4.858  0.00  0.00      PROA  
ATOM   4734  CG  GLU P 985     -25.623  -6.019   4.929  0.00  0.00      PROA  
ATOM   4735  HG1 GLU P 985     -26.127  -6.738   5.609  0.00  0.00      PROA  
ATOM   4736  HG2 GLU P 985     -26.409  -5.790   4.178  0.00  0.00      PROA  
ATOM   4737  CD  GLU P 985     -25.359  -4.815   5.686  0.00  0.00      PROA  
ATOM   4738  OE1 GLU P 985     -26.316  -4.013   5.934  0.00  0.00      PROA  
ATOM   4739  OE2 GLU P 985     -24.278  -4.669   6.270  0.00  0.00      PROA  
ATOM   4740  C   GLU P 985     -23.923  -8.920   2.966  0.00  0.00      PROA  
ATOM   4741  O   GLU P 985     -22.808  -9.384   3.291  0.00  0.00      PROA  
ATOM   4742  N   ARG P 986     -24.437  -8.945   1.726  0.00  0.00      PROA  
ATOM   4743  HN  ARG P 986     -25.314  -8.536   1.487  0.00  0.00      PROA  
ATOM   4744  CA  ARG P 986     -23.893  -9.530   0.490  0.00  0.00      PROA  
ATOM   4745  HA  ARG P 986     -23.794 -10.585   0.702  0.00  0.00      PROA  
ATOM   4746  CB  ARG P 986     -24.791  -9.164  -0.725  0.00  0.00      PROA  
ATOM   4747  HB1 ARG P 986     -24.236  -9.475  -1.636  0.00  0.00      PROA  
ATOM   4748  HB2 ARG P 986     -25.038  -8.081  -0.718  0.00  0.00      PROA  
ATOM   4749  CG  ARG P 986     -26.098 -10.014  -0.868  0.00  0.00      PROA  
ATOM   4750  HG1 ARG P 986     -26.728  -9.686  -1.723  0.00  0.00      PROA  
ATOM   4751  HG2 ARG P 986     -26.783  -9.910   0.001  0.00  0.00      PROA  
ATOM   4752  CD  ARG P 986     -25.852 -11.482  -1.135  0.00  0.00      PROA  
ATOM   4753  HD1 ARG P 986     -25.278 -11.968  -0.317  0.00  0.00      PROA  
ATOM   4754  HD2 ARG P 986     -25.306 -11.726  -2.071  0.00  0.00      PROA  
ATOM   4755  NE  ARG P 986     -27.227 -12.127  -1.296  0.00  0.00      PROA  
ATOM   4756  HE  ARG P 986     -27.642 -12.023  -2.200  0.00  0.00      PROA  
ATOM   4757  CZ  ARG P 986     -27.863 -12.809  -0.394  0.00  0.00      PROA  
ATOM   4758  NH1 ARG P 986     -27.445 -13.087   0.804  0.00  0.00      PROA  
ATOM   4759 HH11 ARG P 986     -26.604 -12.738   1.217  0.00  0.00      PROA  
ATOM   4760 HH12 ARG P 986     -28.075 -13.513   1.453  0.00  0.00      PROA  
ATOM   4761  NH2 ARG P 986     -29.126 -13.068  -0.489  0.00  0.00      PROA  
ATOM   4762 HH21 ARG P 986     -29.592 -12.943  -1.365  0.00  0.00      PROA  
ATOM   4763 HH22 ARG P 986     -29.468 -13.547   0.320  0.00  0.00      PROA  
ATOM   4764  C   ARG P 986     -22.547  -8.944   0.148  0.00  0.00      PROA  
ATOM   4765  O   ARG P 986     -22.380  -7.708   0.213  0.00  0.00      PROA  
ATOM   4766  N   MET P 987     -21.609  -9.842  -0.315  0.00  0.00      PROA  
ATOM   4767  HN  MET P 987     -21.783 -10.823  -0.270  0.00  0.00      PROA  
ATOM   4768  CA  MET P 987     -20.276  -9.610  -0.984  0.00  0.00      PROA  
ATOM   4769  HA  MET P 987     -19.704  -9.002  -0.299  0.00  0.00      PROA  
ATOM   4770  CB  MET P 987     -19.526 -10.939  -1.323  0.00  0.00      PROA  
ATOM   4771  HB1 MET P 987     -18.528 -10.673  -1.730  0.00  0.00      PROA  
ATOM   4772  HB2 MET P 987     -20.159 -11.415  -2.103  0.00  0.00      PROA  
ATOM   4773  CG  MET P 987     -19.264 -11.949  -0.235  0.00  0.00      PROA  
ATOM   4774  HG1 MET P 987     -18.320 -12.484  -0.477  0.00  0.00      PROA  
ATOM   4775  HG2 MET P 987     -20.102 -12.658  -0.062  0.00  0.00      PROA  
ATOM   4776  SD  MET P 987     -18.803 -11.354   1.402  0.00  0.00      PROA  
ATOM   4777  CE  MET P 987     -18.955 -12.954   2.134  0.00  0.00      PROA  
ATOM   4778  HE1 MET P 987     -19.098 -13.754   1.376  0.00  0.00      PROA  
ATOM   4779  HE2 MET P 987     -19.621 -12.897   3.022  0.00  0.00      PROA  
ATOM   4780  HE3 MET P 987     -17.983 -13.195   2.614  0.00  0.00      PROA  
ATOM   4781  C   MET P 987     -20.390  -8.783  -2.212  0.00  0.00      PROA  
ATOM   4782  O   MET P 987     -20.906  -9.254  -3.230  0.00  0.00      PROA  
ATOM   4783  N   HSD P 988     -19.935  -7.510  -2.103  0.00  0.00      PROA  
ATOM   4784  HN  HSD P 988     -19.513  -7.220  -1.247  0.00  0.00      PROA  
ATOM   4785  CA  HSD P 988     -20.140  -6.578  -3.210  0.00  0.00      PROA  
ATOM   4786  HA  HSD P 988     -20.082  -7.227  -4.071  0.00  0.00      PROA  
ATOM   4787  CB  HSD P 988     -21.521  -5.903  -3.130  0.00  0.00      PROA  
ATOM   4788  HB1 HSD P 988     -22.213  -6.560  -2.560  0.00  0.00      PROA  
ATOM   4789  HB2 HSD P 988     -21.845  -5.703  -4.174  0.00  0.00      PROA  
ATOM   4790  ND1 HSD P 988     -21.397  -3.435  -2.913  0.00  0.00      PROA  
ATOM   4791  HD1 HSD P 988     -21.192  -3.211  -3.866  0.00  0.00      PROA  
ATOM   4792  CG  HSD P 988     -21.528  -4.668  -2.338  0.00  0.00      PROA  
ATOM   4793  CE1 HSD P 988     -21.394  -2.520  -1.895  0.00  0.00      PROA  
ATOM   4794  HE1 HSD P 988     -21.222  -1.457  -2.070  0.00  0.00      PROA  
ATOM   4795  NE2 HSD P 988     -21.512  -3.155  -0.687  0.00  0.00      PROA  
ATOM   4796  CD2 HSD P 988     -21.717  -4.498  -1.030  0.00  0.00      PROA  
ATOM   4797  HD2 HSD P 988     -21.758  -5.299  -0.302  0.00  0.00      PROA  
ATOM   4798  C   HSD P 988     -19.059  -5.534  -3.234  0.00  0.00      PROA  
ATOM   4799  O   HSD P 988     -18.586  -5.077  -2.206  0.00  0.00      PROA  
ATOM   4800  N   LEU P 989     -18.609  -5.212  -4.455  0.00  0.00      PROA  
ATOM   4801  HN  LEU P 989     -19.079  -5.530  -5.275  0.00  0.00      PROA  
ATOM   4802  CA  LEU P 989     -17.534  -4.248  -4.577  0.00  0.00      PROA  
ATOM   4803  HA  LEU P 989     -16.797  -4.526  -3.838  0.00  0.00      PROA  
ATOM   4804  CB  LEU P 989     -16.870  -4.383  -5.947  0.00  0.00      PROA  
ATOM   4805  HB1 LEU P 989     -16.104  -3.579  -5.971  0.00  0.00      PROA  
ATOM   4806  HB2 LEU P 989     -17.507  -4.093  -6.810  0.00  0.00      PROA  
ATOM   4807  CG  LEU P 989     -16.141  -5.712  -6.257  0.00  0.00      PROA  
ATOM   4808  HG  LEU P 989     -16.960  -6.463  -6.286  0.00  0.00      PROA  
ATOM   4809  CD1 LEU P 989     -15.480  -5.630  -7.613  0.00  0.00      PROA  
ATOM   4810 HD11 LEU P 989     -16.215  -5.445  -8.425  0.00  0.00      PROA  
ATOM   4811 HD12 LEU P 989     -14.964  -6.572  -7.896  0.00  0.00      PROA  
ATOM   4812 HD13 LEU P 989     -14.693  -4.846  -7.623  0.00  0.00      PROA  
ATOM   4813  CD2 LEU P 989     -15.130  -5.920  -5.159  0.00  0.00      PROA  
ATOM   4814 HD21 LEU P 989     -14.420  -6.757  -5.333  0.00  0.00      PROA  
ATOM   4815 HD22 LEU P 989     -15.730  -6.165  -4.256  0.00  0.00      PROA  
ATOM   4816 HD23 LEU P 989     -14.294  -5.194  -5.077  0.00  0.00      PROA  
ATOM   4817  C   LEU P 989     -18.026  -2.771  -4.298  0.00  0.00      PROA  
ATOM   4818  O   LEU P 989     -19.167  -2.482  -4.672  0.00  0.00      PROA  
ATOM   4819  N   PRO P 990     -17.339  -1.868  -3.643  0.00  0.00      PROA  
ATOM   4820  CD  PRO P 990     -16.066  -2.205  -2.993  0.00  0.00      PROA  
ATOM   4821  HD1 PRO P 990     -15.374  -2.571  -3.781  0.00  0.00      PROA  
ATOM   4822  HD2 PRO P 990     -16.334  -2.965  -2.228  0.00  0.00      PROA  
ATOM   4823  CA  PRO P 990     -17.732  -0.473  -3.431  0.00  0.00      PROA  
ATOM   4824  HA  PRO P 990     -18.800  -0.375  -3.305  0.00  0.00      PROA  
ATOM   4825  CB  PRO P 990     -16.860  -0.050  -2.240  0.00  0.00      PROA  
ATOM   4826  HB1 PRO P 990     -17.390  -0.435  -1.342  0.00  0.00      PROA  
ATOM   4827  HB2 PRO P 990     -16.767   1.050  -2.111  0.00  0.00      PROA  
ATOM   4828  CG  PRO P 990     -15.564  -0.847  -2.457  0.00  0.00      PROA  
ATOM   4829  HG1 PRO P 990     -14.816  -0.353  -3.114  0.00  0.00      PROA  
ATOM   4830  HG2 PRO P 990     -14.970  -0.955  -1.524  0.00  0.00      PROA  
ATOM   4831  C   PRO P 990     -17.270   0.313  -4.592  0.00  0.00      PROA  
ATOM   4832  O   PRO P 990     -16.780  -0.312  -5.551  0.00  0.00      PROA  
ATOM   4833  N   SER P 991     -17.460   1.667  -4.610  0.00  0.00      PROA  
ATOM   4834  HN  SER P 991     -17.816   2.275  -3.905  0.00  0.00      PROA  
ATOM   4835  CA  SER P 991     -16.798   2.418  -5.735  0.00  0.00      PROA  
ATOM   4836  HA  SER P 991     -17.167   2.130  -6.708  0.00  0.00      PROA  
ATOM   4837  CB  SER P 991     -17.145   3.909  -5.551  0.00  0.00      PROA  
ATOM   4838  HB1 SER P 991     -18.237   4.056  -5.692  0.00  0.00      PROA  
ATOM   4839  HB2 SER P 991     -16.613   4.552  -6.284  0.00  0.00      PROA  
ATOM   4840  OG  SER P 991     -16.800   4.437  -4.301  0.00  0.00      PROA  
ATOM   4841  HG1 SER P 991     -15.917   4.768  -4.477  0.00  0.00      PROA  
ATOM   4842  C   SER P 991     -15.262   2.377  -5.820  0.00  0.00      PROA  
ATOM   4843  O   SER P 991     -14.683   2.388  -4.761  0.00  0.00      PROA  
ATOM   4844  N   PRO P 992     -14.522   2.379  -6.958  0.00  0.00      PROA  
ATOM   4845  CD  PRO P 992     -15.078   1.870  -8.254  0.00  0.00      PROA  
ATOM   4846  HD1 PRO P 992     -15.651   2.625  -8.833  0.00  0.00      PROA  
ATOM   4847  HD2 PRO P 992     -15.805   1.037  -8.150  0.00  0.00      PROA  
ATOM   4848  CA  PRO P 992     -13.058   2.670  -7.104  0.00  0.00      PROA  
ATOM   4849  HA  PRO P 992     -12.496   1.960  -6.516  0.00  0.00      PROA  
ATOM   4850  CB  PRO P 992     -12.804   2.488  -8.600  0.00  0.00      PROA  
ATOM   4851  HB1 PRO P 992     -11.763   2.113  -8.704  0.00  0.00      PROA  
ATOM   4852  HB2 PRO P 992     -13.073   3.446  -9.094  0.00  0.00      PROA  
ATOM   4853  CG  PRO P 992     -13.895   1.453  -8.994  0.00  0.00      PROA  
ATOM   4854  HG1 PRO P 992     -13.871   1.656 -10.086  0.00  0.00      PROA  
ATOM   4855  HG2 PRO P 992     -13.413   0.485  -8.739  0.00  0.00      PROA  
ATOM   4856  C   PRO P 992     -12.752   4.057  -6.641  0.00  0.00      PROA  
ATOM   4857  O   PRO P 992     -13.525   5.018  -6.751  0.00  0.00      PROA  
ATOM   4858  N   THR P 993     -11.596   4.214  -5.996  0.00  0.00      PROA  
ATOM   4859  HN  THR P 993     -11.081   3.433  -5.651  0.00  0.00      PROA  
ATOM   4860  CA  THR P 993     -11.086   5.451  -5.270  0.00  0.00      PROA  
ATOM   4861  HA  THR P 993     -11.892   5.901  -4.710  0.00  0.00      PROA  
ATOM   4862  CB  THR P 993      -9.881   5.184  -4.351  0.00  0.00      PROA  
ATOM   4863  HB  THR P 993      -9.918   4.145  -3.959  0.00  0.00      PROA  
ATOM   4864  OG1 THR P 993      -9.847   6.057  -3.216  0.00  0.00      PROA  
ATOM   4865  HG1 THR P 993     -10.621   5.848  -2.688  0.00  0.00      PROA  
ATOM   4866  CG2 THR P 993      -8.510   5.314  -5.086  0.00  0.00      PROA  
ATOM   4867 HG21 THR P 993      -8.430   4.636  -5.962  0.00  0.00      PROA  
ATOM   4868 HG22 THR P 993      -7.672   5.002  -4.427  0.00  0.00      PROA  
ATOM   4869 HG23 THR P 993      -8.355   6.397  -5.280  0.00  0.00      PROA  
ATOM   4870  C   THR P 993     -10.711   6.413  -6.384  0.00  0.00      PROA  
ATOM   4871  O   THR P 993     -10.197   6.027  -7.455  0.00  0.00      PROA  
ATOM   4872  N   ASP P 994     -10.995   7.773  -6.270  0.00  0.00      PROA  
ATOM   4873  HN  ASP P 994     -11.352   8.133  -5.411  0.00  0.00      PROA  
ATOM   4874  CA  ASP P 994     -10.843   8.738  -7.251  0.00  0.00      PROA  
ATOM   4875  HA  ASP P 994      -9.957   8.530  -7.833  0.00  0.00      PROA  
ATOM   4876  CB  ASP P 994     -12.071   8.761  -8.174  0.00  0.00      PROA  
ATOM   4877  HB1 ASP P 994     -12.995   9.132  -7.680  0.00  0.00      PROA  
ATOM   4878  HB2 ASP P 994     -12.406   7.752  -8.497  0.00  0.00      PROA  
ATOM   4879  CG  ASP P 994     -11.966   9.520  -9.512  0.00  0.00      PROA  
ATOM   4880  OD1 ASP P 994     -10.854   9.829  -9.920  0.00  0.00      PROA  
ATOM   4881  OD2 ASP P 994     -13.038   9.753 -10.124  0.00  0.00      PROA  
ATOM   4882  C   ASP P 994     -10.531  10.046  -6.508  0.00  0.00      PROA  
ATOM   4883  O   ASP P 994     -10.937  10.325  -5.416  0.00  0.00      PROA  
ATOM   4884  N   SER P 995      -9.928  10.990  -7.315  0.00  0.00      PROA  
ATOM   4885  HN  SER P 995      -9.614  10.814  -8.245  0.00  0.00      PROA  
ATOM   4886  CA  SER P 995      -9.882  12.394  -6.898  0.00  0.00      PROA  
ATOM   4887  HA  SER P 995     -10.348  12.626  -5.952  0.00  0.00      PROA  
ATOM   4888  CB  SER P 995      -8.425  12.880  -6.699  0.00  0.00      PROA  
ATOM   4889  HB1 SER P 995      -7.934  12.890  -7.695  0.00  0.00      PROA  
ATOM   4890  HB2 SER P 995      -7.966  12.165  -5.983  0.00  0.00      PROA  
ATOM   4891  OG  SER P 995      -8.392  14.224  -6.190  0.00  0.00      PROA  
ATOM   4892  HG1 SER P 995      -8.233  14.789  -6.950  0.00  0.00      PROA  
ATOM   4893  C   SER P 995     -10.538  13.291  -7.880  0.00  0.00      PROA  
ATOM   4894  O   SER P 995     -10.058  13.453  -8.988  0.00  0.00      PROA  
ATOM   4895  N   ASN P 996     -11.688  13.853  -7.352  0.00  0.00      PROA  
ATOM   4896  HN  ASN P 996     -11.878  13.633  -6.398  0.00  0.00      PROA  
ATOM   4897  CA  ASN P 996     -12.504  14.929  -7.911  0.00  0.00      PROA  
ATOM   4898  HA  ASN P 996     -13.384  14.953  -7.285  0.00  0.00      PROA  
ATOM   4899  CB  ASN P 996     -11.662  16.212  -7.767  0.00  0.00      PROA  
ATOM   4900  HB1 ASN P 996     -10.800  16.244  -8.468  0.00  0.00      PROA  
ATOM   4901  HB2 ASN P 996     -11.167  16.201  -6.773  0.00  0.00      PROA  
ATOM   4902  CG  ASN P 996     -12.473  17.449  -7.810  0.00  0.00      PROA  
ATOM   4903  OD1 ASN P 996     -13.662  17.456  -7.567  0.00  0.00      PROA  
ATOM   4904  ND2 ASN P 996     -11.944  18.550  -8.361  0.00  0.00      PROA  
ATOM   4905 HD21 ASN P 996     -12.527  19.361  -8.394  0.00  0.00      PROA  
ATOM   4906 HD22 ASN P 996     -10.964  18.692  -8.500  0.00  0.00      PROA  
ATOM   4907  C   ASN P 996     -13.045  14.680  -9.318  0.00  0.00      PROA  
ATOM   4908  O   ASN P 996     -12.657  13.684  -9.890  0.00  0.00      PROA  
ATOM   4909  N   PHE P 997     -13.800  15.607  -9.812  0.00  0.00      PROA  
ATOM   4910  HN  PHE P 997     -14.242  16.277  -9.221  0.00  0.00      PROA  
ATOM   4911  CA  PHE P 997     -14.325  15.661 -11.187  0.00  0.00      PROA  
ATOM   4912  HA  PHE P 997     -14.562  14.628 -11.390  0.00  0.00      PROA  
ATOM   4913  CB  PHE P 997     -15.542  16.626 -11.310  0.00  0.00      PROA  
ATOM   4914  HB1 PHE P 997     -15.162  17.628 -11.018  0.00  0.00      PROA  
ATOM   4915  HB2 PHE P 997     -16.361  16.404 -10.592  0.00  0.00      PROA  
ATOM   4916  CG  PHE P 997     -16.070  16.665 -12.709  0.00  0.00      PROA  
ATOM   4917  CD1 PHE P 997     -15.624  17.668 -13.594  0.00  0.00      PROA  
ATOM   4918  HD1 PHE P 997     -14.850  18.353 -13.281  0.00  0.00      PROA  
ATOM   4919  CE1 PHE P 997     -16.120  17.702 -14.938  0.00  0.00      PROA  
ATOM   4920  HE1 PHE P 997     -15.771  18.389 -15.694  0.00  0.00      PROA  
ATOM   4921  CZ  PHE P 997     -16.981  16.672 -15.326  0.00  0.00      PROA  
ATOM   4922  HZ  PHE P 997     -17.229  16.702 -16.377  0.00  0.00      PROA  
ATOM   4923  CD2 PHE P 997     -17.069  15.756 -13.096  0.00  0.00      PROA  
ATOM   4924  HD2 PHE P 997     -17.396  15.041 -12.356  0.00  0.00      PROA  
ATOM   4925  CE2 PHE P 997     -17.462  15.746 -14.404  0.00  0.00      PROA  
ATOM   4926  HE2 PHE P 997     -18.274  15.091 -14.684  0.00  0.00      PROA  
ATOM   4927  C   PHE P 997     -13.171  16.040 -12.166  0.00  0.00      PROA  
ATOM   4928  O   PHE P 997     -12.232  16.769 -11.842  0.00  0.00      PROA  
ATOM   4929  N   TYR P 998     -13.180  15.521 -13.386  0.00  0.00      PROA  
ATOM   4930  HN  TYR P 998     -13.914  15.030 -13.849  0.00  0.00      PROA  
ATOM   4931  CA  TYR P 998     -12.184  15.933 -14.300  0.00  0.00      PROA  
ATOM   4932  HA  TYR P 998     -11.867  16.963 -14.235  0.00  0.00      PROA  
ATOM   4933  CB  TYR P 998     -10.893  15.092 -14.134  0.00  0.00      PROA  
ATOM   4934  HB1 TYR P 998     -11.101  14.108 -14.607  0.00  0.00      PROA  
ATOM   4935  HB2 TYR P 998     -10.702  14.972 -13.046  0.00  0.00      PROA  
ATOM   4936  CG  TYR P 998      -9.624  15.705 -14.679  0.00  0.00      PROA  
ATOM   4937  CD1 TYR P 998      -8.589  14.818 -15.015  0.00  0.00      PROA  
ATOM   4938  HD1 TYR P 998      -8.879  13.799 -15.226  0.00  0.00      PROA  
ATOM   4939  CE1 TYR P 998      -7.296  15.182 -15.297  0.00  0.00      PROA  
ATOM   4940  HE1 TYR P 998      -6.574  14.432 -15.584  0.00  0.00      PROA  
ATOM   4941  CZ  TYR P 998      -6.955  16.484 -15.201  0.00  0.00      PROA  
ATOM   4942  OH  TYR P 998      -5.683  16.760 -15.621  0.00  0.00      PROA  
ATOM   4943  HH  TYR P 998      -5.315  15.946 -15.975  0.00  0.00      PROA  
ATOM   4944  CD2 TYR P 998      -9.274  17.067 -14.486  0.00  0.00      PROA  
ATOM   4945  HD2 TYR P 998      -9.904  17.880 -14.159  0.00  0.00      PROA  
ATOM   4946  CE2 TYR P 998      -7.887  17.417 -14.812  0.00  0.00      PROA  
ATOM   4947  HE2 TYR P 998      -7.596  18.456 -14.764  0.00  0.00      PROA  
ATOM   4948  C   TYR P 998     -12.810  15.717 -15.675  0.00  0.00      PROA  
ATOM   4949  O   TYR P 998     -13.911  15.216 -15.916  0.00  0.00      PROA  
ATOM   4950  N   ARG P 999     -12.060  16.221 -16.650  0.00  0.00      PROA  
ATOM   4951  HN  ARG P 999     -11.214  16.696 -16.419  0.00  0.00      PROA  
ATOM   4952  CA  ARG P 999     -12.263  16.354 -18.103  0.00  0.00      PROA  
ATOM   4953  HA  ARG P 999     -13.179  16.917 -18.198  0.00  0.00      PROA  
ATOM   4954  CB  ARG P 999     -11.061  17.199 -18.823  0.00  0.00      PROA  
ATOM   4955  HB1 ARG P 999     -10.967  18.183 -18.315  0.00  0.00      PROA  
ATOM   4956  HB2 ARG P 999     -11.385  17.452 -19.855  0.00  0.00      PROA  
ATOM   4957  CG  ARG P 999      -9.769  16.458 -18.867  0.00  0.00      PROA  
ATOM   4958  HG1 ARG P 999      -9.463  15.638 -19.551  0.00  0.00      PROA  
ATOM   4959  HG2 ARG P 999      -9.599  16.176 -17.806  0.00  0.00      PROA  
ATOM   4960  CD  ARG P 999      -8.542  17.421 -19.056  0.00  0.00      PROA  
ATOM   4961  HD1 ARG P 999      -8.471  18.172 -18.240  0.00  0.00      PROA  
ATOM   4962  HD2 ARG P 999      -8.588  17.903 -20.057  0.00  0.00      PROA  
ATOM   4963  NE  ARG P 999      -7.252  16.622 -19.129  0.00  0.00      PROA  
ATOM   4964  HE  ARG P 999      -7.304  15.631 -19.000  0.00  0.00      PROA  
ATOM   4965  CZ  ARG P 999      -6.042  17.112 -19.401  0.00  0.00      PROA  
ATOM   4966  NH1 ARG P 999      -5.812  18.381 -19.409  0.00  0.00      PROA  
ATOM   4967 HH11 ARG P 999      -4.998  18.725 -19.877  0.00  0.00      PROA  
ATOM   4968 HH12 ARG P 999      -6.643  18.884 -19.648  0.00  0.00      PROA  
ATOM   4969  NH2 ARG P 999      -5.132  16.203 -19.601  0.00  0.00      PROA  
ATOM   4970 HH21 ARG P 999      -5.309  15.219 -19.634  0.00  0.00      PROA  
ATOM   4971 HH22 ARG P 999      -4.153  16.407 -19.572  0.00  0.00      PROA  
ATOM   4972  C   ARG P 999     -12.537  15.041 -18.862  0.00  0.00      PROA  
ATOM   4973  O   ARG P 999     -11.954  13.981 -18.593  0.00  0.00      PROA  
ATOM   4974  N   ALA P1000     -13.415  15.141 -19.877  0.00  0.00      PROA  
ATOM   4975  HN  ALA P1000     -13.908  15.990 -20.050  0.00  0.00      PROA  
ATOM   4976  CA  ALA P1000     -13.835  13.967 -20.696  0.00  0.00      PROA  
ATOM   4977  HA  ALA P1000     -14.076  13.178 -19.999  0.00  0.00      PROA  
ATOM   4978  CB  ALA P1000     -15.061  14.295 -21.466  0.00  0.00      PROA  
ATOM   4979  HB1 ALA P1000     -15.625  15.066 -20.899  0.00  0.00      PROA  
ATOM   4980  HB2 ALA P1000     -15.789  13.477 -21.651  0.00  0.00      PROA  
ATOM   4981  HB3 ALA P1000     -14.831  14.757 -22.450  0.00  0.00      PROA  
ATOM   4982  C   ALA P1000     -12.707  13.408 -21.573  0.00  0.00      PROA  
ATOM   4983  O   ALA P1000     -12.002  14.198 -22.213  0.00  0.00      PROA  
ATOM   4984  N   LEU P1001     -12.412  12.069 -21.505  0.00  0.00      PROA  
ATOM   4985  HN  LEU P1001     -12.872  11.497 -20.831  0.00  0.00      PROA  
ATOM   4986  CA  LEU P1001     -11.612  11.344 -22.468  0.00  0.00      PROA  
ATOM   4987  HA  LEU P1001     -10.574  11.641 -22.443  0.00  0.00      PROA  
ATOM   4988  CB  LEU P1001     -11.632   9.829 -22.170  0.00  0.00      PROA  
ATOM   4989  HB1 LEU P1001     -11.584   9.227 -23.103  0.00  0.00      PROA  
ATOM   4990  HB2 LEU P1001     -12.603   9.583 -21.688  0.00  0.00      PROA  
ATOM   4991  CG  LEU P1001     -10.740   9.232 -21.087  0.00  0.00      PROA  
ATOM   4992  HG  LEU P1001     -10.896   9.764 -20.125  0.00  0.00      PROA  
ATOM   4993  CD1 LEU P1001     -11.006   7.748 -20.892  0.00  0.00      PROA  
ATOM   4994 HD11 LEU P1001     -10.137   7.348 -20.328  0.00  0.00      PROA  
ATOM   4995 HD12 LEU P1001     -11.148   7.168 -21.828  0.00  0.00      PROA  
ATOM   4996 HD13 LEU P1001     -11.921   7.688 -20.264  0.00  0.00      PROA  
ATOM   4997  CD2 LEU P1001      -9.284   9.408 -21.498  0.00  0.00      PROA  
ATOM   4998 HD21 LEU P1001      -8.967   8.974 -22.470  0.00  0.00      PROA  
ATOM   4999 HD22 LEU P1001      -8.640   9.004 -20.687  0.00  0.00      PROA  
ATOM   5000 HD23 LEU P1001      -9.126  10.502 -21.612  0.00  0.00      PROA  
ATOM   5001  C   LEU P1001     -12.083  11.576 -23.980  0.00  0.00      PROA  
ATOM   5002  O   LEU P1001     -13.239  11.532 -24.390  0.00  0.00      PROA  
ATOM   5003  N   MET P1002     -11.104  11.928 -24.828  0.00  0.00      PROA  
ATOM   5004  HN  MET P1002     -10.186  11.877 -24.444  0.00  0.00      PROA  
ATOM   5005  CA  MET P1002     -11.210  12.373 -26.159  0.00  0.00      PROA  
ATOM   5006  HA  MET P1002     -12.250  12.654 -26.237  0.00  0.00      PROA  
ATOM   5007  CB  MET P1002     -10.416  13.628 -26.434  0.00  0.00      PROA  
ATOM   5008  HB1 MET P1002     -10.549  13.890 -27.506  0.00  0.00      PROA  
ATOM   5009  HB2 MET P1002      -9.331  13.477 -26.252  0.00  0.00      PROA  
ATOM   5010  CG  MET P1002     -10.930  14.825 -25.630  0.00  0.00      PROA  
ATOM   5011  HG1 MET P1002     -10.849  14.597 -24.546  0.00  0.00      PROA  
ATOM   5012  HG2 MET P1002     -12.020  14.738 -25.824  0.00  0.00      PROA  
ATOM   5013  SD  MET P1002     -10.310  16.517 -26.163  0.00  0.00      PROA  
ATOM   5014  CE  MET P1002     -11.123  16.462 -27.712  0.00  0.00      PROA  
ATOM   5015  HE1 MET P1002     -12.101  15.936 -27.721  0.00  0.00      PROA  
ATOM   5016  HE2 MET P1002     -10.472  15.944 -28.448  0.00  0.00      PROA  
ATOM   5017  HE3 MET P1002     -11.236  17.504 -28.081  0.00  0.00      PROA  
ATOM   5018  C   MET P1002     -10.947  11.296 -27.175  0.00  0.00      PROA  
ATOM   5019  O   MET P1002     -10.855  11.492 -28.377  0.00  0.00      PROA  
ATOM   5020  N   ASP P1003     -10.800  10.006 -26.784  0.00  0.00      PROA  
ATOM   5021  HN  ASP P1003     -10.917   9.653 -25.859  0.00  0.00      PROA  
ATOM   5022  CA  ASP P1003     -10.720   8.886 -27.633  0.00  0.00      PROA  
ATOM   5023  HA  ASP P1003     -11.422   9.206 -28.389  0.00  0.00      PROA  
ATOM   5024  CB  ASP P1003      -9.339   8.671 -28.316  0.00  0.00      PROA  
ATOM   5025  HB1 ASP P1003      -8.878   9.640 -28.601  0.00  0.00      PROA  
ATOM   5026  HB2 ASP P1003      -9.536   8.158 -29.282  0.00  0.00      PROA  
ATOM   5027  CG  ASP P1003      -8.300   7.918 -27.481  0.00  0.00      PROA  
ATOM   5028  OD1 ASP P1003      -8.387   7.866 -26.248  0.00  0.00      PROA  
ATOM   5029  OD2 ASP P1003      -7.287   7.563 -28.102  0.00  0.00      PROA  
ATOM   5030  C   ASP P1003     -11.424   7.631 -26.887  0.00  0.00      PROA  
ATOM   5031  O   ASP P1003     -11.600   7.606 -25.679  0.00  0.00      PROA  
ATOM   5032  N   GLU P1004     -11.853   6.773 -27.791  0.00  0.00      PROA  
ATOM   5033  HN  GLU P1004     -11.811   6.984 -28.764  0.00  0.00      PROA  
ATOM   5034  CA  GLU P1004     -12.374   5.461 -27.412  0.00  0.00      PROA  
ATOM   5035  HA  GLU P1004     -12.165   5.331 -26.360  0.00  0.00      PROA  
ATOM   5036  CB  GLU P1004     -13.971   5.460 -27.580  0.00  0.00      PROA  
ATOM   5037  HB1 GLU P1004     -14.366   4.431 -27.440  0.00  0.00      PROA  
ATOM   5038  HB2 GLU P1004     -14.249   5.730 -28.621  0.00  0.00      PROA  
ATOM   5039  CG  GLU P1004     -14.619   6.486 -26.609  0.00  0.00      PROA  
ATOM   5040  HG1 GLU P1004     -14.427   7.533 -26.928  0.00  0.00      PROA  
ATOM   5041  HG2 GLU P1004     -14.286   6.386 -25.553  0.00  0.00      PROA  
ATOM   5042  CD  GLU P1004     -16.114   6.141 -26.594  0.00  0.00      PROA  
ATOM   5043  OE1 GLU P1004     -16.738   6.325 -27.647  0.00  0.00      PROA  
ATOM   5044  OE2 GLU P1004     -16.637   5.918 -25.473  0.00  0.00      PROA  
ATOM   5045  C   GLU P1004     -11.664   4.253 -28.166  0.00  0.00      PROA  
ATOM   5046  O   GLU P1004     -11.866   4.123 -29.362  0.00  0.00      PROA  
ATOM   5047  N   GLU P1005     -10.849   3.430 -27.450  0.00  0.00      PROA  
ATOM   5048  HN  GLU P1005     -10.731   3.611 -26.477  0.00  0.00      PROA  
ATOM   5049  CA  GLU P1005     -10.148   2.235 -27.841  0.00  0.00      PROA  
ATOM   5050  HA  GLU P1005     -10.235   2.087 -28.907  0.00  0.00      PROA  
ATOM   5051  CB  GLU P1005      -8.609   2.424 -27.807  0.00  0.00      PROA  
ATOM   5052  HB1 GLU P1005      -8.151   1.460 -28.113  0.00  0.00      PROA  
ATOM   5053  HB2 GLU P1005      -8.247   2.504 -26.760  0.00  0.00      PROA  
ATOM   5054  CG  GLU P1005      -8.127   3.582 -28.757  0.00  0.00      PROA  
ATOM   5055  HG1 GLU P1005      -8.404   4.602 -28.411  0.00  0.00      PROA  
ATOM   5056  HG2 GLU P1005      -8.355   3.316 -29.811  0.00  0.00      PROA  
ATOM   5057  CD  GLU P1005      -6.635   3.621 -28.737  0.00  0.00      PROA  
ATOM   5058  OE1 GLU P1005      -6.008   3.256 -29.786  0.00  0.00      PROA  
ATOM   5059  OE2 GLU P1005      -6.051   3.997 -27.681  0.00  0.00      PROA  
ATOM   5060  C   GLU P1005     -10.615   0.965 -27.099  0.00  0.00      PROA  
ATOM   5061  O   GLU P1005     -10.935   0.957 -25.880  0.00  0.00      PROA  
ATOM   5062  N   ASP P1006     -10.736  -0.113 -27.879  0.00  0.00      PROA
[truncated: 6,433,923 more chars]
