# Supplementary material for: Uncovering the Mechanism of Drug Resistance Caused by the T790M Mutation in EGFR Kinase From Absolute Binding Free Energy Calculations
Source: Front Mol Biosci. 2022 May 30;9:922839. doi: 10.3389/fmolb.2022.922839 (PMC9189374; doi:10.3389/fmolb.2022.922839)
Supplement: Supplementary file 2 [file DataSheet2.ZIP › Source data/Figure4D1.pdb]

CRYST1   94.366   94.925   94.720  90.00  90.00  90.00 P 1           1
ATOM      1  P1  LIG L   1       2.697  13.724  -2.891  0.00  0.00      LIG   
ATOM      2  O1  LIG L   1       2.904  15.128  -3.108  0.00  0.00      LIG   
ATOM      3  O2  LIG L   1       3.268  13.197  -1.576  0.00  0.00      LIG   
ATOM      4  O3  LIG L   1       4.176  13.481  -3.242  0.00  0.00      LIG   
ATOM      5  P2  LIG L   1       1.741  11.790  -4.062  0.00  0.00      LIG   
ATOM      6  O4  LIG L   1       0.533  12.525  -4.436  0.00  0.00      LIG   
ATOM      7  O5  LIG L   1       2.473  11.445  -5.298  0.00  0.00      LIG   
ATOM      8  N1  LIG L   1       3.132  12.617  -4.059  0.00  0.00      LIG   
ATOM      9  P3  LIG L   1       1.535   9.362  -2.681  0.00  0.00      LIG   
ATOM     10  O6  LIG L   1       2.632   8.630  -3.210  0.00  0.00      LIG   
ATOM     11  O7  LIG L   1       1.331   8.921  -1.281  0.00  0.00      LIG   
ATOM     12  O8  LIG L   1       1.795  10.905  -2.719  0.00  0.00      LIG   
ATOM     13  O9  LIG L   1       0.168   9.173  -3.428  0.00  0.00      LIG   
ATOM     14  C1  LIG L   1      -1.147   9.706  -2.966  0.00  0.00      LIG   
ATOM     15  C2  LIG L   1      -2.222   8.605  -2.874  0.00  0.00      LIG   
ATOM     16  O10 LIG L   1      -2.279   8.007  -4.203  0.00  0.00      LIG   
ATOM     17  C3  LIG L   1      -1.988   7.382  -1.978  0.00  0.00      LIG   
ATOM     18  O11 LIG L   1      -2.422   7.628  -0.662  0.00  0.00      LIG   
ATOM     19  C4  LIG L   1      -2.923   6.334  -2.622  0.00  0.00      LIG   
ATOM     20  O12 LIG L   1      -4.265   6.472  -2.134  0.00  0.00      LIG   
ATOM     21  C5  LIG L   1      -2.792   6.734  -4.118  0.00  0.00      LIG   
ATOM     22  N2  LIG L   1      -1.915   5.809  -4.801  0.00  0.00      LIG   
ATOM     23  C6  LIG L   1      -0.575   5.953  -4.892  0.00  0.00      LIG   
ATOM     24  N3  LIG L   1       0.049   4.924  -5.507  0.00  0.00      LIG   
ATOM     25  C7  LIG L   1      -0.959   4.096  -5.819  0.00  0.00      LIG   
ATOM     26  C8  LIG L   1      -1.035   2.912  -6.564  0.00  0.00      LIG   
ATOM     27  N4  LIG L   1       0.025   2.291  -7.021  0.00  0.00      LIG   
ATOM     28  N5  LIG L   1      -2.234   2.280  -6.812  0.00  0.00      LIG   
ATOM     29  C9  LIG L   1      -3.360   2.862  -6.274  0.00  0.00      LIG   
ATOM     30  N6  LIG L   1      -3.419   4.070  -5.577  0.00  0.00      LIG   
ATOM     31  C10 LIG L   1      -2.195   4.615  -5.365  0.00  0.00      LIG   
ATOM     32  H1  LIG L   1       4.197  13.371  -1.747  0.00  0.00      LIG   
ATOM     33  H2  LIG L   1       4.277  13.538  -4.195  0.00  0.00      LIG   
ATOM     34  H3  LIG L   1       3.127  12.124  -5.482  0.00  0.00      LIG   
ATOM     35  H4  LIG L   1       3.885  11.985  -3.767  0.00  0.00      LIG   
ATOM     36  H5  LIG L   1       0.894   9.574  -0.730  0.00  0.00      LIG   
ATOM     37  H6  LIG L   1      -1.504  10.587  -3.542  0.00  0.00      LIG   
ATOM     38  H7  LIG L   1      -1.160  10.077  -1.919  0.00  0.00      LIG   
ATOM     39  H8  LIG L   1      -3.251   8.966  -2.737  0.00  0.00      LIG   
ATOM     40  H9  LIG L   1      -0.916   7.142  -2.032  0.00  0.00      LIG   
ATOM     41  H10 LIG L   1      -2.050   6.943  -0.102  0.00  0.00      LIG   
ATOM     42  H11 LIG L   1      -2.619   5.337  -2.271  0.00  0.00      LIG   
ATOM     43  H12 LIG L   1      -4.093   7.008  -1.357  0.00  0.00      LIG   
ATOM     44  H13 LIG L   1      -3.766   6.837  -4.619  0.00  0.00      LIG   
ATOM     45  H14 LIG L   1      -0.110   6.845  -4.471  0.00  0.00      LIG   
ATOM     46  H15 LIG L   1      -0.054   1.547  -7.684  0.00  0.00      LIG   
ATOM     47  H16 LIG L   1       0.914   2.745  -6.955  0.00  0.00      LIG   
ATOM     48  H17 LIG L   1      -4.324   2.352  -6.266  0.00  0.00      LIG   
ATOM     49  N   GLY P 696      27.725 -13.879   4.102  0.00  0.00      PROA  
ATOM     50  HT1 GLY P 696      28.221 -13.352   3.355  0.00  0.00      PROA  
ATOM     51  HT2 GLY P 696      27.623 -14.899   3.926  0.00  0.00      PROA  
ATOM     52  HT3 GLY P 696      28.411 -13.725   4.868  0.00  0.00      PROA  
ATOM     53  CA  GLY P 696      26.361 -13.346   4.379  0.00  0.00      PROA  
ATOM     54  HA1 GLY P 696      26.368 -12.373   4.848  0.00  0.00      PROA  
ATOM     55  HA2 GLY P 696      25.971 -14.105   5.041  0.00  0.00      PROA  
ATOM     56  C   GLY P 696      25.471 -13.265   3.243  0.00  0.00      PROA  
ATOM     57  O   GLY P 696      25.945 -13.419   2.144  0.00  0.00      PROA  
ATOM     58  N   GLU P 697      24.190 -13.006   3.411  0.00  0.00      PROA  
ATOM     59  HN  GLU P 697      23.794 -12.777   4.298  0.00  0.00      PROA  
ATOM     60  CA  GLU P 697      23.377 -12.696   2.198  0.00  0.00      PROA  
ATOM     61  HA  GLU P 697      23.577 -13.427   1.428  0.00  0.00      PROA  
ATOM     62  CB  GLU P 697      21.885 -12.691   2.690  0.00  0.00      PROA  
ATOM     63  HB1 GLU P 697      21.258 -12.403   1.819  0.00  0.00      PROA  
ATOM     64  HB2 GLU P 697      21.658 -11.934   3.471  0.00  0.00      PROA  
ATOM     65  CG  GLU P 697      21.486 -14.120   3.110  0.00  0.00      PROA  
ATOM     66  HG1 GLU P 697      22.020 -14.340   4.059  0.00  0.00      PROA  
ATOM     67  HG2 GLU P 697      21.694 -14.733   2.208  0.00  0.00      PROA  
ATOM     68  CD  GLU P 697      20.003 -14.300   3.421  0.00  0.00      PROA  
ATOM     69  OE1 GLU P 697      19.103 -14.301   2.596  0.00  0.00      PROA  
ATOM     70  OE2 GLU P 697      19.817 -14.231   4.657  0.00  0.00      PROA  
ATOM     71  C   GLU P 697      23.688 -11.347   1.650  0.00  0.00      PROA  
ATOM     72  O   GLU P 697      24.030 -10.439   2.414  0.00  0.00      PROA  
ATOM     73  N   ALA P 698      23.591 -11.139   0.312  0.00  0.00      PROA  
ATOM     74  HN  ALA P 698      23.376 -11.904  -0.290  0.00  0.00      PROA  
ATOM     75  CA  ALA P 698      23.919  -9.850  -0.182  0.00  0.00      PROA  
ATOM     76  HA  ALA P 698      24.934  -9.639   0.121  0.00  0.00      PROA  
ATOM     77  CB  ALA P 698      23.945  -9.766  -1.764  0.00  0.00      PROA  
ATOM     78  HB1 ALA P 698      24.609 -10.642  -1.927  0.00  0.00      PROA  
ATOM     79  HB2 ALA P 698      24.424  -8.854  -2.178  0.00  0.00      PROA  
ATOM     80  HB3 ALA P 698      22.984  -9.928  -2.297  0.00  0.00      PROA  
ATOM     81  C   ALA P 698      22.897  -8.719   0.235  0.00  0.00      PROA  
ATOM     82  O   ALA P 698      21.704  -8.971   0.162  0.00  0.00      PROA  
ATOM     83  N   PRO P 699      23.305  -7.521   0.619  0.00  0.00      PROA  
ATOM     84  CD  PRO P 699      24.617  -7.143   1.166  0.00  0.00      PROA  
ATOM     85  HD1 PRO P 699      25.358  -7.237   0.344  0.00  0.00      PROA  
ATOM     86  HD2 PRO P 699      24.828  -7.844   2.002  0.00  0.00      PROA  
ATOM     87  CA  PRO P 699      22.492  -6.327   0.370  0.00  0.00      PROA  
ATOM     88  HA  PRO P 699      21.588  -6.349   0.959  0.00  0.00      PROA  
ATOM     89  CB  PRO P 699      23.467  -5.192   0.691  0.00  0.00      PROA  
ATOM     90  HB1 PRO P 699      23.045  -4.243   1.087  0.00  0.00      PROA  
ATOM     91  HB2 PRO P 699      24.082  -4.933  -0.197  0.00  0.00      PROA  
ATOM     92  CG  PRO P 699      24.399  -5.784   1.660  0.00  0.00      PROA  
ATOM     93  HG1 PRO P 699      25.313  -5.190   1.875  0.00  0.00      PROA  
ATOM     94  HG2 PRO P 699      23.848  -5.896   2.618  0.00  0.00      PROA  
ATOM     95  C   PRO P 699      21.948  -6.111  -1.097  0.00  0.00      PROA  
ATOM     96  O   PRO P 699      22.506  -6.693  -2.019  0.00  0.00      PROA  
ATOM     97  N   ASN P 700      20.818  -5.365  -1.302  0.00  0.00      PROA  
ATOM     98  HN  ASN P 700      20.462  -4.763  -0.591  0.00  0.00      PROA  
ATOM     99  CA  ASN P 700      20.201  -5.184  -2.604  0.00  0.00      PROA  
ATOM    100  HA  ASN P 700      19.879  -6.140  -2.989  0.00  0.00      PROA  
ATOM    101  CB  ASN P 700      18.833  -4.513  -2.629  0.00  0.00      PROA  
ATOM    102  HB1 ASN P 700      18.327  -4.481  -3.618  0.00  0.00      PROA  
ATOM    103  HB2 ASN P 700      18.790  -3.424  -2.415  0.00  0.00      PROA  
ATOM    104  CG  ASN P 700      17.870  -5.256  -1.735  0.00  0.00      PROA  
ATOM    105  OD1 ASN P 700      17.340  -6.298  -2.088  0.00  0.00      PROA  
ATOM    106  ND2 ASN P 700      17.820  -4.773  -0.467  0.00  0.00      PROA  
ATOM    107 HD21 ASN P 700      17.086  -5.098   0.130  0.00  0.00      PROA  
ATOM    108 HD22 ASN P 700      18.490  -4.104  -0.145  0.00  0.00      PROA  
ATOM    109  C   ASN P 700      21.034  -4.380  -3.571  0.00  0.00      PROA  
ATOM    110  O   ASN P 700      21.788  -3.488  -3.263  0.00  0.00      PROA  
ATOM    111  N   GLN P 701      20.838  -4.653  -4.882  0.00  0.00      PROA  
ATOM    112  HN  GLN P 701      20.287  -5.450  -5.117  0.00  0.00      PROA  
ATOM    113  CA  GLN P 701      21.666  -3.967  -5.888  0.00  0.00      PROA  
ATOM    114  HA  GLN P 701      21.805  -2.930  -5.619  0.00  0.00      PROA  
ATOM    115  CB  GLN P 701      23.036  -4.621  -6.020  0.00  0.00      PROA  
ATOM    116  HB1 GLN P 701      23.581  -4.437  -5.070  0.00  0.00      PROA  
ATOM    117  HB2 GLN P 701      23.628  -4.107  -6.807  0.00  0.00      PROA  
ATOM    118  CG  GLN P 701      22.973  -6.116  -6.319  0.00  0.00      PROA  
ATOM    119  HG1 GLN P 701      22.557  -6.266  -7.338  0.00  0.00      PROA  
ATOM    120  HG2 GLN P 701      22.298  -6.668  -5.630  0.00  0.00      PROA  
ATOM    121  CD  GLN P 701      24.364  -6.822  -6.276  0.00  0.00      PROA  
ATOM    122  OE1 GLN P 701      24.495  -7.856  -5.671  0.00  0.00      PROA  
ATOM    123  NE2 GLN P 701      25.305  -6.308  -7.005  0.00  0.00      PROA  
ATOM    124 HE21 GLN P 701      26.238  -6.651  -6.897  0.00  0.00      PROA  
ATOM    125 HE22 GLN P 701      25.008  -5.680  -7.724  0.00  0.00      PROA  
ATOM    126  C   GLN P 701      20.955  -3.796  -7.300  0.00  0.00      PROA  
ATOM    127  O   GLN P 701      21.549  -3.254  -8.159  0.00  0.00      PROA  
ATOM    128  N   ALA P 702      19.758  -4.216  -7.500  0.00  0.00      PROA  
ATOM    129  HN  ALA P 702      19.262  -4.679  -6.770  0.00  0.00      PROA  
ATOM    130  CA  ALA P 702      19.010  -4.058  -8.705  0.00  0.00      PROA  
ATOM    131  HA  ALA P 702      19.527  -4.730  -9.374  0.00  0.00      PROA  
ATOM    132  CB  ALA P 702      17.644  -4.611  -8.393  0.00  0.00      PROA  
ATOM    133  HB1 ALA P 702      17.733  -5.560  -7.822  0.00  0.00      PROA  
ATOM    134  HB2 ALA P 702      16.920  -4.851  -9.201  0.00  0.00      PROA  
ATOM    135  HB3 ALA P 702      17.122  -3.918  -7.700  0.00  0.00      PROA  
ATOM    136  C   ALA P 702      18.828  -2.724  -9.461  0.00  0.00      PROA  
ATOM    137  O   ALA P 702      18.752  -1.665  -8.831  0.00  0.00      PROA  
ATOM    138  N   LEU P 703      18.791  -2.854 -10.814  0.00  0.00      PROA  
ATOM    139  HN  LEU P 703      18.971  -3.754 -11.202  0.00  0.00      PROA  
ATOM    140  CA  LEU P 703      18.644  -1.707 -11.741  0.00  0.00      PROA  
ATOM    141  HA  LEU P 703      19.232  -0.885 -11.359  0.00  0.00      PROA  
ATOM    142  CB  LEU P 703      19.335  -1.925 -13.074  0.00  0.00      PROA  
ATOM    143  HB1 LEU P 703      19.366  -0.924 -13.555  0.00  0.00      PROA  
ATOM    144  HB2 LEU P 703      18.766  -2.625 -13.723  0.00  0.00      PROA  
ATOM    145  CG  LEU P 703      20.773  -2.404 -13.036  0.00  0.00      PROA  
ATOM    146  HG  LEU P 703      20.839  -3.469 -12.726  0.00  0.00      PROA  
ATOM    147  CD1 LEU P 703      21.245  -2.567 -14.463  0.00  0.00      PROA  
ATOM    148 HD11 LEU P 703      21.193  -1.674 -15.123  0.00  0.00      PROA  
ATOM    149 HD12 LEU P 703      20.628  -3.327 -14.988  0.00  0.00      PROA  
ATOM    150 HD13 LEU P 703      22.318  -2.820 -14.600  0.00  0.00      PROA  
ATOM    151  CD2 LEU P 703      21.693  -1.477 -12.215  0.00  0.00      PROA  
ATOM    152 HD21 LEU P 703      22.775  -1.729 -12.219  0.00  0.00      PROA  
ATOM    153 HD22 LEU P 703      21.297  -1.367 -11.183  0.00  0.00      PROA  
ATOM    154 HD23 LEU P 703      21.674  -0.437 -12.605  0.00  0.00      PROA  
ATOM    155  C   LEU P 703      17.198  -1.343 -12.026  0.00  0.00      PROA  
ATOM    156  O   LEU P 703      16.323  -2.128 -11.674  0.00  0.00      PROA  
ATOM    157  N   LEU P 704      16.912  -0.169 -12.679  0.00  0.00      PROA  
ATOM    158  HN  LEU P 704      17.594   0.536 -12.856  0.00  0.00      PROA  
ATOM    159  CA  LEU P 704      15.619   0.268 -13.057  0.00  0.00      PROA  
ATOM    160  HA  LEU P 704      14.804  -0.266 -12.593  0.00  0.00      PROA  
ATOM    161  CB  LEU P 704      15.425   1.758 -12.562  0.00  0.00      PROA  
ATOM    162  HB1 LEU P 704      14.375   2.120 -12.581  0.00  0.00      PROA  
ATOM    163  HB2 LEU P 704      15.951   2.348 -13.343  0.00  0.00      PROA  
ATOM    164  CG  LEU P 704      16.074   2.209 -11.212  0.00  0.00      PROA  
ATOM    165  HG  LEU P 704      17.178   2.082 -11.181  0.00  0.00      PROA  
ATOM    166  CD1 LEU P 704      15.735   3.695 -10.881  0.00  0.00      PROA  
ATOM    167 HD11 LEU P 704      14.635   3.823 -10.787  0.00  0.00      PROA  
ATOM    168 HD12 LEU P 704      16.027   4.319 -11.752  0.00  0.00      PROA  
ATOM    169 HD13 LEU P 704      16.345   4.073 -10.033  0.00  0.00      PROA  
ATOM    170  CD2 LEU P 704      15.465   1.370 -10.096  0.00  0.00      PROA  
ATOM    171 HD21 LEU P 704      14.378   1.446  -9.876  0.00  0.00      PROA  
ATOM    172 HD22 LEU P 704      16.078   1.483  -9.177  0.00  0.00      PROA  
ATOM    173 HD23 LEU P 704      15.546   0.291 -10.350  0.00  0.00      PROA  
ATOM    174  C   LEU P 704      15.317   0.199 -14.521  0.00  0.00      PROA  
ATOM    175  O   LEU P 704      16.160   0.528 -15.396  0.00  0.00      PROA  
ATOM    176  N   ARG P 705      14.057  -0.182 -14.942  0.00  0.00      PROA  
ATOM    177  HN  ARG P 705      13.329  -0.432 -14.308  0.00  0.00      PROA  
ATOM    178  CA  ARG P 705      13.632  -0.162 -16.333  0.00  0.00      PROA  
ATOM    179  HA  ARG P 705      14.360  -0.691 -16.930  0.00  0.00      PROA  
ATOM    180  CB  ARG P 705      12.400  -1.116 -16.658  0.00  0.00      PROA  
ATOM    181  HB1 ARG P 705      12.056  -1.007 -17.708  0.00  0.00      PROA  
ATOM    182  HB2 ARG P 705      11.533  -0.960 -15.981  0.00  0.00      PROA  
ATOM    183  CG  ARG P 705      12.782  -2.553 -16.534  0.00  0.00      PROA  
ATOM    184  HG1 ARG P 705      11.833  -3.106 -16.365  0.00  0.00      PROA  
ATOM    185  HG2 ARG P 705      13.447  -2.760 -15.668  0.00  0.00      PROA  
ATOM    186  CD  ARG P 705      13.580  -3.104 -17.738  0.00  0.00      PROA  
ATOM    187  HD1 ARG P 705      14.633  -2.756 -17.672  0.00  0.00      PROA  
ATOM    188  HD2 ARG P 705      13.109  -2.853 -18.712  0.00  0.00      PROA  
ATOM    189  NE  ARG P 705      13.534  -4.541 -17.538  0.00  0.00      PROA  
ATOM    190  HE  ARG P 705      14.428  -4.963 -17.389  0.00  0.00      PROA  
ATOM    191  CZ  ARG P 705      12.531  -5.385 -17.837  0.00  0.00      PROA  
ATOM    192  NH1 ARG P 705      11.373  -5.045 -18.416  0.00  0.00      PROA  
ATOM    193 HH11 ARG P 705      10.642  -5.719 -18.308  0.00  0.00      PROA  
ATOM    194 HH12 ARG P 705      11.171  -4.066 -18.379  0.00  0.00      PROA  
ATOM    195  NH2 ARG P 705      12.719  -6.652 -17.656  0.00  0.00      PROA  
ATOM    196 HH21 ARG P 705      13.574  -7.041 -17.314  0.00  0.00      PROA  
ATOM    197 HH22 ARG P 705      12.101  -7.295 -18.109  0.00  0.00      PROA  
ATOM    198  C   ARG P 705      13.364   1.184 -16.949  0.00  0.00      PROA  
ATOM    199  O   ARG P 705      12.451   1.912 -16.597  0.00  0.00      PROA  
ATOM    200  N   ILE P 706      14.180   1.634 -17.913  0.00  0.00      PROA  
ATOM    201  HN  ILE P 706      14.946   1.129 -18.301  0.00  0.00      PROA  
ATOM    202  CA  ILE P 706      13.885   2.880 -18.620  0.00  0.00      PROA  
ATOM    203  HA  ILE P 706      13.638   3.557 -17.816  0.00  0.00      PROA  
ATOM    204  CB  ILE P 706      15.163   3.381 -19.294  0.00  0.00      PROA  
ATOM    205  HB  ILE P 706      15.342   2.617 -20.080  0.00  0.00      PROA  
ATOM    206  CG2 ILE P 706      14.995   4.700 -20.064  0.00  0.00      PROA  
ATOM    207 HG21 ILE P 706      14.223   4.698 -20.863  0.00  0.00      PROA  
ATOM    208 HG22 ILE P 706      15.983   4.989 -20.483  0.00  0.00      PROA  
ATOM    209 HG23 ILE P 706      14.646   5.488 -19.362  0.00  0.00      PROA  
ATOM    210  CG1 ILE P 706      16.386   3.448 -18.334  0.00  0.00      PROA  
ATOM    211 HG11 ILE P 706      17.346   3.589 -18.875  0.00  0.00      PROA  
ATOM    212 HG12 ILE P 706      16.511   2.526 -17.727  0.00  0.00      PROA  
ATOM    213  CD  ILE P 706      16.254   4.719 -17.371  0.00  0.00      PROA  
ATOM    214  HD1 ILE P 706      16.169   5.673 -17.935  0.00  0.00      PROA  
ATOM    215  HD2 ILE P 706      17.138   4.766 -16.700  0.00  0.00      PROA  
ATOM    216  HD3 ILE P 706      15.245   4.667 -16.909  0.00  0.00      PROA  
ATOM    217  C   ILE P 706      12.747   2.773 -19.667  0.00  0.00      PROA  
ATOM    218  O   ILE P 706      12.749   2.175 -20.701  0.00  0.00      PROA  
ATOM    219  N   LEU P 707      11.649   3.537 -19.392  0.00  0.00      PROA  
ATOM    220  HN  LEU P 707      11.740   4.127 -18.593  0.00  0.00      PROA  
ATOM    221  CA  LEU P 707      10.461   3.698 -20.220  0.00  0.00      PROA  
ATOM    222  HA  LEU P 707      10.468   2.876 -20.920  0.00  0.00      PROA  
ATOM    223  CB  LEU P 707       9.148   3.603 -19.274  0.00  0.00      PROA  
ATOM    224  HB1 LEU P 707       8.348   3.964 -19.956  0.00  0.00      PROA  
ATOM    225  HB2 LEU P 707       9.234   4.419 -18.525  0.00  0.00      PROA  
ATOM    226  CG  LEU P 707       8.969   2.157 -18.658  0.00  0.00      PROA  
ATOM    227  HG  LEU P 707       9.847   1.998 -17.996  0.00  0.00      PROA  
ATOM    228  CD1 LEU P 707       7.621   2.109 -17.958  0.00  0.00      PROA  
ATOM    229 HD11 LEU P 707       7.529   2.829 -17.117  0.00  0.00      PROA  
ATOM    230 HD12 LEU P 707       7.477   1.059 -17.624  0.00  0.00      PROA  
ATOM    231 HD13 LEU P 707       6.796   2.351 -18.660  0.00  0.00      PROA  
ATOM    232  CD2 LEU P 707       8.959   1.053 -19.669  0.00  0.00      PROA  
ATOM    233 HD21 LEU P 707       9.952   0.758 -20.071  0.00  0.00      PROA  
ATOM    234 HD22 LEU P 707       8.375   1.125 -20.611  0.00  0.00      PROA  
ATOM    235 HD23 LEU P 707       8.561   0.132 -19.192  0.00  0.00      PROA  
ATOM    236  C   LEU P 707      10.552   4.934 -21.032  0.00  0.00      PROA  
ATOM    237  O   LEU P 707      10.904   6.014 -20.563  0.00  0.00      PROA  
ATOM    238  N   LYS P 708      10.201   4.842 -22.302  0.00  0.00      PROA  
ATOM    239  HN  LYS P 708      10.003   3.952 -22.705  0.00  0.00      PROA  
ATOM    240  CA  LYS P 708       9.926   6.091 -23.052  0.00  0.00      PROA  
ATOM    241  HA  LYS P 708      10.585   6.896 -22.762  0.00  0.00      PROA  
ATOM    242  CB  LYS P 708      10.225   5.912 -24.625  0.00  0.00      PROA  
ATOM    243  HB1 LYS P 708       9.923   6.829 -25.174  0.00  0.00      PROA  
ATOM    244  HB2 LYS P 708       9.582   5.101 -25.029  0.00  0.00      PROA  
ATOM    245  CG  LYS P 708      11.669   5.567 -24.830  0.00  0.00      PROA  
ATOM    246  HG1 LYS P 708      11.955   4.666 -24.246  0.00  0.00      PROA  
ATOM    247  HG2 LYS P 708      12.294   6.305 -24.283  0.00  0.00      PROA  
ATOM    248  CD  LYS P 708      12.046   5.445 -26.302  0.00  0.00      PROA  
ATOM    249  HD1 LYS P 708      13.135   5.264 -26.431  0.00  0.00      PROA  
ATOM    250  HD2 LYS P 708      11.864   6.385 -26.864  0.00  0.00      PROA  
ATOM    251  CE  LYS P 708      11.097   4.363 -26.910  0.00  0.00      PROA  
ATOM    252  HE1 LYS P 708      11.541   4.087 -27.890  0.00  0.00      PROA  
ATOM    253  HE2 LYS P 708      10.033   4.657 -27.037  0.00  0.00      PROA  
ATOM    254  NZ  LYS P 708      11.227   3.116 -26.122  0.00  0.00      PROA  
ATOM    255  HZ1 LYS P 708      12.197   2.773 -26.274  0.00  0.00      PROA  
ATOM    256  HZ2 LYS P 708      10.557   2.366 -26.387  0.00  0.00      PROA  
ATOM    257  HZ3 LYS P 708      11.054   3.238 -25.104  0.00  0.00      PROA  
ATOM    258  C   LYS P 708       8.530   6.618 -22.755  0.00  0.00      PROA  
ATOM    259  O   LYS P 708       7.698   5.956 -22.154  0.00  0.00      PROA  
ATOM    260  N   GLU P 709       8.227   7.817 -23.117  0.00  0.00      PROA  
ATOM    261  HN  GLU P 709       8.973   8.363 -23.489  0.00  0.00      PROA  
ATOM    262  CA  GLU P 709       6.990   8.555 -22.924  0.00  0.00      PROA  
ATOM    263  HA  GLU P 709       6.504   8.282 -21.999  0.00  0.00      PROA  
ATOM    264  CB  GLU P 709       7.203  10.060 -22.737  0.00  0.00      PROA  
ATOM    265  HB1 GLU P 709       6.254  10.617 -22.886  0.00  0.00      PROA  
ATOM    266  HB2 GLU P 709       7.897  10.342 -23.557  0.00  0.00      PROA  
ATOM    267  CG  GLU P 709       7.843  10.277 -21.357  0.00  0.00      PROA  
ATOM    268  HG1 GLU P 709       8.689   9.565 -21.254  0.00  0.00      PROA  
ATOM    269  HG2 GLU P 709       7.122  10.062 -20.540  0.00  0.00      PROA  
ATOM    270  CD  GLU P 709       8.421  11.675 -21.124  0.00  0.00      PROA  
ATOM    271  OE1 GLU P 709       9.659  11.812 -21.223  0.00  0.00      PROA  
ATOM    272  OE2 GLU P 709       7.702  12.690 -20.878  0.00  0.00      PROA  
ATOM    273  C   GLU P 709       5.986   8.253 -24.031  0.00  0.00      PROA  
ATOM    274  O   GLU P 709       4.777   8.438 -23.942  0.00  0.00      PROA  
ATOM    275  N   THR P 710       6.503   7.448 -24.998  0.00  0.00      PROA  
ATOM    276  HN  THR P 710       7.498   7.406 -25.035  0.00  0.00      PROA  
ATOM    277  CA  THR P 710       5.673   6.832 -26.006  0.00  0.00      PROA  
ATOM    278  HA  THR P 710       4.778   7.414 -26.172  0.00  0.00      PROA  
ATOM    279  CB  THR P 710       6.444   6.472 -27.337  0.00  0.00      PROA  
ATOM    280  HB  THR P 710       5.806   5.973 -28.097  0.00  0.00      PROA  
ATOM    281  OG1 THR P 710       7.702   5.871 -27.110  0.00  0.00      PROA  
ATOM    282  HG1 THR P 710       8.158   6.016 -27.942  0.00  0.00      PROA  
ATOM    283  CG2 THR P 710       6.784   7.767 -28.016  0.00  0.00      PROA  
ATOM    284 HG21 THR P 710       5.891   8.407 -28.182  0.00  0.00      PROA  
ATOM    285 HG22 THR P 710       7.309   7.464 -28.946  0.00  0.00      PROA  
ATOM    286 HG23 THR P 710       7.457   8.328 -27.332  0.00  0.00      PROA  
ATOM    287  C   THR P 710       5.155   5.478 -25.514  0.00  0.00      PROA  
ATOM    288  O   THR P 710       4.311   4.904 -26.218  0.00  0.00      PROA  
ATOM    289  N   GLU P 711       5.758   4.862 -24.478  0.00  0.00      PROA  
ATOM    290  HN  GLU P 711       6.506   5.238 -23.936  0.00  0.00      PROA  
ATOM    291  CA  GLU P 711       5.355   3.523 -24.057  0.00  0.00      PROA  
ATOM    292  HA  GLU P 711       5.061   2.962 -24.932  0.00  0.00      PROA  
ATOM    293  CB  GLU P 711       6.450   2.684 -23.493  0.00  0.00      PROA  
ATOM    294  HB1 GLU P 711       6.020   1.709 -23.178  0.00  0.00      PROA  
ATOM    295  HB2 GLU P 711       7.002   3.123 -22.635  0.00  0.00      PROA  
ATOM    296  CG  GLU P 711       7.432   2.364 -24.625  0.00  0.00      PROA  
ATOM    297  HG1 GLU P 711       7.795   3.321 -25.058  0.00  0.00      PROA  
ATOM    298  HG2 GLU P 711       6.963   1.791 -25.453  0.00  0.00      PROA  
ATOM    299  CD  GLU P 711       8.678   1.668 -23.990  0.00  0.00      PROA  
ATOM    300  OE1 GLU P 711       9.716   2.317 -23.825  0.00  0.00      PROA  
ATOM    301  OE2 GLU P 711       8.658   0.446 -23.637  0.00  0.00      PROA  
ATOM    302  C   GLU P 711       4.267   3.603 -23.057  0.00  0.00      PROA  
ATOM    303  O   GLU P 711       3.636   2.601 -22.844  0.00  0.00      PROA  
ATOM    304  N   PHE P 712       3.983   4.723 -22.294  0.00  0.00      PROA  
ATOM    305  HN  PHE P 712       4.520   5.557 -22.396  0.00  0.00      PROA  
ATOM    306  CA  PHE P 712       2.957   4.758 -21.368  0.00  0.00      PROA  
ATOM    307  HA  PHE P 712       2.301   3.927 -21.582  0.00  0.00      PROA  
ATOM    308  CB  PHE P 712       3.483   4.622 -19.917  0.00  0.00      PROA  
ATOM    309  HB1 PHE P 712       4.131   3.729 -19.790  0.00  0.00      PROA  
ATOM    310  HB2 PHE P 712       2.624   4.412 -19.243  0.00  0.00      PROA  
ATOM    311  CG  PHE P 712       4.302   5.827 -19.478  0.00  0.00      PROA  
ATOM    312  CD1 PHE P 712       5.677   5.892 -19.835  0.00  0.00      PROA  
ATOM    313  HD1 PHE P 712       5.987   5.064 -20.456  0.00  0.00      PROA  
ATOM    314  CE1 PHE P 712       6.412   6.926 -19.336  0.00  0.00      PROA  
ATOM    315  HE1 PHE P 712       7.411   7.155 -19.674  0.00  0.00      PROA  
ATOM    316  CZ  PHE P 712       5.852   8.028 -18.612  0.00  0.00      PROA  
ATOM    317  HZ  PHE P 712       6.448   8.893 -18.360  0.00  0.00      PROA  
ATOM    318  CD2 PHE P 712       3.756   6.852 -18.745  0.00  0.00      PROA  
ATOM    319  HD2 PHE P 712       2.705   6.785 -18.504  0.00  0.00      PROA  
ATOM    320  CE2 PHE P 712       4.481   7.926 -18.260  0.00  0.00      PROA  
ATOM    321  HE2 PHE P 712       3.948   8.800 -17.916  0.00  0.00      PROA  
ATOM    322  C   PHE P 712       2.017   5.986 -21.564  0.00  0.00      PROA  
ATOM    323  O   PHE P 712       2.361   6.849 -22.368  0.00  0.00      PROA  
ATOM    324  N   LYS P 713       0.818   5.957 -21.023  0.00  0.00      PROA  
ATOM    325  HN  LYS P 713       0.559   5.251 -20.369  0.00  0.00      PROA  
ATOM    326  CA  LYS P 713      -0.046   7.143 -20.997  0.00  0.00      PROA  
ATOM    327  HA  LYS P 713       0.426   8.108 -21.105  0.00  0.00      PROA  
ATOM    328  CB  LYS P 713      -1.049   7.057 -22.180  0.00  0.00      PROA  
ATOM    329  HB1 LYS P 713      -0.457   7.154 -23.115  0.00  0.00      PROA  
ATOM    330  HB2 LYS P 713      -1.794   7.880 -22.137  0.00  0.00      PROA  
ATOM    331  CG  LYS P 713      -1.822   5.754 -22.363  0.00  0.00      PROA  
ATOM    332  HG1 LYS P 713      -2.466   5.656 -21.463  0.00  0.00      PROA  
ATOM    333  HG2 LYS P 713      -1.153   4.881 -22.520  0.00  0.00      PROA  
ATOM    334  CD  LYS P 713      -2.762   5.901 -23.538  0.00  0.00      PROA  
ATOM    335  HD1 LYS P 713      -3.345   6.840 -23.429  0.00  0.00      PROA  
ATOM    336  HD2 LYS P 713      -3.389   4.986 -23.593  0.00  0.00      PROA  
ATOM    337  CE  LYS P 713      -2.068   5.927 -24.835  0.00  0.00      PROA  
ATOM    338  HE1 LYS P 713      -1.764   4.872 -25.000  0.00  0.00      PROA  
ATOM    339  HE2 LYS P 713      -1.202   6.621 -24.885  0.00  0.00      PROA  
ATOM    340  NZ  LYS P 713      -2.964   6.247 -25.947  0.00  0.00      PROA  
ATOM    341  HZ1 LYS P 713      -2.522   6.092 -26.875  0.00  0.00      PROA  
ATOM    342  HZ2 LYS P 713      -3.315   7.223 -25.876  0.00  0.00      PROA  
ATOM    343  HZ3 LYS P 713      -3.882   5.759 -25.926  0.00  0.00      PROA  
ATOM    344  C   LYS P 713      -0.753   7.265 -19.654  0.00  0.00      PROA  
ATOM    345  O   LYS P 713      -1.122   6.290 -19.051  0.00  0.00      PROA  
ATOM    346  N   LYS P 714      -0.957   8.478 -19.094  0.00  0.00      PROA  
ATOM    347  HN  LYS P 714      -0.709   9.332 -19.544  0.00  0.00      PROA  
ATOM    348  CA  LYS P 714      -1.582   8.701 -17.810  0.00  0.00      PROA  
ATOM    349  HA  LYS P 714      -1.540   7.812 -17.198  0.00  0.00      PROA  
ATOM    350  CB  LYS P 714      -0.862   9.803 -17.043  0.00  0.00      PROA  
ATOM    351  HB1 LYS P 714      -1.385  10.063 -16.098  0.00  0.00      PROA  
ATOM    352  HB2 LYS P 714      -0.884  10.679 -17.727  0.00  0.00      PROA  
ATOM    353  CG  LYS P 714       0.503   9.419 -16.535  0.00  0.00      PROA  
ATOM    354  HG1 LYS P 714       0.928   8.403 -16.686  0.00  0.00      PROA  
ATOM    355  HG2 LYS P 714       0.457   9.462 -15.426  0.00  0.00      PROA  
ATOM    356  CD  LYS P 714       1.564  10.450 -17.004  0.00  0.00      PROA  
ATOM    357  HD1 LYS P 714       1.581  10.492 -18.114  0.00  0.00      PROA  
ATOM    358  HD2 LYS P 714       2.576  10.094 -16.718  0.00  0.00      PROA  
ATOM    359  CE  LYS P 714       1.405  11.851 -16.427  0.00  0.00      PROA  
ATOM    360  HE1 LYS P 714       1.575  11.726 -15.336  0.00  0.00      PROA  
ATOM    361  HE2 LYS P 714       0.393  12.221 -16.701  0.00  0.00      PROA  
ATOM    362  NZ  LYS P 714       2.460  12.684 -16.996  0.00  0.00      PROA  
ATOM    363  HZ1 LYS P 714       2.802  13.378 -16.301  0.00  0.00      PROA  
ATOM    364  HZ2 LYS P 714       2.234  13.214 -17.862  0.00  0.00      PROA  
ATOM    365  HZ3 LYS P 714       3.280  12.051 -17.082  0.00  0.00      PROA  
ATOM    366  C   LYS P 714      -3.011   9.121 -18.095  0.00  0.00      PROA  
ATOM    367  O   LYS P 714      -3.220   9.938 -19.020  0.00  0.00      PROA  
ATOM    368  N   ILE P 715      -3.981   8.520 -17.436  0.00  0.00      PROA  
ATOM    369  HN  ILE P 715      -3.627   7.768 -16.884  0.00  0.00      PROA  
ATOM    370  CA  ILE P 715      -5.412   8.699 -17.530  0.00  0.00      PROA  
ATOM    371  HA  ILE P 715      -5.677   9.338 -18.359  0.00  0.00      PROA  
ATOM    372  CB  ILE P 715      -6.073   7.333 -17.680  0.00  0.00      PROA  
ATOM    373  HB  ILE P 715      -5.963   6.717 -16.761  0.00  0.00      PROA  
ATOM    374  CG2 ILE P 715      -7.636   7.474 -17.797  0.00  0.00      PROA  
ATOM    375 HG21 ILE P 715      -8.079   6.465 -17.656  0.00  0.00      PROA  
ATOM    376 HG22 ILE P 715      -7.942   7.744 -18.830  0.00  0.00      PROA  
ATOM    377 HG23 ILE P 715      -8.003   8.205 -17.045  0.00  0.00      PROA  
ATOM    378  CG1 ILE P 715      -5.520   6.570 -18.886  0.00  0.00      PROA  
ATOM    379 HG11 ILE P 715      -6.097   5.621 -18.855  0.00  0.00      PROA  
ATOM    380 HG12 ILE P 715      -4.480   6.182 -18.824  0.00  0.00      PROA  
ATOM    381  CD  ILE P 715      -5.705   7.208 -20.275  0.00  0.00      PROA  
ATOM    382  HD1 ILE P 715      -5.605   6.476 -21.105  0.00  0.00      PROA  
ATOM    383  HD2 ILE P 715      -5.041   8.087 -20.418  0.00  0.00      PROA  
ATOM    384  HD3 ILE P 715      -6.786   7.417 -20.426  0.00  0.00      PROA  
ATOM    385  C   ILE P 715      -5.997   9.484 -16.328  0.00  0.00      PROA  
ATOM    386  O   ILE P 715      -6.214  10.705 -16.453  0.00  0.00      PROA  
ATOM    387  N   LYS P 716      -6.242   8.869 -15.218  0.00  0.00      PROA  
ATOM    388  HN  LYS P 716      -5.731   8.015 -15.156  0.00  0.00      PROA  
ATOM    389  CA  LYS P 716      -6.980   9.555 -14.123  0.00  0.00      PROA  
ATOM    390  HA  LYS P 716      -7.233  10.565 -14.411  0.00  0.00      PROA  
ATOM    391  CB  LYS P 716      -8.257   8.826 -13.833  0.00  0.00      PROA  
ATOM    392  HB1 LYS P 716      -8.570   9.092 -12.801  0.00  0.00      PROA  
ATOM    393  HB2 LYS P 716      -8.032   7.747 -13.695  0.00  0.00      PROA  
ATOM    394  CG  LYS P 716      -9.516   8.974 -14.820  0.00  0.00      PROA  
ATOM    395  HG1 LYS P 716      -9.348   8.250 -15.646  0.00  0.00      PROA  
ATOM    396  HG2 LYS P 716      -9.560  10.032 -15.155  0.00  0.00      PROA  
ATOM    397  CD  LYS P 716     -10.811   8.680 -14.167  0.00  0.00      PROA  
ATOM    398  HD1 LYS P 716     -10.880   9.402 -13.325  0.00  0.00      PROA  
ATOM    399  HD2 LYS P 716     -10.725   7.611 -13.876  0.00  0.00      PROA  
ATOM    400  CE  LYS P 716     -12.072   8.884 -15.090  0.00  0.00      PROA  
ATOM    401  HE1 LYS P 716     -11.877   9.610 -15.908  0.00  0.00      PROA  
ATOM    402  HE2 LYS P 716     -12.898   9.337 -14.502  0.00  0.00      PROA  
ATOM    403  NZ  LYS P 716     -12.569   7.602 -15.650  0.00  0.00      PROA  
ATOM    404  HZ1 LYS P 716     -11.937   6.976 -16.190  0.00  0.00      PROA  
ATOM    405  HZ2 LYS P 716     -13.369   7.804 -16.283  0.00  0.00      PROA  
ATOM    406  HZ3 LYS P 716     -13.005   7.130 -14.833  0.00  0.00      PROA  
ATOM    407  C   LYS P 716      -6.167   9.588 -12.866  0.00  0.00      PROA  
ATOM    408  O   LYS P 716      -5.371   8.643 -12.600  0.00  0.00      PROA  
ATOM    409  N   VAL P 717      -6.263  10.613 -12.006  0.00  0.00      PROA  
ATOM    410  HN  VAL P 717      -6.875  11.372 -12.215  0.00  0.00      PROA  
ATOM    411  CA  VAL P 717      -5.719  10.658 -10.681  0.00  0.00      PROA  
ATOM    412  HA  VAL P 717      -4.650  10.685 -10.832  0.00  0.00      PROA  
ATOM    413  CB  VAL P 717      -6.017  12.036 -10.206  0.00  0.00      PROA  
ATOM    414  HB  VAL P 717      -7.035  12.289 -10.572  0.00  0.00      PROA  
ATOM    415  CG1 VAL P 717      -6.053  12.291  -8.663  0.00  0.00      PROA  
ATOM    416 HG11 VAL P 717      -6.869  11.629  -8.304  0.00  0.00      PROA  
ATOM    417 HG12 VAL P 717      -6.327  13.352  -8.478  0.00  0.00      PROA  
ATOM    418 HG13 VAL P 717      -5.162  12.063  -8.039  0.00  0.00      PROA  
ATOM    419  CG2 VAL P 717      -4.924  12.951 -10.785  0.00  0.00      PROA  
ATOM    420 HG21 VAL P 717      -3.918  12.728 -10.369  0.00  0.00      PROA  
ATOM    421 HG22 VAL P 717      -4.998  14.016 -10.476  0.00  0.00      PROA  
ATOM    422 HG23 VAL P 717      -4.975  12.971 -11.894  0.00  0.00      PROA  
ATOM    423  C   VAL P 717      -6.134   9.581  -9.675  0.00  0.00      PROA  
ATOM    424  O   VAL P 717      -7.301   9.194  -9.552  0.00  0.00      PROA  
ATOM    425  N   LEU P 718      -5.227   9.129  -8.841  0.00  0.00      PROA  
ATOM    426  HN  LEU P 718      -4.277   9.359  -9.038  0.00  0.00      PROA  
ATOM    427  CA  LEU P 718      -5.457   8.350  -7.694  0.00  0.00      PROA  
ATOM    428  HA  LEU P 718      -6.490   8.101  -7.500  0.00  0.00      PROA  
ATOM    429  CB  LEU P 718      -4.492   7.163  -7.622  0.00  0.00      PROA  
ATOM    430  HB1 LEU P 718      -4.870   6.505  -6.810  0.00  0.00      PROA  
ATOM    431  HB2 LEU P 718      -3.456   7.554  -7.526  0.00  0.00      PROA  
ATOM    432  CG  LEU P 718      -4.562   6.181  -8.822  0.00  0.00      PROA  
ATOM    433  HG  LEU P 718      -4.718   6.725  -9.779  0.00  0.00      PROA  
ATOM    434  CD1 LEU P 718      -3.241   5.416  -8.930  0.00  0.00      PROA  
ATOM    435 HD11 LEU P 718      -3.201   4.810  -9.860  0.00  0.00      PROA  
ATOM    436 HD12 LEU P 718      -3.171   4.702  -8.081  0.00  0.00      PROA  
ATOM    437 HD13 LEU P 718      -2.441   6.187  -8.912  0.00  0.00      PROA  
ATOM    438  CD2 LEU P 718      -5.738   5.291  -8.662  0.00  0.00      PROA  
ATOM    439 HD21 LEU P 718      -5.806   4.861  -7.640  0.00  0.00      PROA  
ATOM    440 HD22 LEU P 718      -5.737   4.460  -9.399  0.00  0.00      PROA  
ATOM    441 HD23 LEU P 718      -6.665   5.881  -8.829  0.00  0.00      PROA  
ATOM    442  C   LEU P 718      -5.189   9.186  -6.490  0.00  0.00      PROA  
ATOM    443  O   LEU P 718      -5.906   9.024  -5.484  0.00  0.00      PROA  
ATOM    444  N   GLY P 719      -4.247  10.140  -6.494  0.00  0.00      PROA  
ATOM    445  HN  GLY P 719      -3.689  10.347  -7.294  0.00  0.00      PROA  
ATOM    446  CA  GLY P 719      -3.916  11.020  -5.384  0.00  0.00      PROA  
ATOM    447  HA1 GLY P 719      -3.495  10.479  -4.548  0.00  0.00      PROA  
ATOM    448  HA2 GLY P 719      -4.878  11.390  -5.063  0.00  0.00      PROA  
ATOM    449  C   GLY P 719      -2.886  12.034  -5.800  0.00  0.00      PROA  
ATOM    450  O   GLY P 719      -2.216  11.868  -6.838  0.00  0.00      PROA  
ATOM    451  N   SER P 720      -2.747  13.123  -5.087  0.00  0.00      PROA  
ATOM    452  HN  SER P 720      -3.191  13.252  -4.204  0.00  0.00      PROA  
ATOM    453  CA  SER P 720      -1.914  14.220  -5.497  0.00  0.00      PROA  
ATOM    454  HA  SER P 720      -0.997  13.848  -5.930  0.00  0.00      PROA  
ATOM    455  CB  SER P 720      -2.707  15.306  -6.342  0.00  0.00      PROA  
ATOM    456  HB1 SER P 720      -3.427  15.831  -5.680  0.00  0.00      PROA  
ATOM    457  HB2 SER P 720      -3.234  14.787  -7.171  0.00  0.00      PROA  
ATOM    458  OG  SER P 720      -1.855  16.308  -6.925  0.00  0.00      PROA  
ATOM    459  HG1 SER P 720      -1.315  15.866  -7.585  0.00  0.00      PROA  
ATOM    460  C   SER P 720      -1.575  14.944  -4.208  0.00  0.00      PROA  
ATOM    461  O   SER P 720      -2.089  14.631  -3.156  0.00  0.00      PROA  
ATOM    462  N   GLY P 721      -0.648  15.872  -4.173  0.00  0.00      PROA  
ATOM    463  HN  GLY P 721      -0.231  16.133  -5.040  0.00  0.00      PROA  
ATOM    464  CA  GLY P 721      -0.271  16.494  -2.957  0.00  0.00      PROA  
ATOM    465  HA1 GLY P 721       0.241  15.957  -2.172  0.00  0.00      PROA  
ATOM    466  HA2 GLY P 721      -1.185  16.948  -2.604  0.00  0.00      PROA  
ATOM    467  C   GLY P 721       0.672  17.639  -3.280  0.00  0.00      PROA  
ATOM    468  O   GLY P 721       0.621  18.149  -4.402  0.00  0.00      PROA  
ATOM    469  N   ALA P 722       1.421  18.128  -2.292  0.00  0.00      PROA  
ATOM    470  HN  ALA P 722       1.492  17.777  -1.361  0.00  0.00      PROA  
ATOM    471  CA  ALA P 722       2.300  19.243  -2.624  0.00  0.00      PROA  
ATOM    472  HA  ALA P 722       1.661  19.972  -3.100  0.00  0.00      PROA  
ATOM    473  CB  ALA P 722       2.862  19.922  -1.389  0.00  0.00      PROA  
ATOM    474  HB1 ALA P 722       3.487  20.824  -1.567  0.00  0.00      PROA  
ATOM    475  HB2 ALA P 722       3.589  19.170  -1.015  0.00  0.00      PROA  
ATOM    476  HB3 ALA P 722       2.094  20.062  -0.598  0.00  0.00      PROA  
ATOM    477  C   ALA P 722       3.456  18.963  -3.579  0.00  0.00      PROA  
ATOM    478  O   ALA P 722       3.926  19.824  -4.325  0.00  0.00      PROA  
ATOM    479  N   PHE P 723       4.039  17.692  -3.623  0.00  0.00      PROA  
ATOM    480  HN  PHE P 723       3.690  16.951  -3.054  0.00  0.00      PROA  
ATOM    481  CA  PHE P 723       5.259  17.426  -4.396  0.00  0.00      PROA  
ATOM    482  HA  PHE P 723       5.625  18.377  -4.754  0.00  0.00      PROA  
ATOM    483  CB  PHE P 723       6.266  16.786  -3.396  0.00  0.00      PROA  
ATOM    484  HB1 PHE P 723       5.921  15.795  -3.030  0.00  0.00      PROA  
ATOM    485  HB2 PHE P 723       6.506  17.417  -2.514  0.00  0.00      PROA  
ATOM    486  CG  PHE P 723       7.551  16.421  -4.129  0.00  0.00      PROA  
ATOM    487  CD1 PHE P 723       8.170  15.190  -4.142  0.00  0.00      PROA  
ATOM    488  HD1 PHE P 723       7.658  14.454  -3.541  0.00  0.00      PROA  
ATOM    489  CE1 PHE P 723       9.467  14.995  -4.632  0.00  0.00      PROA  
ATOM    490  HE1 PHE P 723       9.988  14.068  -4.439  0.00  0.00      PROA  
ATOM    491  CZ  PHE P 723      10.140  16.087  -5.291  0.00  0.00      PROA  
ATOM    492  HZ  PHE P 723      11.126  15.905  -5.691  0.00  0.00      PROA  
ATOM    493  CD2 PHE P 723       8.235  17.460  -4.764  0.00  0.00      PROA  
ATOM    494  HD2 PHE P 723       7.785  18.436  -4.865  0.00  0.00      PROA  
ATOM    495  CE2 PHE P 723       9.498  17.358  -5.322  0.00  0.00      PROA  
ATOM    496  HE2 PHE P 723       9.927  18.240  -5.774  0.00  0.00      PROA  
ATOM    497  C   PHE P 723       4.943  16.613  -5.614  0.00  0.00      PROA  
ATOM    498  O   PHE P 723       5.556  16.738  -6.634  0.00  0.00      PROA  
ATOM    499  N   GLY P 724       3.907  15.698  -5.627  0.00  0.00      PROA  
ATOM    500  HN  GLY P 724       3.279  15.481  -4.884  0.00  0.00      PROA  
ATOM    501  CA  GLY P 724       3.654  14.963  -6.850  0.00  0.00      PROA  
ATOM    502  HA1 GLY P 724       4.281  14.085  -6.911  0.00  0.00      PROA  
ATOM    503  HA2 GLY P 724       3.794  15.626  -7.691  0.00  0.00      PROA  
ATOM    504  C   GLY P 724       2.182  14.547  -7.002  0.00  0.00      PROA  
ATOM    505  O   GLY P 724       1.382  14.925  -6.166  0.00  0.00      PROA  
ATOM    506  N   THR P 725       1.883  13.774  -8.045  0.00  0.00      PROA  
ATOM    507  HN  THR P 725       2.579  13.496  -8.703  0.00  0.00      PROA  
ATOM    508  CA  THR P 725       0.570  13.270  -8.396  0.00  0.00      PROA  
ATOM    509  HA  THR P 725       0.038  13.197  -7.459  0.00  0.00      PROA  
ATOM    510  CB  THR P 725      -0.090  14.258  -9.437  0.00  0.00      PROA  
ATOM    511  HB  THR P 725       0.665  14.383 -10.242  0.00  0.00      PROA  
ATOM    512  OG1 THR P 725      -0.174  15.537  -8.860  0.00  0.00      PROA  
ATOM    513  HG1 THR P 725      -0.516  16.060  -9.590  0.00  0.00      PROA  
ATOM    514  CG2 THR P 725      -1.525  13.808  -9.800  0.00  0.00      PROA  
ATOM    515 HG21 THR P 725      -1.992  13.613  -8.811  0.00  0.00      PROA  
ATOM    516 HG22 THR P 725      -1.580  12.907 -10.448  0.00  0.00      PROA  
ATOM    517 HG23 THR P 725      -2.085  14.600 -10.341  0.00  0.00      PROA  
ATOM    518  C   THR P 725       0.712  11.865  -8.925  0.00  0.00      PROA  
ATOM    519  O   THR P 725       1.635  11.660  -9.668  0.00  0.00      PROA  
ATOM    520  N   VAL P 726      -0.144  10.945  -8.448  0.00  0.00      PROA  
ATOM    521  HN  VAL P 726      -0.950  11.120  -7.887  0.00  0.00      PROA  
ATOM    522  CA  VAL P 726      -0.139   9.634  -8.899  0.00  0.00      PROA  
ATOM    523  HA  VAL P 726       0.691   9.338  -9.522  0.00  0.00      PROA  
ATOM    524  CB  VAL P 726      -0.190   8.563  -7.860  0.00  0.00      PROA  
ATOM    525  HB  VAL P 726      -1.180   8.498  -7.361  0.00  0.00      PROA  
ATOM    526  CG1 VAL P 726       0.150   7.164  -8.450  0.00  0.00      PROA  
ATOM    527 HG11 VAL P 726       0.055   6.409  -7.641  0.00  0.00      PROA  
ATOM    528 HG12 VAL P 726       1.144   7.011  -8.922  0.00  0.00      PROA  
ATOM    529 HG13 VAL P 726      -0.480   6.784  -9.282  0.00  0.00      PROA  
ATOM    530  CG2 VAL P 726       0.815   8.873  -6.685  0.00  0.00      PROA  
ATOM    531 HG21 VAL P 726       0.374   9.757  -6.177  0.00  0.00      PROA  
ATOM    532 HG22 VAL P 726       1.813   9.048  -7.142  0.00  0.00      PROA  
ATOM    533 HG23 VAL P 726       0.916   7.978  -6.035  0.00  0.00      PROA  
ATOM    534  C   VAL P 726      -1.349   9.480  -9.785  0.00  0.00      PROA  
ATOM    535  O   VAL P 726      -2.490   9.834  -9.400  0.00  0.00      PROA  
ATOM    536  N   TYR P 727      -1.138   8.871 -10.959  0.00  0.00      PROA  
ATOM    537  HN  TYR P 727      -0.174   8.719 -11.160  0.00  0.00      PROA  
ATOM    538  CA  TYR P 727      -2.094   8.641 -11.953  0.00  0.00      PROA  
ATOM    539  HA  TYR P 727      -3.070   9.030 -11.704  0.00  0.00      PROA  
ATOM    540  CB  TYR P 727      -1.673   9.253 -13.314  0.00  0.00      PROA  
ATOM    541  HB1 TYR P 727      -2.355   9.069 -14.172  0.00  0.00      PROA  
ATOM    542  HB2 TYR P 727      -0.640   8.868 -13.450  0.00  0.00      PROA  
ATOM    543  CG  TYR P 727      -1.484  10.756 -13.192  0.00  0.00      PROA  
ATOM    544  CD1 TYR P 727      -0.276  11.278 -12.825  0.00  0.00      PROA  
ATOM    545  HD1 TYR P 727       0.568  10.673 -12.529  0.00  0.00      PROA  
ATOM    546  CE1 TYR P 727      -0.036  12.671 -12.799  0.00  0.00      PROA  
ATOM    547  HE1 TYR P 727       0.969  13.032 -12.635  0.00  0.00      PROA  
ATOM    548  CZ  TYR P 727      -1.056  13.529 -13.158  0.00  0.00      PROA  
ATOM    549  OH  TYR P 727      -0.845  14.908 -13.198  0.00  0.00      PROA  
ATOM    550  HH  TYR P 727       0.110  15.003 -13.161  0.00  0.00      PROA  
ATOM    551  CD2 TYR P 727      -2.553  11.584 -13.580  0.00  0.00      PROA  
ATOM    552  HD2 TYR P 727      -3.501  11.198 -13.923  0.00  0.00      PROA  
ATOM    553  CE2 TYR P 727      -2.295  12.969 -13.524  0.00  0.00      PROA  
ATOM    554  HE2 TYR P 727      -3.148  13.555 -13.833  0.00  0.00      PROA  
ATOM    555  C   TYR P 727      -2.199   7.190 -12.169  0.00  0.00      PROA  
ATOM    556  O   TYR P 727      -1.257   6.466 -11.975  0.00  0.00      PROA  
ATOM    557  N   LYS P 728      -3.393   6.721 -12.574  0.00  0.00      PROA  
ATOM    558  HN  LYS P 728      -4.083   7.426 -12.721  0.00  0.00      PROA  
ATOM    559  CA  LYS P 728      -3.674   5.378 -13.072  0.00  0.00      PROA  
ATOM    560  HA  LYS P 728      -2.848   4.732 -12.810  0.00  0.00      PROA  
ATOM    561  CB  LYS P 728      -5.007   4.774 -12.487  0.00  0.00      PROA  
ATOM    562  HB1 LYS P 728      -4.853   4.574 -11.405  0.00  0.00      PROA  
ATOM    563  HB2 LYS P 728      -5.187   3.827 -13.039  0.00  0.00      PROA  
ATOM    564  CG  LYS P 728      -6.320   5.613 -12.539  0.00  0.00      PROA  
ATOM    565  HG1 LYS P 728      -6.447   5.964 -13.586  0.00  0.00      PROA  
ATOM    566  HG2 LYS P 728      -6.262   6.462 -11.824  0.00  0.00      PROA  
ATOM    567  CD  LYS P 728      -7.589   4.815 -12.057  0.00  0.00      PROA  
ATOM    568  HD1 LYS P 728      -7.408   4.444 -11.025  0.00  0.00      PROA  
ATOM    569  HD2 LYS P 728      -7.641   3.954 -12.757  0.00  0.00      PROA  
ATOM    570  CE  LYS P 728      -8.885   5.526 -12.238  0.00  0.00      PROA  
ATOM    571  HE1 LYS P 728      -9.372   5.607 -13.233  0.00  0.00      PROA  
ATOM    572  HE2 LYS P 728      -8.785   6.587 -11.924  0.00  0.00      PROA  
ATOM    573  NZ  LYS P 728      -9.895   4.811 -11.484  0.00  0.00      PROA  
ATOM    574  HZ1 LYS P 728     -10.844   5.181 -11.698  0.00  0.00      PROA  
ATOM    575  HZ2 LYS P 728      -9.716   4.936 -10.468  0.00  0.00      PROA  
ATOM    576  HZ3 LYS P 728      -9.945   3.792 -11.689  0.00  0.00      PROA  
ATOM    577  C   LYS P 728      -3.725   5.549 -14.567  0.00  0.00      PROA  
ATOM    578  O   LYS P 728      -4.159   6.577 -15.090  0.00  0.00      PROA  
ATOM    579  N   GLY P 729      -3.069   4.602 -15.295  0.00  0.00      PROA  
ATOM    580  HN  GLY P 729      -2.590   3.769 -15.029  0.00  0.00      PROA  
ATOM    581  CA  GLY P 729      -3.082   4.704 -16.780  0.00  0.00      PROA  
ATOM    582  HA1 GLY P 729      -2.546   5.589 -17.091  0.00  0.00      PROA  
ATOM    583  HA2 GLY P 729      -4.120   4.835 -17.046  0.00  0.00      PROA  
ATOM    584  C   GLY P 729      -2.673   3.432 -17.419  0.00  0.00      PROA  
ATOM    585  O   GLY P 729      -3.079   2.393 -16.936  0.00  0.00      PROA  
ATOM    586  N   LEU P 730      -1.933   3.432 -18.515  0.00  0.00      PROA  
ATOM    587  HN  LEU P 730      -1.471   4.192 -18.967  0.00  0.00      PROA  
ATOM    588  CA  LEU P 730      -1.857   2.280 -19.369  0.00  0.00      PROA  
ATOM    589  HA  LEU P 730      -1.997   1.308 -18.917  0.00  0.00      PROA  
ATOM    590  CB  LEU P 730      -2.760   2.439 -20.590  0.00  0.00      PROA  
ATOM    591  HB1 LEU P 730      -2.424   3.261 -21.259  0.00  0.00      PROA  
ATOM    592  HB2 LEU P 730      -3.788   2.715 -20.274  0.00  0.00      PROA  
ATOM    593  CG  LEU P 730      -2.897   1.188 -21.596  0.00  0.00      PROA  
ATOM    594  HG  LEU P 730      -1.863   0.838 -21.806  0.00  0.00      PROA  
ATOM    595  CD1 LEU P 730      -3.828   0.066 -21.005  0.00  0.00      PROA  
ATOM    596 HD11 LEU P 730      -3.970  -0.770 -21.722  0.00  0.00      PROA  
ATOM    597 HD12 LEU P 730      -4.777   0.627 -20.867  0.00  0.00      PROA  
ATOM    598 HD13 LEU P 730      -3.578  -0.391 -20.023  0.00  0.00      PROA  
ATOM    599  CD2 LEU P 730      -3.428   1.608 -22.968  0.00  0.00      PROA  
ATOM    600 HD21 LEU P 730      -3.428   0.793 -23.724  0.00  0.00      PROA  
ATOM    601 HD22 LEU P 730      -2.610   2.263 -23.334  0.00  0.00      PROA  
ATOM    602 HD23 LEU P 730      -4.457   2.001 -22.822  0.00  0.00      PROA  
ATOM    603  C   LEU P 730      -0.384   2.105 -19.828  0.00  0.00      PROA  
ATOM    604  O   LEU P 730       0.293   3.124 -20.016  0.00  0.00      PROA  
ATOM    605  N   TRP P 731       0.206   0.916 -19.951  0.00  0.00      PROA  
ATOM    606  HN  TRP P 731      -0.247   0.054 -19.737  0.00  0.00      PROA  
ATOM    607  CA  TRP P 731       1.559   0.761 -20.467  0.00  0.00      PROA  
ATOM    608  HA  TRP P 731       1.824   1.641 -21.034  0.00  0.00      PROA  
ATOM    609  CB  TRP P 731       2.474   0.465 -19.254  0.00  0.00      PROA  
ATOM    610  HB1 TRP P 731       1.972  -0.281 -18.602  0.00  0.00      PROA  
ATOM    611  HB2 TRP P 731       2.611   1.409 -18.684  0.00  0.00      PROA  
ATOM    612  CG  TRP P 731       3.871  -0.013 -19.691  0.00  0.00      PROA  
ATOM    613  CD1 TRP P 731       4.818   0.621 -20.535  0.00  0.00      PROA  
ATOM    614  HD1 TRP P 731       4.776   1.585 -21.020  0.00  0.00      PROA  
ATOM    615  NE1 TRP P 731       5.977  -0.119 -20.566  0.00  0.00      PROA  
ATOM    616  HE1 TRP P 731       6.786  -0.026 -21.104  0.00  0.00      PROA  
ATOM    617  CE2 TRP P 731       5.840  -1.218 -19.757  0.00  0.00      PROA  
ATOM    618  CD2 TRP P 731       4.524  -1.203 -19.185  0.00  0.00      PROA  
ATOM    619  CE3 TRP P 731       4.176  -2.251 -18.359  0.00  0.00      PROA  
ATOM    620  HE3 TRP P 731       3.239  -2.268 -17.823  0.00  0.00      PROA  
ATOM    621  CZ3 TRP P 731       5.125  -3.288 -18.092  0.00  0.00      PROA  
ATOM    622  HZ3 TRP P 731       4.938  -4.054 -17.353  0.00  0.00      PROA  
ATOM    623  CZ2 TRP P 731       6.853  -2.225 -19.526  0.00  0.00      PROA  
ATOM    624  HZ2 TRP P 731       7.841  -2.202 -19.963  0.00  0.00      PROA  
ATOM    625  CH2 TRP P 731       6.393  -3.241 -18.720  0.00  0.00      PROA  
ATOM    626  HH2 TRP P 731       7.170  -3.903 -18.367  0.00  0.00      PROA  
ATOM    627  C   TRP P 731       1.522  -0.482 -21.413  0.00  0.00      PROA  
ATOM    628  O   TRP P 731       0.975  -1.549 -21.070  0.00  0.00      PROA  
ATOM    629  N   ILE P 732       2.149  -0.303 -22.586  0.00  0.00      PROA  
ATOM    630  HN  ILE P 732       2.698   0.487 -22.846  0.00  0.00      PROA  
ATOM    631  CA  ILE P 732       2.175  -1.326 -23.630  0.00  0.00      PROA  
ATOM    632  HA  ILE P 732       1.589  -2.169 -23.295  0.00  0.00      PROA  
ATOM    633  CB  ILE P 732       1.370  -0.795 -24.782  0.00  0.00      PROA  
ATOM    634  HB  ILE P 732       1.838   0.132 -25.178  0.00  0.00      PROA  
ATOM    635  CG2 ILE P 732       1.343  -1.880 -25.945  0.00  0.00      PROA  
ATOM    636 HG21 ILE P 732       0.878  -2.788 -25.507  0.00  0.00      PROA  
ATOM    637 HG22 ILE P 732       2.326  -2.181 -26.364  0.00  0.00      PROA  
ATOM    638 HG23 ILE P 732       0.686  -1.436 -26.724  0.00  0.00      PROA  
ATOM    639  CG1 ILE P 732      -0.090  -0.233 -24.314  0.00  0.00      PROA  
ATOM    640 HG11 ILE P 732       0.113   0.728 -23.795  0.00  0.00      PROA  
ATOM    641 HG12 ILE P 732      -0.463  -1.035 -23.642  0.00  0.00      PROA  
ATOM    642  CD  ILE P 732      -1.043   0.065 -25.394  0.00  0.00      PROA  
ATOM    643  HD1 ILE P 732      -0.563   0.617 -26.230  0.00  0.00      PROA  
ATOM    644  HD2 ILE P 732      -1.925   0.658 -25.069  0.00  0.00      PROA  
ATOM    645  HD3 ILE P 732      -1.356  -0.870 -25.906  0.00  0.00      PROA  
ATOM    646  C   ILE P 732       3.619  -1.639 -24.025  0.00  0.00      PROA  
ATOM    647  O   ILE P 732       4.285  -0.886 -24.777  0.00  0.00      PROA  
ATOM    648  N   PRO P 733       4.102  -2.824 -23.499  0.00  0.00      PROA  
ATOM    649  CD  PRO P 733       3.675  -3.364 -22.252  0.00  0.00      PROA  
ATOM    650  HD1 PRO P 733       2.698  -3.863 -22.424  0.00  0.00      PROA  
ATOM    651  HD2 PRO P 733       3.587  -2.505 -21.553  0.00  0.00      PROA  
ATOM    652  CA  PRO P 733       5.363  -3.353 -23.830  0.00  0.00      PROA  
ATOM    653  HA  PRO P 733       6.123  -2.651 -23.519  0.00  0.00      PROA  
ATOM    654  CB  PRO P 733       5.498  -4.672 -23.104  0.00  0.00      PROA  
ATOM    655  HB1 PRO P 733       6.573  -4.928 -22.996  0.00  0.00      PROA  
ATOM    656  HB2 PRO P 733       4.936  -5.449 -23.665  0.00  0.00      PROA  
ATOM    657  CG  PRO P 733       4.716  -4.366 -21.834  0.00  0.00      PROA  
ATOM    658  HG1 PRO P 733       4.262  -5.357 -21.622  0.00  0.00      PROA  
ATOM    659  HG2 PRO P 733       5.444  -4.084 -21.043  0.00  0.00      PROA  
ATOM    660  C   PRO P 733       5.590  -3.504 -25.347  0.00  0.00      PROA  
ATOM    661  O   PRO P 733       4.715  -4.031 -26.057  0.00  0.00      PROA  
ATOM    662  N   GLU P 734       6.744  -2.897 -25.778  0.00  0.00      PROA  
ATOM    663  HN  GLU P 734       7.445  -2.464 -25.217  0.00  0.00      PROA  
ATOM    664  CA  GLU P 734       6.875  -2.703 -27.212  0.00  0.00      PROA  
ATOM    665  HA  GLU P 734       6.046  -2.059 -27.468  0.00  0.00      PROA  
ATOM    666  CB  GLU P 734       8.152  -1.947 -27.583  0.00  0.00      PROA  
ATOM    667  HB1 GLU P 734       8.060  -1.799 -28.680  0.00  0.00      PROA  
ATOM    668  HB2 GLU P 734       9.116  -2.457 -27.373  0.00  0.00      PROA  
ATOM    669  CG  GLU P 734       8.150  -0.560 -26.904  0.00  0.00      PROA  
ATOM    670  HG1 GLU P 734       8.433  -0.678 -25.836  0.00  0.00      PROA  
ATOM    671  HG2 GLU P 734       7.133  -0.113 -26.925  0.00  0.00      PROA  
ATOM    672  CD  GLU P 734       9.200   0.456 -27.457  0.00  0.00      PROA  
ATOM    673  OE1 GLU P 734       8.874   1.164 -28.476  0.00  0.00      PROA  
ATOM    674  OE2 GLU P 734      10.284   0.595 -26.853  0.00  0.00      PROA  
ATOM    675  C   GLU P 734       6.877  -3.953 -28.079  0.00  0.00      PROA  
ATOM    676  O   GLU P 734       6.300  -4.094 -29.156  0.00  0.00      PROA  
ATOM    677  N   GLY P 735       7.596  -4.995 -27.636  0.00  0.00      PROA  
ATOM    678  HN  GLY P 735       7.885  -4.952 -26.683  0.00  0.00      PROA  
ATOM    679  CA  GLY P 735       7.775  -6.208 -28.393  0.00  0.00      PROA  
ATOM    680  HA1 GLY P 735       8.585  -6.749 -27.926  0.00  0.00      PROA  
ATOM    681  HA2 GLY P 735       7.904  -6.071 -29.457  0.00  0.00      PROA  
ATOM    682  C   GLY P 735       6.490  -7.154 -28.256  0.00  0.00      PROA  
ATOM    683  O   GLY P 735       6.288  -7.890 -29.197  0.00  0.00      PROA  
ATOM    684  N   GLU P 736       5.724  -7.276 -27.135  0.00  0.00      PROA  
ATOM    685  HN  GLU P 736       5.860  -6.774 -26.285  0.00  0.00      PROA  
ATOM    686  CA  GLU P 736       4.551  -8.198 -27.031  0.00  0.00      PROA  
ATOM    687  HA  GLU P 736       4.701  -9.060 -27.664  0.00  0.00      PROA  
ATOM    688  CB  GLU P 736       4.474  -8.777 -25.556  0.00  0.00      PROA  
ATOM    689  HB1 GLU P 736       3.432  -9.099 -25.346  0.00  0.00      PROA  
ATOM    690  HB2 GLU P 736       4.676  -7.933 -24.862  0.00  0.00      PROA  
ATOM    691  CG  GLU P 736       5.391 -10.069 -25.342  0.00  0.00      PROA  
ATOM    692  HG1 GLU P 736       6.448  -9.744 -25.232  0.00  0.00      PROA  
ATOM    693  HG2 GLU P 736       5.315 -10.700 -26.253  0.00  0.00      PROA  
ATOM    694  CD  GLU P 736       5.012 -10.828 -24.135  0.00  0.00      PROA  
ATOM    695  OE1 GLU P 736       5.742 -10.755 -23.045  0.00  0.00      PROA  
ATOM    696  OE2 GLU P 736       4.057 -11.631 -24.088  0.00  0.00      PROA  
ATOM    697  C   GLU P 736       3.197  -7.590 -27.306  0.00  0.00      PROA  
ATOM    698  O   GLU P 736       2.193  -8.244 -27.685  0.00  0.00      PROA  
ATOM    699  N   LYS P 737       3.173  -6.305 -26.993  0.00  0.00      PROA  
ATOM    700  HN  LYS P 737       3.977  -5.910 -26.556  0.00  0.00      PROA  
ATOM    701  CA  LYS P 737       2.050  -5.365 -27.124  0.00  0.00      PROA  
ATOM    702  HA  LYS P 737       2.462  -4.394 -26.889  0.00  0.00      PROA  
ATOM    703  CB  LYS P 737       1.535  -5.321 -28.703  0.00  0.00      PROA  
ATOM    704  HB1 LYS P 737       0.710  -4.577 -28.693  0.00  0.00      PROA  
ATOM    705  HB2 LYS P 737       1.101  -6.335 -28.839  0.00  0.00      PROA  
ATOM    706  CG  LYS P 737       2.704  -4.953 -29.672  0.00  0.00      PROA  
ATOM    707  HG1 LYS P 737       2.147  -4.979 -30.633  0.00  0.00      PROA  
ATOM    708  HG2 LYS P 737       3.384  -5.830 -29.610  0.00  0.00      PROA  
ATOM    709  CD  LYS P 737       3.319  -3.506 -29.309  0.00  0.00      PROA  
ATOM    710  HD1 LYS P 737       4.064  -3.335 -30.115  0.00  0.00      PROA  
ATOM    711  HD2 LYS P 737       3.872  -3.440 -28.347  0.00  0.00      PROA  
ATOM    712  CE  LYS P 737       2.254  -2.432 -29.522  0.00  0.00      PROA  
ATOM    713  HE1 LYS P 737       1.478  -2.522 -28.732  0.00  0.00      PROA  
ATOM    714  HE2 LYS P 737       1.787  -2.478 -30.529  0.00  0.00      PROA  
ATOM    715  NZ  LYS P 737       2.907  -1.087 -29.513  0.00  0.00      PROA  
ATOM    716  HZ1 LYS P 737       3.452  -0.888 -28.650  0.00  0.00      PROA  
ATOM    717  HZ2 LYS P 737       2.247  -0.288 -29.594  0.00  0.00      PROA  
ATOM    718  HZ3 LYS P 737       3.720  -1.037 -30.159  0.00  0.00      PROA  
ATOM    719  C   LYS P 737       0.947  -5.646 -26.197  0.00  0.00      PROA  
ATOM    720  O   LYS P 737      -0.184  -5.203 -26.452  0.00  0.00      PROA  
ATOM    721  N   VAL P 738       1.233  -6.281 -25.063  0.00  0.00      PROA  
ATOM    722  HN  VAL P 738       2.096  -6.746 -24.879  0.00  0.00      PROA  
ATOM    723  CA  VAL P 738       0.270  -6.507 -24.007  0.00  0.00      PROA  
ATOM    724  HA  VAL P 738      -0.539  -7.086 -24.428  0.00  0.00      PROA  
ATOM    725  CB  VAL P 738       0.612  -7.508 -22.910  0.00  0.00      PROA  
ATOM    726  HB  VAL P 738      -0.281  -7.580 -22.252  0.00  0.00      PROA  
ATOM    727  CG1 VAL P 738       0.888  -8.958 -23.481  0.00  0.00      PROA  
ATOM    728 HG11 VAL P 738       1.057  -9.643 -22.623  0.00  0.00      PROA  
ATOM    729 HG12 VAL P 738       1.766  -8.995 -24.161  0.00  0.00      PROA  
ATOM    730 HG13 VAL P 738       0.028  -9.408 -24.021  0.00  0.00      PROA  
ATOM    731  CG2 VAL P 738       1.911  -6.935 -22.251  0.00  0.00      PROA  
ATOM    732 HG21 VAL P 738       1.719  -5.919 -21.846  0.00  0.00      PROA  
ATOM    733 HG22 VAL P 738       2.672  -6.930 -23.060  0.00  0.00      PROA  
ATOM    734 HG23 VAL P 738       2.276  -7.639 -21.473  0.00  0.00      PROA  
ATOM    735  C   VAL P 738      -0.251  -5.228 -23.456  0.00  0.00      PROA  
ATOM    736  O   VAL P 738       0.467  -4.285 -23.290  0.00  0.00      PROA  
ATOM    737  N   LYS P 739      -1.593  -5.150 -23.207  0.00  0.00      PROA  
ATOM    738  HN  LYS P 739      -2.177  -5.957 -23.246  0.00  0.00      PROA  
ATOM    739  CA  LYS P 739      -2.196  -4.043 -22.584  0.00  0.00      PROA  
ATOM    740  HA  LYS P 739      -1.529  -3.236 -22.846  0.00  0.00      PROA  
ATOM    741  CB  LYS P 739      -3.549  -3.600 -23.193  0.00  0.00      PROA  
ATOM    742  HB1 LYS P 739      -3.919  -2.777 -22.545  0.00  0.00      PROA  
ATOM    743  HB2 LYS P 739      -4.321  -4.396 -23.109  0.00  0.00      PROA  
ATOM    744  CG  LYS P 739      -3.552  -3.033 -24.656  0.00  0.00      PROA  
ATOM    745  HG1 LYS P 739      -3.239  -3.859 -25.330  0.00  0.00      PROA  
ATOM    746  HG2 LYS P 739      -2.754  -2.260 -24.659  0.00  0.00      PROA  
ATOM    747  CD  LYS P 739      -4.883  -2.453 -25.193  0.00  0.00      PROA  
ATOM    748  HD1 LYS P 739      -5.158  -1.551 -24.605  0.00  0.00      PROA  
ATOM    749  HD2 LYS P 739      -5.651  -3.222 -24.966  0.00  0.00      PROA  
ATOM    750  CE  LYS P 739      -4.749  -2.060 -26.657  0.00  0.00      PROA  
ATOM    751  HE1 LYS P 739      -3.809  -1.488 -26.807  0.00  0.00      PROA  
ATOM    752  HE2 LYS P 739      -5.652  -1.486 -26.955  0.00  0.00      PROA  
ATOM    753  NZ  LYS P 739      -4.743  -3.341 -27.525  0.00  0.00      PROA  
ATOM    754  HZ1 LYS P 739      -4.664  -2.991 -28.501  0.00  0.00      PROA  
ATOM    755  HZ2 LYS P 739      -5.579  -3.959 -27.480  0.00  0.00      PROA  
ATOM    756  HZ3 LYS P 739      -3.953  -4.005 -27.398  0.00  0.00      PROA  
ATOM    757  C   LYS P 739      -2.147  -4.141 -21.053  0.00  0.00      PROA  
ATOM    758  O   LYS P 739      -2.807  -4.958 -20.446  0.00  0.00      PROA  
ATOM    759  N   ILE P 740      -1.276  -3.322 -20.399  0.00  0.00      PROA  
ATOM    760  HN  ILE P 740      -0.652  -2.733 -20.906  0.00  0.00      PROA  
ATOM    761  CA  ILE P 740      -1.054  -3.377 -18.943  0.00  0.00      PROA  
ATOM    762  HA  ILE P 740      -1.497  -4.277 -18.543  0.00  0.00      PROA  
ATOM    763  CB  ILE P 740       0.434  -3.568 -18.577  0.00  0.00      PROA  
ATOM    764  HB  ILE P 740       0.986  -2.684 -18.963  0.00  0.00      PROA  
ATOM    765  CG2 ILE P 740       0.518  -3.623 -17.018  0.00  0.00      PROA  
ATOM    766 HG21 ILE P 740       1.516  -4.056 -16.792  0.00  0.00      PROA  
ATOM    767 HG22 ILE P 740      -0.240  -4.313 -16.589  0.00  0.00      PROA  
ATOM    768 HG23 ILE P 740       0.665  -2.626 -16.549  0.00  0.00      PROA  
ATOM    769  CG1 ILE P 740       1.139  -4.773 -19.286  0.00  0.00      PROA  
ATOM    770 HG11 ILE P 740       2.241  -4.697 -19.171  0.00  0.00      PROA  
ATOM    771 HG12 ILE P 740       1.125  -4.798 -20.397  0.00  0.00      PROA  
ATOM    772  CD  ILE P 740       0.592  -6.145 -18.856  0.00  0.00      PROA  
ATOM    773  HD1 ILE P 740       0.604  -6.294 -17.755  0.00  0.00      PROA  
ATOM    774  HD2 ILE P 740       1.252  -6.851 -19.405  0.00  0.00      PROA  
ATOM    775  HD3 ILE P 740      -0.432  -6.262 -19.272  0.00  0.00      PROA  
ATOM    776  C   ILE P 740      -1.557  -2.101 -18.234  0.00  0.00      PROA  
ATOM    777  O   ILE P 740      -0.830  -1.077 -18.405  0.00  0.00      PROA  
ATOM    778  N   PRO P 741      -2.591  -2.070 -17.535  0.00  0.00      PROA  
ATOM    779  CD  PRO P 741      -3.786  -2.927 -17.903  0.00  0.00      PROA  
ATOM    780  HD1 PRO P 741      -3.707  -3.862 -17.309  0.00  0.00      PROA  
ATOM    781  HD2 PRO P 741      -3.874  -3.037 -19.005  0.00  0.00      PROA  
ATOM    782  CA  PRO P 741      -2.957  -0.893 -16.713  0.00  0.00      PROA  
ATOM    783  HA  PRO P 741      -2.974  -0.028 -17.360  0.00  0.00      PROA  
ATOM    784  CB  PRO P 741      -4.380  -1.253 -16.197  0.00  0.00      PROA  
ATOM    785  HB1 PRO P 741      -4.961  -0.307 -16.156  0.00  0.00      PROA  
ATOM    786  HB2 PRO P 741      -4.340  -1.750 -15.204  0.00  0.00      PROA  
ATOM    787  CG  PRO P 741      -5.032  -2.176 -17.311  0.00  0.00      PROA  
ATOM    788  HG1 PRO P 741      -5.702  -2.934 -16.852  0.00  0.00      PROA  
ATOM    789  HG2 PRO P 741      -5.500  -1.563 -18.111  0.00  0.00      PROA  
ATOM    790  C   PRO P 741      -1.933  -0.540 -15.525  0.00  0.00      PROA  
ATOM    791  O   PRO P 741      -1.494  -1.543 -14.925  0.00  0.00      PROA  
ATOM    792  N   VAL P 742      -1.453   0.703 -15.373  0.00  0.00      PROA  
ATOM    793  HN  VAL P 742      -2.013   1.455 -15.711  0.00  0.00      PROA  
ATOM    794  CA  VAL P 742      -0.312   0.995 -14.502  0.00  0.00      PROA  
ATOM    795  HA  VAL P 742      -0.137   0.174 -13.823  0.00  0.00      PROA  
ATOM    796  CB  VAL P 742       0.988   1.102 -15.213  0.00  0.00      PROA  
ATOM    797  HB  VAL P 742       1.725   1.527 -14.498  0.00  0.00      PROA  
ATOM    798  CG1 VAL P 742       1.492  -0.255 -15.803  0.00  0.00      PROA  
ATOM    799 HG11 VAL P 742       0.769  -0.579 -16.582  0.00  0.00      PROA  
ATOM    800 HG12 VAL P 742       1.484  -1.029 -15.005  0.00  0.00      PROA  
ATOM    801 HG13 VAL P 742       2.529  -0.277 -16.201  0.00  0.00      PROA  
ATOM    802  CG2 VAL P 742       0.821   2.014 -16.456  0.00  0.00      PROA  
ATOM    803 HG21 VAL P 742       0.383   1.606 -17.392  0.00  0.00      PROA  
ATOM    804 HG22 VAL P 742       1.870   2.317 -16.662  0.00  0.00      PROA  
ATOM    805 HG23 VAL P 742       0.303   2.978 -16.260  0.00  0.00      PROA  
ATOM    806  C   VAL P 742      -0.634   2.151 -13.647  0.00  0.00      PROA  
ATOM    807  O   VAL P 742      -1.444   3.017 -14.041  0.00  0.00      PROA  
ATOM    808  N   ALA P 743       0.074   2.399 -12.487  0.00  0.00      PROA  
ATOM    809  HN  ALA P 743       0.754   1.750 -12.154  0.00  0.00      PROA  
ATOM    810  CA  ALA P 743      -0.049   3.561 -11.694  0.00  0.00      PROA  
ATOM    811  HA  ALA P 743      -0.715   4.280 -12.148  0.00  0.00      PROA  
ATOM    812  CB  ALA P 743      -0.513   3.280 -10.231  0.00  0.00      PROA  
ATOM    813  HB1 ALA P 743      -1.415   2.635 -10.176  0.00  0.00      PROA  
ATOM    814  HB2 ALA P 743      -0.761   4.238  -9.725  0.00  0.00      PROA  
ATOM    815  HB3 ALA P 743       0.286   2.832  -9.602  0.00  0.00      PROA  
ATOM    816  C   ALA P 743       1.343   4.383 -11.755  0.00  0.00      PROA  
ATOM    817  O   ALA P 743       2.412   3.827 -11.436  0.00  0.00      PROA  
ATOM    818  N   ILE P 744       1.260   5.717 -12.171  0.00  0.00      PROA  
ATOM    819  HN  ILE P 744       0.399   6.220 -12.162  0.00  0.00      PROA  
ATOM    820  CA  ILE P 744       2.413   6.515 -12.589  0.00  0.00      PROA  
ATOM    821  HA  ILE P 744       3.308   5.915 -12.521  0.00  0.00      PROA  
ATOM    822  CB  ILE P 744       2.188   7.023 -14.042  0.00  0.00      PROA  
ATOM    823  HB  ILE P 744       1.455   7.853 -14.124  0.00  0.00      PROA  
ATOM    824  CG2 ILE P 744       3.571   7.752 -14.366  0.00  0.00      PROA  
ATOM    825 HG21 ILE P 744       3.615   8.226 -15.370  0.00  0.00      PROA  
ATOM    826 HG22 ILE P 744       4.493   7.150 -14.218  0.00  0.00      PROA  
ATOM    827 HG23 ILE P 744       3.614   8.628 -13.684  0.00  0.00      PROA  
ATOM    828  CG1 ILE P 744       1.914   5.975 -15.241  0.00  0.00      PROA  
ATOM    829 HG11 ILE P 744       2.581   5.104 -15.065  0.00  0.00      PROA  
ATOM    830 HG12 ILE P 744       2.393   6.354 -16.169  0.00  0.00      PROA  
ATOM    831  CD  ILE P 744       0.504   5.562 -15.504  0.00  0.00      PROA  
ATOM    832  HD1 ILE P 744       0.113   4.914 -14.690  0.00  0.00      PROA  
ATOM    833  HD2 ILE P 744       0.445   5.035 -16.481  0.00  0.00      PROA  
ATOM    834  HD3 ILE P 744      -0.199   6.416 -15.599  0.00  0.00      PROA  
ATOM    835  C   ILE P 744       2.509   7.714 -11.645  0.00  0.00      PROA  
ATOM    836  O   ILE P 744       1.694   8.664 -11.662  0.00  0.00      PROA  
ATOM    837  N   LYS P 745       3.509   7.834 -10.812  0.00  0.00      PROA  
ATOM    838  HN  LYS P 745       4.304   7.246 -10.936  0.00  0.00      PROA  
ATOM    839  CA  LYS P 745       3.650   8.977 -10.044  0.00  0.00      PROA  
ATOM    840  HA  LYS P 745       2.701   9.446  -9.833  0.00  0.00      PROA  
ATOM    841  CB  LYS P 745       4.320   8.534  -8.703  0.00  0.00      PROA  
ATOM    842  HB1 LYS P 745       5.212   7.893  -8.866  0.00  0.00      PROA  
ATOM    843  HB2 LYS P 745       3.592   7.912  -8.139  0.00  0.00      PROA  
ATOM    844  CG  LYS P 745       4.687   9.700  -7.702  0.00  0.00      PROA  
ATOM    845  HG1 LYS P 745       3.813  10.386  -7.686  0.00  0.00      PROA  
ATOM    846  HG2 LYS P 745       5.514  10.318  -8.113  0.00  0.00      PROA  
ATOM    847  CD  LYS P 745       4.937   9.274  -6.208  0.00  0.00      PROA  
ATOM    848  HD1 LYS P 745       4.051   8.617  -6.075  0.00  0.00      PROA  
ATOM    849  HD2 LYS P 745       4.866  10.137  -5.511  0.00  0.00      PROA  
ATOM    850  CE  LYS P 745       6.335   8.537  -5.994  0.00  0.00      PROA  
ATOM    851  HE1 LYS P 745       7.146   9.295  -5.962  0.00  0.00      PROA  
ATOM    852  HE2 LYS P 745       6.474   7.737  -6.753  0.00  0.00      PROA  
ATOM    853  NZ  LYS P 745       6.321   7.912  -4.712  0.00  0.00      PROA  
ATOM    854  HZ1 LYS P 745       5.408   7.418  -4.657  0.00  0.00      PROA  
ATOM    855  HZ2 LYS P 745       6.482   8.431  -3.825  0.00  0.00      PROA  
ATOM    856  HZ3 LYS P 745       7.091   7.218  -4.622  0.00  0.00      PROA  
ATOM    857  C   LYS P 745       4.652   9.971 -10.688  0.00  0.00      PROA  
ATOM    858  O   LYS P 745       5.775   9.587 -10.981  0.00  0.00      PROA  
ATOM    859  N   GLU P 746       4.231  11.202 -10.934  0.00  0.00      PROA  
ATOM    860  HN  GLU P 746       3.336  11.442 -10.567  0.00  0.00      PROA  
ATOM    861  CA  GLU P 746       4.968  12.251 -11.505  0.00  0.00      PROA  
ATOM    862  HA  GLU P 746       5.877  11.864 -11.939  0.00  0.00      PROA  
ATOM    863  CB  GLU P 746       4.215  12.889 -12.699  0.00  0.00      PROA  
ATOM    864  HB1 GLU P 746       3.311  13.351 -12.248  0.00  0.00      PROA  
ATOM    865  HB2 GLU P 746       3.938  12.106 -13.437  0.00  0.00      PROA  
ATOM    866  CG  GLU P 746       4.985  13.942 -13.364  0.00  0.00      PROA  
ATOM    867  HG1 GLU P 746       5.966  13.468 -13.584  0.00  0.00      PROA  
ATOM    868  HG2 GLU P 746       5.126  14.834 -12.718  0.00  0.00      PROA  
ATOM    869  CD  GLU P 746       4.393  14.412 -14.666  0.00  0.00      PROA  
ATOM    870  OE1 GLU P 746       3.210  14.222 -14.915  0.00  0.00      PROA  
ATOM    871  OE2 GLU P 746       5.102  15.075 -15.496  0.00  0.00      PROA  
ATOM    872  C   GLU P 746       5.255  13.310 -10.453  0.00  0.00      PROA  
ATOM    873  O   GLU P 746       4.398  13.700  -9.679  0.00  0.00      PROA  
ATOM    874  N   LEU P 747       6.590  13.664 -10.325  0.00  0.00      PROA  
ATOM    875  HN  LEU P 747       7.269  13.311 -10.964  0.00  0.00      PROA  
ATOM    876  CA  LEU P 747       6.962  14.515  -9.219  0.00  0.00      PROA  
ATOM    877  HA  LEU P 747       6.161  14.723  -8.524  0.00  0.00      PROA  
ATOM    878  CB  LEU P 747       8.127  13.949  -8.419  0.00  0.00      PROA  
ATOM    879  HB1 LEU P 747       8.637  14.693  -7.771  0.00  0.00      PROA  
ATOM    880  HB2 LEU P 747       8.851  13.595  -9.184  0.00  0.00      PROA  
ATOM    881  CG  LEU P 747       7.874  12.696  -7.542  0.00  0.00      PROA  
ATOM    882  HG  LEU P 747       8.643  12.706  -6.740  0.00  0.00      PROA  
ATOM    883  CD1 LEU P 747       6.519  12.640  -6.780  0.00  0.00      PROA  
ATOM    884 HD11 LEU P 747       6.431  13.453  -6.029  0.00  0.00      PROA  
ATOM    885 HD12 LEU P 747       6.361  11.651  -6.299  0.00  0.00      PROA  
ATOM    886 HD13 LEU P 747       5.754  12.680  -7.584  0.00  0.00      PROA  
ATOM    887  CD2 LEU P 747       8.059  11.394  -8.355  0.00  0.00      PROA  
ATOM    888 HD21 LEU P 747       9.090  11.560  -8.733  0.00  0.00      PROA  
ATOM    889 HD22 LEU P 747       7.267  11.440  -9.133  0.00  0.00      PROA  
ATOM    890 HD23 LEU P 747       8.048  10.466  -7.744  0.00  0.00      PROA  
ATOM    891  C   LEU P 747       7.414  15.869  -9.694  0.00  0.00      PROA  
ATOM    892  O   LEU P 747       8.183  15.949 -10.649  0.00  0.00      PROA  
ATOM    893  N   ARG P 748       7.074  16.996  -8.980  0.00  0.00      PROA  
ATOM    894  HN  ARG P 748       6.575  16.830  -8.133  0.00  0.00      PROA  
ATOM    895  CA  ARG P 748       7.479  18.378  -9.401  0.00  0.00      PROA  
ATOM    896  HA  ARG P 748       6.861  18.609 -10.256  0.00  0.00      PROA  
ATOM    897  CB  ARG P 748       6.968  19.355  -8.322  0.00  0.00      PROA  
ATOM    898  HB1 ARG P 748       7.572  20.284  -8.240  0.00  0.00      PROA  
ATOM    899  HB2 ARG P 748       7.141  18.880  -7.333  0.00  0.00      PROA  
ATOM    900  CG  ARG P 748       5.527  19.851  -8.535  0.00  0.00      PROA  
ATOM    901  HG1 ARG P 748       4.857  18.974  -8.662  0.00  0.00      PROA  
ATOM    902  HG2 ARG P 748       5.399  20.482  -9.441  0.00  0.00      PROA  
ATOM    903  CD  ARG P 748       5.094  20.563  -7.231  0.00  0.00      PROA  
ATOM    904  HD1 ARG P 748       5.364  19.895  -6.385  0.00  0.00      PROA  
ATOM    905  HD2 ARG P 748       3.991  20.686  -7.183  0.00  0.00      PROA  
ATOM    906  NE  ARG P 748       5.740  21.853  -7.128  0.00  0.00      PROA  
ATOM    907  HE  ARG P 748       6.229  22.285  -7.886  0.00  0.00      PROA  
ATOM    908  CZ  ARG P 748       5.497  22.662  -6.079  0.00  0.00      PROA  
ATOM    909  NH1 ARG P 748       4.756  22.282  -5.070  0.00  0.00      PROA  
ATOM    910 HH11 ARG P 748       4.429  21.342  -4.980  0.00  0.00      PROA  
ATOM    911 HH12 ARG P 748       4.904  22.730  -4.188  0.00  0.00      PROA  
ATOM    912  NH2 ARG P 748       5.842  23.914  -6.134  0.00  0.00      PROA  
ATOM    913 HH21 ARG P 748       5.558  24.530  -5.399  0.00  0.00      PROA  
ATOM    914 HH22 ARG P 748       6.249  24.305  -6.959  0.00  0.00      PROA  
ATOM    915  C   ARG P 748       8.955  18.632  -9.838  0.00  0.00      PROA  
ATOM    916  O   ARG P 748       9.905  18.106  -9.288  0.00  0.00      PROA  
ATOM    917  N   GLU P 749       9.193  19.397 -10.976  0.00  0.00      PROA  
ATOM    918  HN  GLU P 749       8.386  19.750 -11.443  0.00  0.00      PROA  
ATOM    919  CA  GLU P 749      10.514  19.499 -11.568  0.00  0.00      PROA  
ATOM    920  HA  GLU P 749      10.867  18.510 -11.819  0.00  0.00      PROA  
ATOM    921  CB  GLU P 749      10.420  20.204 -12.949  0.00  0.00      PROA  
ATOM    922  HB1 GLU P 749       9.945  21.208 -12.963  0.00  0.00      PROA  
ATOM    923  HB2 GLU P 749       9.853  19.518 -13.615  0.00  0.00      PROA  
ATOM    924  CG  GLU P 749      11.816  20.397 -13.616  0.00  0.00      PROA  
ATOM    925  HG1 GLU P 749      12.172  19.350 -13.720  0.00  0.00      PROA  
ATOM    926  HG2 GLU P 749      12.532  20.957 -12.978  0.00  0.00      PROA  
ATOM    927  CD  GLU P 749      11.850  21.133 -14.937  0.00  0.00      PROA  
ATOM    928  OE1 GLU P 749      11.048  22.096 -15.106  0.00  0.00      PROA  
ATOM    929  OE2 GLU P 749      12.732  20.843 -15.774  0.00  0.00      PROA  
ATOM    930  C   GLU P 749      11.572  20.263 -10.653  0.00  0.00      PROA  
ATOM    931  O   GLU P 749      11.236  21.324 -10.151  0.00  0.00      PROA  
ATOM    932  N   ALA P 750      12.835  19.807 -10.480  0.00  0.00      PROA  
ATOM    933  HN  ALA P 750      13.069  18.886 -10.783  0.00  0.00      PROA  
ATOM    934  CA  ALA P 750      13.706  20.372  -9.533  0.00  0.00      PROA  
ATOM    935  HA  ALA P 750      13.157  21.049  -8.895  0.00  0.00      PROA  
ATOM    936  CB  ALA P 750      14.215  19.292  -8.592  0.00  0.00      PROA  
ATOM    937  HB1 ALA P 750      13.284  18.902  -8.128  0.00  0.00      PROA  
ATOM    938  HB2 ALA P 750      14.774  19.933  -7.878  0.00  0.00      PROA  
ATOM    939  HB3 ALA P 750      14.746  18.552  -9.230  0.00  0.00      PROA  
ATOM    940  C   ALA P 750      14.929  21.048 -10.197  0.00  0.00      PROA  
ATOM    941  O   ALA P 750      15.203  20.930 -11.378  0.00  0.00      PROA  
ATOM    942  N   THR P 751      15.825  21.719  -9.419  0.00  0.00      PROA  
ATOM    943  HN  THR P 751      15.896  21.803  -8.428  0.00  0.00      PROA  
ATOM    944  CA  THR P 751      17.086  22.242  -9.962  0.00  0.00      PROA  
ATOM    945  HA  THR P 751      17.173  22.112 -11.031  0.00  0.00      PROA  
ATOM    946  CB  THR P 751      17.307  23.711  -9.759  0.00  0.00      PROA  
ATOM    947  HB  THR P 751      18.377  24.009  -9.762  0.00  0.00      PROA  
ATOM    948  OG1 THR P 751      16.909  24.180  -8.433  0.00  0.00      PROA  
ATOM    949  HG1 THR P 751      17.559  24.826  -8.146  0.00  0.00      PROA  
ATOM    950  CG2 THR P 751      16.565  24.554 -10.824  0.00  0.00      PROA  
ATOM    951 HG21 THR P 751      15.489  24.544 -10.549  0.00  0.00      PROA  
ATOM    952 HG22 THR P 751      16.720  24.093 -11.823  0.00  0.00      PROA  
ATOM    953 HG23 THR P 751      16.944  25.597 -10.758  0.00  0.00      PROA  
ATOM    954  C   THR P 751      18.201  21.559  -9.258  0.00  0.00      PROA  
ATOM    955  O   THR P 751      19.350  21.709  -9.680  0.00  0.00      PROA  
ATOM    956  N   SER P 752      17.928  20.775  -8.176  0.00  0.00      PROA  
ATOM    957  HN  SER P 752      16.990  20.788  -7.839  0.00  0.00      PROA  
ATOM    958  CA  SER P 752      18.862  20.012  -7.374  0.00  0.00      PROA  
ATOM    959  HA  SER P 752      19.812  20.247  -7.832  0.00  0.00      PROA  
ATOM    960  CB  SER P 752      18.801  20.304  -5.861  0.00  0.00      PROA  
ATOM    961  HB1 SER P 752      17.840  19.843  -5.547  0.00  0.00      PROA  
ATOM    962  HB2 SER P 752      18.848  21.385  -5.609  0.00  0.00      PROA  
ATOM    963  OG  SER P 752      19.779  19.721  -5.018  0.00  0.00      PROA  
ATOM    964  HG1 SER P 752      20.550  20.291  -5.059  0.00  0.00      PROA  
ATOM    965  C   SER P 752      18.590  18.511  -7.501  0.00  0.00      PROA  
ATOM    966  O   SER P 752      17.379  18.163  -7.517  0.00  0.00      PROA  
ATOM    967  N   PRO P 753      19.555  17.554  -7.591  0.00  0.00      PROA  
ATOM    968  CD  PRO P 753      20.921  17.855  -8.082  0.00  0.00      PROA  
ATOM    969  HD1 PRO P 753      21.420  18.609  -7.437  0.00  0.00      PROA  
ATOM    970  HD2 PRO P 753      20.956  18.161  -9.150  0.00  0.00      PROA  
ATOM    971  CA  PRO P 753      19.209  16.152  -7.813  0.00  0.00      PROA  
ATOM    972  HA  PRO P 753      18.329  16.112  -8.438  0.00  0.00      PROA  
ATOM    973  CB  PRO P 753      20.578  15.586  -8.417  0.00  0.00      PROA  
ATOM    974  HB1 PRO P 753      20.426  15.526  -9.516  0.00  0.00      PROA  
ATOM    975  HB2 PRO P 753      20.721  14.556  -8.027  0.00  0.00      PROA  
ATOM    976  CG  PRO P 753      21.700  16.541  -8.020  0.00  0.00      PROA  
ATOM    977  HG1 PRO P 753      21.929  16.271  -6.967  0.00  0.00      PROA  
ATOM    978  HG2 PRO P 753      22.576  16.432  -8.695  0.00  0.00      PROA  
ATOM    979  C   PRO P 753      18.940  15.451  -6.486  0.00  0.00      PROA  
ATOM    980  O   PRO P 753      18.397  14.343  -6.474  0.00  0.00      PROA  
ATOM    981  N   LYS P 754      19.251  16.153  -5.349  0.00  0.00      PROA  
ATOM    982  HN  LYS P 754      19.697  17.040  -5.433  0.00  0.00      PROA  
ATOM    983  CA  LYS P 754      18.786  15.671  -4.047  0.00  0.00      PROA  
ATOM    984  HA  LYS P 754      19.185  14.715  -3.741  0.00  0.00      PROA  
ATOM    985  CB  LYS P 754      19.196  16.638  -2.967  0.00  0.00      PROA  
ATOM    986  HB1 LYS P 754      19.061  17.700  -3.264  0.00  0.00      PROA  
ATOM    987  HB2 LYS P 754      20.300  16.516  -2.997  0.00  0.00      PROA  
ATOM    988  CG  LYS P 754      18.616  16.373  -1.564  0.00  0.00      PROA  
ATOM    989  HG1 LYS P 754      17.509  16.358  -1.474  0.00  0.00      PROA  
ATOM    990  HG2 LYS P 754      19.005  17.210  -0.946  0.00  0.00      PROA  
ATOM    991  CD  LYS P 754      19.190  15.090  -0.905  0.00  0.00      PROA  
ATOM    992  HD1 LYS P 754      20.257  14.863  -1.116  0.00  0.00      PROA  
ATOM    993  HD2 LYS P 754      18.666  14.253  -1.415  0.00  0.00      PROA  
ATOM    994  CE  LYS P 754      19.135  15.055   0.600  0.00  0.00      PROA  
ATOM    995  HE1 LYS P 754      18.099  15.326   0.897  0.00  0.00      PROA  
ATOM    996  HE2 LYS P 754      19.856  15.734   1.103  0.00  0.00      PROA  
ATOM    997  NZ  LYS P 754      19.429  13.711   1.044  0.00  0.00      PROA  
ATOM    998  HZ1 LYS P 754      20.297  13.375   0.581  0.00  0.00      PROA  
ATOM    999  HZ2 LYS P 754      18.722  12.966   0.884  0.00  0.00      PROA  
ATOM   1000  HZ3 LYS P 754      19.700  13.748   2.048  0.00  0.00      PROA  
ATOM   1001  C   LYS P 754      17.254  15.466  -3.871  0.00  0.00      PROA  
ATOM   1002  O   LYS P 754      16.829  14.516  -3.207  0.00  0.00      PROA  
ATOM   1003  N   ALA P 755      16.405  16.307  -4.381  0.00  0.00      PROA  
ATOM   1004  HN  ALA P 755      16.699  17.083  -4.934  0.00  0.00      PROA  
ATOM   1005  CA  ALA P 755      14.957  16.244  -4.207  0.00  0.00      PROA  
ATOM   1006  HA  ALA P 755      14.692  16.299  -3.161  0.00  0.00      PROA  
ATOM   1007  CB  ALA P 755      14.322  17.461  -4.911  0.00  0.00      PROA  
ATOM   1008  HB1 ALA P 755      14.668  17.399  -5.965  0.00  0.00      PROA  
ATOM   1009  HB2 ALA P 755      14.572  18.477  -4.536  0.00  0.00      PROA  
ATOM   1010  HB3 ALA P 755      13.217  17.539  -4.985  0.00  0.00      PROA  
ATOM   1011  C   ALA P 755      14.517  14.879  -4.892  0.00  0.00      PROA  
ATOM   1012  O   ALA P 755      13.774  14.039  -4.392  0.00  0.00      PROA  
ATOM   1013  N   ASN P 756      15.114  14.566  -5.965  0.00  0.00      PROA  
ATOM   1014  HN  ASN P 756      15.808  15.180  -6.333  0.00  0.00      PROA  
ATOM   1015  CA  ASN P 756      14.910  13.421  -6.807  0.00  0.00      PROA  
ATOM   1016  HA  ASN P 756      13.847  13.269  -6.926  0.00  0.00      PROA  
ATOM   1017  CB  ASN P 756      15.487  13.594  -8.230  0.00  0.00      PROA  
ATOM   1018  HB1 ASN P 756      15.048  12.710  -8.739  0.00  0.00      PROA  
ATOM   1019  HB2 ASN P 756      16.587  13.480  -8.116  0.00  0.00      PROA  
ATOM   1020  CG  ASN P 756      15.109  14.885  -8.947  0.00  0.00      PROA  
ATOM   1021  OD1 ASN P 756      14.344  15.760  -8.489  0.00  0.00      PROA  
ATOM   1022  ND2 ASN P 756      15.737  15.044 -10.112  0.00  0.00      PROA  
ATOM   1023 HD21 ASN P 756      15.736  15.902 -10.626  0.00  0.00      PROA  
ATOM   1024 HD22 ASN P 756      16.340  14.356 -10.516  0.00  0.00      PROA  
ATOM   1025  C   ASN P 756      15.496  12.128  -6.139  0.00  0.00      PROA  
ATOM   1026  O   ASN P 756      15.112  10.961  -6.391  0.00  0.00      PROA  
ATOM   1027  N   LYS P 757      16.415  12.320  -5.137  0.00  0.00      PROA  
ATOM   1028  HN  LYS P 757      16.558  13.233  -4.763  0.00  0.00      PROA  
ATOM   1029  CA  LYS P 757      17.067  11.213  -4.422  0.00  0.00      PROA  
ATOM   1030  HA  LYS P 757      17.390  10.505  -5.170  0.00  0.00      PROA  
ATOM   1031  CB  LYS P 757      18.324  11.653  -3.612  0.00  0.00      PROA  
ATOM   1032  HB1 LYS P 757      18.083  12.301  -2.743  0.00  0.00      PROA  
ATOM   1033  HB2 LYS P 757      18.777  12.298  -4.395  0.00  0.00      PROA  
ATOM   1034  CG  LYS P 757      19.306  10.506  -3.164  0.00  0.00      PROA  
ATOM   1035  HG1 LYS P 757      18.765   9.859  -2.439  0.00  0.00      PROA  
ATOM   1036  HG2 LYS P 757      20.161  10.901  -2.576  0.00  0.00      PROA  
ATOM   1037  CD  LYS P 757      19.783   9.522  -4.239  0.00  0.00      PROA  
ATOM   1038  HD1 LYS P 757      20.162  10.116  -5.099  0.00  0.00      PROA  
ATOM   1039  HD2 LYS P 757      18.960   8.848  -4.558  0.00  0.00      PROA  
ATOM   1040  CE  LYS P 757      20.923   8.599  -3.742  0.00  0.00      PROA  
ATOM   1041  HE1 LYS P 757      21.751   9.209  -3.322  0.00  0.00      PROA  
ATOM   1042  HE2 LYS P 757      21.289   7.977  -4.587  0.00  0.00      PROA  
ATOM   1043  NZ  LYS P 757      20.486   7.714  -2.701  0.00  0.00      PROA  
ATOM   1044  HZ1 LYS P 757      21.227   7.008  -2.514  0.00  0.00      PROA  
ATOM   1045  HZ2 LYS P 757      19.555   7.307  -2.923  0.00  0.00      PROA  
ATOM   1046  HZ3 LYS P 757      20.368   8.310  -1.856  0.00  0.00      PROA  
ATOM   1047  C   LYS P 757      16.039  10.309  -3.565  0.00  0.00      PROA  
ATOM   1048  O   LYS P 757      16.124   9.118  -3.683  0.00  0.00      PROA  
ATOM   1049  N   GLU P 758      15.002  10.869  -2.845  0.00  0.00      PROA  
ATOM   1050  HN  GLU P 758      15.000  11.866  -2.869  0.00  0.00      PROA  
ATOM   1051  CA  GLU P 758      13.914  10.097  -2.179  0.00  0.00      PROA  
ATOM   1052  HA  GLU P 758      14.343   9.448  -1.430  0.00  0.00      PROA  
ATOM   1053  CB  GLU P 758      12.892  11.148  -1.692  0.00  0.00      PROA  
ATOM   1054  HB1 GLU P 758      12.703  11.855  -2.527  0.00  0.00      PROA  
ATOM   1055  HB2 GLU P 758      13.415  11.755  -0.921  0.00  0.00      PROA  
ATOM   1056  CG  GLU P 758      11.580  10.545  -1.163  0.00  0.00      PROA  
ATOM   1057  HG1 GLU P 758      11.853   9.681  -0.521  0.00  0.00      PROA  
ATOM   1058  HG2 GLU P 758      11.104  10.050  -2.036  0.00  0.00      PROA  
ATOM   1059  CD  GLU P 758      10.723  11.625  -0.561  0.00  0.00      PROA  
ATOM   1060  OE1 GLU P 758       9.726  11.262   0.133  0.00  0.00      PROA  
ATOM   1061  OE2 GLU P 758      10.980  12.826  -0.734  0.00  0.00      PROA  
ATOM   1062  C   GLU P 758      13.303   9.159  -3.192  0.00  0.00      PROA  
ATOM   1063  O   GLU P 758      13.140   7.959  -2.903  0.00  0.00      PROA  
ATOM   1064  N   ILE P 759      13.039   9.631  -4.451  0.00  0.00      PROA  
ATOM   1065  HN  ILE P 759      13.180  10.592  -4.674  0.00  0.00      PROA  
ATOM   1066  CA  ILE P 759      12.213   8.959  -5.421  0.00  0.00      PROA  
ATOM   1067  HA  ILE P 759      11.321   8.636  -4.905  0.00  0.00      PROA  
ATOM   1068  CB  ILE P 759      11.729   9.919  -6.424  0.00  0.00      PROA  
ATOM   1069  HB  ILE P 759      12.596  10.093  -7.096  0.00  0.00      PROA  
ATOM   1070  CG2 ILE P 759      10.711   9.188  -7.303  0.00  0.00      PROA  
ATOM   1071 HG21 ILE P 759       9.836   9.025  -6.638  0.00  0.00      PROA  
ATOM   1072 HG22 ILE P 759      11.192   8.287  -7.741  0.00  0.00      PROA  
ATOM   1073 HG23 ILE P 759      10.315   9.881  -8.075  0.00  0.00      PROA  
ATOM   1074  CG1 ILE P 759      11.089  11.315  -5.790  0.00  0.00      PROA  
ATOM   1075 HG11 ILE P 759      10.752  11.937  -6.647  0.00  0.00      PROA  
ATOM   1076 HG12 ILE P 759      11.956  11.869  -5.371  0.00  0.00      PROA  
ATOM   1077  CD  ILE P 759      10.039  11.198  -4.644  0.00  0.00      PROA  
ATOM   1078  HD1 ILE P 759      10.156  10.246  -4.083  0.00  0.00      PROA  
ATOM   1079  HD2 ILE P 759       9.050  11.122  -5.145  0.00  0.00      PROA  
ATOM   1080  HD3 ILE P 759      10.004  12.090  -3.983  0.00  0.00      PROA  
ATOM   1081  C   ILE P 759      13.019   7.809  -6.033  0.00  0.00      PROA  
ATOM   1082  O   ILE P 759      12.598   6.688  -6.255  0.00  0.00      PROA  
ATOM   1083  N   LEU P 760      14.291   8.079  -6.179  0.00  0.00      PROA  
ATOM   1084  HN  LEU P 760      14.622   8.962  -5.855  0.00  0.00      PROA  
ATOM   1085  CA  LEU P 760      15.253   7.208  -6.784  0.00  0.00      PROA  
ATOM   1086  HA  LEU P 760      14.799   6.966  -7.734  0.00  0.00      PROA  
ATOM   1087  CB  LEU P 760      16.619   7.862  -7.098  0.00  0.00      PROA  
ATOM   1088  HB1 LEU P 760      17.435   7.129  -7.272  0.00  0.00      PROA  
ATOM   1089  HB2 LEU P 760      16.905   8.369  -6.151  0.00  0.00      PROA  
ATOM   1090  CG  LEU P 760      16.614   8.799  -8.326  0.00  0.00      PROA  
ATOM   1091  HG  LEU P 760      15.734   9.473  -8.241  0.00  0.00      PROA  
ATOM   1092  CD1 LEU P 760      17.815   9.728  -8.176  0.00  0.00      PROA  
ATOM   1093 HD11 LEU P 760      17.641  10.535  -7.432  0.00  0.00      PROA  
ATOM   1094 HD12 LEU P 760      18.107  10.328  -9.064  0.00  0.00      PROA  
ATOM   1095 HD13 LEU P 760      18.765   9.174  -8.020  0.00  0.00      PROA  
ATOM   1096  CD2 LEU P 760      16.733   7.873  -9.539  0.00  0.00      PROA  
ATOM   1097 HD21 LEU P 760      15.740   7.404  -9.707  0.00  0.00      PROA  
ATOM   1098 HD22 LEU P 760      17.494   7.085  -9.349  0.00  0.00      PROA  
ATOM   1099 HD23 LEU P 760      17.012   8.419 -10.465  0.00  0.00      PROA  
ATOM   1100  C   LEU P 760      15.498   5.960  -5.988  0.00  0.00      PROA  
ATOM   1101  O   LEU P 760      15.686   4.852  -6.432  0.00  0.00      PROA  
ATOM   1102  N   ASP P 761      15.469   6.189  -4.680  0.00  0.00      PROA  
ATOM   1103  HN  ASP P 761      15.308   7.085  -4.274  0.00  0.00      PROA  
ATOM   1104  CA  ASP P 761      15.818   5.212  -3.630  0.00  0.00      PROA  
ATOM   1105  HA  ASP P 761      16.688   4.720  -4.039  0.00  0.00      PROA  
ATOM   1106  CB  ASP P 761      16.153   5.936  -2.287  0.00  0.00      PROA  
ATOM   1107  HB1 ASP P 761      16.177   5.319  -1.363  0.00  0.00      PROA  
ATOM   1108  HB2 ASP P 761      15.461   6.790  -2.125  0.00  0.00      PROA  
ATOM   1109  CG  ASP P 761      17.537   6.622  -2.345  0.00  0.00      PROA  
ATOM   1110  OD1 ASP P 761      18.307   6.350  -3.317  0.00  0.00      PROA  
ATOM   1111  OD2 ASP P 761      17.921   7.291  -1.341  0.00  0.00      PROA  
ATOM   1112  C   ASP P 761      14.576   4.224  -3.542  0.00  0.00      PROA  
ATOM   1113  O   ASP P 761      14.760   3.010  -3.474  0.00  0.00      PROA  
ATOM   1114  N   GLU P 762      13.365   4.823  -3.530  0.00  0.00      PROA  
ATOM   1115  HN  GLU P 762      13.447   5.816  -3.515  0.00  0.00      PROA  
ATOM   1116  CA  GLU P 762      12.115   4.092  -3.543  0.00  0.00      PROA  
ATOM   1117  HA  GLU P 762      12.045   3.486  -2.652  0.00  0.00      PROA  
ATOM   1118  CB  GLU P 762      10.961   5.015  -3.539  0.00  0.00      PROA  
ATOM   1119  HB1 GLU P 762      11.151   5.829  -4.271  0.00  0.00      PROA  
ATOM   1120  HB2 GLU P 762      10.903   5.409  -2.502  0.00  0.00      PROA  
ATOM   1121  CG  GLU P 762       9.607   4.437  -3.935  0.00  0.00      PROA  
ATOM   1122  HG1 GLU P 762       9.340   3.434  -3.538  0.00  0.00      PROA  
ATOM   1123  HG2 GLU P 762       9.529   4.432  -5.043  0.00  0.00      PROA  
ATOM   1124  CD  GLU P 762       8.516   5.343  -3.373  0.00  0.00      PROA  
ATOM   1125  OE1 GLU P 762       8.315   6.482  -3.832  0.00  0.00      PROA  
ATOM   1126  OE2 GLU P 762       7.972   4.920  -2.306  0.00  0.00      PROA  
ATOM   1127  C   GLU P 762      11.982   3.116  -4.696  0.00  0.00      PROA  
ATOM   1128  O   GLU P 762      11.711   1.908  -4.563  0.00  0.00      PROA  
ATOM   1129  N   ALA P 763      12.358   3.678  -5.887  0.00  0.00      PROA  
ATOM   1130  HN  ALA P 763      12.713   4.608  -5.941  0.00  0.00      PROA  
ATOM   1131  CA  ALA P 763      12.438   3.003  -7.235  0.00  0.00      PROA  
ATOM   1132  HA  ALA P 763      11.437   2.658  -7.445  0.00  0.00      PROA  
ATOM   1133  CB  ALA P 763      12.987   4.009  -8.248  0.00  0.00      PROA  
ATOM   1134  HB1 ALA P 763      13.203   3.568  -9.245  0.00  0.00      PROA  
ATOM   1135  HB2 ALA P 763      13.827   4.564  -7.778  0.00  0.00      PROA  
ATOM   1136  HB3 ALA P 763      12.233   4.816  -8.370  0.00  0.00      PROA  
ATOM   1137  C   ALA P 763      13.391   1.850  -7.192  0.00  0.00      PROA  
ATOM   1138  O   ALA P 763      13.164   0.703  -7.626  0.00  0.00      PROA  
ATOM   1139  N   TYR P 764      14.519   2.162  -6.538  0.00  0.00      PROA  
ATOM   1140  HN  TYR P 764      14.782   3.084  -6.265  0.00  0.00      PROA  
ATOM   1141  CA  TYR P 764      15.548   1.213  -6.133  0.00  0.00      PROA  
ATOM   1142  HA  TYR P 764      15.751   0.663  -7.040  0.00  0.00      PROA  
ATOM   1143  CB  TYR P 764      16.798   1.894  -5.743  0.00  0.00      PROA  
ATOM   1144  HB1 TYR P 764      16.487   2.803  -5.185  0.00  0.00      PROA  
ATOM   1145  HB2 TYR P 764      17.340   2.376  -6.584  0.00  0.00      PROA  
ATOM   1146  CG  TYR P 764      17.790   1.090  -4.893  0.00  0.00      PROA  
ATOM   1147  CD1 TYR P 764      18.316   1.671  -3.728  0.00  0.00      PROA  
ATOM   1148  HD1 TYR P 764      17.951   2.623  -3.370  0.00  0.00      PROA  
ATOM   1149  CE1 TYR P 764      19.239   0.974  -2.909  0.00  0.00      PROA  
ATOM   1150  HE1 TYR P 764      19.685   1.427  -2.035  0.00  0.00      PROA  
ATOM   1151  CZ  TYR P 764      19.688  -0.300  -3.289  0.00  0.00      PROA  
ATOM   1152  OH  TYR P 764      20.622  -1.019  -2.532  0.00  0.00      PROA  
ATOM   1153  HH  TYR P 764      20.813  -1.824  -3.018  0.00  0.00      PROA  
ATOM   1154  CD2 TYR P 764      18.297  -0.127  -5.255  0.00  0.00      PROA  
ATOM   1155  HD2 TYR P 764      17.930  -0.635  -6.135  0.00  0.00      PROA  
ATOM   1156  CE2 TYR P 764      19.220  -0.814  -4.512  0.00  0.00      PROA  
ATOM   1157  HE2 TYR P 764      19.472  -1.831  -4.773  0.00  0.00      PROA  
ATOM   1158  C   TYR P 764      15.107   0.051  -5.236  0.00  0.00      PROA  
ATOM   1159  O   TYR P 764      15.375  -1.124  -5.591  0.00  0.00      PROA  
ATOM   1160  N   VAL P 765      14.426   0.324  -4.087  0.00  0.00      PROA  
ATOM   1161  HN  VAL P 765      14.418   1.254  -3.726  0.00  0.00      PROA  
ATOM   1162  CA  VAL P 765      13.742  -0.701  -3.257  0.00  0.00      PROA  
ATOM   1163  HA  VAL P 765      14.410  -1.489  -2.942  0.00  0.00      PROA  
ATOM   1164  CB  VAL P 765      12.976  -0.174  -2.054  0.00  0.00      PROA  
ATOM   1165  HB  VAL P 765      12.210   0.586  -2.318  0.00  0.00      PROA  
ATOM   1166  CG1 VAL P 765      12.104  -1.107  -1.263  0.00  0.00      PROA  
ATOM   1167 HG11 VAL P 765      11.248  -1.403  -1.906  0.00  0.00      PROA  
ATOM   1168 HG12 VAL P 765      11.535  -0.621  -0.442  0.00  0.00      PROA  
ATOM   1169 HG13 VAL P 765      12.792  -1.949  -1.034  0.00  0.00      PROA  
ATOM   1170  CG2 VAL P 765      14.099   0.478  -1.162  0.00  0.00      PROA  
ATOM   1171 HG21 VAL P 765      13.693   1.153  -0.378  0.00  0.00      PROA  
ATOM   1172 HG22 VAL P 765      14.793   1.039  -1.823  0.00  0.00      PROA  
ATOM   1173 HG23 VAL P 765      14.593  -0.291  -0.530  0.00  0.00      PROA  
ATOM   1174  C   VAL P 765      12.754  -1.444  -4.130  0.00  0.00      PROA  
ATOM   1175  O   VAL P 765      12.809  -2.690  -4.231  0.00  0.00      PROA  
ATOM   1176  N   MET P 766      11.867  -0.827  -4.892  0.00  0.00      PROA  
ATOM   1177  HN  MET P 766      11.932   0.167  -4.844  0.00  0.00      PROA  
ATOM   1178  CA  MET P 766      10.881  -1.495  -5.740  0.00  0.00      PROA  
ATOM   1179  HA  MET P 766      10.364  -2.210  -5.117  0.00  0.00      PROA  
ATOM   1180  CB  MET P 766       9.835  -0.515  -6.314  0.00  0.00      PROA  
ATOM   1181  HB1 MET P 766       9.213  -1.042  -7.068  0.00  0.00      PROA  
ATOM   1182  HB2 MET P 766      10.335   0.177  -7.025  0.00  0.00      PROA  
ATOM   1183  CG  MET P 766       8.958   0.048  -5.255  0.00  0.00      PROA  
ATOM   1184  HG1 MET P 766       9.453   0.399  -4.324  0.00  0.00      PROA  
ATOM   1185  HG2 MET P 766       8.279  -0.770  -4.933  0.00  0.00      PROA  
ATOM   1186  SD  MET P 766       7.874   1.328  -5.973  0.00  0.00      PROA  
ATOM   1187  CE  MET P 766       6.851   1.744  -4.502  0.00  0.00      PROA  
ATOM   1188  HE1 MET P 766       6.032   2.403  -4.860  0.00  0.00      PROA  
ATOM   1189  HE2 MET P 766       7.420   2.344  -3.760  0.00  0.00      PROA  
ATOM   1190  HE3 MET P 766       6.180   0.996  -4.028  0.00  0.00      PROA  
ATOM   1191  C   MET P 766      11.387  -2.376  -6.860  0.00  0.00      PROA  
ATOM   1192  O   MET P 766      10.834  -3.412  -7.131  0.00  0.00      PROA  
ATOM   1193  N   ALA P 767      12.494  -2.016  -7.503  0.00  0.00      PROA  
ATOM   1194  HN  ALA P 767      12.850  -1.117  -7.258  0.00  0.00      PROA  
ATOM   1195  CA  ALA P 767      13.143  -2.818  -8.515  0.00  0.00      PROA  
ATOM   1196  HA  ALA P 767      12.457  -3.285  -9.206  0.00  0.00      PROA  
ATOM   1197  CB  ALA P 767      14.083  -1.791  -9.300  0.00  0.00      PROA  
ATOM   1198  HB1 ALA P 767      14.839  -1.372  -8.602  0.00  0.00      PROA  
ATOM   1199  HB2 ALA P 767      13.437  -1.050  -9.817  0.00  0.00      PROA  
ATOM   1200  HB3 ALA P 767      14.640  -2.406 -10.039  0.00  0.00      PROA  
ATOM   1201  C   ALA P 767      13.913  -3.953  -7.960  0.00  0.00      PROA  
ATOM   1202  O   ALA P 767      14.348  -4.806  -8.757  0.00  0.00      PROA  
ATOM   1203  N   SER P 768      14.049  -4.102  -6.640  0.00  0.00      PROA  
ATOM   1204  HN  SER P 768      13.574  -3.507  -5.996  0.00  0.00      PROA  
ATOM   1205  CA  SER P 768      14.725  -5.146  -6.025  0.00  0.00      PROA  
ATOM   1206  HA  SER P 768      15.397  -5.750  -6.618  0.00  0.00      PROA  
ATOM   1207  CB  SER P 768      15.676  -4.636  -4.860  0.00  0.00      PROA  
ATOM   1208  HB1 SER P 768      16.360  -5.456  -4.554  0.00  0.00      PROA  
ATOM   1209  HB2 SER P 768      15.057  -4.311  -3.996  0.00  0.00      PROA  
ATOM   1210  OG  SER P 768      16.466  -3.516  -5.222  0.00  0.00      PROA  
ATOM   1211  HG1 SER P 768      15.894  -2.801  -5.512  0.00  0.00      PROA  
ATOM   1212  C   SER P 768      13.813  -6.135  -5.345  0.00  0.00      PROA  
ATOM   1213  O   SER P 768      14.256  -6.929  -4.473  0.00  0.00      PROA  
ATOM   1214  N   VAL P 769      12.515  -6.113  -5.631  0.00  0.00      PROA  
ATOM   1215  HN  VAL P 769      12.158  -5.377  -6.201  0.00  0.00      PROA  
ATOM   1216  CA  VAL P 769      11.631  -7.101  -4.974  0.00  0.00      PROA  
ATOM   1217  HA  VAL P 769      12.240  -7.740  -4.352  0.00  0.00      PROA  
ATOM   1218  CB  VAL P 769      10.560  -6.463  -4.084  0.00  0.00      PROA  
ATOM   1219  HB  VAL P 769       9.995  -7.233  -3.516  0.00  0.00      PROA  
ATOM   1220  CG1 VAL P 769      11.141  -5.458  -3.073  0.00  0.00      PROA  
ATOM   1221 HG11 VAL P 769      11.776  -5.939  -2.298  0.00  0.00      PROA  
ATOM   1222 HG12 VAL P 769      10.319  -4.945  -2.530  0.00  0.00      PROA  
ATOM   1223 HG13 VAL P 769      11.619  -4.564  -3.528  0.00  0.00      PROA  
ATOM   1224  CG2 VAL P 769       9.527  -5.615  -4.786  0.00  0.00      PROA  
ATOM   1225 HG21 VAL P 769       8.895  -6.239  -5.454  0.00  0.00      PROA  
ATOM   1226 HG22 VAL P 769       9.990  -4.736  -5.282  0.00  0.00      PROA  
ATOM   1227 HG23 VAL P 769       8.858  -5.166  -4.022  0.00  0.00      PROA  
ATOM   1228  C   VAL P 769      10.983  -8.024  -5.973  0.00  0.00      PROA  
ATOM   1229  O   VAL P 769      10.834  -7.789  -7.182  0.00  0.00      PROA  
ATOM   1230  N   ASP P 770      10.483  -9.203  -5.451  0.00  0.00      PROA  
ATOM   1231  HN  ASP P 770      10.803  -9.559  -4.577  0.00  0.00      PROA  
ATOM   1232  CA  ASP P 770       9.598 -10.065  -6.223  0.00  0.00      PROA  
ATOM   1233  HA  ASP P 770       9.226  -9.445  -7.025  0.00  0.00      PROA  
ATOM   1234  CB  ASP P 770      10.441 -11.177  -6.863  0.00  0.00      PROA  
ATOM   1235  HB1 ASP P 770      11.387 -10.767  -7.276  0.00  0.00      PROA  
ATOM   1236  HB2 ASP P 770       9.893 -11.616  -7.724  0.00  0.00      PROA  
ATOM   1237  CG  ASP P 770      10.815 -12.337  -5.947  0.00  0.00      PROA  
ATOM   1238  OD1 ASP P 770      11.478 -13.227  -6.496  0.00  0.00      PROA  
ATOM   1239  OD2 ASP P 770      10.550 -12.330  -4.780  0.00  0.00      PROA  
ATOM   1240  C   ASP P 770       8.387 -10.566  -5.493  0.00  0.00      PROA  
ATOM   1241  O   ASP P 770       7.709 -11.496  -5.890  0.00  0.00      PROA  
ATOM   1242  N   ASN P 771       8.096  -9.900  -4.326  0.00  0.00      PROA  
ATOM   1243  HN  ASN P 771       8.729  -9.144  -4.182  0.00  0.00      PROA  
ATOM   1244  CA  ASN P 771       7.158 -10.466  -3.435  0.00  0.00      PROA  
ATOM   1245  HA  ASN P 771       7.223 -11.542  -3.364  0.00  0.00      PROA  
ATOM   1246  CB  ASN P 771       7.387  -9.964  -2.006  0.00  0.00      PROA  
ATOM   1247  HB1 ASN P 771       7.241  -8.863  -2.002  0.00  0.00      PROA  
ATOM   1248  HB2 ASN P 771       8.429 -10.049  -1.630  0.00  0.00      PROA  
ATOM   1249  CG  ASN P 771       6.531 -10.712  -0.939  0.00  0.00      PROA  
ATOM   1250  OD1 ASN P 771       5.531 -10.222  -0.427  0.00  0.00      PROA  
ATOM   1251  ND2 ASN P 771       6.947 -11.953  -0.611  0.00  0.00      PROA  
ATOM   1252 HD21 ASN P 771       6.470 -12.445   0.117  0.00  0.00      PROA  
ATOM   1253 HD22 ASN P 771       7.853 -12.218  -0.941  0.00  0.00      PROA  
ATOM   1254  C   ASN P 771       5.623 -10.148  -3.915  0.00  0.00      PROA  
ATOM   1255  O   ASN P 771       5.428  -9.085  -4.494  0.00  0.00      PROA  
ATOM   1256  N   PRO P 772       4.685 -11.001  -3.614  0.00  0.00      PROA  
ATOM   1257  CD  PRO P 772       4.905 -12.439  -3.344  0.00  0.00      PROA  
ATOM   1258  HD1 PRO P 772       4.996 -12.662  -2.259  0.00  0.00      PROA  
ATOM   1259  HD2 PRO P 772       5.792 -12.724  -3.949  0.00  0.00      PROA  
ATOM   1260  CA  PRO P 772       3.267 -10.711  -3.961  0.00  0.00      PROA  
ATOM   1261  HA  PRO P 772       3.135 -10.412  -4.990  0.00  0.00      PROA  
ATOM   1262  CB  PRO P 772       2.542 -12.069  -3.860  0.00  0.00      PROA  
ATOM   1263  HB1 PRO P 772       1.737 -12.285  -4.594  0.00  0.00      PROA  
ATOM   1264  HB2 PRO P 772       2.128 -12.098  -2.830  0.00  0.00      PROA  
ATOM   1265  CG  PRO P 772       3.702 -13.027  -4.042  0.00  0.00      PROA  
ATOM   1266  HG1 PRO P 772       3.485 -14.013  -3.580  0.00  0.00      PROA  
ATOM   1267  HG2 PRO P 772       3.939 -13.203  -5.113  0.00  0.00      PROA  
ATOM   1268  C   PRO P 772       2.703  -9.615  -3.072  0.00  0.00      PROA  
ATOM   1269  O   PRO P 772       1.815  -8.932  -3.496  0.00  0.00      PROA  
ATOM   1270  N   HSD P 773       3.059  -9.470  -1.792  0.00  0.00      PROA  
ATOM   1271  HN  HSD P 773       3.771 -10.087  -1.465  0.00  0.00      PROA  
ATOM   1272  CA  HSD P 773       2.417  -8.567  -0.901  0.00  0.00      PROA  
ATOM   1273  HA  HSD P 773       1.471  -8.249  -1.313  0.00  0.00      PROA  
ATOM   1274  CB  HSD P 773       2.158  -9.178   0.448  0.00  0.00      PROA  
ATOM   1275  HB1 HSD P 773       1.436  -8.594   1.058  0.00  0.00      PROA  
ATOM   1276  HB2 HSD P 773       3.140  -9.386   0.923  0.00  0.00      PROA  
ATOM   1277  ND1 HSD P 773       2.120 -11.681   0.173  0.00  0.00      PROA  
ATOM   1278  HD1 HSD P 773       3.109 -11.811   0.253  0.00  0.00      PROA  
ATOM   1279  CG  HSD P 773       1.506 -10.457   0.223  0.00  0.00      PROA  
ATOM   1280  CE1 HSD P 773       1.178 -12.602  -0.147  0.00  0.00      PROA  
ATOM   1281  HE1 HSD P 773       1.480 -13.622  -0.386  0.00  0.00      PROA  
ATOM   1282  NE2 HSD P 773      -0.008 -12.086  -0.352  0.00  0.00      PROA  
ATOM   1283  CD2 HSD P 773       0.230 -10.728  -0.042  0.00  0.00      PROA  
ATOM   1284  HD2 HSD P 773      -0.587 -10.028  -0.168  0.00  0.00      PROA  
ATOM   1285  C   HSD P 773       3.214  -7.260  -0.761  0.00  0.00      PROA  
ATOM   1286  O   HSD P 773       2.981  -6.447   0.145  0.00  0.00      PROA  
ATOM   1287  N   VAL P 774       4.089  -6.942  -1.724  0.00  0.00      PROA  
ATOM   1288  HN  VAL P 774       4.299  -7.550  -2.486  0.00  0.00      PROA  
ATOM   1289  CA  VAL P 774       4.903  -5.739  -1.654  0.00  0.00      PROA  
ATOM   1290  HA  VAL P 774       4.355  -4.930  -1.194  0.00  0.00      PROA  
ATOM   1291  CB  VAL P 774       6.353  -6.018  -1.158  0.00  0.00      PROA  
ATOM   1292  HB  VAL P 774       6.670  -6.951  -1.672  0.00  0.00      PROA  
ATOM   1293  CG1 VAL P 774       7.398  -4.963  -1.443  0.00  0.00      PROA  
ATOM   1294 HG11 VAL P 774       8.438  -5.149  -1.100  0.00  0.00      PROA  
ATOM   1295 HG12 VAL P 774       7.171  -3.949  -1.049  0.00  0.00      PROA  
ATOM   1296 HG13 VAL P 774       7.455  -4.775  -2.536  0.00  0.00      PROA  
ATOM   1297  CG2 VAL P 774       6.340  -6.185   0.331  0.00  0.00      PROA  
ATOM   1298 HG21 VAL P 774       7.373  -6.088   0.729  0.00  0.00      PROA  
ATOM   1299 HG22 VAL P 774       5.859  -7.136   0.643  0.00  0.00      PROA  
ATOM   1300 HG23 VAL P 774       5.775  -5.418   0.902  0.00  0.00      PROA  
ATOM   1301  C   VAL P 774       4.954  -5.278  -3.111  0.00  0.00      PROA  
ATOM   1302  O   VAL P 774       5.161  -6.069  -4.037  0.00  0.00      PROA  
ATOM   1303  N   CYS P 775       4.688  -4.005  -3.337  0.00  0.00      PROA  
ATOM   1304  HN  CYS P 775       4.406  -3.373  -2.619  0.00  0.00      PROA  
ATOM   1305  CA  CYS P 775       4.621  -3.465  -4.687  0.00  0.00      PROA  
ATOM   1306  HA  CYS P 775       3.903  -4.004  -5.287  0.00  0.00      PROA  
ATOM   1307  CB  CYS P 775       4.076  -2.007  -4.746  0.00  0.00      PROA  
ATOM   1308  HB1 CYS P 775       3.931  -1.693  -5.802  0.00  0.00      PROA  
ATOM   1309  HB2 CYS P 775       4.863  -1.404  -4.245  0.00  0.00      PROA  
ATOM   1310  SG  CYS P 775       2.447  -1.940  -3.996  0.00  0.00      PROA  
ATOM   1311  HG1 CYS P 775       2.648  -2.641  -2.889  0.00  0.00      PROA  
ATOM   1312  C   CYS P 775       5.853  -3.465  -5.590  0.00  0.00      PROA  
ATOM   1313  O   CYS P 775       6.998  -3.148  -5.205  0.00  0.00      PROA  
ATOM   1314  N   ARG P 776       5.625  -3.845  -6.877  0.00  0.00      PROA  
ATOM   1315  HN  ARG P 776       4.763  -4.155  -7.271  0.00  0.00      PROA  
ATOM   1316  CA  ARG P 776       6.826  -3.990  -7.746  0.00  0.00      PROA  
ATOM   1317  HA  ARG P 776       7.666  -3.948  -7.069  0.00  0.00      PROA  
ATOM   1318  CB  ARG P 776       6.660  -5.390  -8.427  0.00  0.00      PROA  
ATOM   1319  HB1 ARG P 776       7.543  -5.632  -9.058  0.00  0.00      PROA  
ATOM   1320  HB2 ARG P 776       5.866  -5.381  -9.204  0.00  0.00      PROA  
ATOM   1321  CG  ARG P 776       6.454  -6.487  -7.373  0.00  0.00      PROA  
ATOM   1322  HG1 ARG P 776       5.376  -6.635  -7.147  0.00  0.00      PROA  
ATOM   1323  HG2 ARG P 776       7.098  -6.205  -6.513  0.00  0.00      PROA  
ATOM   1324  CD  ARG P 776       6.937  -7.852  -7.932  0.00  0.00      PROA  
ATOM   1325  HD1 ARG P 776       7.044  -8.633  -7.149  0.00  0.00      PROA  
ATOM   1326  HD2 ARG P 776       7.887  -7.615  -8.456  0.00  0.00      PROA  
ATOM   1327  NE  ARG P 776       5.855  -8.301  -8.903  0.00  0.00      PROA  
ATOM   1328  HE  ARG P 776       5.884  -7.982  -9.851  0.00  0.00      PROA  
ATOM   1329  CZ  ARG P 776       4.821  -8.967  -8.536  0.00  0.00      PROA  
ATOM   1330  NH1 ARG P 776       4.599  -9.449  -7.346  0.00  0.00      PROA  
ATOM   1331 HH11 ARG P 776       3.824 -10.070  -7.232  0.00  0.00      PROA  
ATOM   1332 HH12 ARG P 776       5.168  -9.258  -6.546  0.00  0.00      PROA  
ATOM   1333  NH2 ARG P 776       3.895  -9.377  -9.381  0.00  0.00      PROA  
ATOM   1334 HH21 ARG P 776       3.226 -10.043  -9.051  0.00  0.00      PROA  
ATOM   1335 HH22 ARG P 776       3.784  -9.044 -10.317  0.00  0.00      PROA  
ATOM   1336  C   ARG P 776       6.951  -2.994  -8.829  0.00  0.00      PROA  
ATOM   1337  O   ARG P 776       6.023  -2.583  -9.574  0.00  0.00      PROA  
ATOM   1338  N   LEU P 777       8.199  -2.500  -9.024  0.00  0.00      PROA  
ATOM   1339  HN  LEU P 777       9.034  -2.920  -8.676  0.00  0.00      PROA  
ATOM   1340  CA  LEU P 777       8.531  -1.556 -10.065  0.00  0.00      PROA  
ATOM   1341  HA  LEU P 777       8.018  -0.611  -9.959  0.00  0.00      PROA  
ATOM   1342  CB  LEU P 777      10.005  -1.014 -10.031  0.00  0.00      PROA  
ATOM   1343  HB1 LEU P 777      10.724  -1.844 -10.197  0.00  0.00      PROA  
ATOM   1344  HB2 LEU P 777      10.221  -0.632  -9.010  0.00  0.00      PROA  
ATOM   1345  CG  LEU P 777      10.292   0.262 -10.915  0.00  0.00      PROA  
ATOM   1346  HG  LEU P 777       9.973   0.044 -11.956  0.00  0.00      PROA  
ATOM   1347  CD1 LEU P 777       9.631   1.534 -10.352  0.00  0.00      PROA  
ATOM   1348 HD11 LEU P 777       8.526   1.434 -10.411  0.00  0.00      PROA  
ATOM   1349 HD12 LEU P 777       9.667   2.386 -11.064  0.00  0.00      PROA  
ATOM   1350 HD13 LEU P 777      10.001   1.767  -9.331  0.00  0.00      PROA  
ATOM   1351  CD2 LEU P 777      11.806   0.630 -10.960  0.00  0.00      PROA  
ATOM   1352 HD21 LEU P 777      11.933   1.513 -11.621  0.00  0.00      PROA  
ATOM   1353 HD22 LEU P 777      12.342  -0.247 -11.382  0.00  0.00      PROA  
ATOM   1354 HD23 LEU P 777      12.047   0.855  -9.899  0.00  0.00      PROA  
ATOM   1355  C   LEU P 777       8.427  -2.168 -11.515  0.00  0.00      PROA  
ATOM   1356  O   LEU P 777       8.943  -3.293 -11.720  0.00  0.00      PROA  
ATOM   1357  N   LEU P 778       7.870  -1.435 -12.450  0.00  0.00      PROA  
ATOM   1358  HN  LEU P 778       7.447  -0.574 -12.177  0.00  0.00      PROA  
ATOM   1359  CA  LEU P 778       7.628  -1.772 -13.809  0.00  0.00      PROA  
ATOM   1360  HA  LEU P 778       7.917  -2.793 -14.008  0.00  0.00      PROA  
ATOM   1361  CB  LEU P 778       6.119  -1.655 -14.198  0.00  0.00      PROA  
ATOM   1362  HB1 LEU P 778       6.133  -2.002 -15.253  0.00  0.00      PROA  
ATOM   1363  HB2 LEU P 778       5.701  -0.626 -14.220  0.00  0.00      PROA  
ATOM   1364  CG  LEU P 778       5.175  -2.416 -13.257  0.00  0.00      PROA  
ATOM   1365  HG  LEU P 778       5.232  -1.802 -12.333  0.00  0.00      PROA  
ATOM   1366  CD1 LEU P 778       3.728  -2.361 -13.807  0.00  0.00      PROA  
ATOM   1367 HD11 LEU P 778       3.456  -1.285 -13.866  0.00  0.00      PROA  
ATOM   1368 HD12 LEU P 778       3.066  -2.904 -13.099  0.00  0.00      PROA  
ATOM   1369 HD13 LEU P 778       3.766  -2.894 -14.781  0.00  0.00      PROA  
ATOM   1370  CD2 LEU P 778       5.517  -3.929 -13.131  0.00  0.00      PROA  
ATOM   1371 HD21 LEU P 778       6.593  -4.112 -12.924  0.00  0.00      PROA  
ATOM   1372 HD22 LEU P 778       5.229  -4.562 -13.998  0.00  0.00      PROA  
ATOM   1373 HD23 LEU P 778       4.955  -4.262 -12.233  0.00  0.00      PROA  
ATOM   1374  C   LEU P 778       8.444  -0.921 -14.746  0.00  0.00      PROA  
ATOM   1375  O   LEU P 778       8.959  -1.373 -15.774  0.00  0.00      PROA  
ATOM   1376  N   GLY P 779       8.728   0.348 -14.399  0.00  0.00      PROA  
ATOM   1377  HN  GLY P 779       8.223   0.763 -13.646  0.00  0.00      PROA  
ATOM   1378  CA  GLY P 779       9.786   1.126 -14.962  0.00  0.00      PROA  
ATOM   1379  HA1 GLY P 779       9.638   1.100 -16.031  0.00  0.00      PROA  
ATOM   1380  HA2 GLY P 779      10.738   0.766 -14.601  0.00  0.00      PROA  
ATOM   1381  C   GLY P 779       9.579   2.531 -14.469  0.00  0.00      PROA  
ATOM   1382  O   GLY P 779       8.820   2.772 -13.544  0.00  0.00      PROA  
ATOM   1383  N   ILE P 780      10.432   3.415 -15.059  0.00  0.00      PROA  
ATOM   1384  HN  ILE P 780      11.073   3.219 -15.796  0.00  0.00      PROA  
ATOM   1385  CA  ILE P 780      10.736   4.702 -14.609  0.00  0.00      PROA  
ATOM   1386  HA  ILE P 780       9.811   5.060 -14.183  0.00  0.00      PROA  
ATOM   1387  CB  ILE P 780      11.848   4.864 -13.557  0.00  0.00      PROA  
ATOM   1388  HB  ILE P 780      11.647   4.138 -12.740  0.00  0.00      PROA  
ATOM   1389  CG2 ILE P 780      13.214   4.613 -14.389  0.00  0.00      PROA  
ATOM   1390 HG21 ILE P 780      13.155   3.798 -15.141  0.00  0.00      PROA  
ATOM   1391 HG22 ILE P 780      14.034   4.370 -13.679  0.00  0.00      PROA  
ATOM   1392 HG23 ILE P 780      13.530   5.551 -14.893  0.00  0.00      PROA  
ATOM   1393  CG1 ILE P 780      11.802   6.166 -12.683  0.00  0.00      PROA  
ATOM   1394 HG11 ILE P 780      10.761   6.309 -12.322  0.00  0.00      PROA  
ATOM   1395 HG12 ILE P 780      11.855   7.060 -13.339  0.00  0.00      PROA  
ATOM   1396  CD  ILE P 780      12.589   6.230 -11.370  0.00  0.00      PROA  
ATOM   1397  HD1 ILE P 780      12.252   5.384 -10.733  0.00  0.00      PROA  
ATOM   1398  HD2 ILE P 780      12.452   7.217 -10.876  0.00  0.00      PROA  
ATOM   1399  HD3 ILE P 780      13.686   6.156 -11.530  0.00  0.00      PROA  
ATOM   1400  C   ILE P 780      11.032   5.674 -15.808  0.00  0.00      PROA  
ATOM   1401  O   ILE P 780      11.503   5.304 -16.879  0.00  0.00      PROA  
ATOM   1402  N   CYS P 781      10.855   7.070 -15.732  0.00  0.00      PROA  
ATOM   1403  HN  CYS P 781      10.435   7.465 -14.919  0.00  0.00      PROA  
ATOM   1404  CA  CYS P 781      11.239   8.009 -16.778  0.00  0.00      PROA  
ATOM   1405  HA  CYS P 781      11.944   7.603 -17.488  0.00  0.00      PROA  
ATOM   1406  CB  CYS P 781       9.989   8.559 -17.531  0.00  0.00      PROA  
ATOM   1407  HB1 CYS P 781       9.379   9.162 -16.825  0.00  0.00      PROA  
ATOM   1408  HB2 CYS P 781       9.330   7.746 -17.906  0.00  0.00      PROA  
ATOM   1409  SG  CYS P 781      10.592   9.520 -18.899  0.00  0.00      PROA  
ATOM   1410  HG1 CYS P 781      11.573   8.709 -19.266  0.00  0.00      PROA  
ATOM   1411  C   CYS P 781      11.953   9.120 -16.084  0.00  0.00      PROA  
ATOM   1412  O   CYS P 781      11.406   9.534 -15.069  0.00  0.00      PROA  
ATOM   1413  N   LEU P 782      13.162   9.599 -16.460  0.00  0.00      PROA  
ATOM   1414  HN  LEU P 782      13.703   9.162 -17.175  0.00  0.00      PROA  
ATOM   1415  CA  LEU P 782      13.754  10.699 -15.690  0.00  0.00      PROA  
ATOM   1416  HA  LEU P 782      13.186  10.947 -14.806  0.00  0.00      PROA  
ATOM   1417  CB  LEU P 782      15.155  10.149 -15.275  0.00  0.00      PROA  
ATOM   1418  HB1 LEU P 782      15.481  10.969 -14.601  0.00  0.00      PROA  
ATOM   1419  HB2 LEU P 782      15.898   9.939 -16.074  0.00  0.00      PROA  
ATOM   1420  CG  LEU P 782      15.167   8.850 -14.459  0.00  0.00      PROA  
ATOM   1421  HG  LEU P 782      14.614   8.057 -15.007  0.00  0.00      PROA  
ATOM   1422  CD1 LEU P 782      16.637   8.349 -14.231  0.00  0.00      PROA  
ATOM   1423 HD11 LEU P 782      16.734   7.517 -13.501  0.00  0.00      PROA  
ATOM   1424 HD12 LEU P 782      17.064   9.182 -13.633  0.00  0.00      PROA  
ATOM   1425 HD13 LEU P 782      17.179   8.133 -15.176  0.00  0.00      PROA  
ATOM   1426  CD2 LEU P 782      14.495   9.009 -13.096  0.00  0.00      PROA  
ATOM   1427 HD21 LEU P 782      13.442   9.356 -13.156  0.00  0.00      PROA  
ATOM   1428 HD22 LEU P 782      15.130   9.746 -12.559  0.00  0.00      PROA  
ATOM   1429 HD23 LEU P 782      14.624   8.061 -12.533  0.00  0.00      PROA  
ATOM   1430  C   LEU P 782      13.880  11.928 -16.563  0.00  0.00      PROA  
ATOM   1431  O   LEU P 782      14.488  12.932 -16.118  0.00  0.00      PROA  
ATOM   1432  N   THR P 783      13.323  11.928 -17.753  0.00  0.00      PROA  
ATOM   1433  HN  THR P 783      12.967  11.049 -18.060  0.00  0.00      PROA  
ATOM   1434  CA  THR P 783      13.365  13.048 -18.754  0.00  0.00      PROA  
ATOM   1435  HA  THR P 783      14.402  13.350 -18.742  0.00  0.00      PROA  
ATOM   1436  CB  THR P 783      13.013  12.601 -20.172  0.00  0.00      PROA  
ATOM   1437  HB  THR P 783      11.911  12.513 -20.287  0.00  0.00      PROA  
ATOM   1438  OG1 THR P 783      13.574  11.349 -20.498  0.00  0.00      PROA  
ATOM   1439  HG1 THR P 783      14.526  11.398 -20.389  0.00  0.00      PROA  
ATOM   1440  CG2 THR P 783      13.518  13.652 -21.101  0.00  0.00      PROA  
ATOM   1441 HG21 THR P 783      13.382  13.335 -22.157  0.00  0.00      PROA  
ATOM   1442 HG22 THR P 783      14.571  13.909 -20.857  0.00  0.00      PROA  
ATOM   1443 HG23 THR P 783      12.826  14.522 -21.108  0.00  0.00      PROA  
ATOM   1444  C   THR P 783      12.431  14.230 -18.401  0.00  0.00      PROA  
ATOM   1445  O   THR P 783      11.226  14.139 -18.517  0.00  0.00      PROA  
ATOM   1446  N   SER P 784      13.009  15.355 -17.950  0.00  0.00      PROA  
ATOM   1447  HN  SER P 784      13.985  15.504 -18.088  0.00  0.00      PROA  
ATOM   1448  CA  SER P 784      12.328  16.513 -17.528  0.00  0.00      PROA  
ATOM   1449  HA  SER P 784      13.185  17.117 -17.266  0.00  0.00      PROA  
ATOM   1450  CB  SER P 784      11.417  17.240 -18.603  0.00  0.00      PROA  
ATOM   1451  HB1 SER P 784      10.546  16.613 -18.889  0.00  0.00      PROA  
ATOM   1452  HB2 SER P 784      11.888  17.349 -19.604  0.00  0.00      PROA  
ATOM   1453  OG  SER P 784      10.975  18.526 -18.167  0.00  0.00      PROA  
ATOM   1454  HG1 SER P 784      11.730  19.071 -18.399  0.00  0.00      PROA  
ATOM   1455  C   SER P 784      11.579  16.341 -16.173  0.00  0.00      PROA  
ATOM   1456  O   SER P 784      12.070  16.739 -15.172  0.00  0.00      PROA  
ATOM   1457  N   THR P 785      10.428  15.649 -16.108  0.00  0.00      PROA  
ATOM   1458  HN  THR P 785       9.887  15.478 -16.927  0.00  0.00      PROA  
ATOM   1459  CA  THR P 785       9.844  15.325 -14.791  0.00  0.00      PROA  
ATOM   1460  HA  THR P 785      10.096  16.077 -14.058  0.00  0.00      PROA  
ATOM   1461  CB  THR P 785       8.295  15.313 -14.696  0.00  0.00      PROA  
ATOM   1462  HB  THR P 785       8.042  14.707 -13.800  0.00  0.00      PROA  
ATOM   1463  OG1 THR P 785       7.582  14.903 -15.903  0.00  0.00      PROA  
ATOM   1464  HG1 THR P 785       6.654  14.912 -15.655  0.00  0.00      PROA  
ATOM   1465  CG2 THR P 785       7.759  16.721 -14.294  0.00  0.00      PROA  
ATOM   1466 HG21 THR P 785       6.681  16.632 -14.043  0.00  0.00      PROA  
ATOM   1467 HG22 THR P 785       7.940  17.407 -15.150  0.00  0.00      PROA  
ATOM   1468 HG23 THR P 785       8.304  17.170 -13.437  0.00  0.00      PROA  
ATOM   1469  C   THR P 785      10.389  13.979 -14.464  0.00  0.00      PROA  
ATOM   1470  O   THR P 785      10.566  13.189 -15.395  0.00  0.00      PROA  
ATOM   1471  N   VAL P 786      10.708  13.616 -13.185  0.00  0.00      PROA  
ATOM   1472  HN  VAL P 786      10.788  14.217 -12.393  0.00  0.00      PROA  
ATOM   1473  CA  VAL P 786      10.918  12.278 -12.706  0.00  0.00      PROA  
ATOM   1474  HA  VAL P 786      11.543  11.757 -13.417  0.00  0.00      PROA  
ATOM   1475  CB  VAL P 786      11.625  12.290 -11.364  0.00  0.00      PROA  
ATOM   1476  HB  VAL P 786      11.166  12.935 -10.585  0.00  0.00      PROA  
ATOM   1477  CG1 VAL P 786      11.665  10.819 -10.766  0.00  0.00      PROA  
ATOM   1478 HG11 VAL P 786      12.274  10.197 -11.456  0.00  0.00      PROA  
ATOM   1479 HG12 VAL P 786      10.732  10.266 -10.525  0.00  0.00      PROA  
ATOM   1480 HG13 VAL P 786      12.105  10.788  -9.746  0.00  0.00      PROA  
ATOM   1481  CG2 VAL P 786      13.072  12.743 -11.493  0.00  0.00      PROA  
ATOM   1482 HG21 VAL P 786      13.574  12.724 -10.502  0.00  0.00      PROA  
ATOM   1483 HG22 VAL P 786      13.266  13.693 -12.035  0.00  0.00      PROA  
ATOM   1484 HG23 VAL P 786      13.535  12.100 -12.272  0.00  0.00      PROA  
ATOM   1485  C   VAL P 786       9.560  11.592 -12.517  0.00  0.00      PROA  
ATOM   1486  O   VAL P 786       8.661  12.052 -11.783  0.00  0.00      PROA  
ATOM   1487  N   GLN P 787       9.286  10.580 -13.332  0.00  0.00      PROA  
ATOM   1488  HN  GLN P 787       9.959  10.078 -13.869  0.00  0.00      PROA  
ATOM   1489  CA  GLN P 787       8.035   9.779 -13.280  0.00  0.00      PROA  
ATOM   1490  HA  GLN P 787       7.391  10.126 -12.485  0.00  0.00      PROA  
ATOM   1491  CB  GLN P 787       7.293   9.791 -14.594  0.00  0.00      PROA  
ATOM   1492  HB1 GLN P 787       6.387   9.168 -14.431  0.00  0.00      PROA  
ATOM   1493  HB2 GLN P 787       7.909   9.296 -15.374  0.00  0.00      PROA  
ATOM   1494  CG  GLN P 787       6.924  11.190 -15.119  0.00  0.00      PROA  
ATOM   1495  HG1 GLN P 787       7.844  11.765 -15.358  0.00  0.00      PROA  
ATOM   1496  HG2 GLN P 787       6.472  11.659 -14.219  0.00  0.00      PROA  
ATOM   1497  CD  GLN P 787       5.908  11.188 -16.317  0.00  0.00      PROA  
ATOM   1498  OE1 GLN P 787       4.831  10.605 -16.305  0.00  0.00      PROA  
ATOM   1499  NE2 GLN P 787       6.331  12.062 -17.316  0.00  0.00      PROA  
ATOM   1500 HE21 GLN P 787       5.958  11.940 -18.236  0.00  0.00      PROA  
ATOM   1501 HE22 GLN P 787       7.205  12.538 -17.224  0.00  0.00      PROA  
ATOM   1502  C   GLN P 787       8.370   8.284 -12.974  0.00  0.00      PROA  
ATOM   1503  O   GLN P 787       9.251   7.768 -13.595  0.00  0.00      PROA  
ATOM   1504  N   LEU P 788       7.703   7.616 -12.028  0.00  0.00      PROA  
ATOM   1505  HN  LEU P 788       6.902   8.069 -11.642  0.00  0.00      PROA  
ATOM   1506  CA  LEU P 788       7.894   6.233 -11.565  0.00  0.00      PROA  
ATOM   1507  HA  LEU P 788       8.710   5.703 -12.032  0.00  0.00      PROA  
ATOM   1508  CB  LEU P 788       8.365   6.271 -10.063  0.00  0.00      PROA  
ATOM   1509  HB1 LEU P 788       7.644   6.834  -9.434  0.00  0.00      PROA  
ATOM   1510  HB2 LEU P 788       9.334   6.814 -10.105  0.00  0.00      PROA  
ATOM   1511  CG  LEU P 788       8.641   4.964  -9.345  0.00  0.00      PROA  
ATOM   1512  HG  LEU P 788       9.402   4.475  -9.991  0.00  0.00      PROA  
ATOM   1513  CD1 LEU P 788       9.122   5.223  -7.921  0.00  0.00      PROA  
ATOM   1514 HD11 LEU P 788      10.020   5.876  -7.875  0.00  0.00      PROA  
ATOM   1515 HD12 LEU P 788       9.419   4.280  -7.415  0.00  0.00      PROA  
ATOM   1516 HD13 LEU P 788       8.323   5.660  -7.284  0.00  0.00      PROA  
ATOM   1517  CD2 LEU P 788       7.289   4.224  -9.156  0.00  0.00      PROA  
ATOM   1518 HD21 LEU P 788       7.449   3.346  -8.495  0.00  0.00      PROA  
ATOM   1519 HD22 LEU P 788       6.906   3.738 -10.078  0.00  0.00      PROA  
ATOM   1520 HD23 LEU P 788       6.522   4.871  -8.679  0.00  0.00      PROA  
ATOM   1521  C   LEU P 788       6.598   5.560 -11.794  0.00  0.00      PROA  
ATOM   1522  O   LEU P 788       5.521   5.982 -11.522  0.00  0.00      PROA  
ATOM   1523  N   ILE P 789       6.759   4.338 -12.445  0.00  0.00      PROA  
ATOM   1524  HN  ILE P 789       7.672   4.095 -12.764  0.00  0.00      PROA  
ATOM   1525  CA  ILE P 789       5.625   3.484 -12.863  0.00  0.00      PROA  
ATOM   1526  HA  ILE P 789       4.711   3.960 -12.540  0.00  0.00      PROA  
ATOM   1527  CB  ILE P 789       5.659   3.221 -14.383  0.00  0.00      PROA  
ATOM   1528  HB  ILE P 789       6.574   2.646 -14.640  0.00  0.00      PROA  
ATOM   1529  CG2 ILE P 789       4.407   2.403 -14.805  0.00  0.00      PROA  
ATOM   1530 HG21 ILE P 789       4.356   1.442 -14.249  0.00  0.00      PROA  
ATOM   1531 HG22 ILE P 789       4.372   2.383 -15.915  0.00  0.00      PROA  
ATOM   1532 HG23 ILE P 789       3.556   3.022 -14.449  0.00  0.00      PROA  
ATOM   1533  CG1 ILE P 789       5.783   4.431 -15.332  0.00  0.00      PROA  
ATOM   1534 HG11 ILE P 789       4.996   5.105 -14.931  0.00  0.00      PROA  
ATOM   1535 HG12 ILE P 789       5.495   4.170 -16.373  0.00  0.00      PROA  
ATOM   1536  CD  ILE P 789       7.184   5.083 -15.448  0.00  0.00      PROA  
ATOM   1537  HD1 ILE P 789       7.367   5.680 -14.528  0.00  0.00      PROA  
ATOM   1538  HD2 ILE P 789       7.138   5.757 -16.330  0.00  0.00      PROA  
ATOM   1539  HD3 ILE P 789       7.954   4.294 -15.582  0.00  0.00      PROA  
ATOM   1540  C   ILE P 789       5.749   2.096 -12.168  0.00  0.00      PROA  
ATOM   1541  O   ILE P 789       6.614   1.287 -12.301  0.00  0.00      PROA  
ATOM   1542  N   MET P 790       4.733   1.820 -11.305  0.00  0.00      PROA  
ATOM   1543  HN  MET P 790       3.908   2.375 -11.244  0.00  0.00      PROA  
ATOM   1544  CA  MET P 790       4.459   0.730 -10.447  0.00  0.00      PROA  
ATOM   1545  HA  MET P 790       5.215  -0.024 -10.610  0.00  0.00      PROA  
ATOM   1546  CB  MET P 790       4.339   1.151  -9.003  0.00  0.00      PROA  
ATOM   1547  HB1 MET P 790       5.404   1.431  -8.855  0.00  0.00      PROA  
ATOM   1548  HB2 MET P 790       3.973   0.375  -8.298  0.00  0.00      PROA  
ATOM   1549  CG  MET P 790       3.647   2.539  -8.811  0.00  0.00      PROA  
ATOM   1550  HG1 MET P 790       2.564   2.337  -8.954  0.00  0.00      PROA  
ATOM   1551  HG2 MET P 790       3.990   3.279  -9.565  0.00  0.00      PROA  
ATOM   1552  SD  MET P 790       3.856   3.413  -7.206  0.00  0.00      PROA  
ATOM   1553  CE  MET P 790       2.755   4.873  -7.646  0.00  0.00      PROA  
ATOM   1554  HE1 MET P 790       1.981   4.498  -8.349  0.00  0.00      PROA  
ATOM   1555  HE2 MET P 790       3.238   5.673  -8.247  0.00  0.00      PROA  
ATOM   1556  HE3 MET P 790       2.309   5.396  -6.773  0.00  0.00      PROA  
ATOM   1557  C   MET P 790       3.103   0.162 -10.813  0.00  0.00      PROA  
ATOM   1558  O   MET P 790       2.276   0.881 -11.349  0.00  0.00      PROA  
ATOM   1559  N   GLN P 791       2.813  -1.090 -10.519  0.00  0.00      PROA  
ATOM   1560  HN  GLN P 791       3.441  -1.812 -10.238  0.00  0.00      PROA  
ATOM   1561  CA  GLN P 791       1.481  -1.655 -10.451  0.00  0.00      PROA  
ATOM   1562  HA  GLN P 791       1.260  -2.106 -11.407  0.00  0.00      PROA  
ATOM   1563  CB  GLN P 791       1.535  -2.949  -9.488  0.00  0.00      PROA  
ATOM   1564  HB1 GLN P 791       0.515  -3.380  -9.392  0.00  0.00      PROA  
ATOM   1565  HB2 GLN P 791       1.939  -2.658  -8.495  0.00  0.00      PROA  
ATOM   1566  CG  GLN P 791       2.558  -3.972 -10.104  0.00  0.00      PROA  
ATOM   1567  HG1 GLN P 791       3.618  -3.642 -10.148  0.00  0.00      PROA  
ATOM   1568  HG2 GLN P 791       2.300  -4.197 -11.161  0.00  0.00      PROA  
ATOM   1569  CD  GLN P 791       2.473  -5.217  -9.234  0.00  0.00      PROA  
ATOM   1570  OE1 GLN P 791       3.149  -5.404  -8.268  0.00  0.00      PROA  
ATOM   1571  NE2 GLN P 791       1.375  -6.019  -9.477  0.00  0.00      PROA  
ATOM   1572 HE21 GLN P 791       1.430  -6.930  -9.068  0.00  0.00      PROA  
ATOM   1573 HE22 GLN P 791       0.587  -5.718 -10.013  0.00  0.00      PROA  
ATOM   1574  C   GLN P 791       0.216  -0.828 -10.095  0.00  0.00      PROA  
ATOM   1575  O   GLN P 791       0.255   0.032  -9.202  0.00  0.00      PROA  
ATOM   1576  N   LEU P 792      -0.894  -1.162 -10.701  0.00  0.00      PROA  
ATOM   1577  HN  LEU P 792      -0.866  -1.897 -11.373  0.00  0.00      PROA  
ATOM   1578  CA  LEU P 792      -2.181  -0.478 -10.454  0.00  0.00      PROA  
ATOM   1579  HA  LEU P 792      -2.076   0.530 -10.081  0.00  0.00      PROA  
ATOM   1580  CB  LEU P 792      -2.846  -0.282 -11.783  0.00  0.00      PROA  
ATOM   1581  HB1 LEU P 792      -2.765  -1.151 -12.471  0.00  0.00      PROA  
ATOM   1582  HB2 LEU P 792      -2.249   0.433 -12.389  0.00  0.00      PROA  
ATOM   1583  CG  LEU P 792      -4.292   0.197 -11.612  0.00  0.00      PROA  
ATOM   1584  HG  LEU P 792      -4.907  -0.466 -10.966  0.00  0.00      PROA  
ATOM   1585  CD1 LEU P 792      -4.326   1.599 -11.037  0.00  0.00      PROA  
ATOM   1586 HD11 LEU P 792      -5.351   2.024 -11.088  0.00  0.00      PROA  
ATOM   1587 HD12 LEU P 792      -3.694   2.246 -11.683  0.00  0.00      PROA  
ATOM   1588 HD13 LEU P 792      -4.027   1.547  -9.968  0.00  0.00      PROA  
ATOM   1589  CD2 LEU P 792      -5.132   0.221 -12.980  0.00  0.00      PROA  
ATOM   1590 HD21 LEU P 792      -6.120   0.719 -12.870  0.00  0.00      PROA  
ATOM   1591 HD22 LEU P 792      -5.304  -0.747 -13.497  0.00  0.00      PROA  
ATOM   1592 HD23 LEU P 792      -4.540   0.938 -13.587  0.00  0.00      PROA  
ATOM   1593  C   LEU P 792      -3.013  -1.275  -9.404  0.00  0.00      PROA  
ATOM   1594  O   LEU P 792      -3.240  -2.471  -9.558  0.00  0.00      PROA  
ATOM   1595  N   MET P 793      -3.342  -0.644  -8.295  0.00  0.00      PROA  
ATOM   1596  HN  MET P 793      -3.042   0.283  -8.081  0.00  0.00      PROA  
ATOM   1597  CA  MET P 793      -4.256  -1.185  -7.295  0.00  0.00      PROA  
ATOM   1598  HA  MET P 793      -4.284  -2.258  -7.417  0.00  0.00      PROA  
ATOM   1599  CB  MET P 793      -3.781  -1.037  -5.748  0.00  0.00      PROA  
ATOM   1600  HB1 MET P 793      -4.586  -1.016  -4.982  0.00  0.00      PROA  
ATOM   1601  HB2 MET P 793      -3.348  -0.014  -5.741  0.00  0.00      PROA  
ATOM   1602  CG  MET P 793      -2.791  -2.159  -5.508  0.00  0.00      PROA  
ATOM   1603  HG1 MET P 793      -3.314  -3.139  -5.526  0.00  0.00      PROA  
ATOM   1604  HG2 MET P 793      -2.255  -2.086  -4.538  0.00  0.00      PROA  
ATOM   1605  SD  MET P 793      -1.403  -2.445  -6.621  0.00  0.00      PROA  
ATOM   1606  CE  MET P 793      -0.557  -0.915  -6.102  0.00  0.00      PROA  
ATOM   1607  HE1 MET P 793      -0.474  -0.831  -4.997  0.00  0.00      PROA  
ATOM   1608  HE2 MET P 793      -0.986  -0.115  -6.741  0.00  0.00      PROA  
ATOM   1609  HE3 MET P 793       0.486  -0.962  -6.483  0.00  0.00      PROA  
ATOM   1610  C   MET P 793      -5.606  -0.505  -7.448  0.00  0.00      PROA  
ATOM   1611  O   MET P 793      -5.613   0.635  -7.022  0.00  0.00      PROA  
ATOM   1612  N   PRO P 794      -6.664  -0.997  -8.017  0.00  0.00      PROA  
ATOM   1613  CD  PRO P 794      -6.588  -2.168  -8.911  0.00  0.00      PROA  
ATOM   1614  HD1 PRO P 794      -7.028  -3.046  -8.391  0.00  0.00      PROA  
ATOM   1615  HD2 PRO P 794      -5.674  -2.404  -9.497  0.00  0.00      PROA  
ATOM   1616  CA  PRO P 794      -7.821  -0.209  -8.340  0.00  0.00      PROA  
ATOM   1617  HA  PRO P 794      -7.449   0.621  -8.923  0.00  0.00      PROA  
ATOM   1618  CB  PRO P 794      -8.647  -1.058  -9.275  0.00  0.00      PROA  
ATOM   1619  HB1 PRO P 794      -9.162  -0.447 -10.046  0.00  0.00      PROA  
ATOM   1620  HB2 PRO P 794      -9.327  -1.755  -8.739  0.00  0.00      PROA  
ATOM   1621  CG  PRO P 794      -7.623  -1.809 -10.057  0.00  0.00      PROA  
ATOM   1622  HG1 PRO P 794      -7.991  -2.688 -10.629  0.00  0.00      PROA  
ATOM   1623  HG2 PRO P 794      -6.942  -1.192 -10.681  0.00  0.00      PROA  
ATOM   1624  C   PRO P 794      -8.610   0.277  -7.189  0.00  0.00      PROA  
ATOM   1625  O   PRO P 794      -9.308   1.239  -7.394  0.00  0.00      PROA  
ATOM   1626  N   PHE P 795      -8.642  -0.360  -6.033  0.00  0.00      PROA  
ATOM   1627  HN  PHE P 795      -7.985  -1.101  -5.914  0.00  0.00      PROA  
ATOM   1628  CA  PHE P 795      -9.649  -0.194  -5.029  0.00  0.00      PROA  
ATOM   1629  HA  PHE P 795     -10.441   0.289  -5.582  0.00  0.00      PROA  
ATOM   1630  CB  PHE P 795     -10.217  -1.521  -4.457  0.00  0.00      PROA  
ATOM   1631  HB1 PHE P 795     -10.827  -1.384  -3.538  0.00  0.00      PROA  
ATOM   1632  HB2 PHE P 795      -9.326  -2.135  -4.206  0.00  0.00      PROA  
ATOM   1633  CG  PHE P 795     -10.963  -2.276  -5.485  0.00  0.00      PROA  
ATOM   1634  CD1 PHE P 795     -12.407  -2.191  -5.356  0.00  0.00      PROA  
ATOM   1635  HD1 PHE P 795     -12.786  -1.657  -4.498  0.00  0.00      PROA  
ATOM   1636  CE1 PHE P 795     -13.265  -2.835  -6.310  0.00  0.00      PROA  
ATOM   1637  HE1 PHE P 795     -14.336  -2.926  -6.203  0.00  0.00      PROA  
ATOM   1638  CZ  PHE P 795     -12.630  -3.490  -7.391  0.00  0.00      PROA  
ATOM   1639  HZ  PHE P 795     -13.291  -3.949  -8.111  0.00  0.00      PROA  
ATOM   1640  CD2 PHE P 795     -10.449  -2.946  -6.582  0.00  0.00      PROA  
ATOM   1641  HD2 PHE P 795      -9.379  -3.081  -6.637  0.00  0.00      PROA  
ATOM   1642  CE2 PHE P 795     -11.289  -3.603  -7.499  0.00  0.00      PROA  
ATOM   1643  HE2 PHE P 795     -10.798  -4.147  -8.293  0.00  0.00      PROA  
ATOM   1644  C   PHE P 795      -9.207   0.879  -4.020  0.00  0.00      PROA  
ATOM   1645  O   PHE P 795      -9.935   1.235  -3.054  0.00  0.00      PROA  
ATOM   1646  N   GLY P 796      -7.972   1.447  -4.314  0.00  0.00      PROA  
ATOM   1647  HN  GLY P 796      -7.580   1.148  -5.180  0.00  0.00      PROA  
ATOM   1648  CA  GLY P 796      -7.274   2.584  -3.597  0.00  0.00      PROA  
ATOM   1649  HA1 GLY P 796      -8.053   3.320  -3.465  0.00  0.00      PROA  
ATOM   1650  HA2 GLY P 796      -6.526   2.880  -4.318  0.00  0.00      PROA  
ATOM   1651  C   GLY P 796      -6.767   2.112  -2.315  0.00  0.00      PROA  
ATOM   1652  O   GLY P 796      -6.594   0.896  -1.993  0.00  0.00      PROA  
ATOM   1653  N   CYS P 797      -6.340   3.067  -1.496  0.00  0.00      PROA  
ATOM   1654  HN  CYS P 797      -6.644   3.969  -1.796  0.00  0.00      PROA  
ATOM   1655  CA  CYS P 797      -5.763   2.887  -0.208  0.00  0.00      PROA  
ATOM   1656  HA  CYS P 797      -4.891   2.254  -0.278  0.00  0.00      PROA  
ATOM   1657  CB  CYS P 797      -5.244   4.134   0.466  0.00  0.00      PROA  
ATOM   1658  HB1 CYS P 797      -5.993   4.950   0.372  0.00  0.00      PROA  
ATOM   1659  HB2 CYS P 797      -4.349   4.421  -0.126  0.00  0.00      PROA  
ATOM   1660  SG  CYS P 797      -4.674   4.076   2.248  0.00  0.00      PROA  
ATOM   1661  HG1 CYS P 797      -3.519   3.720   1.705  0.00  0.00      PROA  
ATOM   1662  C   CYS P 797      -6.695   2.116   0.715  0.00  0.00      PROA  
ATOM   1663  O   CYS P 797      -7.911   2.199   0.815  0.00  0.00      PROA  
ATOM   1664  N   LEU P 798      -6.113   1.134   1.476  0.00  0.00      PROA  
ATOM   1665  HN  LEU P 798      -5.145   0.895   1.450  0.00  0.00      PROA  
ATOM   1666  CA  LEU P 798      -6.894   0.288   2.401  0.00  0.00      PROA  
ATOM   1667  HA  LEU P 798      -7.662  -0.200   1.819  0.00  0.00      PROA  
ATOM   1668  CB  LEU P 798      -5.877  -0.734   2.974  0.00  0.00      PROA  
ATOM   1669  HB1 LEU P 798      -5.006  -0.162   3.360  0.00  0.00      PROA  
ATOM   1670  HB2 LEU P 798      -5.480  -1.282   2.092  0.00  0.00      PROA  
ATOM   1671  CG  LEU P 798      -6.453  -1.780   3.972  0.00  0.00      PROA  
ATOM   1672  HG  LEU P 798      -6.826  -1.203   4.845  0.00  0.00      PROA  
ATOM   1673  CD1 LEU P 798      -7.538  -2.622   3.262  0.00  0.00      PROA  
ATOM   1674 HD11 LEU P 798      -7.890  -3.432   3.936  0.00  0.00      PROA  
ATOM   1675 HD12 LEU P 798      -7.267  -3.041   2.269  0.00  0.00      PROA  
ATOM   1676 HD13 LEU P 798      -8.338  -1.904   2.981  0.00  0.00      PROA  
ATOM   1677  CD2 LEU P 798      -5.455  -2.802   4.426  0.00  0.00      PROA  
ATOM   1678 HD21 LEU P 798      -5.801  -3.284   5.366  0.00  0.00      PROA  
ATOM   1679 HD22 LEU P 798      -4.540  -2.239   4.709  0.00  0.00      PROA  
ATOM   1680 HD23 LEU P 798      -5.158  -3.482   3.599  0.00  0.00      PROA  
ATOM   1681  C   LEU P 798      -7.590   1.017   3.490  0.00  0.00      PROA  
ATOM   1682  O   LEU P 798      -8.716   0.686   3.807  0.00  0.00      PROA  
ATOM   1683  N   LEU P 799      -6.902   2.065   4.094  0.00  0.00      PROA  
ATOM   1684  HN  LEU P 799      -5.958   2.284   3.863  0.00  0.00      PROA  
ATOM   1685  CA  LEU P 799      -7.539   2.953   5.113  0.00  0.00      PROA  
ATOM   1686  HA  LEU P 799      -7.877   2.329   5.927  0.00  0.00      PROA  
ATOM   1687  CB  LEU P 799      -6.508   3.873   5.780  0.00  0.00      PROA  
ATOM   1688  HB1 LEU P 799      -5.702   4.166   5.073  0.00  0.00      PROA  
ATOM   1689  HB2 LEU P 799      -5.893   3.258   6.471  0.00  0.00      PROA  
ATOM   1690  CG  LEU P 799      -7.137   4.938   6.813  0.00  0.00      PROA  
ATOM   1691  HG  LEU P 799      -7.888   5.575   6.299  0.00  0.00      PROA  
ATOM   1692  CD1 LEU P 799      -7.771   4.301   8.044  0.00  0.00      PROA  
ATOM   1693 HD11 LEU P 799      -8.583   3.646   7.662  0.00  0.00      PROA  
ATOM   1694 HD12 LEU P 799      -8.164   5.092   8.719  0.00  0.00      PROA  
ATOM   1695 HD13 LEU P 799      -7.038   3.624   8.532  0.00  0.00      PROA  
ATOM   1696  CD2 LEU P 799      -6.009   5.860   7.362  0.00  0.00      PROA  
ATOM   1697 HD21 LEU P 799      -5.190   5.349   7.912  0.00  0.00      PROA  
ATOM   1698 HD22 LEU P 799      -6.549   6.535   8.059  0.00  0.00      PROA  
ATOM   1699 HD23 LEU P 799      -5.588   6.469   6.534  0.00  0.00      PROA  
ATOM   1700  C   LEU P 799      -8.802   3.696   4.605  0.00  0.00      PROA  
ATOM   1701  O   LEU P 799      -9.830   3.677   5.310  0.00  0.00      PROA  
ATOM   1702  N   ASP P 800      -8.740   4.336   3.389  0.00  0.00      PROA  
ATOM   1703  HN  ASP P 800      -7.875   4.318   2.893  0.00  0.00      PROA  
ATOM   1704  CA  ASP P 800      -9.922   4.860   2.624  0.00  0.00      PROA  
ATOM   1705  HA  ASP P 800     -10.341   5.613   3.275  0.00  0.00      PROA  
ATOM   1706  CB  ASP P 800      -9.471   5.471   1.349  0.00  0.00      PROA  
ATOM   1707  HB1 ASP P 800     -10.308   5.723   0.664  0.00  0.00      PROA  
ATOM   1708  HB2 ASP P 800      -8.873   4.832   0.665  0.00  0.00      PROA  
ATOM   1709  CG  ASP P 800      -8.696   6.727   1.516  0.00  0.00      PROA  
ATOM   1710  OD1 ASP P 800      -8.391   7.317   0.434  0.00  0.00      PROA  
ATOM   1711  OD2 ASP P 800      -8.284   7.150   2.632  0.00  0.00      PROA  
ATOM   1712  C   ASP P 800     -11.030   3.807   2.320  0.00  0.00      PROA  
ATOM   1713  O   ASP P 800     -12.206   4.131   2.634  0.00  0.00      PROA  
ATOM   1714  N   TYR P 801     -10.658   2.606   1.835  0.00  0.00      PROA  
ATOM   1715  HN  TYR P 801      -9.701   2.401   1.644  0.00  0.00      PROA  
ATOM   1716  CA  TYR P 801     -11.440   1.380   1.679  0.00  0.00      PROA  
ATOM   1717  HA  TYR P 801     -12.152   1.566   0.889  0.00  0.00      PROA  
ATOM   1718  CB  TYR P 801     -10.537   0.082   1.331  0.00  0.00      PROA  
ATOM   1719  HB1 TYR P 801     -10.011  -0.353   2.207  0.00  0.00      PROA  
ATOM   1720  HB2 TYR P 801      -9.807   0.379   0.548  0.00  0.00      PROA  
ATOM   1721  CG  TYR P 801     -11.375  -1.024   0.815  0.00  0.00      PROA  
ATOM   1722  CD1 TYR P 801     -11.452  -1.246  -0.554  0.00  0.00      PROA  
ATOM   1723  HD1 TYR P 801     -10.857  -0.634  -1.216  0.00  0.00      PROA  
ATOM   1724  CE1 TYR P 801     -12.121  -2.361  -1.131  0.00  0.00      PROA  
ATOM   1725  HE1 TYR P 801     -12.141  -2.508  -2.201  0.00  0.00      PROA  
ATOM   1726  CZ  TYR P 801     -12.804  -3.206  -0.227  0.00  0.00      PROA  
ATOM   1727  OH  TYR P 801     -13.544  -4.297  -0.716  0.00  0.00      PROA  
ATOM   1728  HH  TYR P 801     -14.003  -4.762  -0.013  0.00  0.00      PROA  
ATOM   1729  CD2 TYR P 801     -12.161  -1.857   1.653  0.00  0.00      PROA  
ATOM   1730  HD2 TYR P 801     -12.142  -1.686   2.720  0.00  0.00      PROA  
ATOM   1731  CE2 TYR P 801     -12.811  -2.919   1.136  0.00  0.00      PROA  
ATOM   1732  HE2 TYR P 801     -13.396  -3.538   1.799  0.00  0.00      PROA  
ATOM   1733  C   TYR P 801     -12.243   1.040   2.917  0.00  0.00      PROA  
ATOM   1734  O   TYR P 801     -13.445   0.978   2.935  0.00  0.00      PROA  
ATOM   1735  N   VAL P 802     -11.524   0.743   4.008  0.00  0.00      PROA  
ATOM   1736  HN  VAL P 802     -10.528   0.732   4.059  0.00  0.00      PROA  
ATOM   1737  CA  VAL P 802     -12.242   0.342   5.166  0.00  0.00      PROA  
ATOM   1738  HA  VAL P 802     -12.986  -0.356   4.815  0.00  0.00      PROA  
ATOM   1739  CB  VAL P 802     -11.475  -0.307   6.304  0.00  0.00      PROA  
ATOM   1740  HB  VAL P 802     -12.213  -0.608   7.078  0.00  0.00      PROA  
ATOM   1741  CG1 VAL P 802     -10.665  -1.508   5.797  0.00  0.00      PROA  
ATOM   1742 HG11 VAL P 802     -11.263  -2.309   5.314  0.00  0.00      PROA  
ATOM   1743 HG12 VAL P 802     -10.284  -2.000   6.718  0.00  0.00      PROA  
ATOM   1744 HG13 VAL P 802      -9.857  -1.164   5.116  0.00  0.00      PROA  
ATOM   1745  CG2 VAL P 802     -10.456   0.661   7.047  0.00  0.00      PROA  
ATOM   1746 HG21 VAL P 802     -11.051   1.516   7.433  0.00  0.00      PROA  
ATOM   1747 HG22 VAL P 802      -9.681   1.072   6.365  0.00  0.00      PROA  
ATOM   1748 HG23 VAL P 802      -9.969   0.144   7.901  0.00  0.00      PROA  
ATOM   1749  C   VAL P 802     -13.134   1.546   5.762  0.00  0.00      PROA  
ATOM   1750  O   VAL P 802     -14.234   1.231   6.288  0.00  0.00      PROA  
ATOM   1751  N   ARG P 803     -12.763   2.843   5.716  0.00  0.00      PROA  
ATOM   1752  HN  ARG P 803     -11.845   3.083   5.410  0.00  0.00      PROA  
ATOM   1753  CA  ARG P 803     -13.667   3.972   6.069  0.00  0.00      PROA  
ATOM   1754  HA  ARG P 803     -13.981   3.814   7.090  0.00  0.00      PROA  
ATOM   1755  CB  ARG P 803     -12.826   5.268   6.133  0.00  0.00      PROA  
ATOM   1756  HB1 ARG P 803     -13.560   6.079   6.325  0.00  0.00      PROA  
ATOM   1757  HB2 ARG P 803     -12.162   5.478   5.268  0.00  0.00      PROA  
ATOM   1758  CG  ARG P 803     -11.844   5.280   7.336  0.00  0.00      PROA  
ATOM   1759  HG1 ARG P 803     -11.101   4.470   7.175  0.00  0.00      PROA  
ATOM   1760  HG2 ARG P 803     -12.332   5.242   8.333  0.00  0.00      PROA  
ATOM   1761  CD  ARG P 803     -10.972   6.548   7.204  0.00  0.00      PROA  
ATOM   1762  HD1 ARG P 803     -11.545   7.469   6.965  0.00  0.00      PROA  
ATOM   1763  HD2 ARG P 803     -10.291   6.568   6.326  0.00  0.00      PROA  
ATOM   1764  NE  ARG P 803     -10.265   6.685   8.498  0.00  0.00      PROA  
ATOM   1765  HE  ARG P 803     -10.729   6.539   9.372  0.00  0.00      PROA  
ATOM   1766  CZ  ARG P 803      -9.260   7.510   8.726  0.00  0.00      PROA  
ATOM   1767  NH1 ARG P 803      -8.765   8.226   7.737  0.00  0.00      PROA  
ATOM   1768 HH11 ARG P 803      -9.032   8.161   6.775  0.00  0.00      PROA  
ATOM   1769 HH12 ARG P 803      -7.831   8.583   7.763  0.00  0.00      PROA  
ATOM   1770  NH2 ARG P 803      -8.736   7.447   9.898  0.00  0.00      PROA  
ATOM   1771 HH21 ARG P 803      -8.775   6.597  10.424  0.00  0.00      PROA  
ATOM   1772 HH22 ARG P 803      -7.862   7.927   9.972  0.00  0.00      PROA  
ATOM   1773  C   ARG P 803     -14.891   4.129   5.258  0.00  0.00      PROA  
ATOM   1774  O   ARG P 803     -15.977   4.411   5.693  0.00  0.00      PROA  
ATOM   1775  N   GLU P 804     -14.719   3.887   3.981  0.00  0.00      PROA  
ATOM   1776  HN  GLU P 804     -13.826   3.728   3.568  0.00  0.00      PROA  
ATOM   1777  CA  GLU P 804     -15.840   4.026   3.047  0.00  0.00      PROA  
ATOM   1778  HA  GLU P 804     -16.496   4.814   3.387  0.00  0.00      PROA  
ATOM   1779  CB  GLU P 804     -15.401   4.382   1.668  0.00  0.00      PROA  
ATOM   1780  HB1 GLU P 804     -16.022   4.110   0.788  0.00  0.00      PROA  
ATOM   1781  HB2 GLU P 804     -14.382   4.002   1.441  0.00  0.00      PROA  
ATOM   1782  CG  GLU P 804     -15.355   5.927   1.483  0.00  0.00      PROA  
ATOM   1783  HG1 GLU P 804     -14.826   6.550   2.237  0.00  0.00      PROA  
ATOM   1784  HG2 GLU P 804     -16.413   6.240   1.354  0.00  0.00      PROA  
ATOM   1785  CD  GLU P 804     -14.671   6.568   0.294  0.00  0.00      PROA  
ATOM   1786  OE1 GLU P 804     -14.025   5.854  -0.485  0.00  0.00      PROA  
ATOM   1787  OE2 GLU P 804     -14.830   7.800   0.148  0.00  0.00      PROA  
ATOM   1788  C   GLU P 804     -16.710   2.771   2.956  0.00  0.00      PROA  
ATOM   1789  O   GLU P 804     -17.944   2.954   2.843  0.00  0.00      PROA  
ATOM   1790  N   HSD P 805     -16.159   1.510   3.012  0.00  0.00      PROA  
ATOM   1791  HN  HSD P 805     -15.167   1.409   3.025  0.00  0.00      PROA  
ATOM   1792  CA  HSD P 805     -16.992   0.332   2.678  0.00  0.00      PROA  
ATOM   1793  HA  HSD P 805     -17.938   0.613   2.239  0.00  0.00      PROA  
ATOM   1794  CB  HSD P 805     -16.359  -0.551   1.612  0.00  0.00      PROA  
ATOM   1795  HB1 HSD P 805     -16.920  -1.463   1.317  0.00  0.00      PROA  
ATOM   1796  HB2 HSD P 805     -15.421  -0.865   2.119  0.00  0.00      PROA  
ATOM   1797  ND1 HSD P 805     -16.715   0.620  -0.539  0.00  0.00      PROA  
ATOM   1798  HD1 HSD P 805     -17.714   0.596  -0.516  0.00  0.00      PROA  
ATOM   1799  CG  HSD P 805     -15.888   0.255   0.467  0.00  0.00      PROA  
ATOM   1800  CE1 HSD P 805     -15.970   1.261  -1.512  0.00  0.00      PROA  
ATOM   1801  HE1 HSD P 805     -16.591   1.837  -2.197  0.00  0.00      PROA  
ATOM   1802  NE2 HSD P 805     -14.728   1.277  -1.130  0.00  0.00      PROA  
ATOM   1803  CD2 HSD P 805     -14.678   0.650   0.089  0.00  0.00      PROA  
ATOM   1804  HD2 HSD P 805     -13.673   0.480   0.455  0.00  0.00      PROA  
ATOM   1805  C   HSD P 805     -17.403  -0.449   3.925  0.00  0.00      PROA  
ATOM   1806  O   HSD P 805     -17.965  -1.545   3.741  0.00  0.00      PROA  
ATOM   1807  N   LYS P 806     -17.231   0.146   5.069  0.00  0.00      PROA  
ATOM   1808  HN  LYS P 806     -16.770   1.024   5.176  0.00  0.00      PROA  
ATOM   1809  CA  LYS P 806     -17.655  -0.486   6.294  0.00  0.00      PROA  
ATOM   1810  HA  LYS P 806     -16.872  -1.173   6.580  0.00  0.00      PROA  
ATOM   1811  CB  LYS P 806     -17.532   0.624   7.431  0.00  0.00      PROA  
ATOM   1812  HB1 LYS P 806     -16.567   1.134   7.220  0.00  0.00      PROA  
ATOM   1813  HB2 LYS P 806     -17.642   0.185   8.446  0.00  0.00      PROA  
ATOM   1814  CG  LYS P 806     -18.456   1.813   7.325  0.00  0.00      PROA  
ATOM   1815  HG1 LYS P 806     -19.514   1.491   7.427  0.00  0.00      PROA  
ATOM   1816  HG2 LYS P 806     -18.407   2.219   6.291  0.00  0.00      PROA  
ATOM   1817  CD  LYS P 806     -18.246   2.952   8.348  0.00  0.00      PROA  
ATOM   1818  HD1 LYS P 806     -18.830   3.819   7.970  0.00  0.00      PROA  
ATOM   1819  HD2 LYS P 806     -17.184   3.220   8.162  0.00  0.00      PROA  
ATOM   1820  CE  LYS P 806     -18.484   2.616   9.828  0.00  0.00      PROA  
ATOM   1821  HE1 LYS P 806     -17.880   3.334  10.424  0.00  0.00      PROA  
ATOM   1822  HE2 LYS P 806     -18.194   1.552   9.962  0.00  0.00      PROA  
ATOM   1823  NZ  LYS P 806     -19.910   2.748  10.101  0.00  0.00      PROA  
ATOM   1824  HZ1 LYS P 806     -20.228   1.954  10.692  0.00  0.00      PROA  
ATOM   1825  HZ2 LYS P 806     -20.500   2.706   9.245  0.00  0.00      PROA  
ATOM   1826  HZ3 LYS P 806     -19.999   3.613  10.671  0.00  0.00      PROA  
ATOM   1827  C   LYS P 806     -18.950  -1.352   6.353  0.00  0.00      PROA  
ATOM   1828  O   LYS P 806     -18.935  -2.496   6.875  0.00  0.00      PROA  
ATOM   1829  N   ASP P 807     -20.108  -0.920   5.765  0.00  0.00      PROA  
ATOM   1830  HN  ASP P 807     -20.133  -0.032   5.314  0.00  0.00      PROA  
ATOM   1831  CA  ASP P 807     -21.339  -1.646   5.637  0.00  0.00      PROA  
ATOM   1832  HA  ASP P 807     -21.601  -2.003   6.622  0.00  0.00      PROA  
ATOM   1833  CB  ASP P 807     -22.496  -0.787   5.051  0.00  0.00      PROA  
ATOM   1834  HB1 ASP P 807     -23.347  -1.441   4.764  0.00  0.00      PROA  
ATOM   1835  HB2 ASP P 807     -22.180  -0.135   4.209  0.00  0.00      PROA  
ATOM   1836  CG  ASP P 807     -23.072   0.085   6.112  0.00  0.00      PROA  
ATOM   1837  OD1 ASP P 807     -22.870  -0.133   7.295  0.00  0.00      PROA  
ATOM   1838  OD2 ASP P 807     -23.711   1.141   5.695  0.00  0.00      PROA  
ATOM   1839  C   ASP P 807     -21.174  -2.954   4.832  0.00  0.00      PROA  
ATOM   1840  O   ASP P 807     -21.840  -3.979   5.150  0.00  0.00      PROA  
ATOM   1841  N   ASN P 808     -20.265  -2.996   3.849  0.00  0.00      PROA  
ATOM   1842  HN  ASN P 808     -19.832  -2.103   3.761  0.00  0.00      PROA  
ATOM   1843  CA  ASN P 808     -20.141  -4.113   2.853  0.00  0.00      PROA  
ATOM   1844  HA  ASN P 808     -21.064  -4.662   2.970  0.00  0.00      PROA  
ATOM   1845  CB  ASN P 808     -20.042  -3.539   1.396  0.00  0.00      PROA  
ATOM   1846  HB1 ASN P 808     -19.954  -4.317   0.607  0.00  0.00      PROA  
ATOM   1847  HB2 ASN P 808     -19.164  -2.873   1.254  0.00  0.00      PROA  
ATOM   1848  CG  ASN P 808     -21.146  -2.542   1.107  0.00  0.00      PROA  
ATOM   1849  OD1 ASN P 808     -20.891  -1.332   1.103  0.00  0.00      PROA  
ATOM   1850  ND2 ASN P 808     -22.371  -3.109   0.896  0.00  0.00      PROA  
ATOM   1851 HD21 ASN P 808     -22.456  -4.065   0.615  0.00  0.00      PROA  
ATOM   1852 HD22 ASN P 808     -23.076  -2.458   0.616  0.00  0.00      PROA  
ATOM   1853  C   ASN P 808     -18.977  -4.978   3.224  0.00  0.00      PROA  
ATOM   1854  O   ASN P 808     -18.563  -5.761   2.387  0.00  0.00      PROA  
ATOM   1855  N   ILE P 809     -18.414  -4.937   4.451  0.00  0.00      PROA  
ATOM   1856  HN  ILE P 809     -18.713  -4.272   5.132  0.00  0.00      PROA  
ATOM   1857  CA  ILE P 809     -17.141  -5.732   4.778  0.00  0.00      PROA  
ATOM   1858  HA  ILE P 809     -16.631  -5.891   3.840  0.00  0.00      PROA  
ATOM   1859  CB  ILE P 809     -16.140  -4.880   5.650  0.00  0.00      PROA  
ATOM   1860  HB  ILE P 809     -16.572  -4.196   6.412  0.00  0.00      PROA  
ATOM   1861  CG2 ILE P 809     -15.035  -5.758   6.421  0.00  0.00      PROA  
ATOM   1862 HG21 ILE P 809     -14.315  -4.990   6.779  0.00  0.00      PROA  
ATOM   1863 HG22 ILE P 809     -14.631  -6.459   5.660  0.00  0.00      PROA  
ATOM   1864 HG23 ILE P 809     -15.345  -6.230   7.378  0.00  0.00      PROA  
ATOM   1865  CG1 ILE P 809     -15.512  -3.958   4.618  0.00  0.00      PROA  
ATOM   1866 HG11 ILE P 809     -16.343  -3.405   4.129  0.00  0.00      PROA  
ATOM   1867 HG12 ILE P 809     -14.774  -4.498   3.987  0.00  0.00      PROA  
ATOM   1868  CD  ILE P 809     -14.623  -2.890   5.272  0.00  0.00      PROA  
ATOM   1869  HD1 ILE P 809     -15.128  -2.453   6.160  0.00  0.00      PROA  
ATOM   1870  HD2 ILE P 809     -14.195  -2.119   4.596  0.00  0.00      PROA  
ATOM   1871  HD3 ILE P 809     -13.695  -3.374   5.645  0.00  0.00      PROA  
ATOM   1872  C   ILE P 809     -17.478  -7.097   5.362  0.00  0.00      PROA  
ATOM   1873  O   ILE P 809     -18.431  -7.251   6.148  0.00  0.00      PROA  
ATOM   1874  N   GLY P 810     -16.804  -8.109   4.793  0.00  0.00      PROA  
ATOM   1875  HN  GLY P 810     -16.186  -7.936   4.030  0.00  0.00      PROA  
ATOM   1876  CA  GLY P 810     -17.006  -9.404   5.321  0.00  0.00      PROA  
ATOM   1877  HA1 GLY P 810     -16.759 -10.191   4.623  0.00  0.00      PROA  
ATOM   1878  HA2 GLY P 810     -18.020  -9.632   5.613  0.00  0.00      PROA  
ATOM   1879  C   GLY P 810     -15.950  -9.732   6.425  0.00  0.00      PROA  
ATOM   1880  O   GLY P 810     -14.927  -9.030   6.516  0.00  0.00      PROA  
ATOM   1881  N   SER P 811     -16.208 -10.743   7.359  0.00  0.00      PROA  
ATOM   1882  HN  SER P 811     -17.126 -11.131   7.338  0.00  0.00      PROA  
ATOM   1883  CA  SER P 811     -15.400 -11.234   8.394  0.00  0.00      PROA  
ATOM   1884  HA  SER P 811     -15.200 -10.439   9.097  0.00  0.00      PROA  
ATOM   1885  CB  SER P 811     -16.034 -12.476   9.089  0.00  0.00      PROA  
ATOM   1886  HB1 SER P 811     -16.940 -12.279   9.700  0.00  0.00      PROA  
ATOM   1887  HB2 SER P 811     -15.318 -13.005   9.754  0.00  0.00      PROA  
ATOM   1888  OG  SER P 811     -16.410 -13.547   8.176  0.00  0.00      PROA  
ATOM   1889  HG1 SER P 811     -17.077 -13.254   7.550  0.00  0.00      PROA  
ATOM   1890  C   SER P 811     -14.042 -11.640   7.855  0.00  0.00      PROA  
ATOM   1891  O   SER P 811     -13.069 -11.121   8.335  0.00  0.00      PROA  
ATOM   1892  N   GLN P 812     -13.986 -12.538   6.843  0.00  0.00      PROA  
ATOM   1893  HN  GLN P 812     -14.805 -12.987   6.494  0.00  0.00      PROA  
ATOM   1894  CA  GLN P 812     -12.842 -13.179   6.166  0.00  0.00      PROA  
ATOM   1895  HA  GLN P 812     -12.287 -13.818   6.837  0.00  0.00      PROA  
ATOM   1896  CB  GLN P 812     -13.254 -14.194   5.057  0.00  0.00      PROA  
ATOM   1897  HB1 GLN P 812     -13.858 -14.941   5.614  0.00  0.00      PROA  
ATOM   1898  HB2 GLN P 812     -12.374 -14.801   4.755  0.00  0.00      PROA  
ATOM   1899  CG  GLN P 812     -14.154 -13.752   3.889  0.00  0.00      PROA  
ATOM   1900  HG1 GLN P 812     -14.255 -14.697   3.312  0.00  0.00      PROA  
ATOM   1901  HG2 GLN P 812     -13.684 -12.963   3.264  0.00  0.00      PROA  
ATOM   1902  CD  GLN P 812     -15.630 -13.345   4.229  0.00  0.00      PROA  
ATOM   1903  OE1 GLN P 812     -16.107 -13.544   5.359  0.00  0.00      PROA  
ATOM   1904  NE2 GLN P 812     -16.448 -12.820   3.251  0.00  0.00      PROA  
ATOM   1905 HE21 GLN P 812     -17.383 -12.566   3.498  0.00  0.00      PROA  
ATOM   1906 HE22 GLN P 812     -16.077 -12.810   2.323  0.00  0.00      PROA  
ATOM   1907  C   GLN P 812     -11.796 -12.242   5.686  0.00  0.00      PROA  
ATOM   1908  O   GLN P 812     -10.635 -12.418   6.045  0.00  0.00      PROA  
ATOM   1909  N   TYR P 813     -12.216 -11.115   5.051  0.00  0.00      PROA  
ATOM   1910  HN  TYR P 813     -13.181 -10.961   4.854  0.00  0.00      PROA  
ATOM   1911  CA  TYR P 813     -11.351 -10.105   4.528  0.00  0.00      PROA  
ATOM   1912  HA  TYR P 813     -10.685 -10.676   3.899  0.00  0.00      PROA  
ATOM   1913  CB  TYR P 813     -12.106  -9.019   3.768  0.00  0.00      PROA  
ATOM   1914  HB1 TYR P 813     -11.425  -8.204   3.442  0.00  0.00      PROA  
ATOM   1915  HB2 TYR P 813     -12.951  -8.646   4.384  0.00  0.00      PROA  
ATOM   1916  CG  TYR P 813     -12.633  -9.669   2.470  0.00  0.00      PROA  
ATOM   1917  CD1 TYR P 813     -11.832 -10.198   1.463  0.00  0.00      PROA  
ATOM   1918  HD1 TYR P 813     -10.753 -10.158   1.476  0.00  0.00      PROA  
ATOM   1919  CE1 TYR P 813     -12.389 -10.885   0.393  0.00  0.00      PROA  
ATOM   1920  HE1 TYR P 813     -11.846 -11.269  -0.459  0.00  0.00      PROA  
ATOM   1921  CZ  TYR P 813     -13.823 -10.978   0.347  0.00  0.00      PROA  
ATOM   1922  OH  TYR P 813     -14.407 -11.764  -0.625  0.00  0.00      PROA  
ATOM   1923  HH  TYR P 813     -15.174 -12.181  -0.226  0.00  0.00      PROA  
ATOM   1924  CD2 TYR P 813     -14.054  -9.759   2.355  0.00  0.00      PROA  
ATOM   1925  HD2 TYR P 813     -14.723  -9.277   3.052  0.00  0.00      PROA  
ATOM   1926  CE2 TYR P 813     -14.602 -10.398   1.283  0.00  0.00      PROA  
ATOM   1927  HE2 TYR P 813     -15.682 -10.400   1.280  0.00  0.00      PROA  
ATOM   1928  C   TYR P 813     -10.499  -9.418   5.575  0.00  0.00      PROA  
ATOM   1929  O   TYR P 813      -9.265  -9.302   5.452  0.00  0.00      PROA  
ATOM   1930  N   LEU P 814     -11.086  -9.100   6.736  0.00  0.00      PROA  
ATOM   1931  HN  LEU P 814     -12.056  -9.194   6.946  0.00  0.00      PROA  
ATOM   1932  CA  LEU P 814     -10.375  -8.485   7.811  0.00  0.00      PROA  
ATOM   1933  HA  LEU P 814      -9.881  -7.562   7.546  0.00  0.00      PROA  
ATOM   1934  CB  LEU P 814     -11.257  -8.161   9.022  0.00  0.00      PROA  
ATOM   1935  HB1 LEU P 814     -10.592  -7.787   9.830  0.00  0.00      PROA  
ATOM   1936  HB2 LEU P 814     -11.683  -9.120   9.387  0.00  0.00      PROA  
ATOM   1937  CG  LEU P 814     -12.279  -7.154   8.731  0.00  0.00      PROA  
ATOM   1938  HG  LEU P 814     -12.331  -7.218   7.623  0.00  0.00      PROA  
ATOM   1939  CD1 LEU P 814     -13.636  -7.618   9.285  0.00  0.00      PROA  
ATOM   1940 HD11 LEU P 814     -14.364  -6.797   9.455  0.00  0.00      PROA  
ATOM   1941 HD12 LEU P 814     -13.407  -8.024  10.294  0.00  0.00      PROA  
ATOM   1942 HD13 LEU P 814     -14.048  -8.402   8.614  0.00  0.00      PROA  
ATOM   1943  CD2 LEU P 814     -11.880  -5.617   9.072  0.00  0.00      PROA  
ATOM   1944 HD21 LEU P 814     -10.785  -5.594   8.890  0.00  0.00      PROA  
ATOM   1945 HD22 LEU P 814     -12.226  -5.472  10.118  0.00  0.00      PROA  
ATOM   1946 HD23 LEU P 814     -12.335  -4.850   8.409  0.00  0.00      PROA  
ATOM   1947  C   LEU P 814      -9.156  -9.310   8.311  0.00  0.00      PROA  
ATOM   1948  O   LEU P 814      -8.032  -8.848   8.444  0.00  0.00      PROA  
ATOM   1949  N   LEU P 815      -9.499 -10.574   8.788  0.00  0.00      PROA  
ATOM   1950  HN  LEU P 815     -10.349 -11.031   8.537  0.00  0.00      PROA  
ATOM   1951  CA  LEU P 815      -8.429 -11.596   9.222  0.00  0.00      PROA  
ATOM   1952  HA  LEU P 815      -7.869 -11.205  10.058  0.00  0.00      PROA  
ATOM   1953  CB  LEU P 815      -9.199 -12.858   9.673  0.00  0.00      PROA  
ATOM   1954  HB1 LEU P 815      -8.434 -13.646   9.843  0.00  0.00      PROA  
ATOM   1955  HB2 LEU P 815      -9.732 -13.234   8.773  0.00  0.00      PROA  
ATOM   1956  CG  LEU P 815     -10.120 -12.589  10.891  0.00  0.00      PROA  
ATOM   1957  HG  LEU P 815     -10.705 -11.656  10.740  0.00  0.00      PROA  
ATOM   1958  CD1 LEU P 815     -11.154 -13.690  10.823  0.00  0.00      PROA  
ATOM   1959 HD11 LEU P 815     -11.623 -13.693   9.816  0.00  0.00      PROA  
ATOM   1960 HD12 LEU P 815     -11.807 -13.565  11.713  0.00  0.00      PROA  
ATOM   1961 HD13 LEU P 815     -10.701 -14.698  10.938  0.00  0.00      PROA  
ATOM   1962  CD2 LEU P 815      -9.232 -12.396  12.152  0.00  0.00      PROA  
ATOM   1963 HD21 LEU P 815      -9.915 -12.184  13.002  0.00  0.00      PROA  
ATOM   1964 HD22 LEU P 815      -8.473 -11.615  11.932  0.00  0.00      PROA  
ATOM   1965 HD23 LEU P 815      -8.873 -13.441  12.267  0.00  0.00      PROA  
ATOM   1966  C   LEU P 815      -7.380 -11.833   8.167  0.00  0.00      PROA  
ATOM   1967  O   LEU P 815      -6.153 -11.847   8.356  0.00  0.00      PROA  
ATOM   1968  N   ASN P 816      -7.858 -12.002   6.900  0.00  0.00      PROA  
ATOM   1969  HN  ASN P 816      -8.819 -11.933   6.644  0.00  0.00      PROA  
ATOM   1970  CA  ASN P 816      -6.941 -12.335   5.808  0.00  0.00      PROA  
ATOM   1971  HA  ASN P 816      -6.337 -13.193   6.062  0.00  0.00      PROA  
ATOM   1972  CB  ASN P 816      -7.842 -12.867   4.721  0.00  0.00      PROA  
ATOM   1973  HB1 ASN P 816      -8.490 -12.053   4.330  0.00  0.00      PROA  
ATOM   1974  HB2 ASN P 816      -8.610 -13.577   5.095  0.00  0.00      PROA  
ATOM   1975  CG  ASN P 816      -7.104 -13.385   3.486  0.00  0.00      PROA  
ATOM   1976  OD1 ASN P 816      -5.865 -13.568   3.558  0.00  0.00      PROA  
ATOM   1977  ND2 ASN P 816      -7.857 -13.637   2.416  0.00  0.00      PROA  
ATOM   1978 HD21 ASN P 816      -7.323 -14.063   1.686  0.00  0.00      PROA  
ATOM   1979 HD22 ASN P 816      -8.837 -13.510   2.572  0.00  0.00      PROA  
ATOM   1980  C   ASN P 816      -5.993 -11.167   5.455  0.00  0.00      PROA  
ATOM   1981  O   ASN P 816      -4.806 -11.308   5.122  0.00  0.00      PROA  
ATOM   1982  N   TRP P 817      -6.465  -9.860   5.548  0.00  0.00      PROA  
ATOM   1983  HN  TRP P 817      -7.443  -9.733   5.694  0.00  0.00      PROA  
ATOM   1984  CA  TRP P 817      -5.559  -8.712   5.434  0.00  0.00      PROA  
ATOM   1985  HA  TRP P 817      -5.012  -8.721   4.503  0.00  0.00      PROA  
ATOM   1986  CB  TRP P 817      -6.307  -7.313   5.545  0.00  0.00      PROA  
ATOM   1987  HB1 TRP P 817      -5.609  -6.449   5.529  0.00  0.00      PROA  
ATOM   1988  HB2 TRP P 817      -6.840  -7.126   6.502  0.00  0.00      PROA  
ATOM   1989  CG  TRP P 817      -7.327  -7.063   4.434  0.00  0.00      PROA  
ATOM   1990  CD1 TRP P 817      -7.073  -7.436   3.127  0.00  0.00      PROA  
ATOM   1991  HD1 TRP P 817      -6.234  -8.044   2.822  0.00  0.00      PROA  
ATOM   1992  NE1 TRP P 817      -8.188  -7.095   2.352  0.00  0.00      PROA  
ATOM   1993  HE1 TRP P 817      -8.464  -7.508   1.512  0.00  0.00      PROA  
ATOM   1994  CE2 TRP P 817      -9.137  -6.517   3.112  0.00  0.00      PROA  
ATOM   1995  CD2 TRP P 817      -8.629  -6.435   4.419  0.00  0.00      PROA  
ATOM   1996  CE3 TRP P 817      -9.435  -5.843   5.422  0.00  0.00      PROA  
ATOM   1997  HE3 TRP P 817      -9.062  -5.674   6.422  0.00  0.00      PROA  
ATOM   1998  CZ3 TRP P 817     -10.606  -5.212   5.100  0.00  0.00      PROA  
ATOM   1999  HZ3 TRP P 817     -11.150  -4.652   5.846  0.00  0.00      PROA  
ATOM   2000  CZ2 TRP P 817     -10.328  -5.812   2.752  0.00  0.00      PROA  
ATOM   2001  HZ2 TRP P 817     -10.649  -5.827   1.721  0.00  0.00      PROA  
ATOM   2002  CH2 TRP P 817     -11.008  -5.160   3.793  0.00  0.00      PROA  
ATOM   2003  HH2 TRP P 817     -11.927  -4.633   3.582  0.00  0.00      PROA  
ATOM   2004  C   TRP P 817      -4.369  -8.698   6.464  0.00  0.00      PROA  
ATOM   2005  O   TRP P 817      -3.224  -8.500   6.151  0.00  0.00      PROA  
ATOM   2006  N   CYS P 818      -4.758  -9.030   7.697  0.00  0.00      PROA  
ATOM   2007  HN  CYS P 818      -5.700  -9.200   7.978  0.00  0.00      PROA  
ATOM   2008  CA  CYS P 818      -3.775  -9.169   8.737  0.00  0.00      PROA  
ATOM   2009  HA  CYS P 818      -3.229  -8.240   8.669  0.00  0.00      PROA  
ATOM   2010  CB  CYS P 818      -4.475  -9.302  10.137  0.00  0.00      PROA  
ATOM   2011  HB1 CYS P 818      -3.694  -9.275  10.927  0.00  0.00      PROA  
ATOM   2012  HB2 CYS P 818      -4.993 -10.284  10.107  0.00  0.00      PROA  
ATOM   2013  SG  CYS P 818      -5.541  -7.926  10.272  0.00  0.00      PROA  
ATOM   2014  HG1 CYS P 818      -6.372  -8.271   9.299  0.00  0.00      PROA  
ATOM   2015  C   CYS P 818      -2.618 -10.156   8.516  0.00  0.00      PROA  
ATOM   2016  O   CYS P 818      -1.493  -9.866   8.841  0.00  0.00      PROA  
ATOM   2017  N   VAL P 819      -2.999 -11.307   7.854  0.00  0.00      PROA  
ATOM   2018  HN  VAL P 819      -3.931 -11.384   7.506  0.00  0.00      PROA  
ATOM   2019  CA  VAL P 819      -2.085 -12.388   7.488  0.00  0.00      PROA  
ATOM   2020  HA  VAL P 819      -1.486 -12.705   8.329  0.00  0.00      PROA  
ATOM   2021  CB  VAL P 819      -2.701 -13.706   7.040  0.00  0.00      PROA  
ATOM   2022  HB  VAL P 819      -3.352 -13.627   6.143  0.00  0.00      PROA  
ATOM   2023  CG1 VAL P 819      -1.588 -14.750   6.651  0.00  0.00      PROA  
ATOM   2024 HG11 VAL P 819      -0.993 -14.504   5.746  0.00  0.00      PROA  
ATOM   2025 HG12 VAL P 819      -2.060 -15.703   6.327  0.00  0.00      PROA  
ATOM   2026 HG13 VAL P 819      -0.938 -15.066   7.495  0.00  0.00      PROA  
ATOM   2027  CG2 VAL P 819      -3.557 -14.173   8.270  0.00  0.00      PROA  
ATOM   2028 HG21 VAL P 819      -4.349 -13.424   8.481  0.00  0.00      PROA  
ATOM   2029 HG22 VAL P 819      -2.823 -14.329   9.089  0.00  0.00      PROA  
ATOM   2030 HG23 VAL P 819      -4.022 -15.143   7.989  0.00  0.00      PROA  
ATOM   2031  C   VAL P 819      -1.187 -11.833   6.414  0.00  0.00      PROA  
ATOM   2032  O   VAL P 819       0.048 -12.006   6.411  0.00  0.00      PROA  
ATOM   2033  N   GLN P 820      -1.828 -11.123   5.509  0.00  0.00      PROA  
ATOM   2034  HN  GLN P 820      -2.814 -11.025   5.619  0.00  0.00      PROA  
ATOM   2035  CA  GLN P 820      -1.148 -10.551   4.346  0.00  0.00      PROA  
ATOM   2036  HA  GLN P 820      -0.650 -11.357   3.829  0.00  0.00      PROA  
ATOM   2037  CB  GLN P 820      -2.043 -10.065   3.205  0.00  0.00      PROA  
ATOM   2038  HB1 GLN P 820      -1.460  -9.475   2.466  0.00  0.00      PROA  
ATOM   2039  HB2 GLN P 820      -2.899  -9.435   3.529  0.00  0.00      PROA  
ATOM   2040  CG  GLN P 820      -2.723 -11.237   2.391  0.00  0.00      PROA  
ATOM   2041  HG1 GLN P 820      -3.118 -12.005   3.090  0.00  0.00      PROA  
ATOM   2042  HG2 GLN P 820      -1.748 -11.610   2.010  0.00  0.00      PROA  
ATOM   2043  CD  GLN P 820      -3.708 -10.800   1.350  0.00  0.00      PROA  
ATOM   2044  OE1 GLN P 820      -3.469  -9.901   0.562  0.00  0.00      PROA  
ATOM   2045  NE2 GLN P 820      -4.913 -11.467   1.228  0.00  0.00      PROA  
ATOM   2046 HE21 GLN P 820      -5.419 -11.315   0.378  0.00  0.00      PROA  
ATOM   2047 HE22 GLN P 820      -5.128 -12.260   1.797  0.00  0.00      PROA  
ATOM   2048  C   GLN P 820      -0.091  -9.494   4.683  0.00  0.00      PROA  
ATOM   2049  O   GLN P 820       1.025  -9.568   4.197  0.00  0.00      PROA  
ATOM   2050  N   ILE P 821      -0.367  -8.497   5.532  0.00  0.00      PROA  
ATOM   2051  HN  ILE P 821      -1.307  -8.471   5.864  0.00  0.00      PROA  
ATOM   2052  CA  ILE P 821       0.546  -7.482   6.111  0.00  0.00      PROA  
ATOM   2053  HA  ILE P 821       1.007  -6.845   5.371  0.00  0.00      PROA  
ATOM   2054  CB  ILE P 821      -0.184  -6.531   6.955  0.00  0.00      PROA  
ATOM   2055  HB  ILE P 821      -0.764  -6.991   7.783  0.00  0.00      PROA  
ATOM   2056  CG2 ILE P 821       0.834  -5.496   7.564  0.00  0.00      PROA  
ATOM   2057 HG21 ILE P 821       0.357  -4.988   8.430  0.00  0.00      PROA  
ATOM   2058 HG22 ILE P 821       1.233  -4.840   6.762  0.00  0.00      PROA  
ATOM   2059 HG23 ILE P 821       1.690  -5.945   8.112  0.00  0.00      PROA  
ATOM   2060  CG1 ILE P 821      -1.299  -5.807   6.120  0.00  0.00      PROA  
ATOM   2061 HG11 ILE P 821      -1.898  -6.528   5.523  0.00  0.00      PROA  
ATOM   2062 HG12 ILE P 821      -0.796  -5.137   5.391  0.00  0.00      PROA  
ATOM   2063  CD  ILE P 821      -2.277  -4.957   7.068  0.00  0.00      PROA  
ATOM   2064  HD1 ILE P 821      -2.919  -4.303   6.441  0.00  0.00      PROA  
ATOM   2065  HD2 ILE P 821      -1.639  -4.270   7.664  0.00  0.00      PROA  
ATOM   2066  HD3 ILE P 821      -2.754  -5.597   7.841  0.00  0.00      PROA  
ATOM   2067  C   ILE P 821       1.725  -8.136   6.762  0.00  0.00      PROA  
ATOM   2068  O   ILE P 821       2.866  -7.757   6.512  0.00  0.00      PROA  
ATOM   2069  N   ALA P 822       1.431  -9.184   7.500  0.00  0.00      PROA  
ATOM   2070  HN  ALA P 822       0.496  -9.508   7.621  0.00  0.00      PROA  
ATOM   2071  CA  ALA P 822       2.497  -9.845   8.274  0.00  0.00      PROA  
ATOM   2072  HA  ALA P 822       2.971  -9.184   8.984  0.00  0.00      PROA  
ATOM   2073  CB  ALA P 822       1.932 -10.889   9.220  0.00  0.00      PROA  
ATOM   2074  HB1 ALA P 822       1.161 -11.508   8.713  0.00  0.00      PROA  
ATOM   2075  HB2 ALA P 822       1.396 -10.353  10.033  0.00  0.00      PROA  
ATOM   2076  HB3 ALA P 822       2.826 -11.468   9.533  0.00  0.00      PROA  
ATOM   2077  C   ALA P 822       3.457 -10.541   7.271  0.00  0.00      PROA  
ATOM   2078  O   ALA P 822       4.674 -10.591   7.365  0.00  0.00      PROA  
ATOM   2079  N   LYS P 823       2.883 -11.298   6.292  0.00  0.00      PROA  
ATOM   2080  HN  LYS P 823       1.915 -11.532   6.342  0.00  0.00      PROA  
ATOM   2081  CA  LYS P 823       3.587 -11.871   5.160  0.00  0.00      PROA  
ATOM   2082  HA  LYS P 823       4.302 -12.595   5.522  0.00  0.00      PROA  
ATOM   2083  CB  LYS P 823       2.690 -12.535   4.102  0.00  0.00      PROA  
ATOM   2084  HB1 LYS P 823       3.271 -12.747   3.178  0.00  0.00      PROA  
ATOM   2085  HB2 LYS P 823       1.826 -11.885   3.845  0.00  0.00      PROA  
ATOM   2086  CG  LYS P 823       2.162 -13.891   4.425  0.00  0.00      PROA  
ATOM   2087  HG1 LYS P 823       1.502 -13.746   5.306  0.00  0.00      PROA  
ATOM   2088  HG2 LYS P 823       2.972 -14.637   4.576  0.00  0.00      PROA  
ATOM   2089  CD  LYS P 823       1.184 -14.376   3.377  0.00  0.00      PROA  
ATOM   2090  HD1 LYS P 823       1.380 -13.960   2.366  0.00  0.00      PROA  
ATOM   2091  HD2 LYS P 823       0.185 -14.060   3.748  0.00  0.00      PROA  
ATOM   2092  CE  LYS P 823       1.241 -15.937   3.038  0.00  0.00      PROA  
ATOM   2093  HE1 LYS P 823       1.156 -16.589   3.934  0.00  0.00      PROA  
ATOM   2094  HE2 LYS P 823       2.146 -16.193   2.446  0.00  0.00      PROA  
ATOM   2095  NZ  LYS P 823       0.026 -16.336   2.199  0.00  0.00      PROA  
ATOM   2096  HZ1 LYS P 823      -0.743 -16.671   2.814  0.00  0.00      PROA  
ATOM   2097  HZ2 LYS P 823       0.176 -17.180   1.609  0.00  0.00      PROA  
ATOM   2098  HZ3 LYS P 823      -0.324 -15.591   1.564  0.00  0.00      PROA  
ATOM   2099  C   LYS P 823       4.500 -10.873   4.451  0.00  0.00      PROA  
ATOM   2100  O   LYS P 823       5.692 -11.117   4.329  0.00  0.00      PROA  
ATOM   2101  N   GLY P 824       3.999  -9.683   4.145  0.00  0.00      PROA  
ATOM   2102  HN  GLY P 824       3.033  -9.453   4.235  0.00  0.00      PROA  
ATOM   2103  CA  GLY P 824       4.891  -8.642   3.643  0.00  0.00      PROA  
ATOM   2104  HA1 GLY P 824       4.232  -7.813   3.431  0.00  0.00      PROA  
ATOM   2105  HA2 GLY P 824       5.398  -9.092   2.803  0.00  0.00      PROA  
ATOM   2106  C   GLY P 824       6.051  -8.205   4.527  0.00  0.00      PROA  
ATOM   2107  O   GLY P 824       7.186  -8.217   4.212  0.00  0.00      PROA  
ATOM   2108  N   MET P 825       5.717  -7.874   5.874  0.00  0.00      PROA  
ATOM   2109  HN  MET P 825       4.779  -7.827   6.208  0.00  0.00      PROA  
ATOM   2110  CA  MET P 825       6.669  -7.485   6.838  0.00  0.00      PROA  
ATOM   2111  HA  MET P 825       7.273  -6.661   6.487  0.00  0.00      PROA  
ATOM   2112  CB  MET P 825       5.959  -7.150   8.147  0.00  0.00      PROA  
ATOM   2113  HB1 MET P 825       6.719  -6.943   8.930  0.00  0.00      PROA  
ATOM   2114  HB2 MET P 825       5.253  -7.920   8.525  0.00  0.00      PROA  
ATOM   2115  CG  MET P 825       5.102  -5.873   8.136  0.00  0.00      PROA  
ATOM   2116  HG1 MET P 825       4.639  -5.644   9.120  0.00  0.00      PROA  
ATOM   2117  HG2 MET P 825       4.339  -6.000   7.339  0.00  0.00      PROA  
ATOM   2118  SD  MET P 825       5.942  -4.295   7.751  0.00  0.00      PROA  
ATOM   2119  CE  MET P 825       7.336  -4.180   9.011  0.00  0.00      PROA  
ATOM   2120  HE1 MET P 825       8.343  -4.569   8.750  0.00  0.00      PROA  
ATOM   2121  HE2 MET P 825       6.972  -4.640   9.955  0.00  0.00      PROA  
ATOM   2122  HE3 MET P 825       7.508  -3.086   9.107  0.00  0.00      PROA  
ATOM   2123  C   MET P 825       7.786  -8.465   7.053  0.00  0.00      PROA  
ATOM   2124  O   MET P 825       8.926  -8.092   7.149  0.00  0.00      PROA  
ATOM   2125  N   ASN P 826       7.415  -9.765   7.140  0.00  0.00      PROA  
ATOM   2126  HN  ASN P 826       6.442  -9.964   7.230  0.00  0.00      PROA  
ATOM   2127  CA  ASN P 826       8.279 -10.943   7.257  0.00  0.00      PROA  
ATOM   2128  HA  ASN P 826       8.777 -10.972   8.215  0.00  0.00      PROA  
ATOM   2129  CB  ASN P 826       7.453 -12.214   7.206  0.00  0.00      PROA  
ATOM   2130  HB1 ASN P 826       7.105 -12.494   6.189  0.00  0.00      PROA  
ATOM   2131  HB2 ASN P 826       6.676 -12.028   7.978  0.00  0.00      PROA  
ATOM   2132  CG  ASN P 826       8.213 -13.442   7.758  0.00  0.00      PROA  
ATOM   2133  OD1 ASN P 826       9.224 -13.273   8.440  0.00  0.00      PROA  
ATOM   2134  ND2 ASN P 826       7.756 -14.624   7.414  0.00  0.00      PROA  
ATOM   2135 HD21 ASN P 826       8.030 -15.426   7.945  0.00  0.00      PROA  
ATOM   2136 HD22 ASN P 826       7.165 -14.565   6.610  0.00  0.00      PROA  
ATOM   2137  C   ASN P 826       9.392 -11.001   6.163  0.00  0.00      PROA  
ATOM   2138  O   ASN P 826      10.578 -11.384   6.329  0.00  0.00      PROA  
ATOM   2139  N   TYR P 827       9.059 -10.570   4.962  0.00  0.00      PROA  
ATOM   2140  HN  TYR P 827       8.147 -10.203   4.797  0.00  0.00      PROA  
ATOM   2141  CA  TYR P 827      10.025 -10.345   3.908  0.00  0.00      PROA  
ATOM   2142  HA  TYR P 827      10.716 -11.172   3.980  0.00  0.00      PROA  
ATOM   2143  CB  TYR P 827       9.245 -10.470   2.588  0.00  0.00      PROA  
ATOM   2144  HB1 TYR P 827       8.274  -9.947   2.716  0.00  0.00      PROA  
ATOM   2145  HB2 TYR P 827       9.036 -11.554   2.468  0.00  0.00      PROA  
ATOM   2146  CG  TYR P 827       9.929  -9.974   1.342  0.00  0.00      PROA  
ATOM   2147  CD1 TYR P 827      10.557 -10.963   0.505  0.00  0.00      PROA  
ATOM   2148  HD1 TYR P 827      10.431 -11.947   0.931  0.00  0.00      PROA  
ATOM   2149  CE1 TYR P 827      11.225 -10.645  -0.679  0.00  0.00      PROA  
ATOM   2150  HE1 TYR P 827      11.843 -11.382  -1.171  0.00  0.00      PROA  
ATOM   2151  CZ  TYR P 827      11.135  -9.326  -1.175  0.00  0.00      PROA  
ATOM   2152  OH  TYR P 827      11.818  -8.989  -2.333  0.00  0.00      PROA  
ATOM   2153  HH  TYR P 827      12.157  -9.771  -2.776  0.00  0.00      PROA  
ATOM   2154  CD2 TYR P 827       9.801  -8.662   0.768  0.00  0.00      PROA  
ATOM   2155  HD2 TYR P 827       9.161  -7.921   1.223  0.00  0.00      PROA  
ATOM   2156  CE2 TYR P 827      10.406  -8.363  -0.457  0.00  0.00      PROA  
ATOM   2157  HE2 TYR P 827      10.477  -7.315  -0.711  0.00  0.00      PROA  
ATOM   2158  C   TYR P 827      10.912  -9.120   3.963  0.00  0.00      PROA  
ATOM   2159  O   TYR P 827      12.112  -9.236   3.698  0.00  0.00      PROA  
ATOM   2160  N   LEU P 828      10.346  -7.970   4.251  0.00  0.00      PROA  
ATOM   2161  HN  LEU P 828       9.353  -7.960   4.345  0.00  0.00      PROA  
ATOM   2162  CA  LEU P 828      10.991  -6.705   4.503  0.00  0.00      PROA  
ATOM   2163  HA  LEU P 828      11.488  -6.409   3.591  0.00  0.00      PROA  
ATOM   2164  CB  LEU P 828       9.952  -5.574   4.789  0.00  0.00      PROA  
ATOM   2165  HB1 LEU P 828      10.574  -4.708   5.104  0.00  0.00      PROA  
ATOM   2166  HB2 LEU P 828       9.394  -5.840   5.712  0.00  0.00      PROA  
ATOM   2167  CG  LEU P 828       8.879  -5.236   3.751  0.00  0.00      PROA  
ATOM   2168  HG  LEU P 828       8.272  -6.104   3.415  0.00  0.00      PROA  
ATOM   2169  CD1 LEU P 828       7.950  -4.171   4.278  0.00  0.00      PROA  
ATOM   2170 HD11 LEU P 828       7.379  -4.587   5.135  0.00  0.00      PROA  
ATOM   2171 HD12 LEU P 828       7.205  -3.885   3.504  0.00  0.00      PROA  
ATOM   2172 HD13 LEU P 828       8.523  -3.268   4.578  0.00  0.00      PROA  
ATOM   2173  CD2 LEU P 828       9.569  -4.741   2.459  0.00  0.00      PROA  
ATOM   2174 HD21 LEU P 828      10.249  -5.558   2.136  0.00  0.00      PROA  
ATOM   2175 HD22 LEU P 828      10.237  -3.868   2.621  0.00  0.00      PROA  
ATOM   2176 HD23 LEU P 828       8.845  -4.492   1.654  0.00  0.00      PROA  
ATOM   2177  C   LEU P 828      11.969  -6.922   5.650  0.00  0.00      PROA  
ATOM   2178  O   LEU P 828      13.032  -6.377   5.648  0.00  0.00      PROA  
ATOM   2179  N   GLU P 829      11.629  -7.711   6.691  0.00  0.00      PROA  
ATOM   2180  HN  GLU P 829      10.657  -7.871   6.847  0.00  0.00      PROA  
ATOM   2181  CA  GLU P 829      12.506  -8.236   7.707  0.00  0.00      PROA  
ATOM   2182  HA  GLU P 829      12.944  -7.440   8.291  0.00  0.00      PROA  
ATOM   2183  CB  GLU P 829      11.706  -9.124   8.717  0.00  0.00      PROA  
ATOM   2184  HB1 GLU P 829      11.371 -10.014   8.142  0.00  0.00      PROA  
ATOM   2185  HB2 GLU P 829      10.729  -8.620   8.880  0.00  0.00      PROA  
ATOM   2186  CG  GLU P 829      12.386  -9.582   9.960  0.00  0.00      PROA  
ATOM   2187  HG1 GLU P 829      12.426  -8.828  10.776  0.00  0.00      PROA  
ATOM   2188  HG2 GLU P 829      13.467  -9.784   9.803  0.00  0.00      PROA  
ATOM   2189  CD  GLU P 829      11.664 -10.863  10.548  0.00  0.00      PROA  
ATOM   2190  OE1 GLU P 829      11.129 -10.814  11.708  0.00  0.00      PROA  
ATOM   2191  OE2 GLU P 829      11.815 -11.891   9.865  0.00  0.00      PROA  
ATOM   2192  C   GLU P 829      13.639  -9.025   7.223  0.00  0.00      PROA  
ATOM   2193  O   GLU P 829      14.808  -8.647   7.500  0.00  0.00      PROA  
ATOM   2194  N   ASP P 830      13.425  -9.995   6.270  0.00  0.00      PROA  
ATOM   2195  HN  ASP P 830      12.535 -10.342   5.985  0.00  0.00      PROA  
ATOM   2196  CA  ASP P 830      14.425 -10.821   5.689  0.00  0.00      PROA  
ATOM   2197  HA  ASP P 830      15.000 -11.337   6.442  0.00  0.00      PROA  
ATOM   2198  CB  ASP P 830      13.763 -11.817   4.724  0.00  0.00      PROA  
ATOM   2199  HB1 ASP P 830      14.477 -12.317   4.034  0.00  0.00      PROA  
ATOM   2200  HB2 ASP P 830      13.053 -11.371   3.996  0.00  0.00      PROA  
ATOM   2201  CG  ASP P 830      13.049 -12.891   5.543  0.00  0.00      PROA  
ATOM   2202  OD1 ASP P 830      13.354 -13.121   6.733  0.00  0.00      PROA  
ATOM   2203  OD2 ASP P 830      12.219 -13.581   4.918  0.00  0.00      PROA  
ATOM   2204  C   ASP P 830      15.602 -10.201   4.825  0.00  0.00      PROA  
ATOM   2205  O   ASP P 830      16.686 -10.736   4.566  0.00  0.00      PROA  
ATOM   2206  N   ARG P 831      15.189  -9.123   4.232  0.00  0.00      PROA  
ATOM   2207  HN  ARG P 831      14.219  -8.895   4.201  0.00  0.00      PROA  
ATOM   2208  CA  ARG P 831      15.830  -8.302   3.201  0.00  0.00      PROA  
ATOM   2209  HA  ARG P 831      16.716  -8.814   2.853  0.00  0.00      PROA  
ATOM   2210  CB  ARG P 831      14.837  -7.964   2.075  0.00  0.00      PROA  
ATOM   2211  HB1 ARG P 831      15.237  -7.335   1.251  0.00  0.00      PROA  
ATOM   2212  HB2 ARG P 831      14.003  -7.408   2.554  0.00  0.00      PROA  
ATOM   2213  CG  ARG P 831      14.268  -9.234   1.247  0.00  0.00      PROA  
ATOM   2214  HG1 ARG P 831      13.743  -8.747   0.398  0.00  0.00      PROA  
ATOM   2215  HG2 ARG P 831      13.485  -9.794   1.801  0.00  0.00      PROA  
ATOM   2216  CD  ARG P 831      15.414 -10.153   0.722  0.00  0.00      PROA  
ATOM   2217  HD1 ARG P 831      14.911 -10.861   0.030  0.00  0.00      PROA  
ATOM   2218  HD2 ARG P 831      15.977 -10.675   1.526  0.00  0.00      PROA  
ATOM   2219  NE  ARG P 831      16.329  -9.309  -0.062  0.00  0.00      PROA  
ATOM   2220  HE  ARG P 831      15.903  -8.680  -0.711  0.00  0.00      PROA  
ATOM   2221  CZ  ARG P 831      17.559  -9.605  -0.504  0.00  0.00      PROA  
ATOM   2222  NH1 ARG P 831      18.206 -10.696  -0.094  0.00  0.00      PROA  
ATOM   2223 HH11 ARG P 831      17.993 -11.158   0.767  0.00  0.00      PROA  
ATOM   2224 HH12 ARG P 831      19.126 -10.840  -0.459  0.00  0.00      PROA  
ATOM   2225  NH2 ARG P 831      17.957  -8.899  -1.515  0.00  0.00      PROA  
ATOM   2226 HH21 ARG P 831      17.616  -7.989  -1.748  0.00  0.00      PROA  
ATOM   2227 HH22 ARG P 831      18.782  -9.183  -2.004  0.00  0.00      PROA  
ATOM   2228  C   ARG P 831      16.354  -6.974   3.829  0.00  0.00      PROA  
ATOM   2229  O   ARG P 831      17.181  -6.275   3.178  0.00  0.00      PROA  
ATOM   2230  N   ARG P 832      16.070  -6.675   5.079  0.00  0.00      PROA  
ATOM   2231  HN  ARG P 832      15.392  -7.269   5.505  0.00  0.00      PROA  
ATOM   2232  CA  ARG P 832      16.770  -5.767   5.891  0.00  0.00      PROA  
ATOM   2233  HA  ARG P 832      16.399  -5.776   6.906  0.00  0.00      PROA  
ATOM   2234  CB  ARG P 832      18.297  -6.063   6.141  0.00  0.00      PROA  
ATOM   2235  HB1 ARG P 832      18.786  -5.200   6.641  0.00  0.00      PROA  
ATOM   2236  HB2 ARG P 832      18.879  -6.296   5.224  0.00  0.00      PROA  
ATOM   2237  CG  ARG P 832      18.496  -7.340   7.040  0.00  0.00      PROA  
ATOM   2238  HG1 ARG P 832      18.253  -8.178   6.353  0.00  0.00      PROA  
ATOM   2239  HG2 ARG P 832      17.814  -7.422   7.913  0.00  0.00      PROA  
ATOM   2240  CD  ARG P 832      19.912  -7.438   7.643  0.00  0.00      PROA  
ATOM   2241  HD1 ARG P 832      20.793  -7.338   6.974  0.00  0.00      PROA  
ATOM   2242  HD2 ARG P 832      19.847  -8.429   8.141  0.00  0.00      PROA  
ATOM   2243  NE  ARG P 832      19.929  -6.499   8.823  0.00  0.00      PROA  
ATOM   2244  HE  ARG P 832      19.198  -6.695   9.476  0.00  0.00      PROA  
ATOM   2245  CZ  ARG P 832      20.964  -5.874   9.287  0.00  0.00      PROA  
ATOM   2246  NH1 ARG P 832      21.019  -5.251  10.413  0.00  0.00      PROA  
ATOM   2247 HH11 ARG P 832      20.209  -5.244  10.999  0.00  0.00      PROA  
ATOM   2248 HH12 ARG P 832      21.877  -4.750  10.530  0.00  0.00      PROA  
ATOM   2249  NH2 ARG P 832      22.044  -5.853   8.535  0.00  0.00      PROA  
ATOM   2250 HH21 ARG P 832      21.838  -6.169   7.609  0.00  0.00      PROA  
ATOM   2251 HH22 ARG P 832      22.728  -5.175   8.803  0.00  0.00      PROA  
ATOM   2252  C   ARG P 832      16.420  -4.316   5.576  0.00  0.00      PROA  
ATOM   2253  O   ARG P 832      17.241  -3.464   5.490  0.00  0.00      PROA  
ATOM   2254  N   LEU P 833      15.145  -4.067   5.340  0.00  0.00      PROA  
ATOM   2255  HN  LEU P 833      14.507  -4.832   5.373  0.00  0.00      PROA  
ATOM   2256  CA  LEU P 833      14.438  -2.817   5.102  0.00  0.00      PROA  
ATOM   2257  HA  LEU P 833      15.193  -2.063   4.935  0.00  0.00      PROA  
ATOM   2258  CB  LEU P 833      13.560  -2.939   3.813  0.00  0.00      PROA  
ATOM   2259  HB1 LEU P 833      12.839  -3.755   4.031  0.00  0.00      PROA  
ATOM   2260  HB2 LEU P 833      14.213  -3.210   2.956  0.00  0.00      PROA  
ATOM   2261  CG  LEU P 833      12.833  -1.747   3.154  0.00  0.00      PROA  
ATOM   2262  HG  LEU P 833      12.421  -2.146   2.202  0.00  0.00      PROA  
ATOM   2263  CD1 LEU P 833      11.611  -1.199   3.935  0.00  0.00      PROA  
ATOM   2264 HD11 LEU P 833      10.973  -2.091   4.115  0.00  0.00      PROA  
ATOM   2265 HD12 LEU P 833      10.988  -0.471   3.373  0.00  0.00      PROA  
ATOM   2266 HD13 LEU P 833      11.998  -0.774   4.885  0.00  0.00      PROA  
ATOM   2267  CD2 LEU P 833      13.707  -0.532   2.803  0.00  0.00      PROA  
ATOM   2268 HD21 LEU P 833      14.706  -0.736   2.361  0.00  0.00      PROA  
ATOM   2269 HD22 LEU P 833      13.839   0.013   3.762  0.00  0.00      PROA  
ATOM   2270 HD23 LEU P 833      13.109   0.140   2.151  0.00  0.00      PROA  
ATOM   2271  C   LEU P 833      13.705  -2.397   6.340  0.00  0.00      PROA  
ATOM   2272  O   LEU P 833      12.991  -3.261   6.869  0.00  0.00      PROA  
ATOM   2273  N   VAL P 834      13.816  -1.123   6.768  0.00  0.00      PROA  
ATOM   2274  HN  VAL P 834      14.599  -0.554   6.532  0.00  0.00      PROA  
ATOM   2275  CA  VAL P 834      13.010  -0.532   7.865  0.00  0.00      PROA  
ATOM   2276  HA  VAL P 834      12.340  -1.331   8.150  0.00  0.00      PROA  
ATOM   2277  CB  VAL P 834      13.944  -0.224   8.946  0.00  0.00      PROA  
ATOM   2278  HB  VAL P 834      14.478  -1.171   9.171  0.00  0.00      PROA  
ATOM   2279  CG1 VAL P 834      14.978   0.875   8.571  0.00  0.00      PROA  
ATOM   2280 HG11 VAL P 834      15.405   1.444   9.424  0.00  0.00      PROA  
ATOM   2281 HG12 VAL P 834      14.554   1.726   7.997  0.00  0.00      PROA  
ATOM   2282 HG13 VAL P 834      15.872   0.498   8.030  0.00  0.00      PROA  
ATOM   2283  CG2 VAL P 834      13.075   0.214  10.096  0.00  0.00      PROA  
ATOM   2284 HG21 VAL P 834      12.636   1.195   9.813  0.00  0.00      PROA  
ATOM   2285 HG22 VAL P 834      13.727   0.314  10.991  0.00  0.00      PROA  
ATOM   2286 HG23 VAL P 834      12.292  -0.556  10.263  0.00  0.00      PROA  
ATOM   2287  C   VAL P 834      12.110   0.639   7.415  0.00  0.00      PROA  
ATOM   2288  O   VAL P 834      12.577   1.643   6.914  0.00  0.00      PROA  
ATOM   2289  N   HSD P 835      10.803   0.448   7.553  0.00  0.00      PROA  
ATOM   2290  HN  HSD P 835      10.515  -0.344   8.087  0.00  0.00      PROA  
ATOM   2291  CA  HSD P 835       9.842   1.418   7.228  0.00  0.00      PROA  
ATOM   2292  HA  HSD P 835      10.050   1.641   6.192  0.00  0.00      PROA  
ATOM   2293  CB  HSD P 835       8.388   0.869   7.515  0.00  0.00      PROA  
ATOM   2294  HB1 HSD P 835       7.644   1.573   7.945  0.00  0.00      PROA  
ATOM   2295  HB2 HSD P 835       8.577   0.037   8.225  0.00  0.00      PROA  
ATOM   2296  ND1 HSD P 835       7.518   1.043   5.038  0.00  0.00      PROA  
ATOM   2297  HD1 HSD P 835       7.781   1.965   4.754  0.00  0.00      PROA  
ATOM   2298  CG  HSD P 835       7.708   0.390   6.213  0.00  0.00      PROA  
ATOM   2299  CE1 HSD P 835       6.873   0.224   4.196  0.00  0.00      PROA  
ATOM   2300  HE1 HSD P 835       6.610   0.560   3.192  0.00  0.00      PROA  
ATOM   2301  NE2 HSD P 835       6.689  -0.932   4.736  0.00  0.00      PROA  
ATOM   2302  CD2 HSD P 835       7.301  -0.839   5.997  0.00  0.00      PROA  
ATOM   2303  HD2 HSD P 835       7.160  -1.711   6.622  0.00  0.00      PROA  
ATOM   2304  C   HSD P 835      10.011   2.726   8.054  0.00  0.00      PROA  
ATOM   2305  O   HSD P 835      10.228   2.667   9.244  0.00  0.00      PROA  
ATOM   2306  N   ARG P 836       9.750   3.853   7.386  0.00  0.00      PROA  
ATOM   2307  HN  ARG P 836       9.650   3.863   6.394  0.00  0.00      PROA  
ATOM   2308  CA  ARG P 836       9.633   5.171   8.015  0.00  0.00      PROA  
ATOM   2309  HA  ARG P 836      10.533   5.458   8.538  0.00  0.00      PROA  
ATOM   2310  CB  ARG P 836       9.527   6.150   6.932  0.00  0.00      PROA  
ATOM   2311  HB1 ARG P 836       8.835   5.815   6.131  0.00  0.00      PROA  
ATOM   2312  HB2 ARG P 836      10.502   6.041   6.410  0.00  0.00      PROA  
ATOM   2313  CG  ARG P 836       9.229   7.657   7.276  0.00  0.00      PROA  
ATOM   2314  HG1 ARG P 836       9.618   8.330   6.482  0.00  0.00      PROA  
ATOM   2315  HG2 ARG P 836       9.566   7.758   8.330  0.00  0.00      PROA  
ATOM   2316  CD  ARG P 836       7.749   8.037   7.299  0.00  0.00      PROA  
ATOM   2317  HD1 ARG P 836       7.173   7.524   8.098  0.00  0.00      PROA  
ATOM   2318  HD2 ARG P 836       7.232   7.763   6.355  0.00  0.00      PROA  
ATOM   2319  NE  ARG P 836       7.732   9.519   7.514  0.00  0.00      PROA  
ATOM   2320  HE  ARG P 836       8.036   9.794   8.426  0.00  0.00      PROA  
ATOM   2321  CZ  ARG P 836       7.284  10.410   6.698  0.00  0.00      PROA  
ATOM   2322  NH1 ARG P 836       6.781  10.217   5.485  0.00  0.00      PROA  
ATOM   2323 HH11 ARG P 836       6.978   9.339   5.050  0.00  0.00      PROA  
ATOM   2324 HH12 ARG P 836       6.627  11.031   4.925  0.00  0.00      PROA  
ATOM   2325  NH2 ARG P 836       7.234  11.697   7.035  0.00  0.00      PROA  
ATOM   2326 HH21 ARG P 836       6.852  12.418   6.457  0.00  0.00      PROA  
ATOM   2327 HH22 ARG P 836       7.392  11.874   8.006  0.00  0.00      PROA  
ATOM   2328  C   ARG P 836       8.466   5.344   9.021  0.00  0.00      PROA  
ATOM   2329  O   ARG P 836       8.573   5.751  10.155  0.00  0.00      PROA  
ATOM   2330  N   ASP P 837       7.303   4.810   8.726  0.00  0.00      PROA  
ATOM   2331  HN  ASP P 837       7.275   4.453   7.796  0.00  0.00      PROA  
ATOM   2332  CA  ASP P 837       6.105   4.635   9.517  0.00  0.00      PROA  
ATOM   2333  HA  ASP P 837       6.566   4.546  10.490  0.00  0.00      PROA  
ATOM   2334  CB  ASP P 837       5.345   5.990   9.711  0.00  0.00      PROA  
ATOM   2335  HB1 ASP P 837       6.076   6.812   9.861  0.00  0.00      PROA  
ATOM   2336  HB2 ASP P 837       4.740   5.940  10.641  0.00  0.00      PROA  
ATOM   2337  CG  ASP P 837       4.399   6.358   8.579  0.00  0.00      PROA  
ATOM   2338  OD1 ASP P 837       4.510   5.859   7.446  0.00  0.00      PROA  
ATOM   2339  OD2 ASP P 837       3.469   7.055   9.036  0.00  0.00      PROA  
ATOM   2340  C   ASP P 837       5.382   3.338   8.964  0.00  0.00      PROA  
ATOM   2341  O   ASP P 837       5.766   2.810   7.922  0.00  0.00      PROA  
ATOM   2342  N   LEU P 838       4.479   2.780   9.735  0.00  0.00      PROA  
ATOM   2343  HN  LEU P 838       4.126   3.273  10.527  0.00  0.00      PROA  
ATOM   2344  CA  LEU P 838       3.728   1.519   9.508  0.00  0.00      PROA  
ATOM   2345  HA  LEU P 838       3.601   1.381   8.444  0.00  0.00      PROA  
ATOM   2346  CB  LEU P 838       4.371   0.261  10.196  0.00  0.00      PROA  
ATOM   2347  HB1 LEU P 838       4.530   0.445  11.280  0.00  0.00      PROA  
ATOM   2348  HB2 LEU P 838       5.376   0.102   9.751  0.00  0.00      PROA  
ATOM   2349  CG  LEU P 838       3.507  -0.977  10.002  0.00  0.00      PROA  
ATOM   2350  HG  LEU P 838       2.548  -0.953  10.563  0.00  0.00      PROA  
ATOM   2351  CD1 LEU P 838       3.082  -1.207   8.513  0.00  0.00      PROA  
ATOM   2352 HD11 LEU P 838       2.610  -2.212   8.485  0.00  0.00      PROA  
ATOM   2353 HD12 LEU P 838       3.990  -1.215   7.872  0.00  0.00      PROA  
ATOM   2354 HD13 LEU P 838       2.371  -0.493   8.046  0.00  0.00      PROA  
ATOM   2355  CD2 LEU P 838       4.339  -2.221  10.503  0.00  0.00      PROA  
ATOM   2356 HD21 LEU P 838       3.765  -3.150  10.300  0.00  0.00      PROA  
ATOM   2357 HD22 LEU P 838       4.509  -2.118  11.597  0.00  0.00      PROA  
ATOM   2358 HD23 LEU P 838       5.310  -2.276   9.967  0.00  0.00      PROA  
ATOM   2359  C   LEU P 838       2.290   1.536   9.998  0.00  0.00      PROA  
ATOM   2360  O   LEU P 838       1.986   1.593  11.165  0.00  0.00      PROA  
ATOM   2361  N   ALA P 839       1.369   1.605   9.040  0.00  0.00      PROA  
ATOM   2362  HN  ALA P 839       1.560   1.423   8.078  0.00  0.00      PROA  
ATOM   2363  CA  ALA P 839      -0.073   1.557   9.352  0.00  0.00      PROA  
ATOM   2364  HA  ALA P 839      -0.147   0.849  10.164  0.00  0.00      PROA  
ATOM   2365  CB  ALA P 839      -0.550   2.936   9.843  0.00  0.00      PROA  
ATOM   2366  HB1 ALA P 839      -1.638   3.013  10.054  0.00  0.00      PROA  
ATOM   2367  HB2 ALA P 839      -0.355   3.705   9.064  0.00  0.00      PROA  
ATOM   2368  HB3 ALA P 839      -0.021   3.221  10.777  0.00  0.00      PROA  
ATOM   2369  C   ALA P 839      -0.729   1.151   8.105  0.00  0.00      PROA  
ATOM   2370  O   ALA P 839      -0.139   1.042   7.073  0.00  0.00      PROA  
ATOM   2371  N   ALA P 840      -2.069   1.033   8.179  0.00  0.00      PROA  
ATOM   2372  HN  ALA P 840      -2.398   0.848   9.102  0.00  0.00      PROA  
ATOM   2373  CA  ALA P 840      -2.936   0.660   7.183  0.00  0.00      PROA  
ATOM   2374  HA  ALA P 840      -2.530  -0.255   6.777  0.00  0.00      PROA  
ATOM   2375  CB  ALA P 840      -4.307   0.401   7.807  0.00  0.00      PROA  
ATOM   2376  HB1 ALA P 840      -4.240  -0.369   8.605  0.00  0.00      PROA  
ATOM   2377  HB2 ALA P 840      -4.960  -0.060   7.036  0.00  0.00      PROA  
ATOM   2378  HB3 ALA P 840      -4.798   1.344   8.130  0.00  0.00      PROA  
ATOM   2379  C   ALA P 840      -3.016   1.636   5.993  0.00  0.00      PROA  
ATOM   2380  O   ALA P 840      -3.127   1.319   4.817  0.00  0.00      PROA  
ATOM   2381  N   ARG P 841      -2.741   2.903   6.288  0.00  0.00      PROA  
ATOM   2382  HN  ARG P 841      -2.703   3.104   7.264  0.00  0.00      PROA  
ATOM   2383  CA  ARG P 841      -2.477   4.039   5.362  0.00  0.00      PROA  
ATOM   2384  HA  ARG P 841      -3.404   4.236   4.844  0.00  0.00      PROA  
ATOM   2385  CB  ARG P 841      -2.129   5.226   6.272  0.00  0.00      PROA  
ATOM   2386  HB1 ARG P 841      -1.407   4.979   7.079  0.00  0.00      PROA  
ATOM   2387  HB2 ARG P 841      -3.128   5.438   6.709  0.00  0.00      PROA  
ATOM   2388  CG  ARG P 841      -1.730   6.508   5.459  0.00  0.00      PROA  
ATOM   2389  HG1 ARG P 841      -0.726   6.405   4.995  0.00  0.00      PROA  
ATOM   2390  HG2 ARG P 841      -1.506   7.286   6.219  0.00  0.00      PROA  
ATOM   2391  CD  ARG P 841      -2.665   7.184   4.460  0.00  0.00      PROA  
ATOM   2392  HD1 ARG P 841      -3.409   7.851   4.946  0.00  0.00      PROA  
ATOM   2393  HD2 ARG P 841      -3.292   6.556   3.792  0.00  0.00      PROA  
ATOM   2394  NE  ARG P 841      -1.806   8.091   3.634  0.00  0.00      PROA  
ATOM   2395  HE  ARG P 841      -0.906   8.386   3.955  0.00  0.00      PROA  
ATOM   2396  CZ  ARG P 841      -2.089   8.799   2.582  0.00  0.00      PROA  
ATOM   2397  NH1 ARG P 841      -3.287   8.804   2.082  0.00  0.00      PROA  
ATOM   2398 HH11 ARG P 841      -3.487   9.245   1.208  0.00  0.00      PROA  
ATOM   2399 HH12 ARG P 841      -4.047   8.236   2.398  0.00  0.00      PROA  
ATOM   2400  NH2 ARG P 841      -1.206   9.546   1.971  0.00  0.00      PROA  
ATOM   2401 HH21 ARG P 841      -0.226   9.432   2.134  0.00  0.00      PROA  
ATOM   2402 HH22 ARG P 841      -1.571   9.881   1.102  0.00  0.00      PROA  
ATOM   2403  C   ARG P 841      -1.479   3.810   4.256  0.00  0.00      PROA  
ATOM   2404  O   ARG P 841      -1.565   4.438   3.194  0.00  0.00      PROA  
ATOM   2405  N   ASN P 842      -0.482   2.881   4.481  0.00  0.00      PROA  
ATOM   2406  HN  ASN P 842      -0.571   2.369   5.332  0.00  0.00      PROA  
ATOM   2407  CA  ASN P 842       0.702   2.615   3.611  0.00  0.00      PROA  
ATOM   2408  HA  ASN P 842       0.773   3.385   2.857  0.00  0.00      PROA  
ATOM   2409  CB  ASN P 842       2.024   2.520   4.484  0.00  0.00      PROA  
ATOM   2410  HB1 ASN P 842       2.810   2.385   3.711  0.00  0.00      PROA  
ATOM   2411  HB2 ASN P 842       2.099   1.558   5.034  0.00  0.00      PROA  
ATOM   2412  CG  ASN P 842       2.236   3.659   5.413  0.00  0.00      PROA  
ATOM   2413  OD1 ASN P 842       1.637   4.720   5.363  0.00  0.00      PROA  
ATOM   2414  ND2 ASN P 842       3.272   3.484   6.306  0.00  0.00      PROA  
ATOM   2415 HD21 ASN P 842       3.540   4.197   6.953  0.00  0.00      PROA  
ATOM   2416 HD22 ASN P 842       3.674   2.569   6.264  0.00  0.00      PROA  
ATOM   2417  C   ASN P 842       0.355   1.362   2.874  0.00  0.00      PROA  
ATOM   2418  O   ASN P 842       1.223   0.808   2.200  0.00  0.00      PROA  
ATOM   2419  N   VAL P 843      -0.871   0.763   2.895  0.00  0.00      PROA  
ATOM   2420  HN  VAL P 843      -1.666   1.142   3.363  0.00  0.00      PROA  
ATOM   2421  CA  VAL P 843      -1.263  -0.486   2.301  0.00  0.00      PROA  
ATOM   2422  HA  VAL P 843      -0.425  -0.906   1.766  0.00  0.00      PROA  
ATOM   2423  CB  VAL P 843      -1.571  -1.539   3.363  0.00  0.00      PROA  
ATOM   2424  HB  VAL P 843      -2.436  -1.224   3.985  0.00  0.00      PROA  
ATOM   2425  CG1 VAL P 843      -1.957  -2.925   2.771  0.00  0.00      PROA  
ATOM   2426 HG11 VAL P 843      -2.977  -3.097   2.367  0.00  0.00      PROA  
ATOM   2427 HG12 VAL P 843      -1.839  -3.708   3.551  0.00  0.00      PROA  
ATOM   2428 HG13 VAL P 843      -1.322  -3.125   1.881  0.00  0.00      PROA  
ATOM   2429  CG2 VAL P 843      -0.323  -1.602   4.251  0.00  0.00      PROA  
ATOM   2430 HG21 VAL P 843       0.626  -1.784   3.703  0.00  0.00      PROA  
ATOM   2431 HG22 VAL P 843      -0.324  -2.522   4.873  0.00  0.00      PROA  
ATOM   2432 HG23 VAL P 843      -0.231  -0.776   4.988  0.00  0.00      PROA  
ATOM   2433  C   VAL P 843      -2.448  -0.192   1.288  0.00  0.00      PROA  
ATOM   2434  O   VAL P 843      -3.299   0.626   1.532  0.00  0.00      PROA  
ATOM   2435  N   LEU P 844      -2.331  -0.762   0.059  0.00  0.00      PROA  
ATOM   2436  HN  LEU P 844      -1.575  -1.410   0.009  0.00  0.00      PROA  
ATOM   2437  CA  LEU P 844      -3.139  -0.399  -1.059  0.00  0.00      PROA  
ATOM   2438  HA  LEU P 844      -3.855   0.338  -0.727  0.00  0.00      PROA  
ATOM   2439  CB  LEU P 844      -2.355   0.131  -2.245  0.00  0.00      PROA  
ATOM   2440  HB1 LEU P 844      -3.040   0.620  -2.971  0.00  0.00      PROA  
ATOM   2441  HB2 LEU P 844      -1.748  -0.685  -2.692  0.00  0.00      PROA  
ATOM   2442  CG  LEU P 844      -1.307   1.245  -2.062  0.00  0.00      PROA  
ATOM   2443  HG  LEU P 844      -0.439   0.837  -1.501  0.00  0.00      PROA  
ATOM   2444  CD1 LEU P 844      -0.922   1.941  -3.346  0.00  0.00      PROA  
ATOM   2445 HD11 LEU P 844      -0.303   1.299  -4.009  0.00  0.00      PROA  
ATOM   2446 HD12 LEU P 844      -0.482   2.951  -3.196  0.00  0.00      PROA  
ATOM   2447 HD13 LEU P 844      -1.771   2.034  -4.056  0.00  0.00      PROA  
ATOM   2448  CD2 LEU P 844      -1.798   2.444  -1.271  0.00  0.00      PROA  
ATOM   2449 HD21 LEU P 844      -2.389   2.232  -0.354  0.00  0.00      PROA  
ATOM   2450 HD22 LEU P 844      -2.377   3.116  -1.941  0.00  0.00      PROA  
ATOM   2451 HD23 LEU P 844      -0.897   3.014  -0.958  0.00  0.00      PROA  
ATOM   2452  C   LEU P 844      -3.916  -1.610  -1.453  0.00  0.00      PROA  
ATOM   2453  O   LEU P 844      -3.530  -2.755  -1.223  0.00  0.00      PROA  
ATOM   2454  N   VAL P 845      -5.130  -1.403  -1.993  0.00  0.00      PROA  
ATOM   2455  HN  VAL P 845      -5.514  -0.507  -2.202  0.00  0.00      PROA  
ATOM   2456  CA  VAL P 845      -6.069  -2.536  -2.206  0.00  0.00      PROA  
ATOM   2457  HA  VAL P 845      -5.636  -3.439  -1.802  0.00  0.00      PROA  
ATOM   2458  CB  VAL P 845      -7.494  -2.270  -1.661  0.00  0.00      PROA  
ATOM   2459  HB  VAL P 845      -7.959  -1.406  -2.183  0.00  0.00      PROA  
ATOM   2460  CG1 VAL P 845      -8.331  -3.576  -1.707  0.00  0.00      PROA  
ATOM   2461 HG11 VAL P 845      -7.714  -4.442  -1.385  0.00  0.00      PROA  
ATOM   2462 HG12 VAL P 845      -8.639  -3.752  -2.760  0.00  0.00      PROA  
ATOM   2463 HG13 VAL P 845      -9.272  -3.503  -1.121  0.00  0.00      PROA  
ATOM   2464  CG2 VAL P 845      -7.364  -1.859  -0.249  0.00  0.00      PROA  
ATOM   2465 HG21 VAL P 845      -6.659  -2.547   0.265  0.00  0.00      PROA  
ATOM   2466 HG22 VAL P 845      -8.380  -1.749   0.188  0.00  0.00      PROA  
ATOM   2467 HG23 VAL P 845      -6.858  -0.871  -0.205  0.00  0.00      PROA  
ATOM   2468  C   VAL P 845      -6.279  -2.985  -3.675  0.00  0.00      PROA  
ATOM   2469  O   VAL P 845      -6.815  -2.243  -4.461  0.00  0.00      PROA  
ATOM   2470  N   LYS P 846      -5.805  -4.193  -4.099  0.00  0.00      PROA  
ATOM   2471  HN  LYS P 846      -5.484  -4.769  -3.350  0.00  0.00      PROA  
ATOM   2472  CA  LYS P 846      -5.744  -4.649  -5.475  0.00  0.00      PROA  
ATOM   2473  HA  LYS P 846      -5.501  -3.782  -6.072  0.00  0.00      PROA  
ATOM   2474  CB  LYS P 846      -4.577  -5.632  -5.596  0.00  0.00      PROA  
ATOM   2475  HB1 LYS P 846      -4.584  -6.241  -4.666  0.00  0.00      PROA  
ATOM   2476  HB2 LYS P 846      -3.587  -5.146  -5.470  0.00  0.00      PROA  
ATOM   2477  CG  LYS P 846      -4.603  -6.426  -6.860  0.00  0.00      PROA  
ATOM   2478  HG1 LYS P 846      -5.462  -7.102  -7.057  0.00  0.00      PROA  
ATOM   2479  HG2 LYS P 846      -3.747  -7.134  -6.847  0.00  0.00      PROA  
ATOM   2480  CD  LYS P 846      -4.308  -5.666  -8.181  0.00  0.00      PROA  
ATOM   2481  HD1 LYS P 846      -3.277  -5.252  -8.176  0.00  0.00      PROA  
ATOM   2482  HD2 LYS P 846      -4.952  -4.764  -8.260  0.00  0.00      PROA  
ATOM   2483  CE  LYS P 846      -4.393  -6.483  -9.514  0.00  0.00      PROA  
ATOM   2484  HE1 LYS P 846      -3.814  -6.022 -10.342  0.00  0.00      PROA  
ATOM   2485  HE2 LYS P 846      -5.441  -6.543  -9.879  0.00  0.00      PROA  
ATOM   2486  NZ  LYS P 846      -3.830  -7.781  -9.426  0.00  0.00      PROA  
ATOM   2487  HZ1 LYS P 846      -2.900  -7.832  -8.964  0.00  0.00      PROA  
ATOM   2488  HZ2 LYS P 846      -3.778  -8.092 -10.417  0.00  0.00      PROA  
ATOM   2489  HZ3 LYS P 846      -4.551  -8.327  -8.913  0.00  0.00      PROA  
ATOM   2490  C   LYS P 846      -7.113  -5.161  -5.964  0.00  0.00      PROA  
ATOM   2491  O   LYS P 846      -7.361  -5.167  -7.183  0.00  0.00      PROA  
ATOM   2492  N   THR P 847      -8.014  -5.538  -4.994  0.00  0.00      PROA  
ATOM   2493  HN  THR P 847      -7.725  -5.543  -4.040  0.00  0.00      PROA  
ATOM   2494  CA  THR P 847      -9.205  -6.349  -5.136  0.00  0.00      PROA  
ATOM   2495  HA  THR P 847      -9.979  -5.796  -5.646  0.00  0.00      PROA  
ATOM   2496  CB  THR P 847      -8.964  -7.729  -5.843  0.00  0.00      PROA  
ATOM   2497  HB  THR P 847      -8.881  -7.655  -6.949  0.00  0.00      PROA  
ATOM   2498  OG1 THR P 847      -9.980  -8.717  -5.616  0.00  0.00      PROA  
ATOM   2499  HG1 THR P 847     -10.807  -8.494  -6.049  0.00  0.00      PROA  
ATOM   2500  CG2 THR P 847      -7.708  -8.402  -5.273  0.00  0.00      PROA  
ATOM   2501 HG21 THR P 847      -6.739  -7.899  -5.480  0.00  0.00      PROA  
ATOM   2502 HG22 THR P 847      -7.560  -9.391  -5.758  0.00  0.00      PROA  
ATOM   2503 HG23 THR P 847      -7.759  -8.713  -4.208  0.00  0.00      PROA  
ATOM   2504  C   THR P 847      -9.544  -6.582  -3.698  0.00  0.00      PROA  
ATOM   2505  O   THR P 847      -8.616  -6.557  -2.897  0.00  0.00      PROA  
ATOM   2506  N   PRO P 848     -10.855  -6.762  -3.220  0.00  0.00      PROA  
ATOM   2507  CD  PRO P 848     -11.985  -6.261  -3.937  0.00  0.00      PROA  
ATOM   2508  HD1 PRO P 848     -11.947  -6.685  -4.963  0.00  0.00      PROA  
ATOM   2509  HD2 PRO P 848     -11.929  -5.155  -4.021  0.00  0.00      PROA  
ATOM   2510  CA  PRO P 848     -11.221  -7.114  -1.864  0.00  0.00      PROA  
ATOM   2511  HA  PRO P 848     -11.068  -6.245  -1.241  0.00  0.00      PROA  
ATOM   2512  CB  PRO P 848     -12.715  -7.530  -2.040  0.00  0.00      PROA  
ATOM   2513  HB1 PRO P 848     -13.333  -7.440  -1.122  0.00  0.00      PROA  
ATOM   2514  HB2 PRO P 848     -12.827  -8.561  -2.438  0.00  0.00      PROA  
ATOM   2515  CG  PRO P 848     -13.180  -6.630  -3.116  0.00  0.00      PROA  
ATOM   2516  HG1 PRO P 848     -14.053  -6.966  -3.714  0.00  0.00      PROA  
ATOM   2517  HG2 PRO P 848     -13.522  -5.689  -2.635  0.00  0.00      PROA  
ATOM   2518  C   PRO P 848     -10.398  -8.160  -1.256  0.00  0.00      PROA  
ATOM   2519  O   PRO P 848      -9.997  -7.929  -0.089  0.00  0.00      PROA  
ATOM   2520  N   GLN P 849     -10.091  -9.274  -1.989  0.00  0.00      PROA  
ATOM   2521  HN  GLN P 849     -10.340  -9.238  -2.954  0.00  0.00      PROA  
ATOM   2522  CA  GLN P 849      -9.204 -10.376  -1.513  0.00  0.00      PROA  
ATOM   2523  HA  GLN P 849      -9.663 -10.788  -0.626  0.00  0.00      PROA  
ATOM   2524  CB  GLN P 849      -9.041 -11.410  -2.651  0.00  0.00      PROA  
ATOM   2525  HB1 GLN P 849      -8.249 -12.134  -2.362  0.00  0.00      PROA  
ATOM   2526  HB2 GLN P 849      -8.682 -10.853  -3.542  0.00  0.00      PROA  
ATOM   2527  CG  GLN P 849     -10.252 -12.263  -2.859  0.00  0.00      PROA  
ATOM   2528  HG1 GLN P 849     -11.142 -11.612  -2.993  0.00  0.00      PROA  
ATOM   2529  HG2 GLN P 849     -10.514 -12.863  -1.960  0.00  0.00      PROA  
ATOM   2530  CD  GLN P 849     -10.161 -13.155  -4.051  0.00  0.00      PROA  
ATOM   2531  OE1 GLN P 849      -9.977 -12.593  -5.149  0.00  0.00      PROA  
ATOM   2532  NE2 GLN P 849     -10.207 -14.519  -3.905  0.00  0.00      PROA  
ATOM   2533 HE21 GLN P 849     -10.134 -15.133  -4.692  0.00  0.00      PROA  
ATOM   2534 HE22 GLN P 849     -10.507 -14.861  -3.015  0.00  0.00      PROA  
ATOM   2535  C   GLN P 849      -7.777  -9.977  -1.029  0.00  0.00      PROA  
ATOM   2536  O   GLN P 849      -7.221 -10.676  -0.268  0.00  0.00      PROA  
ATOM   2537  N   HSD P 850      -7.166  -9.006  -1.722  0.00  0.00      PROA  
ATOM   2538  HN  HSD P 850      -7.690  -8.410  -2.326  0.00  0.00      PROA  
ATOM   2539  CA  HSD P 850      -5.671  -8.939  -1.703  0.00  0.00      PROA  
ATOM   2540  HA  HSD P 850      -5.274  -9.375  -0.798  0.00  0.00      PROA  
ATOM   2541  CB  HSD P 850      -4.978  -9.844  -2.782  0.00  0.00      PROA  
ATOM   2542  HB1 HSD P 850      -5.467  -9.648  -3.760  0.00  0.00      PROA  
ATOM   2543  HB2 HSD P 850      -5.083 -10.905  -2.470  0.00  0.00      PROA  
ATOM   2544  ND1 HSD P 850      -2.483  -9.836  -2.212  0.00  0.00      PROA  
ATOM   2545  HD1 HSD P 850      -2.600 -10.050  -1.242  0.00  0.00      PROA  
ATOM   2546  CG  HSD P 850      -3.544  -9.611  -3.098  0.00  0.00      PROA  
ATOM   2547  CE1 HSD P 850      -1.352  -9.550  -2.882  0.00  0.00      PROA  
ATOM   2548  HE1 HSD P 850      -0.405  -9.826  -2.417  0.00  0.00      PROA  
ATOM   2549  NE2 HSD P 850      -1.622  -9.141  -4.149  0.00  0.00      PROA  
ATOM   2550  CD2 HSD P 850      -2.987  -9.173  -4.281  0.00  0.00      PROA  
ATOM   2551  HD2 HSD P 850      -3.515  -9.012  -5.213  0.00  0.00      PROA  
ATOM   2552  C   HSD P 850      -5.151  -7.563  -1.573  0.00  0.00      PROA  
ATOM   2553  O   HSD P 850      -5.722  -6.666  -2.221  0.00  0.00      PROA  
ATOM   2554  N   VAL P 851      -4.009  -7.371  -0.859  0.00  0.00      PROA  
ATOM   2555  HN  VAL P 851      -3.588  -8.176  -0.449  0.00  0.00      PROA  
ATOM   2556  CA  VAL P 851      -3.494  -6.073  -0.445  0.00  0.00      PROA  
ATOM   2557  HA  VAL P 851      -3.741  -5.345  -1.204  0.00  0.00      PROA  
ATOM   2558  CB  VAL P 851      -3.843  -5.682   0.994  0.00  0.00      PROA  
ATOM   2559  HB  VAL P 851      -3.488  -4.674   1.297  0.00  0.00      PROA  
ATOM   2560  CG1 VAL P 851      -5.402  -5.516   1.019  0.00  0.00      PROA  
ATOM   2561 HG11 VAL P 851      -5.771  -5.304   2.045  0.00  0.00      PROA  
ATOM   2562 HG12 VAL P 851      -6.014  -6.393   0.718  0.00  0.00      PROA  
ATOM   2563 HG13 VAL P 851      -5.676  -4.669   0.355  0.00  0.00      PROA  
ATOM   2564  CG2 VAL P 851      -3.309  -6.683   2.008  0.00  0.00      PROA  
ATOM   2565 HG21 VAL P 851      -3.746  -6.377   2.982  0.00  0.00      PROA  
ATOM   2566 HG22 VAL P 851      -2.202  -6.714   2.093  0.00  0.00      PROA  
ATOM   2567 HG23 VAL P 851      -3.790  -7.676   1.880  0.00  0.00      PROA  
ATOM   2568  C   VAL P 851      -1.977  -6.135  -0.598  0.00  0.00      PROA  
ATOM   2569  O   VAL P 851      -1.255  -7.132  -0.444  0.00  0.00      PROA  
ATOM   2570  N   LYS P 852      -1.417  -4.913  -0.806  0.00  0.00      PROA  
ATOM   2571  HN  LYS P 852      -1.886  -4.038  -0.710  0.00  0.00      PROA  
ATOM   2572  CA  LYS P 852       0.101  -4.824  -1.011  0.00  0.00      PROA  
ATOM   2573  HA  LYS P 852       0.497  -5.736  -0.589  0.00  0.00      PROA  
ATOM   2574  CB  LYS P 852       0.504  -4.708  -2.565  0.00  0.00      PROA  
ATOM   2575  HB1 LYS P 852       1.605  -4.662  -2.704  0.00  0.00      PROA  
ATOM   2576  HB2 LYS P 852       0.119  -3.725  -2.911  0.00  0.00      PROA  
ATOM   2577  CG  LYS P 852       0.042  -5.900  -3.388  0.00  0.00      PROA  
ATOM   2578  HG1 LYS P 852      -1.046  -6.092  -3.267  0.00  0.00      PROA  
ATOM   2579  HG2 LYS P 852       0.606  -6.801  -3.065  0.00  0.00      PROA  
ATOM   2580  CD  LYS P 852       0.223  -5.410  -4.885  0.00  0.00      PROA  
ATOM   2581  HD1 LYS P 852       1.324  -5.340  -5.018  0.00  0.00      PROA  
ATOM   2582  HD2 LYS P 852      -0.077  -4.361  -5.094  0.00  0.00      PROA  
ATOM   2583  CE  LYS P 852      -0.313  -6.416  -5.925  0.00  0.00      PROA  
ATOM   2584  HE1 LYS P 852      -0.112  -6.031  -6.948  0.00  0.00      PROA  
ATOM   2585  HE2 LYS P 852      -1.396  -6.629  -5.804  0.00  0.00      PROA  
ATOM   2586  NZ  LYS P 852       0.487  -7.648  -5.887  0.00  0.00      PROA  
ATOM   2587  HZ1 LYS P 852       0.310  -8.127  -6.793  0.00  0.00      PROA  
ATOM   2588  HZ2 LYS P 852       0.084  -8.267  -5.156  0.00  0.00      PROA  
ATOM   2589  HZ3 LYS P 852       1.487  -7.447  -5.682  0.00  0.00      PROA  
ATOM   2590  C   LYS P 852       0.726  -3.572  -0.384  0.00  0.00      PROA  
ATOM   2591  O   LYS P 852       0.313  -2.425  -0.559  0.00  0.00      PROA  
ATOM   2592  N   ILE P 853       1.803  -3.731   0.291  0.00  0.00      PROA  
ATOM   2593  HN  ILE P 853       2.186  -4.639   0.439  0.00  0.00      PROA  
ATOM   2594  CA  ILE P 853       2.577  -2.687   0.931  0.00  0.00      PROA  
ATOM   2595  HA  ILE P 853       1.835  -2.154   1.507  0.00  0.00      PROA  
ATOM   2596  CB  ILE P 853       3.529  -3.397   1.945  0.00  0.00      PROA  
ATOM   2597  HB  ILE P 853       4.299  -3.832   1.273  0.00  0.00      PROA  
ATOM   2598  CG2 ILE P 853       4.338  -2.286   2.704  0.00  0.00      PROA  
ATOM   2599 HG21 ILE P 853       4.973  -2.756   3.485  0.00  0.00      PROA  
ATOM   2600 HG22 ILE P 853       3.746  -1.539   3.275  0.00  0.00      PROA  
ATOM   2601 HG23 ILE P 853       4.993  -1.741   1.992  0.00  0.00      PROA  
ATOM   2602  CG1 ILE P 853       2.778  -4.401   2.860  0.00  0.00      PROA  
ATOM   2603 HG11 ILE P 853       2.527  -5.307   2.268  0.00  0.00      PROA  
ATOM   2604 HG12 ILE P 853       1.838  -3.962   3.259  0.00  0.00      PROA  
ATOM   2605  CD  ILE P 853       3.564  -4.853   4.080  0.00  0.00      PROA  
ATOM   2606  HD1 ILE P 853       3.675  -4.081   4.871  0.00  0.00      PROA  
ATOM   2607  HD2 ILE P 853       4.554  -5.305   3.854  0.00  0.00      PROA  
ATOM   2608  HD3 ILE P 853       2.940  -5.674   4.493  0.00  0.00      PROA  
ATOM   2609  C   ILE P 853       3.080  -1.618  -0.061  0.00  0.00      PROA  
ATOM   2610  O   ILE P 853       3.665  -1.925  -1.126  0.00  0.00      PROA  
ATOM   2611  N   THR P 854       3.016  -0.330   0.314  0.00  0.00      PROA  
ATOM   2612  HN  THR P 854       2.681   0.012   1.188  0.00  0.00      PROA  
ATOM   2613  CA  THR P 854       3.819   0.712  -0.405  0.00  0.00      PROA  
ATOM   2614  HA  THR P 854       4.736   0.261  -0.754  0.00  0.00      PROA  
ATOM   2615  CB  THR P 854       3.052   1.459  -1.514  0.00  0.00      PROA  
ATOM   2616  HB  THR P 854       2.697   0.566  -2.070  0.00  0.00      PROA  
ATOM   2617  OG1 THR P 854       3.847   2.296  -2.383  0.00  0.00      PROA  
ATOM   2618  HG1 THR P 854       3.262   2.733  -3.006  0.00  0.00      PROA  
ATOM   2619  CG2 THR P 854       1.848   2.213  -0.932  0.00  0.00      PROA  
ATOM   2620 HG21 THR P 854       1.189   2.628  -1.725  0.00  0.00      PROA  
ATOM   2621 HG22 THR P 854       2.158   2.957  -0.167  0.00  0.00      PROA  
ATOM   2622 HG23 THR P 854       1.213   1.442  -0.446  0.00  0.00      PROA  
ATOM   2623  C   THR P 854       4.408   1.735   0.558  0.00  0.00      PROA  
ATOM   2624  O   THR P 854       4.257   1.595   1.781  0.00  0.00      PROA  
ATOM   2625  N   ASP P 855       5.129   2.755   0.032  0.00  0.00      PROA  
ATOM   2626  HN  ASP P 855       5.232   2.802  -0.959  0.00  0.00      PROA  
ATOM   2627  CA  ASP P 855       5.765   3.820   0.775  0.00  0.00      PROA  
ATOM   2628  HA  ASP P 855       5.932   4.620   0.068  0.00  0.00      PROA  
ATOM   2629  CB  ASP P 855       4.836   4.585   1.855  0.00  0.00      PROA  
ATOM   2630  HB1 ASP P 855       4.698   3.808   2.638  0.00  0.00      PROA  
ATOM   2631  HB2 ASP P 855       3.858   4.705   1.341  0.00  0.00      PROA  
ATOM   2632  CG  ASP P 855       5.324   5.909   2.182  0.00  0.00      PROA  
ATOM   2633  OD1 ASP P 855       4.905   6.432   3.261  0.00  0.00      PROA  
ATOM   2634  OD2 ASP P 855       5.929   6.546   1.289  0.00  0.00      PROA  
ATOM   2635  C   ASP P 855       7.164   3.407   1.187  0.00  0.00      PROA  
ATOM   2636  O   ASP P 855       7.316   3.015   2.368  0.00  0.00      PROA  
ATOM   2637  N   PHE P 856       8.188   3.510   0.331  0.00  0.00      PROA  
ATOM   2638  HN  PHE P 856       7.903   3.912  -0.535  0.00  0.00      PROA  
ATOM   2639  CA  PHE P 856       9.571   3.126   0.548  0.00  0.00      PROA  
ATOM   2640  HA  PHE P 856       9.639   2.822   1.582  0.00  0.00      PROA  
ATOM   2641  CB  PHE P 856       9.976   1.875  -0.278  0.00  0.00      PROA  
ATOM   2642  HB1 PHE P 856      10.915   1.420   0.103  0.00  0.00      PROA  
ATOM   2643  HB2 PHE P 856      10.017   2.127  -1.359  0.00  0.00      PROA  
ATOM   2644  CG  PHE P 856       9.003   0.726  -0.097  0.00  0.00      PROA  
ATOM   2645  CD1 PHE P 856       8.822   0.069   1.141  0.00  0.00      PROA  
ATOM   2646  HD1 PHE P 856       9.266   0.474   2.038  0.00  0.00      PROA  
ATOM   2647  CE1 PHE P 856       7.945  -0.962   1.290  0.00  0.00      PROA  
ATOM   2648  HE1 PHE P 856       7.877  -1.461   2.246  0.00  0.00      PROA  
ATOM   2649  CZ  PHE P 856       7.195  -1.391   0.218  0.00  0.00      PROA  
ATOM   2650  HZ  PHE P 856       6.345  -2.042   0.361  0.00  0.00      PROA  
ATOM   2651  CD2 PHE P 856       8.291   0.249  -1.164  0.00  0.00      PROA  
ATOM   2652  HD2 PHE P 856       8.217   0.742  -2.123  0.00  0.00      PROA  
ATOM   2653  CE2 PHE P 856       7.315  -0.786  -1.041  0.00  0.00      PROA  
ATOM   2654  HE2 PHE P 856       6.699  -1.074  -1.880  0.00  0.00      PROA  
ATOM   2655  C   PHE P 856      10.640   4.269   0.308  0.00  0.00      PROA  
ATOM   2656  O   PHE P 856      11.801   3.886   0.258  0.00  0.00      PROA  
ATOM   2657  N   GLY P 857      10.281   5.537   0.024  0.00  0.00      PROA  
ATOM   2658  HN  GLY P 857       9.344   5.875  -0.028  0.00  0.00      PROA  
ATOM   2659  CA  GLY P 857      11.251   6.616  -0.161  0.00  0.00      PROA  
ATOM   2660  HA1 GLY P 857      10.644   7.469  -0.426  0.00  0.00      PROA  
ATOM   2661  HA2 GLY P 857      12.079   6.411  -0.823  0.00  0.00      PROA  
ATOM   2662  C   GLY P 857      12.063   6.930   0.989  0.00  0.00      PROA  
ATOM   2663  O   GLY P 857      13.286   7.144   0.957  0.00  0.00      PROA  
ATOM   2664  N   ARG P 858      11.417   7.002   2.139  0.00  0.00      PROA  
ATOM   2665  HN  ARG P 858      10.422   6.943   2.134  0.00  0.00      PROA  
ATOM   2666  CA  ARG P 858      11.999   7.324   3.461  0.00  0.00      PROA  
ATOM   2667  HA  ARG P 858      12.984   7.719   3.265  0.00  0.00      PROA  
ATOM   2668  CB  ARG P 858      11.068   8.405   4.139  0.00  0.00      PROA  
ATOM   2669  HB1 ARG P 858      11.491   8.713   5.119  0.00  0.00      PROA  
ATOM   2670  HB2 ARG P 858      10.100   7.888   4.310  0.00  0.00      PROA  
ATOM   2671  CG  ARG P 858      10.888   9.723   3.249  0.00  0.00      PROA  
ATOM   2672  HG1 ARG P 858       9.984  10.313   3.510  0.00  0.00      PROA  
ATOM   2673  HG2 ARG P 858      10.812   9.396   2.191  0.00  0.00      PROA  
ATOM   2674  CD  ARG P 858      12.196  10.574   3.264  0.00  0.00      PROA  
ATOM   2675  HD1 ARG P 858      13.106   9.982   3.025  0.00  0.00      PROA  
ATOM   2676  HD2 ARG P 858      12.202  10.929   4.317  0.00  0.00      PROA  
ATOM   2677  NE  ARG P 858      11.984  11.639   2.270  0.00  0.00      PROA  
ATOM   2678  HE  ARG P 858      11.225  11.432   1.653  0.00  0.00      PROA  
ATOM   2679  CZ  ARG P 858      12.867  12.630   2.201  0.00  0.00      PROA  
ATOM   2680  NH1 ARG P 858      14.016  12.602   2.850  0.00  0.00      PROA  
ATOM   2681 HH11 ARG P 858      14.272  11.819   3.418  0.00  0.00      PROA  
ATOM   2682 HH12 ARG P 858      14.631  13.368   2.662  0.00  0.00      PROA  
ATOM   2683  NH2 ARG P 858      12.710  13.626   1.343  0.00  0.00      PROA  
ATOM   2684 HH21 ARG P 858      13.193  14.501   1.384  0.00  0.00      PROA  
ATOM   2685 HH22 ARG P 858      11.871  13.571   0.801  0.00  0.00      PROA  
ATOM   2686  C   ARG P 858      12.190   6.007   4.204  0.00  0.00      PROA  
ATOM   2687  O   ARG P 858      12.839   5.995   5.269  0.00  0.00      PROA  
ATOM   2688  N   ALA P 859      11.694   4.847   3.754  0.00  0.00      PROA  
ATOM   2689  HN  ALA P 859      11.075   4.875   2.973  0.00  0.00      PROA  
ATOM   2690  CA  ALA P 859      12.180   3.562   4.286  0.00  0.00      PROA  
ATOM   2691  HA  ALA P 859      12.243   3.616   5.362  0.00  0.00      PROA  
ATOM   2692  CB  ALA P 859      11.246   2.513   3.731  0.00  0.00      PROA  
ATOM   2693  HB1 ALA P 859      10.167   2.775   3.783  0.00  0.00      PROA  
ATOM   2694  HB2 ALA P 859      11.292   1.584   4.339  0.00  0.00      PROA  
ATOM   2695  HB3 ALA P 859      11.387   2.288   2.653  0.00  0.00      PROA  
ATOM   2696  C   ALA P 859      13.665   3.192   3.953  0.00  0.00      PROA  
ATOM   2697  O   ALA P 859      14.130   3.530   2.898  0.00  0.00      PROA  
ATOM   2698  N   LYS P 860      14.396   2.576   4.925  0.00  0.00      PROA  
ATOM   2699  HN  LYS P 860      13.944   2.130   5.694  0.00  0.00      PROA  
ATOM   2700  CA  LYS P 860      15.817   2.503   4.843  0.00  0.00      PROA  
ATOM   2701  HA  LYS P 860      16.106   2.879   3.872  0.00  0.00      PROA  
ATOM   2702  CB  LYS P 860      16.482   3.349   5.955  0.00  0.00      PROA  
ATOM   2703  HB1 LYS P 860      17.570   3.350   5.730  0.00  0.00      PROA  
ATOM   2704  HB2 LYS P 860      16.321   2.838   6.929  0.00  0.00      PROA  
ATOM   2705  CG  LYS P 860      16.090   4.806   5.936  0.00  0.00      PROA  
ATOM   2706  HG1 LYS P 860      16.646   5.329   6.744  0.00  0.00      PROA  
ATOM   2707  HG2 LYS P 860      15.003   4.999   6.057  0.00  0.00      PROA  
ATOM   2708  CD  LYS P 860      16.327   5.454   4.584  0.00  0.00      PROA  
ATOM   2709  HD1 LYS P 860      15.798   4.958   3.743  0.00  0.00      PROA  
ATOM   2710  HD2 LYS P 860      17.380   5.256   4.289  0.00  0.00      PROA  
ATOM   2711  CE  LYS P 860      16.036   6.996   4.599  0.00  0.00      PROA  
ATOM   2712  HE1 LYS P 860      16.432   7.559   5.471  0.00  0.00      PROA  
ATOM   2713  HE2 LYS P 860      14.940   7.136   4.488  0.00  0.00      PROA  
ATOM   2714  NZ  LYS P 860      16.559   7.782   3.366  0.00  0.00      PROA  
ATOM   2715  HZ1 LYS P 860      16.596   8.797   3.589  0.00  0.00      PROA  
ATOM   2716  HZ2 LYS P 860      16.056   7.543   2.488  0.00  0.00      PROA  
ATOM   2717  HZ3 LYS P 860      17.548   7.548   3.146  0.00  0.00      PROA  
ATOM   2718  C   LYS P 860      16.367   1.182   4.961  0.00  0.00      PROA  
ATOM   2719  O   LYS P 860      15.830   0.275   5.623  0.00  0.00      PROA  
ATOM   2720  N   LEU P 861      17.443   0.875   4.191  0.00  0.00      PROA  
ATOM   2721  HN  LEU P 861      17.871   1.555   3.601  0.00  0.00      PROA  
ATOM   2722  CA  LEU P 861      17.980  -0.497   4.224  0.00  0.00      PROA  
ATOM   2723  HA  LEU P 861      17.193  -1.181   4.505  0.00  0.00      PROA  
ATOM   2724  CB  LEU P 861      18.517  -0.926   2.877  0.00  0.00      PROA  
ATOM   2725  HB1 LEU P 861      19.053  -1.899   2.911  0.00  0.00      PROA  
ATOM   2726  HB2 LEU P 861      19.261  -0.147   2.609  0.00  0.00      PROA  
ATOM   2727  CG  LEU P 861      17.593  -0.834   1.654  0.00  0.00      PROA  
ATOM   2728  HG  LEU P 861      16.774  -0.084   1.677  0.00  0.00      PROA  
ATOM   2729  CD1 LEU P 861      18.433  -0.633   0.355  0.00  0.00      PROA  
ATOM   2730 HD11 LEU P 861      18.788   0.420   0.347  0.00  0.00      PROA  
ATOM   2731 HD12 LEU P 861      17.837  -0.866  -0.553  0.00  0.00      PROA  
ATOM   2732 HD13 LEU P 861      19.286  -1.340   0.442  0.00  0.00      PROA  
ATOM   2733  CD2 LEU P 861      16.930  -2.204   1.512  0.00  0.00      PROA  
ATOM   2734 HD21 LEU P 861      16.187  -2.152   0.688  0.00  0.00      PROA  
ATOM   2735 HD22 LEU P 861      16.332  -2.489   2.403  0.00  0.00      PROA  
ATOM   2736 HD23 LEU P 861      17.585  -3.061   1.244  0.00  0.00      PROA  
ATOM   2737  C   LEU P 861      19.066  -0.505   5.345  0.00  0.00      PROA  
ATOM   2738  O   LEU P 861      19.770   0.468   5.498  0.00  0.00      PROA  
ATOM   2739  N   LEU P 862      19.201  -1.591   6.070  0.00  0.00      PROA  
ATOM   2740  HN  LEU P 862      18.468  -2.259   5.968  0.00  0.00      PROA  
ATOM   2741  CA  LEU P 862      20.102  -1.807   7.134  0.00  0.00      PROA  
ATOM   2742  HA  LEU P 862      20.421  -0.810   7.399  0.00  0.00      PROA  
ATOM   2743  CB  LEU P 862      19.467  -2.632   8.313  0.00  0.00      PROA  
ATOM   2744  HB1 LEU P 862      20.119  -2.757   9.204  0.00  0.00      PROA  
ATOM   2745  HB2 LEU P 862      19.245  -3.645   7.914  0.00  0.00      PROA  
ATOM   2746  CG  LEU P 862      18.124  -2.161   8.933  0.00  0.00      PROA  
ATOM   2747  HG  LEU P 862      17.373  -1.882   8.162  0.00  0.00      PROA  
ATOM   2748  CD1 LEU P 862      17.343  -3.301   9.669  0.00  0.00      PROA  
ATOM   2749 HD11 LEU P 862      17.970  -3.731  10.479  0.00  0.00      PROA  
ATOM   2750 HD12 LEU P 862      17.090  -4.195   9.061  0.00  0.00      PROA  
ATOM   2751 HD13 LEU P 862      16.431  -2.870  10.136  0.00  0.00      PROA  
ATOM   2752  CD2 LEU P 862      18.408  -1.051   9.943  0.00  0.00      PROA  
ATOM   2753 HD21 LEU P 862      17.464  -0.693  10.406  0.00  0.00      PROA  
ATOM   2754 HD22 LEU P 862      18.874  -0.193   9.413  0.00  0.00      PROA  
ATOM   2755 HD23 LEU P 862      18.998  -1.350  10.835  0.00  0.00      PROA  
ATOM   2756  C   LEU P 862      21.409  -2.426   6.695  0.00  0.00      PROA  
ATOM   2757  O   LEU P 862      22.300  -2.578   7.533  0.00  0.00      PROA  
ATOM   2758  N   GLY P 863      21.543  -2.783   5.432  0.00  0.00      PROA  
ATOM   2759  HN  GLY P 863      20.849  -2.555   4.753  0.00  0.00      PROA  
ATOM   2760  CA  GLY P 863      22.738  -3.418   4.941  0.00  0.00      PROA  
ATOM   2761  HA1 GLY P 863      23.587  -2.835   5.264  0.00  0.00      PROA  
ATOM   2762  HA2 GLY P 863      22.651  -3.372   3.866  0.00  0.00      PROA  
ATOM   2763  C   GLY P 863      23.063  -4.800   5.361  0.00  0.00      PROA  
ATOM   2764  O   GLY P 863      22.257  -5.583   5.825  0.00  0.00      PROA  
ATOM   2765  N   ALA P 864      24.334  -5.205   5.105  0.00  0.00      PROA  
ATOM   2766  HN  ALA P 864      24.909  -4.578   4.586  0.00  0.00      PROA  
ATOM   2767  CA  ALA P 864      24.949  -6.407   5.501  0.00  0.00      PROA  
ATOM   2768  HA  ALA P 864      24.309  -7.178   5.098  0.00  0.00      PROA  
ATOM   2769  CB  ALA P 864      26.331  -6.450   4.897  0.00  0.00      PROA  
ATOM   2770  HB1 ALA P 864      26.850  -7.427   4.995  0.00  0.00      PROA  
ATOM   2771  HB2 ALA P 864      27.018  -5.809   5.491  0.00  0.00      PROA  
ATOM   2772  HB3 ALA P 864      26.471  -6.160   3.834  0.00  0.00      PROA  
ATOM   2773  C   ALA P 864      25.073  -6.684   7.007  0.00  0.00      PROA  
ATOM   2774  O   ALA P 864      25.538  -5.763   7.723  0.00  0.00      PROA  
ATOM   2775  N   GLU P 865      24.648  -7.833   7.495  0.00  0.00      PROA  
ATOM   2776  HN  GLU P 865      24.347  -8.615   6.954  0.00  0.00      PROA  
ATOM   2777  CA  GLU P 865      24.539  -8.114   8.985  0.00  0.00      PROA  
ATOM   2778  HA  GLU P 865      23.867  -7.337   9.319  0.00  0.00      PROA  
ATOM   2779  CB  GLU P 865      23.984  -9.477   9.248  0.00  0.00      PROA  
ATOM   2780  HB1 GLU P 865      23.922  -9.747  10.324  0.00  0.00      PROA  
ATOM   2781  HB2 GLU P 865      24.642 -10.250   8.798  0.00  0.00      PROA  
ATOM   2782  CG  GLU P 865      22.612  -9.750   8.638  0.00  0.00      PROA  
ATOM   2783  HG1 GLU P 865      22.686  -9.707   7.530  0.00  0.00      PROA  
ATOM   2784  HG2 GLU P 865      21.895  -8.951   8.921  0.00  0.00      PROA  
ATOM   2785  CD  GLU P 865      22.100 -11.132   8.926  0.00  0.00      PROA  
ATOM   2786  OE1 GLU P 865      22.524 -12.132   8.327  0.00  0.00      PROA  
ATOM   2787  OE2 GLU P 865      21.172 -11.312   9.781  0.00  0.00      PROA  
ATOM   2788  C   GLU P 865      25.828  -7.967   9.812  0.00  0.00      PROA  
ATOM   2789  O   GLU P 865      25.780  -7.598  10.983  0.00  0.00      PROA  
ATOM   2790  N   GLU P 866      26.982  -8.273   9.258  0.00  0.00      PROA  
ATOM   2791  HN  GLU P 866      26.924  -8.674   8.348  0.00  0.00      PROA  
ATOM   2792  CA  GLU P 866      28.293  -7.878   9.728  0.00  0.00      PROA  
ATOM   2793  HA  GLU P 866      28.345  -8.348  10.699  0.00  0.00      PROA  
ATOM   2794  CB  GLU P 866      29.435  -8.536   8.875  0.00  0.00      PROA  
ATOM   2795  HB1 GLU P 866      30.411  -8.174   9.263  0.00  0.00      PROA  
ATOM   2796  HB2 GLU P 866      29.249  -8.157   7.848  0.00  0.00      PROA  
ATOM   2797  CG  GLU P 866      29.518 -10.034   9.004  0.00  0.00      PROA  
ATOM   2798  HG1 GLU P 866      28.523 -10.511   8.875  0.00  0.00      PROA  
ATOM   2799  HG2 GLU P 866      29.947 -10.332   9.984  0.00  0.00      PROA  
ATOM   2800  CD  GLU P 866      30.271 -10.653   7.828  0.00  0.00      PROA  
ATOM   2801  OE1 GLU P 866      29.587 -11.238   6.901  0.00  0.00      PROA  
ATOM   2802  OE2 GLU P 866      31.513 -10.688   7.905  0.00  0.00      PROA  
ATOM   2803  C   GLU P 866      28.565  -6.362   9.943  0.00  0.00      PROA  
ATOM   2804  O   GLU P 866      29.293  -5.981  10.859  0.00  0.00      PROA  
ATOM   2805  N   LYS P 867      27.930  -5.378   9.131  0.00  0.00      PROA  
ATOM   2806  HN  LYS P 867      27.226  -5.580   8.454  0.00  0.00      PROA  
ATOM   2807  CA  LYS P 867      28.151  -3.991   9.122  0.00  0.00      PROA  
ATOM   2808  HA  LYS P 867      29.105  -3.810   9.594  0.00  0.00      PROA  
ATOM   2809  CB  LYS P 867      28.124  -3.511   7.627  0.00  0.00      PROA  
ATOM   2810  HB1 LYS P 867      28.486  -2.468   7.756  0.00  0.00      PROA  
ATOM   2811  HB2 LYS P 867      27.090  -3.536   7.222  0.00  0.00      PROA  
ATOM   2812  CG  LYS P 867      29.134  -4.180   6.686  0.00  0.00      PROA  
ATOM   2813  HG1 LYS P 867      28.937  -3.830   5.650  0.00  0.00      PROA  
ATOM   2814  HG2 LYS P 867      29.032  -5.285   6.738  0.00  0.00      PROA  
ATOM   2815  CD  LYS P 867      30.540  -3.763   6.917  0.00  0.00      PROA  
ATOM   2816  HD1 LYS P 867      30.611  -3.093   7.801  0.00  0.00      PROA  
ATOM   2817  HD2 LYS P 867      30.984  -3.181   6.081  0.00  0.00      PROA  
ATOM   2818  CE  LYS P 867      31.377  -4.998   7.288  0.00  0.00      PROA  
ATOM   2819  HE1 LYS P 867      31.542  -5.566   6.348  0.00  0.00      PROA  
ATOM   2820  HE2 LYS P 867      30.925  -5.589   8.114  0.00  0.00      PROA  
ATOM   2821  NZ  LYS P 867      32.706  -4.622   7.855  0.00  0.00      PROA  
ATOM   2822  HZ1 LYS P 867      33.182  -3.929   7.243  0.00  0.00      PROA  
ATOM   2823  HZ2 LYS P 867      33.346  -5.422   8.034  0.00  0.00      PROA  
ATOM   2824  HZ3 LYS P 867      32.505  -4.219   8.792  0.00  0.00      PROA  
ATOM   2825  C   LYS P 867      27.089  -3.227   9.783  0.00  0.00      PROA  
ATOM   2826  O   LYS P 867      25.894  -3.484   9.543  0.00  0.00      PROA  
ATOM   2827  N   GLU P 868      27.452  -2.346  10.712  0.00  0.00      PROA  
ATOM   2828  HN  GLU P 868      28.394  -2.189  10.999  0.00  0.00      PROA  
ATOM   2829  CA  GLU P 868      26.571  -1.606  11.585  0.00  0.00      PROA  
ATOM   2830  HA  GLU P 868      25.805  -2.333  11.812  0.00  0.00      PROA  
ATOM   2831  CB  GLU P 868      27.295  -1.131  12.838  0.00  0.00      PROA  
ATOM   2832  HB1 GLU P 868      26.759  -0.409  13.490  0.00  0.00      PROA  
ATOM   2833  HB2 GLU P 868      28.292  -0.737  12.547  0.00  0.00      PROA  
ATOM   2834  CG  GLU P 868      27.501  -2.332  13.868  0.00  0.00      PROA  
ATOM   2835  HG1 GLU P 868      28.137  -3.155  13.478  0.00  0.00      PROA  
ATOM   2836  HG2 GLU P 868      26.536  -2.836  14.091  0.00  0.00      PROA  
ATOM   2837  CD  GLU P 868      28.048  -1.881  15.156  0.00  0.00      PROA  
ATOM   2838  OE1 GLU P 868      27.436  -2.065  16.217  0.00  0.00      PROA  
ATOM   2839  OE2 GLU P 868      29.170  -1.310  15.135  0.00  0.00      PROA  
ATOM   2840  C   GLU P 868      25.915  -0.333  10.906  0.00  0.00      PROA  
ATOM   2841  O   GLU P 868      26.629   0.380  10.248  0.00  0.00      PROA  
ATOM   2842  N   TYR P 869      24.602  -0.023  11.265  0.00  0.00      PROA  
ATOM   2843  HN  TYR P 869      24.154  -0.711  11.829  0.00  0.00      PROA  
ATOM   2844  CA  TYR P 869      23.810   1.125  10.877  0.00  0.00      PROA  
ATOM   2845  HA  TYR P 869      24.435   2.003  10.939  0.00  0.00      PROA  
ATOM   2846  CB  TYR P 869      23.538   1.118   9.405  0.00  0.00      PROA  
ATOM   2847  HB1 TYR P 869      23.149   0.142   9.042  0.00  0.00      PROA  
ATOM   2848  HB2 TYR P 869      24.524   1.304   8.929  0.00  0.00      PROA  
ATOM   2849  CG  TYR P 869      22.606   2.134   8.960  0.00  0.00      PROA  
ATOM   2850  CD1 TYR P 869      21.319   1.808   8.596  0.00  0.00      PROA  
ATOM   2851  HD1 TYR P 869      21.002   0.791   8.773  0.00  0.00      PROA  
ATOM   2852  CE1 TYR P 869      20.433   2.761   8.054  0.00  0.00      PROA  
ATOM   2853  HE1 TYR P 869      19.442   2.419   7.795  0.00  0.00      PROA  
ATOM   2854  CZ  TYR P 869      20.912   4.063   7.905  0.00  0.00      PROA  
ATOM   2855  OH  TYR P 869      20.011   5.097   7.533  0.00  0.00      PROA  
ATOM   2856  HH  TYR P 869      20.553   5.790   7.150  0.00  0.00      PROA  
ATOM   2857  CD2 TYR P 869      23.136   3.393   8.618  0.00  0.00      PROA  
ATOM   2858  HD2 TYR P 869      24.198   3.577   8.697  0.00  0.00      PROA  
ATOM   2859  CE2 TYR P 869      22.281   4.375   8.156  0.00  0.00      PROA  
ATOM   2860  HE2 TYR P 869      22.469   5.437   8.091  0.00  0.00      PROA  
ATOM   2861  C   TYR P 869      22.708   1.354  11.930  0.00  0.00      PROA  
ATOM   2862  O   TYR P 869      22.420   0.514  12.780  0.00  0.00      PROA  
ATOM   2863  N   HSD P 870      22.243   2.580  11.947  0.00  0.00      PROA  
ATOM   2864  HN  HSD P 870      22.852   3.187  11.442  0.00  0.00      PROA  
ATOM   2865  CA  HSD P 870      21.184   3.230  12.655  0.00  0.00      PROA  
ATOM   2866  HA  HSD P 870      21.565   3.674  13.563  0.00  0.00      PROA  
ATOM   2867  CB  HSD P 870      20.678   4.435  11.781  0.00  0.00      PROA  
ATOM   2868  HB1 HSD P 870      20.190   4.033  10.867  0.00  0.00      PROA  
ATOM   2869  HB2 HSD P 870      21.500   5.101  11.441  0.00  0.00      PROA  
ATOM   2870  ND1 HSD P 870      19.914   6.307  13.351  0.00  0.00      PROA  
ATOM   2871  HD1 HSD P 870      20.814   6.730  13.453  0.00  0.00      PROA  
ATOM   2872  CG  HSD P 870      19.615   5.264  12.515  0.00  0.00      PROA  
ATOM   2873  CE1 HSD P 870      18.768   6.865  13.758  0.00  0.00      PROA  
ATOM   2874  HE1 HSD P 870      18.893   7.678  14.473  0.00  0.00      PROA  
ATOM   2875  NE2 HSD P 870      17.682   6.227  13.265  0.00  0.00      PROA  
ATOM   2876  CD2 HSD P 870      18.272   5.232  12.461  0.00  0.00      PROA  
ATOM   2877  HD2 HSD P 870      17.561   4.586  11.961  0.00  0.00      PROA  
ATOM   2878  C   HSD P 870      19.964   2.343  13.065  0.00  0.00      PROA  
ATOM   2879  O   HSD P 870      19.627   1.366  12.357  0.00  0.00      PROA  
ATOM   2880  N   ALA P 871      19.393   2.757  14.177  0.00  0.00      PROA  
ATOM   2881  HN  ALA P 871      19.768   3.585  14.587  0.00  0.00      PROA  
ATOM   2882  CA  ALA P 871      18.257   2.262  14.851  0.00  0.00      PROA  
ATOM   2883  HA  ALA P 871      18.639   1.543  15.562  0.00  0.00      PROA  
ATOM   2884  CB  ALA P 871      17.515   3.335  15.611  0.00  0.00      PROA  
ATOM   2885  HB1 ALA P 871      16.767   2.829  16.258  0.00  0.00      PROA  
ATOM   2886  HB2 ALA P 871      17.101   4.123  14.945  0.00  0.00      PROA  
ATOM   2887  HB3 ALA P 871      18.208   3.735  16.381  0.00  0.00      PROA  
ATOM   2888  C   ALA P 871      17.140   1.553  13.984  0.00  0.00      PROA  
ATOM   2889  O   ALA P 871      16.838   1.969  12.864  0.00  0.00      PROA  
ATOM   2890  N   GLU P 872      16.570   0.442  14.464  0.00  0.00      PROA  
ATOM   2891  HN  GLU P 872      16.884  -0.029  15.285  0.00  0.00      PROA  
ATOM   2892  CA  GLU P 872      15.584  -0.398  13.900  0.00  0.00      PROA  
ATOM   2893  HA  GLU P 872      15.552  -0.161  12.846  0.00  0.00      PROA  
ATOM   2894  CB  GLU P 872      15.658  -1.941  14.122  0.00  0.00      PROA  
ATOM   2895  HB1 GLU P 872      14.638  -2.372  14.211  0.00  0.00      PROA  
ATOM   2896  HB2 GLU P 872      16.129  -2.155  15.106  0.00  0.00      PROA  
ATOM   2897  CG  GLU P 872      16.472  -2.620  12.922  0.00  0.00      PROA  
ATOM   2898  HG1 GLU P 872      17.473  -2.175  12.734  0.00  0.00      PROA  
ATOM   2899  HG2 GLU P 872      15.958  -2.372  11.969  0.00  0.00      PROA  
ATOM   2900  CD  GLU P 872      16.712  -4.065  13.159  0.00  0.00      PROA  
ATOM   2901  OE1 GLU P 872      17.617  -4.436  13.980  0.00  0.00      PROA  
ATOM   2902  OE2 GLU P 872      16.042  -4.968  12.520  0.00  0.00      PROA  
ATOM   2903  C   GLU P 872      14.289   0.150  14.445  0.00  0.00      PROA  
ATOM   2904  O   GLU P 872      14.259   0.780  15.496  0.00  0.00      PROA  
ATOM   2905  N   GLY P 873      13.112  -0.157  13.792  0.00  0.00      PROA  
ATOM   2906  HN  GLY P 873      13.106  -0.771  13.006  0.00  0.00      PROA  
ATOM   2907  CA  GLY P 873      11.810   0.462  14.022  0.00  0.00      PROA  
ATOM   2908  HA1 GLY P 873      11.578   0.372  15.073  0.00  0.00      PROA  
ATOM   2909  HA2 GLY P 873      11.020  -0.148  13.610  0.00  0.00      PROA  
ATOM   2910  C   GLY P 873      11.617   1.925  13.553  0.00  0.00      PROA  
ATOM   2911  O   GLY P 873      12.491   2.658  13.083  0.00  0.00      PROA  
ATOM   2912  N   GLY P 874      10.343   2.464  13.659  0.00  0.00      PROA  
ATOM   2913  HN  GLY P 874       9.708   1.751  13.947  0.00  0.00      PROA  
ATOM   2914  CA  GLY P 874       9.769   3.638  13.093  0.00  0.00      PROA  
ATOM   2915  HA1 GLY P 874       8.830   3.799  13.604  0.00  0.00      PROA  
ATOM   2916  HA2 GLY P 874       9.738   3.472  12.026  0.00  0.00      PROA  
ATOM   2917  C   GLY P 874      10.495   4.980  13.460  0.00  0.00      PROA  
ATOM   2918  O   GLY P 874      11.085   5.166  14.534  0.00  0.00      PROA  
ATOM   2919  N   LYS P 875      10.468   5.917  12.486  0.00  0.00      PROA  
ATOM   2920  HN  LYS P 875       9.845   5.814  11.715  0.00  0.00      PROA  
ATOM   2921  CA  LYS P 875      10.936   7.272  12.695  0.00  0.00      PROA  
ATOM   2922  HA  LYS P 875      11.789   7.365  13.351  0.00  0.00      PROA  
ATOM   2923  CB  LYS P 875      11.276   7.915  11.285  0.00  0.00      PROA  
ATOM   2924  HB1 LYS P 875      11.602   8.971  11.395  0.00  0.00      PROA  
ATOM   2925  HB2 LYS P 875      10.466   7.789  10.536  0.00  0.00      PROA  
ATOM   2926  CG  LYS P 875      12.502   7.240  10.643  0.00  0.00      PROA  
ATOM   2927  HG1 LYS P 875      12.893   7.982   9.915  0.00  0.00      PROA  
ATOM   2928  HG2 LYS P 875      12.183   6.348  10.062  0.00  0.00      PROA  
ATOM   2929  CD  LYS P 875      13.693   6.881  11.560  0.00  0.00      PROA  
ATOM   2930  HD1 LYS P 875      13.420   5.899  12.002  0.00  0.00      PROA  
ATOM   2931  HD2 LYS P 875      13.761   7.588  12.415  0.00  0.00      PROA  
ATOM   2932  CE  LYS P 875      15.127   6.696  10.918  0.00  0.00      PROA  
ATOM   2933  HE1 LYS P 875      15.838   6.592  11.766  0.00  0.00      PROA  
ATOM   2934  HE2 LYS P 875      15.377   7.555  10.259  0.00  0.00      PROA  
ATOM   2935  NZ  LYS P 875      15.015   5.508  10.033  0.00  0.00      PROA  
ATOM   2936  HZ1 LYS P 875      15.935   5.249   9.621  0.00  0.00      PROA  
ATOM   2937  HZ2 LYS P 875      14.259   5.618   9.327  0.00  0.00      PROA  
ATOM   2938  HZ3 LYS P 875      14.706   4.722  10.641  0.00  0.00      PROA  
ATOM   2939  C   LYS P 875       9.917   8.211  13.342  0.00  0.00      PROA  
ATOM   2940  O   LYS P 875       9.315   8.972  12.569  0.00  0.00      PROA  
ATOM   2941  N   VAL P 876       9.597   8.096  14.636  0.00  0.00      PROA  
ATOM   2942  HN  VAL P 876      10.090   7.405  15.158  0.00  0.00      PROA  
ATOM   2943  CA  VAL P 876       8.748   9.031  15.324  0.00  0.00      PROA  
ATOM   2944  HA  VAL P 876       9.071   9.987  14.937  0.00  0.00      PROA  
ATOM   2945  CB  VAL P 876       8.897   9.157  16.892  0.00  0.00      PROA  
ATOM   2946  HB  VAL P 876       8.258   9.931  17.368  0.00  0.00      PROA  
ATOM   2947  CG1 VAL P 876      10.343   9.859  16.927  0.00  0.00      PROA  
ATOM   2948 HG11 VAL P 876      11.176   9.152  16.720  0.00  0.00      PROA  
ATOM   2949 HG12 VAL P 876      10.704  10.093  17.951  0.00  0.00      PROA  
ATOM   2950 HG13 VAL P 876      10.445  10.756  16.280  0.00  0.00      PROA  
ATOM   2951  CG2 VAL P 876       8.821   7.830  17.617  0.00  0.00      PROA  
ATOM   2952 HG21 VAL P 876       9.253   7.796  18.640  0.00  0.00      PROA  
ATOM   2953 HG22 VAL P 876       9.366   7.041  17.057  0.00  0.00      PROA  
ATOM   2954 HG23 VAL P 876       7.750   7.546  17.700  0.00  0.00      PROA  
ATOM   2955  C   VAL P 876       7.238   8.901  15.101  0.00  0.00      PROA  
ATOM   2956  O   VAL P 876       6.641   9.983  15.375  0.00  0.00      PROA  
ATOM   2957  N   PRO P 877       6.526   7.797  14.758  0.00  0.00      PROA  
ATOM   2958  CD  PRO P 877       7.019   6.619  14.033  0.00  0.00      PROA  
ATOM   2959  HD1 PRO P 877       7.780   6.077  14.634  0.00  0.00      PROA  
ATOM   2960  HD2 PRO P 877       7.573   7.052  13.173  0.00  0.00      PROA  
ATOM   2961  CA  PRO P 877       5.079   7.907  14.599  0.00  0.00      PROA  
ATOM   2962  HA  PRO P 877       4.705   8.849  14.225  0.00  0.00      PROA  
ATOM   2963  CB  PRO P 877       4.777   6.927  13.414  0.00  0.00      PROA  
ATOM   2964  HB1 PRO P 877       4.991   7.306  12.392  0.00  0.00      PROA  
ATOM   2965  HB2 PRO P 877       3.739   6.539  13.498  0.00  0.00      PROA  
ATOM   2966  CG  PRO P 877       5.806   5.833  13.475  0.00  0.00      PROA  
ATOM   2967  HG1 PRO P 877       5.554   5.232  14.375  0.00  0.00      PROA  
ATOM   2968  HG2 PRO P 877       5.935   5.186  12.581  0.00  0.00      PROA  
ATOM   2969  C   PRO P 877       4.557   7.680  15.958  0.00  0.00      PROA  
ATOM   2970  O   PRO P 877       4.380   6.542  16.326  0.00  0.00      PROA  
ATOM   2971  N   ILE P 878       4.175   8.708  16.679  0.00  0.00      PROA  
ATOM   2972  HN  ILE P 878       4.087   9.554  16.160  0.00  0.00      PROA  
ATOM   2973  CA  ILE P 878       3.922   8.649  18.167  0.00  0.00      PROA  
ATOM   2974  HA  ILE P 878       4.859   8.338  18.605  0.00  0.00      PROA  
ATOM   2975  CB  ILE P 878       3.398  10.005  18.693  0.00  0.00      PROA  
ATOM   2976  HB  ILE P 878       2.496  10.225  18.084  0.00  0.00      PROA  
ATOM   2977  CG2 ILE P 878       3.077  10.009  20.221  0.00  0.00      PROA  
ATOM   2978 HG21 ILE P 878       3.902   9.559  20.813  0.00  0.00      PROA  
ATOM   2979 HG22 ILE P 878       2.162   9.438  20.487  0.00  0.00      PROA  
ATOM   2980 HG23 ILE P 878       2.909  11.085  20.442  0.00  0.00      PROA  
ATOM   2981  CG1 ILE P 878       4.380  11.201  18.249  0.00  0.00      PROA  
ATOM   2982 HG11 ILE P 878       3.760  12.114  18.374  0.00  0.00      PROA  
ATOM   2983 HG12 ILE P 878       4.475  11.126  17.145  0.00  0.00      PROA  
ATOM   2984  CD  ILE P 878       5.700  11.172  18.974  0.00  0.00      PROA  
ATOM   2985  HD1 ILE P 878       5.583  11.557  20.010  0.00  0.00      PROA  
ATOM   2986  HD2 ILE P 878       6.439  11.720  18.352  0.00  0.00      PROA  
ATOM   2987  HD3 ILE P 878       6.325  10.260  18.865  0.00  0.00      PROA  
ATOM   2988  C   ILE P 878       2.916   7.535  18.569  0.00  0.00      PROA  
ATOM   2989  O   ILE P 878       3.030   6.836  19.598  0.00  0.00      PROA  
ATOM   2990  N   LYS P 879       1.897   7.255  17.698  0.00  0.00      PROA  
ATOM   2991  HN  LYS P 879       2.025   7.604  16.773  0.00  0.00      PROA  
ATOM   2992  CA  LYS P 879       0.716   6.469  18.068  0.00  0.00      PROA  
ATOM   2993  HA  LYS P 879       0.508   6.544  19.125  0.00  0.00      PROA  
ATOM   2994  CB  LYS P 879      -0.545   7.184  17.454  0.00  0.00      PROA  
ATOM   2995  HB1 LYS P 879      -1.415   6.501  17.554  0.00  0.00      PROA  
ATOM   2996  HB2 LYS P 879      -0.332   7.291  16.369  0.00  0.00      PROA  
ATOM   2997  CG  LYS P 879      -0.798   8.595  17.934  0.00  0.00      PROA  
ATOM   2998  HG1 LYS P 879       0.094   9.197  18.211  0.00  0.00      PROA  
ATOM   2999  HG2 LYS P 879      -1.423   8.501  18.848  0.00  0.00      PROA  
ATOM   3000  CD  LYS P 879      -1.667   9.375  16.899  0.00  0.00      PROA  
ATOM   3001  HD1 LYS P 879      -2.564   8.774  16.640  0.00  0.00      PROA  
ATOM   3002  HD2 LYS P 879      -1.015   9.361  15.999  0.00  0.00      PROA  
ATOM   3003  CE  LYS P 879      -2.063  10.713  17.487  0.00  0.00      PROA  
ATOM   3004  HE1 LYS P 879      -1.188  11.304  17.835  0.00  0.00      PROA  
ATOM   3005  HE2 LYS P 879      -2.713  10.721  18.388  0.00  0.00      PROA  
ATOM   3006  NZ  LYS P 879      -2.783  11.339  16.375  0.00  0.00      PROA  
ATOM   3007  HZ1 LYS P 879      -2.942  12.320  16.681  0.00  0.00      PROA  
ATOM   3008  HZ2 LYS P 879      -3.674  10.811  16.274  0.00  0.00      PROA  
ATOM   3009  HZ3 LYS P 879      -2.232  11.450  15.500  0.00  0.00      PROA  
ATOM   3010  C   LYS P 879       0.767   5.056  17.736  0.00  0.00      PROA  
ATOM   3011  O   LYS P 879      -0.198   4.303  17.936  0.00  0.00      PROA  
ATOM   3012  N   TRP P 880       1.912   4.708  17.168  0.00  0.00      PROA  
ATOM   3013  HN  TRP P 880       2.569   5.443  17.021  0.00  0.00      PROA  
ATOM   3014  CA  TRP P 880       2.178   3.384  16.654  0.00  0.00      PROA  
ATOM   3015  HA  TRP P 880       1.405   2.682  16.929  0.00  0.00      PROA  
ATOM   3016  CB  TRP P 880       2.400   3.427  15.122  0.00  0.00      PROA  
ATOM   3017  HB1 TRP P 880       2.919   2.537  14.706  0.00  0.00      PROA  
ATOM   3018  HB2 TRP P 880       2.988   4.343  14.901  0.00  0.00      PROA  
ATOM   3019  CG  TRP P 880       1.051   3.609  14.430  0.00  0.00      PROA  
ATOM   3020  CD1 TRP P 880       0.308   2.568  13.881  0.00  0.00      PROA  
ATOM   3021  HD1 TRP P 880       0.591   1.528  13.945  0.00  0.00      PROA  
ATOM   3022  NE1 TRP P 880      -0.893   3.042  13.424  0.00  0.00      PROA  
ATOM   3023  HE1 TRP P 880      -1.651   2.595  13.002  0.00  0.00      PROA  
ATOM   3024  CE2 TRP P 880      -0.808   4.422  13.482  0.00  0.00      PROA  
ATOM   3025  CD2 TRP P 880       0.387   4.816  14.072  0.00  0.00      PROA  
ATOM   3026  CE3 TRP P 880       0.735   6.142  14.157  0.00  0.00      PROA  
ATOM   3027  HE3 TRP P 880       1.630   6.624  14.520  0.00  0.00      PROA  
ATOM   3028  CZ3 TRP P 880      -0.181   7.084  13.687  0.00  0.00      PROA  
ATOM   3029  HZ3 TRP P 880      -0.058   8.148  13.823  0.00  0.00      PROA  
ATOM   3030  CZ2 TRP P 880      -1.779   5.352  13.138  0.00  0.00      PROA  
ATOM   3031  HZ2 TRP P 880      -2.757   4.981  12.870  0.00  0.00      PROA  
ATOM   3032  CH2 TRP P 880      -1.437   6.739  13.256  0.00  0.00      PROA  
ATOM   3033  HH2 TRP P 880      -2.168   7.484  12.979  0.00  0.00      PROA  
ATOM   3034  C   TRP P 880       3.466   2.932  17.264  0.00  0.00      PROA  
ATOM   3035  O   TRP P 880       3.970   1.931  16.793  0.00  0.00      PROA  
ATOM   3036  N   MET P 881       3.926   3.364  18.447  0.00  0.00      PROA  
ATOM   3037  HN  MET P 881       3.367   3.993  18.982  0.00  0.00      PROA  
ATOM   3038  CA  MET P 881       5.274   3.119  18.899  0.00  0.00      PROA  
ATOM   3039  HA  MET P 881       5.561   2.127  18.584  0.00  0.00      PROA  
ATOM   3040  CB  MET P 881       6.219   4.276  18.381  0.00  0.00      PROA  
ATOM   3041  HB1 MET P 881       7.191   4.351  18.914  0.00  0.00      PROA  
ATOM   3042  HB2 MET P 881       5.732   5.247  18.612  0.00  0.00      PROA  
ATOM   3043  CG  MET P 881       6.494   4.306  16.866  0.00  0.00      PROA  
ATOM   3044  HG1 MET P 881       6.967   5.298  16.703  0.00  0.00      PROA  
ATOM   3045  HG2 MET P 881       5.526   4.230  16.326  0.00  0.00      PROA  
ATOM   3046  SD  MET P 881       7.596   3.088  16.211  0.00  0.00      PROA  
ATOM   3047  CE  MET P 881       9.111   3.492  17.088  0.00  0.00      PROA  
ATOM   3048  HE1 MET P 881       9.921   2.736  17.001  0.00  0.00      PROA  
ATOM   3049  HE2 MET P 881       9.036   3.605  18.191  0.00  0.00      PROA  
ATOM   3050  HE3 MET P 881       9.457   4.437  16.619  0.00  0.00      PROA  
ATOM   3051  C   MET P 881       5.240   3.149  20.351  0.00  0.00      PROA  
ATOM   3052  O   MET P 881       4.384   3.818  20.959  0.00  0.00      PROA  
ATOM   3053  N   ALA P 882       6.253   2.403  20.967  0.00  0.00      PROA  
ATOM   3054  HN  ALA P 882       6.977   2.056  20.375  0.00  0.00      PROA  
ATOM   3055  CA  ALA P 882       6.327   2.079  22.369  0.00  0.00      PROA  
ATOM   3056  HA  ALA P 882       5.300   2.044  22.700  0.00  0.00      PROA  
ATOM   3057  CB  ALA P 882       7.234   0.751  22.515  0.00  0.00      PROA  
ATOM   3058  HB1 ALA P 882       7.204   0.166  23.459  0.00  0.00      PROA  
ATOM   3059  HB2 ALA P 882       8.342   0.800  22.443  0.00  0.00      PROA  
ATOM   3060  HB3 ALA P 882       6.870   0.117  21.678  0.00  0.00      PROA  
ATOM   3061  C   ALA P 882       6.915   3.183  23.192  0.00  0.00      PROA  
ATOM   3062  O   ALA P 882       7.531   4.100  22.579  0.00  0.00      PROA  
ATOM   3063  N   LEU P 883       6.648   3.141  24.562  0.00  0.00      PROA  
ATOM   3064  HN  LEU P 883       6.191   2.342  24.944  0.00  0.00      PROA  
ATOM   3065  CA  LEU P 883       6.912   4.223  25.520  0.00  0.00      PROA  
ATOM   3066  HA  LEU P 883       6.320   5.073  25.214  0.00  0.00      PROA  
ATOM   3067  CB  LEU P 883       6.509   3.737  26.947  0.00  0.00      PROA  
ATOM   3068  HB1 LEU P 883       7.023   2.803  27.259  0.00  0.00      PROA  
ATOM   3069  HB2 LEU P 883       5.435   3.461  26.876  0.00  0.00      PROA  
ATOM   3070  CG  LEU P 883       6.749   4.661  28.200  0.00  0.00      PROA  
ATOM   3071  HG  LEU P 883       7.800   5.023  28.200  0.00  0.00      PROA  
ATOM   3072  CD1 LEU P 883       5.799   5.901  28.093  0.00  0.00      PROA  
ATOM   3073 HD11 LEU P 883       6.020   6.598  28.930  0.00  0.00      PROA  
ATOM   3074 HD12 LEU P 883       4.728   5.605  28.100  0.00  0.00      PROA  
ATOM   3075 HD13 LEU P 883       5.954   6.532  27.192  0.00  0.00      PROA  
ATOM   3076  CD2 LEU P 883       6.461   3.866  29.454  0.00  0.00      PROA  
ATOM   3077 HD21 LEU P 883       5.581   3.243  29.187  0.00  0.00      PROA  
ATOM   3078 HD22 LEU P 883       6.217   4.360  30.419  0.00  0.00      PROA  
ATOM   3079 HD23 LEU P 883       7.152   3.023  29.667  0.00  0.00      PROA  
ATOM   3080  C   LEU P 883       8.316   4.794  25.543  0.00  0.00      PROA  
ATOM   3081  O   LEU P 883       8.542   6.006  25.308  0.00  0.00      PROA  
ATOM   3082  N   GLU P 884       9.371   3.947  25.560  0.00  0.00      PROA  
ATOM   3083  HN  GLU P 884       9.181   2.972  25.651  0.00  0.00      PROA  
ATOM   3084  CA  GLU P 884      10.686   4.443  25.431  0.00  0.00      PROA  
ATOM   3085  HA  GLU P 884      10.952   5.047  26.286  0.00  0.00      PROA  
ATOM   3086  CB  GLU P 884      11.571   3.157  25.562  0.00  0.00      PROA  
ATOM   3087  HB1 GLU P 884      12.635   3.226  25.249  0.00  0.00      PROA  
ATOM   3088  HB2 GLU P 884      11.072   2.382  24.942  0.00  0.00      PROA  
ATOM   3089  CG  GLU P 884      11.517   2.635  27.009  0.00  0.00      PROA  
ATOM   3090  HG1 GLU P 884      10.506   2.308  27.332  0.00  0.00      PROA  
ATOM   3091  HG2 GLU P 884      11.718   3.391  27.798  0.00  0.00      PROA  
ATOM   3092  CD  GLU P 884      12.461   1.481  27.206  0.00  0.00      PROA  
ATOM   3093  OE1 GLU P 884      12.018   0.252  27.050  0.00  0.00      PROA  
ATOM   3094  OE2 GLU P 884      13.615   1.666  27.609  0.00  0.00      PROA  
ATOM   3095  C   GLU P 884      11.001   5.284  24.116  0.00  0.00      PROA  
ATOM   3096  O   GLU P 884      11.523   6.412  24.177  0.00  0.00      PROA  
ATOM   3097  N   SER P 885      10.613   4.796  22.915  0.00  0.00      PROA  
ATOM   3098  HN  SER P 885       9.979   4.048  22.735  0.00  0.00      PROA  
ATOM   3099  CA  SER P 885      10.862   5.498  21.694  0.00  0.00      PROA  
ATOM   3100  HA  SER P 885      11.903   5.713  21.503  0.00  0.00      PROA  
ATOM   3101  CB  SER P 885      10.321   4.675  20.455  0.00  0.00      PROA  
ATOM   3102  HB1 SER P 885      10.470   5.271  19.529  0.00  0.00      PROA  
ATOM   3103  HB2 SER P 885       9.276   4.379  20.689  0.00  0.00      PROA  
ATOM   3104  OG  SER P 885      11.105   3.487  20.230  0.00  0.00      PROA  
ATOM   3105  HG1 SER P 885      11.979   3.876  20.143  0.00  0.00      PROA  
ATOM   3106  C   SER P 885      10.074   6.865  21.569  0.00  0.00      PROA  
ATOM   3107  O   SER P 885      10.536   7.737  20.840  0.00  0.00      PROA  
ATOM   3108  N   ILE P 886       8.961   7.086  22.286  0.00  0.00      PROA  
ATOM   3109  HN  ILE P 886       8.755   6.350  22.926  0.00  0.00      PROA  
ATOM   3110  CA  ILE P 886       8.192   8.308  22.198  0.00  0.00      PROA  
ATOM   3111  HA  ILE P 886       8.428   8.792  21.262  0.00  0.00      PROA  
ATOM   3112  CB  ILE P 886       6.697   7.963  22.174  0.00  0.00      PROA  
ATOM   3113  HB  ILE P 886       6.177   8.940  22.074  0.00  0.00      PROA  
ATOM   3114  CG2 ILE P 886       6.307   7.300  20.845  0.00  0.00      PROA  
ATOM   3115 HG21 ILE P 886       6.546   6.224  20.983  0.00  0.00      PROA  
ATOM   3116 HG22 ILE P 886       6.858   7.675  19.956  0.00  0.00      PROA  
ATOM   3117 HG23 ILE P 886       5.209   7.402  20.707  0.00  0.00      PROA  
ATOM   3118  CG1 ILE P 886       6.224   7.298  23.441  0.00  0.00      PROA  
ATOM   3119 HG11 ILE P 886       6.777   7.765  24.284  0.00  0.00      PROA  
ATOM   3120 HG12 ILE P 886       6.411   6.205  23.364  0.00  0.00      PROA  
ATOM   3121  CD  ILE P 886       4.798   7.474  23.809  0.00  0.00      PROA  
ATOM   3122  HD1 ILE P 886       4.081   6.988  23.113  0.00  0.00      PROA  
ATOM   3123  HD2 ILE P 886       4.629   8.572  23.795  0.00  0.00      PROA  
ATOM   3124  HD3 ILE P 886       4.597   7.170  24.858  0.00  0.00      PROA  
ATOM   3125  C   ILE P 886       8.469   9.263  23.333  0.00  0.00      PROA  
ATOM   3126  O   ILE P 886       8.122  10.455  23.311  0.00  0.00      PROA  
ATOM   3127  N   LEU P 887       9.173   8.807  24.365  0.00  0.00      PROA  
ATOM   3128  HN  LEU P 887       9.425   7.849  24.473  0.00  0.00      PROA  
ATOM   3129  CA  LEU P 887       9.371   9.663  25.492  0.00  0.00      PROA  
ATOM   3130  HA  LEU P 887       8.836  10.600  25.436  0.00  0.00      PROA  
ATOM   3131  CB  LEU P 887       8.741   8.928  26.728  0.00  0.00      PROA  
ATOM   3132  HB1 LEU P 887       9.207   7.919  26.746  0.00  0.00      PROA  
ATOM   3133  HB2 LEU P 887       7.655   8.778  26.546  0.00  0.00      PROA  
ATOM   3134  CG  LEU P 887       8.989   9.605  28.162  0.00  0.00      PROA  
ATOM   3135  HG  LEU P 887      10.086   9.746  28.265  0.00  0.00      PROA  
ATOM   3136  CD1 LEU P 887       8.366  10.978  28.295  0.00  0.00      PROA  
ATOM   3137 HD11 LEU P 887       8.776  11.664  27.523  0.00  0.00      PROA  
ATOM   3138 HD12 LEU P 887       8.424  11.523  29.261  0.00  0.00      PROA  
ATOM   3139 HD13 LEU P 887       7.272  11.035  28.107  0.00  0.00      PROA  
ATOM   3140  CD2 LEU P 887       8.434   8.667  29.368  0.00  0.00      PROA  
ATOM   3141 HD21 LEU P 887       8.860   7.641  29.361  0.00  0.00      PROA  
ATOM   3142 HD22 LEU P 887       7.323   8.660  29.378  0.00  0.00      PROA  
ATOM   3143 HD23 LEU P 887       8.694   9.174  30.322  0.00  0.00      PROA  
ATOM   3144  C   LEU P 887      10.883   9.871  25.647  0.00  0.00      PROA  
ATOM   3145  O   LEU P 887      11.465  10.922  25.488  0.00  0.00      PROA  
ATOM   3146  N   HSD P 888      11.697   8.811  25.856  0.00  0.00      PROA  
ATOM   3147  HN  HSD P 888      11.340   7.921  26.129  0.00  0.00      PROA  
ATOM   3148  CA  HSD P 888      13.148   8.886  25.939  0.00  0.00      PROA  
ATOM   3149  HA  HSD P 888      13.271   9.757  26.566  0.00  0.00      PROA  
ATOM   3150  CB  HSD P 888      13.791   7.618  26.626  0.00  0.00      PROA  
ATOM   3151  HB1 HSD P 888      14.871   7.808  26.805  0.00  0.00      PROA  
ATOM   3152  HB2 HSD P 888      13.516   6.809  25.917  0.00  0.00      PROA  
ATOM   3153  ND1 HSD P 888      13.145   5.853  28.312  0.00  0.00      PROA  
ATOM   3154  HD1 HSD P 888      13.641   5.043  28.000  0.00  0.00      PROA  
ATOM   3155  CG  HSD P 888      13.173   7.180  27.847  0.00  0.00      PROA  
ATOM   3156  CE1 HSD P 888      12.400   5.851  29.418  0.00  0.00      PROA  
ATOM   3157  HE1 HSD P 888      12.222   5.019  30.099  0.00  0.00      PROA  
ATOM   3158  NE2 HSD P 888      11.968   7.076  29.747  0.00  0.00      PROA  
ATOM   3159  CD2 HSD P 888      12.491   7.927  28.731  0.00  0.00      PROA  
ATOM   3160  HD2 HSD P 888      12.276   8.988  28.728  0.00  0.00      PROA  
ATOM   3161  C   HSD P 888      13.730   9.169  24.597  0.00  0.00      PROA  
ATOM   3162  O   HSD P 888      14.566  10.094  24.452  0.00  0.00      PROA  
ATOM   3163  N   ARG P 889      13.293   8.396  23.574  0.00  0.00      PROA  
ATOM   3164  HN  ARG P 889      12.669   7.632  23.716  0.00  0.00      PROA  
ATOM   3165  CA  ARG P 889      13.821   8.419  22.159  0.00  0.00      PROA  
ATOM   3166  HA  ARG P 889      13.108   7.838  21.593  0.00  0.00      PROA  
ATOM   3167  CB  ARG P 889      13.918   9.816  21.456  0.00  0.00      PROA  
ATOM   3168  HB1 ARG P 889      13.967   9.655  20.358  0.00  0.00      PROA  
ATOM   3169  HB2 ARG P 889      14.784  10.350  21.903  0.00  0.00      PROA  
ATOM   3170  CG  ARG P 889      12.556  10.591  21.516  0.00  0.00      PROA  
ATOM   3171  HG1 ARG P 889      12.275  11.062  22.482  0.00  0.00      PROA  
ATOM   3172  HG2 ARG P 889      11.730   9.911  21.219  0.00  0.00      PROA  
ATOM   3173  CD  ARG P 889      12.463  11.863  20.523  0.00  0.00      PROA  
ATOM   3174  HD1 ARG P 889      12.828  11.602  19.506  0.00  0.00      PROA  
ATOM   3175  HD2 ARG P 889      13.228  12.621  20.797  0.00  0.00      PROA  
ATOM   3176  NE  ARG P 889      11.161  12.402  20.669  0.00  0.00      PROA  
ATOM   3177  HE  ARG P 889      10.734  12.394  21.573  0.00  0.00      PROA  
ATOM   3178  CZ  ARG P 889      10.589  13.016  19.714  0.00  0.00      PROA  
ATOM   3179  NH1 ARG P 889      10.814  12.932  18.406  0.00  0.00      PROA  
ATOM   3180 HH11 ARG P 889      10.457  13.657  17.817  0.00  0.00      PROA  
ATOM   3181 HH12 ARG P 889      11.671  12.548  18.065  0.00  0.00      PROA  
ATOM   3182  NH2 ARG P 889       9.514  13.736  20.046  0.00  0.00      PROA  
ATOM   3183 HH21 ARG P 889       9.258  13.611  21.004  0.00  0.00      PROA  
ATOM   3184 HH22 ARG P 889       8.849  13.990  19.343  0.00  0.00      PROA  
ATOM   3185  C   ARG P 889      15.046   7.511  21.887  0.00  0.00      PROA  
ATOM   3186  O   ARG P 889      15.752   7.615  20.949  0.00  0.00      PROA  
ATOM   3187  N   ILE P 890      15.174   6.482  22.705  0.00  0.00      PROA  
ATOM   3188  HN  ILE P 890      14.497   6.513  23.436  0.00  0.00      PROA  
ATOM   3189  CA  ILE P 890      15.791   5.182  22.405  0.00  0.00      PROA  
ATOM   3190  HA  ILE P 890      16.724   5.345  21.886  0.00  0.00      PROA  
ATOM   3191  CB  ILE P 890      16.227   4.671  23.768  0.00  0.00      PROA  
ATOM   3192  HB  ILE P 890      16.816   5.441  24.312  0.00  0.00      PROA  
ATOM   3193  CG2 ILE P 890      14.971   4.268  24.550  0.00  0.00      PROA  
ATOM   3194 HG21 ILE P 890      14.199   5.064  24.474  0.00  0.00      PROA  
ATOM   3195 HG22 ILE P 890      15.134   4.039  25.625  0.00  0.00      PROA  
ATOM   3196 HG23 ILE P 890      14.522   3.351  24.114  0.00  0.00      PROA  
ATOM   3197  CG1 ILE P 890      17.140   3.510  23.444  0.00  0.00      PROA  
ATOM   3198 HG11 ILE P 890      17.611   3.551  22.438  0.00  0.00      PROA  
ATOM   3199 HG12 ILE P 890      16.611   2.536  23.361  0.00  0.00      PROA  
ATOM   3200  CD  ILE P 890      18.146   3.276  24.625  0.00  0.00      PROA  
ATOM   3201  HD1 ILE P 890      18.802   4.172  24.654  0.00  0.00      PROA  
ATOM   3202  HD2 ILE P 890      18.790   2.392  24.428  0.00  0.00      PROA  
ATOM   3203  HD3 ILE P 890      17.566   3.223  25.572  0.00  0.00      PROA  
ATOM   3204  C   ILE P 890      14.950   4.265  21.562  0.00  0.00      PROA  
ATOM   3205  O   ILE P 890      13.710   4.254  21.713  0.00  0.00      PROA  
ATOM   3206  N   TYR P 891      15.614   3.384  20.723  0.00  0.00      PROA  
ATOM   3207  HN  TYR P 891      16.572   3.537  20.493  0.00  0.00      PROA  
ATOM   3208  CA  TYR P 891      14.894   2.250  20.094  0.00  0.00      PROA  
ATOM   3209  HA  TYR P 891      13.882   2.274  20.468  0.00  0.00      PROA  
ATOM   3210  CB  TYR P 891      14.857   2.465  18.502  0.00  0.00      PROA  
ATOM   3211  HB1 TYR P 891      14.256   1.674  18.007  0.00  0.00      PROA  
ATOM   3212  HB2 TYR P 891      15.921   2.450  18.183  0.00  0.00      PROA  
ATOM   3213  CG  TYR P 891      14.334   3.809  18.072  0.00  0.00      PROA  
ATOM   3214  CD1 TYR P 891      12.970   4.049  17.854  0.00  0.00      PROA  
ATOM   3215  HD1 TYR P 891      12.200   3.304  17.988  0.00  0.00      PROA  
ATOM   3216  CE1 TYR P 891      12.585   5.375  17.578  0.00  0.00      PROA  
ATOM   3217  HE1 TYR P 891      11.570   5.632  17.313  0.00  0.00      PROA  
ATOM   3218  CZ  TYR P 891      13.582   6.384  17.466  0.00  0.00      PROA  
ATOM   3219  OH  TYR P 891      13.215   7.775  17.123  0.00  0.00      PROA  
ATOM   3220  HH  TYR P 891      13.833   8.337  17.597  0.00  0.00      PROA  
ATOM   3221  CD2 TYR P 891      15.297   4.796  17.933  0.00  0.00      PROA  
ATOM   3222  HD2 TYR P 891      16.333   4.488  17.935  0.00  0.00      PROA  
ATOM   3223  CE2 TYR P 891      14.944   6.076  17.610  0.00  0.00      PROA  
ATOM   3224  HE2 TYR P 891      15.691   6.845  17.476  0.00  0.00      PROA  
ATOM   3225  C   TYR P 891      15.593   0.936  20.294  0.00  0.00      PROA  
ATOM   3226  O   TYR P 891      16.804   0.798  20.222  0.00  0.00      PROA  
ATOM   3227  N   THR P 892      14.770  -0.115  20.568  0.00  0.00      PROA  
ATOM   3228  HN  THR P 892      13.812  -0.042  20.832  0.00  0.00      PROA  
ATOM   3229  CA  THR P 892      15.327  -1.450  20.699  0.00  0.00      PROA  
ATOM   3230  HA  THR P 892      16.153  -1.544  20.010  0.00  0.00      PROA  
ATOM   3231  CB  THR P 892      16.071  -1.828  21.956  0.00  0.00      PROA  
ATOM   3232  HB  THR P 892      17.080  -1.364  21.923  0.00  0.00      PROA  
ATOM   3233  OG1 THR P 892      16.299  -3.289  22.156  0.00  0.00      PROA  
ATOM   3234  HG1 THR P 892      16.903  -3.359  22.900  0.00  0.00      PROA  
ATOM   3235  CG2 THR P 892      15.273  -1.313  23.211  0.00  0.00      PROA  
ATOM   3236 HG21 THR P 892      14.222  -1.670  23.163  0.00  0.00      PROA  
ATOM   3237 HG22 THR P 892      15.310  -0.207  23.310  0.00  0.00      PROA  
ATOM   3238 HG23 THR P 892      15.750  -1.674  24.147  0.00  0.00      PROA  
ATOM   3239  C   THR P 892      14.288  -2.447  20.277  0.00  0.00      PROA  
ATOM   3240  O   THR P 892      13.070  -2.309  20.529  0.00  0.00      PROA  
ATOM   3241  N   HSD P 893      14.656  -3.542  19.578  0.00  0.00      PROA  
ATOM   3242  HN  HSD P 893      15.616  -3.738  19.390  0.00  0.00      PROA  
ATOM   3243  CA  HSD P 893      13.744  -4.457  18.919  0.00  0.00      PROA  
ATOM   3244  HA  HSD P 893      12.837  -4.602  19.487  0.00  0.00      PROA  
ATOM   3245  CB  HSD P 893      14.594  -5.805  18.673  0.00  0.00      PROA  
ATOM   3246  HB1 HSD P 893      15.684  -5.619  18.569  0.00  0.00      PROA  
ATOM   3247  HB2 HSD P 893      14.123  -6.282  17.787  0.00  0.00      PROA  
ATOM   3248  ND1 HSD P 893      13.214  -7.525  20.022  0.00  0.00      PROA  
ATOM   3249  HD1 HSD P 893      12.428  -7.551  19.404  0.00  0.00      PROA  
ATOM   3250  CG  HSD P 893      14.416  -6.792  19.853  0.00  0.00      PROA  
ATOM   3251  CE1 HSD P 893      13.328  -8.174  21.210  0.00  0.00      PROA  
ATOM   3252  HE1 HSD P 893      12.608  -8.969  21.408  0.00  0.00      PROA  
ATOM   3253  NE2 HSD P 893      14.487  -7.995  21.821  0.00  0.00      PROA  
ATOM   3254  CD2 HSD P 893      15.157  -7.112  20.944  0.00  0.00      PROA  
ATOM   3255  HD2 HSD P 893      16.105  -6.726  21.298  0.00  0.00      PROA  
ATOM   3256  C   HSD P 893      13.382  -3.906  17.526  0.00  0.00      PROA  
ATOM   3257  O   HSD P 893      14.058  -3.090  16.945  0.00  0.00      PROA  
ATOM   3258  N   GLN P 894      12.241  -4.296  16.956  0.00  0.00      PROA  
ATOM   3259  HN  GLN P 894      12.078  -3.934  16.042  0.00  0.00      PROA  
ATOM   3260  CA  GLN P 894      11.141  -5.060  17.300  0.00  0.00      PROA  
ATOM   3261  HA  GLN P 894      11.406  -5.609  18.191  0.00  0.00      PROA  
ATOM   3262  CB  GLN P 894      10.827  -6.168  16.191  0.00  0.00      PROA  
ATOM   3263  HB1 GLN P 894      11.750  -6.770  16.052  0.00  0.00      PROA  
ATOM   3264  HB2 GLN P 894      10.807  -5.688  15.189  0.00  0.00      PROA  
ATOM   3265  CG  GLN P 894       9.657  -7.095  16.517  0.00  0.00      PROA  
ATOM   3266  HG1 GLN P 894       9.474  -7.691  15.598  0.00  0.00      PROA  
ATOM   3267  HG2 GLN P 894       8.720  -6.536  16.725  0.00  0.00      PROA  
ATOM   3268  CD  GLN P 894       9.828  -7.953  17.800  0.00  0.00      PROA  
ATOM   3269  OE1 GLN P 894      10.700  -7.699  18.630  0.00  0.00      PROA  
ATOM   3270  NE2 GLN P 894       8.920  -8.959  17.950  0.00  0.00      PROA  
ATOM   3271 HE21 GLN P 894       9.040  -9.546  18.750  0.00  0.00      PROA  
ATOM   3272 HE22 GLN P 894       8.139  -9.102  17.342  0.00  0.00      PROA  
ATOM   3273  C   GLN P 894       9.966  -4.076  17.579  0.00  0.00      PROA  
ATOM   3274  O   GLN P 894       8.966  -4.418  18.304  0.00  0.00      PROA  
ATOM   3275  N   SER P 895      10.034  -2.779  17.155  0.00  0.00      PROA  
ATOM   3276  HN  SER P 895      10.879  -2.431  16.757  0.00  0.00      PROA  
ATOM   3277  CA  SER P 895       8.883  -1.828  17.260  0.00  0.00      PROA  
ATOM   3278  HA  SER P 895       8.511  -1.766  18.271  0.00  0.00      PROA  
ATOM   3279  CB  SER P 895       9.342  -0.416  17.006  0.00  0.00      PROA  
ATOM   3280  HB1 SER P 895       8.500   0.307  16.966  0.00  0.00      PROA  
ATOM   3281  HB2 SER P 895       9.874  -0.297  16.038  0.00  0.00      PROA  
ATOM   3282  OG  SER P 895      10.259  -0.013  18.006  0.00  0.00      PROA  
ATOM   3283  HG1 SER P 895      11.124  -0.392  17.832  0.00  0.00      PROA  
ATOM   3284  C   SER P 895       7.792  -2.204  16.298  0.00  0.00      PROA  
ATOM   3285  O   SER P 895       6.584  -2.003  16.543  0.00  0.00      PROA  
ATOM   3286  N   ASP P 896       8.145  -2.773  15.152  0.00  0.00      PROA  
ATOM   3287  HN  ASP P 896       9.079  -2.990  14.880  0.00  0.00      PROA  
ATOM   3288  CA  ASP P 896       7.205  -2.952  13.993  0.00  0.00      PROA  
ATOM   3289  HA  ASP P 896       6.830  -1.997  13.654  0.00  0.00      PROA  
ATOM   3290  CB  ASP P 896       7.955  -3.476  12.761  0.00  0.00      PROA  
ATOM   3291  HB1 ASP P 896       7.252  -3.825  11.975  0.00  0.00      PROA  
ATOM   3292  HB2 ASP P 896       8.437  -4.405  13.134  0.00  0.00      PROA  
ATOM   3293  CG  ASP P 896       9.150  -2.663  12.299  0.00  0.00      PROA  
ATOM   3294  OD1 ASP P 896       9.894  -3.276  11.429  0.00  0.00      PROA  
ATOM   3295  OD2 ASP P 896       9.339  -1.480  12.632  0.00  0.00      PROA  
ATOM   3296  C   ASP P 896       6.015  -3.845  14.228  0.00  0.00      PROA  
ATOM   3297  O   ASP P 896       5.008  -3.606  13.594  0.00  0.00      PROA  
ATOM   3298  N   VAL P 897       6.160  -4.827  15.169  0.00  0.00      PROA  
ATOM   3299  HN  VAL P 897       7.042  -4.872  15.630  0.00  0.00      PROA  
ATOM   3300  CA  VAL P 897       5.152  -5.636  15.722  0.00  0.00      PROA  
ATOM   3301  HA  VAL P 897       4.486  -6.071  14.992  0.00  0.00      PROA  
ATOM   3302  CB  VAL P 897       5.757  -6.770  16.546  0.00  0.00      PROA  
ATOM   3303  HB  VAL P 897       6.753  -6.533  16.976  0.00  0.00      PROA  
ATOM   3304  CG1 VAL P 897       4.824  -7.434  17.517  0.00  0.00      PROA  
ATOM   3305 HG11 VAL P 897       5.213  -8.403  17.896  0.00  0.00      PROA  
ATOM   3306 HG12 VAL P 897       3.907  -7.787  16.998  0.00  0.00      PROA  
ATOM   3307 HG13 VAL P 897       4.482  -6.770  18.339  0.00  0.00      PROA  
ATOM   3308  CG2 VAL P 897       6.174  -7.803  15.474  0.00  0.00      PROA  
ATOM   3309 HG21 VAL P 897       5.271  -8.019  14.864  0.00  0.00      PROA  
ATOM   3310 HG22 VAL P 897       6.548  -8.692  16.026  0.00  0.00      PROA  
ATOM   3311 HG23 VAL P 897       6.997  -7.490  14.797  0.00  0.00      PROA  
ATOM   3312  C   VAL P 897       4.197  -4.805  16.558  0.00  0.00      PROA  
ATOM   3313  O   VAL P 897       3.001  -4.958  16.509  0.00  0.00      PROA  
ATOM   3314  N   TRP P 898       4.713  -3.835  17.337  0.00  0.00      PROA  
ATOM   3315  HN  TRP P 898       5.683  -3.606  17.364  0.00  0.00      PROA  
ATOM   3316  CA  TRP P 898       3.824  -2.957  18.111  0.00  0.00      PROA  
ATOM   3317  HA  TRP P 898       3.031  -3.528  18.571  0.00  0.00      PROA  
ATOM   3318  CB  TRP P 898       4.567  -2.116  19.250  0.00  0.00      PROA  
ATOM   3319  HB1 TRP P 898       5.470  -1.714  18.743  0.00  0.00      PROA  
ATOM   3320  HB2 TRP P 898       4.934  -2.846  20.003  0.00  0.00      PROA  
ATOM   3321  CG  TRP P 898       3.737  -1.011  19.927  0.00  0.00      PROA  
ATOM   3322  CD1 TRP P 898       3.094   0.141  19.508  0.00  0.00      PROA  
ATOM   3323  HD1 TRP P 898       3.009   0.374  18.457  0.00  0.00      PROA  
ATOM   3324  NE1 TRP P 898       2.629   0.835  20.624  0.00  0.00      PROA  
ATOM   3325  HE1 TRP P 898       2.052   1.592  20.407  0.00  0.00      PROA  
ATOM   3326  CE2 TRP P 898       2.841   0.118  21.753  0.00  0.00      PROA  
ATOM   3327  CD2 TRP P 898       3.543  -1.025  21.353  0.00  0.00      PROA  
ATOM   3328  CE3 TRP P 898       3.918  -1.926  22.319  0.00  0.00      PROA  
ATOM   3329  HE3 TRP P 898       4.400  -2.856  22.058  0.00  0.00      PROA  
ATOM   3330  CZ3 TRP P 898       3.617  -1.711  23.715  0.00  0.00      PROA  
ATOM   3331  HZ3 TRP P 898       3.961  -2.322  24.537  0.00  0.00      PROA  
ATOM   3332  CZ2 TRP P 898       2.446   0.325  23.049  0.00  0.00      PROA  
ATOM   3333  HZ2 TRP P 898       1.697   1.096  23.152  0.00  0.00      PROA  
ATOM   3334  CH2 TRP P 898       2.806  -0.608  24.043  0.00  0.00      PROA  
ATOM   3335  HH2 TRP P 898       2.426  -0.485  25.046  0.00  0.00      PROA  
ATOM   3336  C   TRP P 898       3.022  -2.042  17.131  0.00  0.00      PROA  
ATOM   3337  O   TRP P 898       1.831  -1.897  17.198  0.00  0.00      PROA  
ATOM   3338  N   SER P 899       3.699  -1.523  16.128  0.00  0.00      PROA  
ATOM   3339  HN  SER P 899       4.654  -1.743  15.945  0.00  0.00      PROA  
ATOM   3340  CA  SER P 899       3.174  -0.621  15.072  0.00  0.00      PROA  
ATOM   3341  HA  SER P 899       2.615   0.151  15.579  0.00  0.00      PROA  
ATOM   3342  CB  SER P 899       4.263  -0.044  14.122  0.00  0.00      PROA  
ATOM   3343  HB1 SER P 899       3.870   0.768  13.474  0.00  0.00      PROA  
ATOM   3344  HB2 SER P 899       4.735  -0.777  13.432  0.00  0.00      PROA  
ATOM   3345  OG  SER P 899       5.325   0.425  14.945  0.00  0.00      PROA  
ATOM   3346  HG1 SER P 899       4.824   1.082  15.433  0.00  0.00      PROA  
ATOM   3347  C   SER P 899       2.113  -1.284  14.206  0.00  0.00      PROA  
ATOM   3348  O   SER P 899       1.026  -0.728  13.933  0.00  0.00      PROA  
ATOM   3349  N   TYR P 900       2.369  -2.601  13.953  0.00  0.00      PROA  
ATOM   3350  HN  TYR P 900       3.275  -2.983  14.121  0.00  0.00      PROA  
ATOM   3351  CA  TYR P 900       1.408  -3.512  13.320  0.00  0.00      PROA  
ATOM   3352  HA  TYR P 900       1.105  -3.131  12.356  0.00  0.00      PROA  
ATOM   3353  CB  TYR P 900       2.104  -4.856  13.058  0.00  0.00      PROA  
ATOM   3354  HB1 TYR P 900       2.404  -5.112  14.097  0.00  0.00      PROA  
ATOM   3355  HB2 TYR P 900       2.921  -4.745  12.314  0.00  0.00      PROA  
ATOM   3356  CG  TYR P 900       1.199  -6.038  12.703  0.00  0.00      PROA  
ATOM   3357  CD1 TYR P 900       0.786  -7.005  13.641  0.00  0.00      PROA  
ATOM   3358  HD1 TYR P 900       1.140  -7.044  14.660  0.00  0.00      PROA  
ATOM   3359  CE1 TYR P 900       0.161  -8.163  13.194  0.00  0.00      PROA  
ATOM   3360  HE1 TYR P 900      -0.036  -8.926  13.933  0.00  0.00      PROA  
ATOM   3361  CZ  TYR P 900      -0.305  -8.248  11.884  0.00  0.00      PROA  
ATOM   3362  OH  TYR P 900      -0.988  -9.469  11.531  0.00  0.00      PROA  
ATOM   3363  HH  TYR P 900      -1.017  -9.493  10.571  0.00  0.00      PROA  
ATOM   3364  CD2 TYR P 900       0.779  -6.105  11.354  0.00  0.00      PROA  
ATOM   3365  HD2 TYR P 900       1.117  -5.341  10.670  0.00  0.00      PROA  
ATOM   3366  CE2 TYR P 900       0.053  -7.267  10.931  0.00  0.00      PROA  
ATOM   3367  HE2 TYR P 900      -0.109  -7.442   9.877  0.00  0.00      PROA  
ATOM   3368  C   TYR P 900       0.129  -3.676  14.110  0.00  0.00      PROA  
ATOM   3369  O   TYR P 900      -0.932  -3.720  13.541  0.00  0.00      PROA  
ATOM   3370  N   GLY P 901       0.283  -3.788  15.452  0.00  0.00      PROA  
ATOM   3371  HN  GLY P 901       1.213  -3.729  15.807  0.00  0.00      PROA  
ATOM   3372  CA  GLY P 901      -0.734  -4.126  16.448  0.00  0.00      PROA  
ATOM   3373  HA1 GLY P 901      -0.304  -4.352  17.413  0.00  0.00      PROA  
ATOM   3374  HA2 GLY P 901      -1.314  -4.955  16.069  0.00  0.00      PROA  
ATOM   3375  C   GLY P 901      -1.673  -2.962  16.702  0.00  0.00      PROA  
ATOM   3376  O   GLY P 901      -2.874  -3.187  16.878  0.00  0.00      PROA  
ATOM   3377  N   VAL P 902      -1.176  -1.725  16.559  0.00  0.00      PROA  
ATOM   3378  HN  VAL P 902      -0.193  -1.557  16.579  0.00  0.00      PROA  
ATOM   3379  CA  VAL P 902      -2.052  -0.552  16.449  0.00  0.00      PROA  
ATOM   3380  HA  VAL P 902      -2.768  -0.568  17.256  0.00  0.00      PROA  
ATOM   3381  CB  VAL P 902      -1.313   0.752  16.657  0.00  0.00      PROA  
ATOM   3382  HB  VAL P 902      -0.595   0.890  15.820  0.00  0.00      PROA  
ATOM   3383  CG1 VAL P 902      -2.353   1.883  16.922  0.00  0.00      PROA  
ATOM   3384 HG11 VAL P 902      -1.948   2.916  16.986  0.00  0.00      PROA  
ATOM   3385 HG12 VAL P 902      -2.781   1.702  17.931  0.00  0.00      PROA  
ATOM   3386 HG13 VAL P 902      -3.140   1.859  16.138  0.00  0.00      PROA  
ATOM   3387  CG2 VAL P 902      -0.478   0.593  17.872  0.00  0.00      PROA  
ATOM   3388 HG21 VAL P 902      -1.090   0.298  18.750  0.00  0.00      PROA  
ATOM   3389 HG22 VAL P 902      -0.034   1.566  18.174  0.00  0.00      PROA  
ATOM   3390 HG23 VAL P 902       0.368  -0.097  17.663  0.00  0.00      PROA  
ATOM   3391  C   VAL P 902      -2.848  -0.524  15.174  0.00  0.00      PROA  
ATOM   3392  O   VAL P 902      -4.009  -0.113  15.078  0.00  0.00      PROA  
ATOM   3393  N   THR P 903      -2.364  -1.098  14.077  0.00  0.00      PROA  
ATOM   3394  HN  THR P 903      -1.547  -1.660  14.183  0.00  0.00      PROA  
ATOM   3395  CA  THR P 903      -3.010  -0.755  12.736  0.00  0.00      PROA  
ATOM   3396  HA  THR P 903      -3.629   0.125  12.835  0.00  0.00      PROA  
ATOM   3397  CB  THR P 903      -2.058  -0.462  11.584  0.00  0.00      PROA  
ATOM   3398  HB  THR P 903      -1.194   0.099  11.999  0.00  0.00      PROA  
ATOM   3399  OG1 THR P 903      -2.646   0.442  10.660  0.00  0.00      PROA  
ATOM   3400  HG1 THR P 903      -3.080   1.120  11.183  0.00  0.00      PROA  
ATOM   3401  CG2 THR P 903      -1.668  -1.721  10.770  0.00  0.00      PROA  
ATOM   3402 HG21 THR P 903      -0.799  -1.575  10.093  0.00  0.00      PROA  
ATOM   3403 HG22 THR P 903      -2.466  -2.087  10.089  0.00  0.00      PROA  
ATOM   3404 HG23 THR P 903      -1.469  -2.539  11.495  0.00  0.00      PROA  
ATOM   3405  C   THR P 903      -3.996  -1.858  12.402  0.00  0.00      PROA  
ATOM   3406  O   THR P 903      -4.956  -1.701  11.685  0.00  0.00      PROA  
ATOM   3407  N   VAL P 904      -3.816  -3.038  13.091  0.00  0.00      PROA  
ATOM   3408  HN  VAL P 904      -3.011  -3.341  13.596  0.00  0.00      PROA  
ATOM   3409  CA  VAL P 904      -4.882  -4.004  13.134  0.00  0.00      PROA  
ATOM   3410  HA  VAL P 904      -5.188  -4.315  12.146  0.00  0.00      PROA  
ATOM   3411  CB  VAL P 904      -4.450  -5.388  13.857  0.00  0.00      PROA  
ATOM   3412  HB  VAL P 904      -4.097  -5.178  14.889  0.00  0.00      PROA  
ATOM   3413  CG1 VAL P 904      -5.616  -6.370  13.881  0.00  0.00      PROA  
ATOM   3414 HG11 VAL P 904      -5.271  -7.330  14.322  0.00  0.00      PROA  
ATOM   3415 HG12 VAL P 904      -6.025  -6.592  12.872  0.00  0.00      PROA  
ATOM   3416 HG13 VAL P 904      -6.507  -6.073  14.475  0.00  0.00      PROA  
ATOM   3417  CG2 VAL P 904      -3.308  -6.067  13.028  0.00  0.00      PROA  
ATOM   3418 HG21 VAL P 904      -3.505  -6.041  11.935  0.00  0.00      PROA  
ATOM   3419 HG22 VAL P 904      -3.068  -7.147  13.132  0.00  0.00      PROA  
ATOM   3420 HG23 VAL P 904      -2.430  -5.417  13.229  0.00  0.00      PROA  
ATOM   3421  C   VAL P 904      -6.161  -3.387  13.763  0.00  0.00      PROA  
ATOM   3422  O   VAL P 904      -7.272  -3.598  13.185  0.00  0.00      PROA  
ATOM   3423  N   TRP P 905      -6.030  -2.690  14.883  0.00  0.00      PROA  
ATOM   3424  HN  TRP P 905      -5.111  -2.605  15.260  0.00  0.00      PROA  
ATOM   3425  CA  TRP P 905      -7.105  -2.086  15.566  0.00  0.00      PROA  
ATOM   3426  HA  TRP P 905      -7.751  -2.914  15.818  0.00  0.00      PROA  
ATOM   3427  CB  TRP P 905      -6.483  -1.353  16.858  0.00  0.00      PROA  
ATOM   3428  HB1 TRP P 905      -5.744  -0.567  16.592  0.00  0.00      PROA  
ATOM   3429  HB2 TRP P 905      -5.827  -2.070  17.395  0.00  0.00      PROA  
ATOM   3430  CG  TRP P 905      -7.434  -0.668  17.769  0.00  0.00      PROA  
ATOM   3431  CD1 TRP P 905      -7.979  -1.239  18.864  0.00  0.00      PROA  
ATOM   3432  HD1 TRP P 905      -7.726  -2.230  19.209  0.00  0.00      PROA  
ATOM   3433  NE1 TRP P 905      -8.827  -0.392  19.480  0.00  0.00      PROA  
ATOM   3434  HE1 TRP P 905      -9.452  -0.537  20.216  0.00  0.00      PROA  
ATOM   3435  CE2 TRP P 905      -8.753   0.858  18.902  0.00  0.00      PROA  
ATOM   3436  CD2 TRP P 905      -7.947   0.716  17.771  0.00  0.00      PROA  
ATOM   3437  CE3 TRP P 905      -7.787   1.726  16.876  0.00  0.00      PROA  
ATOM   3438  HE3 TRP P 905      -7.108   1.627  16.041  0.00  0.00      PROA  
ATOM   3439  CZ3 TRP P 905      -8.435   2.947  17.147  0.00  0.00      PROA  
ATOM   3440  HZ3 TRP P 905      -8.232   3.824  16.550  0.00  0.00      PROA  
ATOM   3441  CZ2 TRP P 905      -9.431   2.051  19.202  0.00  0.00      PROA  
ATOM   3442  HZ2 TRP P 905     -10.040   2.073  20.094  0.00  0.00      PROA  
ATOM   3443  CH2 TRP P 905      -9.187   3.118  18.252  0.00  0.00      PROA  
ATOM   3444  HH2 TRP P 905      -9.718   4.058  18.244  0.00  0.00      PROA  
ATOM   3445  C   TRP P 905      -7.836  -1.100  14.689  0.00  0.00      PROA  
ATOM   3446  O   TRP P 905      -9.034  -1.078  14.758  0.00  0.00      PROA  
ATOM   3447  N   GLU P 906      -7.124  -0.341  13.881  0.00  0.00      PROA  
ATOM   3448  HN  GLU P 906      -6.133  -0.437  13.925  0.00  0.00      PROA  
ATOM   3449  CA  GLU P 906      -7.742   0.452  12.836  0.00  0.00      PROA  
ATOM   3450  HA  GLU P 906      -8.381   1.144  13.364  0.00  0.00      PROA  
ATOM   3451  CB  GLU P 906      -6.625   1.222  12.048  0.00  0.00      PROA  
ATOM   3452  HB1 GLU P 906      -7.068   1.947  11.332  0.00  0.00      PROA  
ATOM   3453  HB2 GLU P 906      -6.101   0.411  11.498  0.00  0.00      PROA  
ATOM   3454  CG  GLU P 906      -5.825   2.142  12.981  0.00  0.00      PROA  
ATOM   3455  HG1 GLU P 906      -5.325   1.490  13.729  0.00  0.00      PROA  
ATOM   3456  HG2 GLU P 906      -6.602   2.790  13.439  0.00  0.00      PROA  
ATOM   3457  CD  GLU P 906      -4.845   3.069  12.253  0.00  0.00      PROA  
ATOM   3458  OE1 GLU P 906      -3.755   2.511  11.882  0.00  0.00      PROA  
ATOM   3459  OE2 GLU P 906      -5.044   4.341  12.134  0.00  0.00      PROA  
ATOM   3460  C   GLU P 906      -8.607  -0.223  11.815  0.00  0.00      PROA  
ATOM   3461  O   GLU P 906      -9.796   0.201  11.572  0.00  0.00      PROA  
ATOM   3462  N   LEU P 907      -8.167  -1.378  11.284  0.00  0.00      PROA  
ATOM   3463  HN  LEU P 907      -7.252  -1.678  11.542  0.00  0.00      PROA  
ATOM   3464  CA  LEU P 907      -8.970  -2.147  10.358  0.00  0.00      PROA  
ATOM   3465  HA  LEU P 907      -9.279  -1.465   9.581  0.00  0.00      PROA  
ATOM   3466  CB  LEU P 907      -8.094  -3.294   9.776  0.00  0.00      PROA  
ATOM   3467  HB1 LEU P 907      -8.700  -3.882   9.053  0.00  0.00      PROA  
ATOM   3468  HB2 LEU P 907      -7.761  -3.920  10.631  0.00  0.00      PROA  
ATOM   3469  CG  LEU P 907      -6.818  -2.828   9.020  0.00  0.00      PROA  
ATOM   3470  HG  LEU P 907      -6.159  -2.169   9.625  0.00  0.00      PROA  
ATOM   3471  CD1 LEU P 907      -5.968  -4.077   8.581  0.00  0.00      PROA  
ATOM   3472 HD11 LEU P 907      -6.694  -4.767   8.100  0.00  0.00      PROA  
ATOM   3473 HD12 LEU P 907      -5.435  -4.660   9.361  0.00  0.00      PROA  
ATOM   3474 HD13 LEU P 907      -5.319  -3.645   7.789  0.00  0.00      PROA  
ATOM   3475  CD2 LEU P 907      -7.315  -2.009   7.763  0.00  0.00      PROA  
ATOM   3476 HD21 LEU P 907      -7.990  -2.607   7.114  0.00  0.00      PROA  
ATOM   3477 HD22 LEU P 907      -6.384  -1.674   7.258  0.00  0.00      PROA  
ATOM   3478 HD23 LEU P 907      -7.768  -1.080   8.171  0.00  0.00      PROA  
ATOM   3479  C   LEU P 907     -10.251  -2.726  11.010  0.00  0.00      PROA  
ATOM   3480  O   LEU P 907     -11.343  -2.526  10.475  0.00  0.00      PROA  
ATOM   3481  N   MET P 908     -10.141  -3.252  12.189  0.00  0.00      PROA  
ATOM   3482  HN  MET P 908      -9.181  -3.414  12.403  0.00  0.00      PROA  
ATOM   3483  CA  MET P 908     -11.202  -3.754  13.035  0.00  0.00      PROA  
ATOM   3484  HA  MET P 908     -11.697  -4.526  12.465  0.00  0.00      PROA  
ATOM   3485  CB  MET P 908     -10.491  -4.551  14.122  0.00  0.00      PROA  
ATOM   3486  HB1 MET P 908     -11.178  -5.046  14.841  0.00  0.00      PROA  
ATOM   3487  HB2 MET P 908      -9.826  -3.857  14.680  0.00  0.00      PROA  
ATOM   3488  CG  MET P 908      -9.684  -5.769  13.628  0.00  0.00      PROA  
ATOM   3489  HG1 MET P 908      -9.149  -6.155  14.521  0.00  0.00      PROA  
ATOM   3490  HG2 MET P 908      -8.970  -5.351  12.886  0.00  0.00      PROA  
ATOM   3491  SD  MET P 908     -10.656  -7.138  12.930  0.00  0.00      PROA  
ATOM   3492  CE  MET P 908      -9.307  -8.272  12.859  0.00  0.00      PROA  
ATOM   3493  HE1 MET P 908      -8.501  -7.801  12.257  0.00  0.00      PROA  
ATOM   3494  HE2 MET P 908      -9.568  -9.226  12.354  0.00  0.00      PROA  
ATOM   3495  HE3 MET P 908      -8.706  -8.493  13.767  0.00  0.00      PROA  
ATOM   3496  C   MET P 908     -12.175  -2.729  13.593  0.00  0.00      PROA  
ATOM   3497  O   MET P 908     -13.334  -2.998  13.882  0.00  0.00      PROA  
ATOM   3498  N   THR P 909     -11.810  -1.427  13.606  0.00  0.00      PROA  
ATOM   3499  HN  THR P 909     -10.850  -1.271  13.386  0.00  0.00      PROA  
ATOM   3500  CA  THR P 909     -12.657  -0.270  13.772  0.00  0.00      PROA  
ATOM   3501  HA  THR P 909     -13.534  -0.614  14.300  0.00  0.00      PROA  
ATOM   3502  CB  THR P 909     -12.032   0.787  14.722  0.00  0.00      PROA  
ATOM   3503  HB  THR P 909     -12.797   1.580  14.868  0.00  0.00      PROA  
ATOM   3504  OG1 THR P 909     -10.841   1.307  14.185  0.00  0.00      PROA  
ATOM   3505  HG1 THR P 909     -10.178   0.707  14.532  0.00  0.00      PROA  
ATOM   3506  CG2 THR P 909     -11.636   0.253  16.051  0.00  0.00      PROA  
ATOM   3507 HG21 THR P 909     -11.045  -0.672  15.884  0.00  0.00      PROA  
ATOM   3508 HG22 THR P 909     -12.572  -0.078  16.552  0.00  0.00      PROA  
ATOM   3509 HG23 THR P 909     -11.084   0.928  16.740  0.00  0.00      PROA  
ATOM   3510  C   THR P 909     -13.112   0.403  12.529  0.00  0.00      PROA  
ATOM   3511  O   THR P 909     -13.782   1.431  12.645  0.00  0.00      PROA  
ATOM   3512  N   PHE P 910     -12.754  -0.076  11.340  0.00  0.00      PROA  
ATOM   3513  HN  PHE P 910     -12.216  -0.893  11.147  0.00  0.00      PROA  
ATOM   3514  CA  PHE P 910     -13.219   0.546  10.094  0.00  0.00      PROA  
ATOM   3515  HA  PHE P 910     -12.725  -0.110   9.392  0.00  0.00      PROA  
ATOM   3516  CB  PHE P 910     -14.775   0.456   9.873  0.00  0.00      PROA  
ATOM   3517  HB1 PHE P 910     -15.017   0.833   8.856  0.00  0.00      PROA  
ATOM   3518  HB2 PHE P 910     -15.292   1.083  10.630  0.00  0.00      PROA  
ATOM   3519  CG  PHE P 910     -15.362  -0.870   9.971  0.00  0.00      PROA  
ATOM   3520  CD1 PHE P 910     -14.822  -1.900   9.195  0.00  0.00      PROA  
ATOM   3521  HD1 PHE P 910     -14.010  -1.744   8.501  0.00  0.00      PROA  
ATOM   3522  CE1 PHE P 910     -15.419  -3.187   9.242  0.00  0.00      PROA  
ATOM   3523  HE1 PHE P 910     -14.887  -3.998   8.767  0.00  0.00      PROA  
ATOM   3524  CZ  PHE P 910     -16.523  -3.416  10.082  0.00  0.00      PROA  
ATOM   3525  HZ  PHE P 910     -16.963  -4.398  10.178  0.00  0.00      PROA  
ATOM   3526  CD2 PHE P 910     -16.556  -1.053  10.604  0.00  0.00      PROA  
ATOM   3527  HD2 PHE P 910     -16.988  -0.201  11.108  0.00  0.00      PROA  
ATOM   3528  CE2 PHE P 910     -17.101  -2.348  10.757  0.00  0.00      PROA  
ATOM   3529  HE2 PHE P 910     -18.010  -2.577  11.293  0.00  0.00      PROA  
ATOM   3530  C   PHE P 910     -12.621   1.904   9.809  0.00  0.00      PROA  
ATOM   3531  O   PHE P 910     -13.093   2.907   9.182  0.00  0.00      PROA  
ATOM   3532  N   GLY P 911     -11.411   2.023  10.425  0.00  0.00      PROA  
ATOM   3533  HN  GLY P 911     -11.009   1.295  10.976  0.00  0.00      PROA  
ATOM   3534  CA  GLY P 911     -10.748   3.322  10.404  0.00  0.00      PROA  
ATOM   3535  HA1 GLY P 911     -10.704   3.733   9.406  0.00  0.00      PROA  
ATOM   3536  HA2 GLY P 911      -9.734   3.148  10.730  0.00  0.00      PROA  
ATOM   3537  C   GLY P 911     -11.134   4.445  11.326  0.00  0.00      PROA  
ATOM   3538  O   GLY P 911     -11.101   5.662  11.038  0.00  0.00      PROA  
ATOM   3539  N   SER P 912     -11.432   4.060  12.609  0.00  0.00      PROA  
ATOM   3540  HN  SER P 912     -11.403   3.114  12.920  0.00  0.00      PROA  
ATOM   3541  CA  SER P 912     -11.522   5.014  13.740  0.00  0.00      PROA  
ATOM   3542  HA  SER P 912     -12.111   5.803  13.295  0.00  0.00      PROA  
ATOM   3543  CB  SER P 912     -12.235   4.525  14.989  0.00  0.00      PROA  
ATOM   3544  HB1 SER P 912     -12.215   5.308  15.777  0.00  0.00      PROA  
ATOM   3545  HB2 SER P 912     -11.810   3.600  15.434  0.00  0.00      PROA  
ATOM   3546  OG  SER P 912     -13.640   4.278  14.663  0.00  0.00      PROA  
ATOM   3547  HG1 SER P 912     -13.668   3.564  14.022  0.00  0.00      PROA  
ATOM   3548  C   SER P 912     -10.105   5.539  14.028  0.00  0.00      PROA  
ATOM   3549  O   SER P 912      -9.133   4.825  13.842  0.00  0.00      PROA  
ATOM   3550  N   LYS P 913      -9.950   6.824  14.427  0.00  0.00      PROA  
ATOM   3551  HN  LYS P 913     -10.713   7.442  14.599  0.00  0.00      PROA  
ATOM   3552  CA  LYS P 913      -8.636   7.381  14.766  0.00  0.00      PROA  
ATOM   3553  HA  LYS P 913      -8.074   7.028  13.914  0.00  0.00      PROA  
ATOM   3554  CB  LYS P 913      -8.544   8.932  14.756  0.00  0.00      PROA  
ATOM   3555  HB1 LYS P 913      -7.521   9.240  15.058  0.00  0.00      PROA  
ATOM   3556  HB2 LYS P 913      -9.263   9.175  15.568  0.00  0.00      PROA  
ATOM   3557  CG  LYS P 913      -8.916   9.682  13.412  0.00  0.00      PROA  
ATOM   3558  HG1 LYS P 913      -9.848   9.183  13.070  0.00  0.00      PROA  
ATOM   3559  HG2 LYS P 913      -8.195   9.643  12.567  0.00  0.00      PROA  
ATOM   3560  CD  LYS P 913      -9.336  11.100  13.779  0.00  0.00      PROA  
ATOM   3561  HD1 LYS P 913     -10.218  11.094  14.454  0.00  0.00      PROA  
ATOM   3562  HD2 LYS P 913      -9.664  11.632  12.860  0.00  0.00      PROA  
ATOM   3563  CE  LYS P 913      -8.177  12.013  14.362  0.00  0.00      PROA  
ATOM   3564  HE1 LYS P 913      -7.497  12.117  13.489  0.00  0.00      PROA  
ATOM   3565  HE2 LYS P 913      -7.568  11.459  15.108  0.00  0.00      PROA  
ATOM   3566  NZ  LYS P 913      -8.662  13.236  14.934  0.00  0.00      PROA  
ATOM   3567  HZ1 LYS P 913      -9.169  13.729  14.172  0.00  0.00      PROA  
ATOM   3568  HZ2 LYS P 913      -7.817  13.835  15.027  0.00  0.00      PROA  
ATOM   3569  HZ3 LYS P 913      -9.278  13.124  15.765  0.00  0.00      PROA  
ATOM   3570  C   LYS P 913      -8.139   6.813  16.153  0.00  0.00      PROA  
ATOM   3571  O   LYS P 913      -8.878   6.828  17.162  0.00  0.00      PROA  
ATOM   3572  N   PRO P 914      -6.910   6.333  16.189  0.00  0.00      PROA  
ATOM   3573  CD  PRO P 914      -6.109   5.959  15.019  0.00  0.00      PROA  
ATOM   3574  HD1 PRO P 914      -5.943   6.779  14.288  0.00  0.00      PROA  
ATOM   3575  HD2 PRO P 914      -6.611   5.161  14.430  0.00  0.00      PROA  
ATOM   3576  CA  PRO P 914      -6.334   5.963  17.476  0.00  0.00      PROA  
ATOM   3577  HA  PRO P 914      -6.904   5.371  18.176  0.00  0.00      PROA  
ATOM   3578  CB  PRO P 914      -5.132   5.021  17.077  0.00  0.00      PROA  
ATOM   3579  HB1 PRO P 914      -5.452   3.968  17.228  0.00  0.00      PROA  
ATOM   3580  HB2 PRO P 914      -4.328   5.203  17.822  0.00  0.00      PROA  
ATOM   3581  CG  PRO P 914      -4.786   5.358  15.608  0.00  0.00      PROA  
ATOM   3582  HG1 PRO P 914      -4.108   6.237  15.650  0.00  0.00      PROA  
ATOM   3583  HG2 PRO P 914      -4.294   4.574  14.995  0.00  0.00      PROA  
ATOM   3584  C   PRO P 914      -5.808   7.155  18.177  0.00  0.00      PROA  
ATOM   3585  O   PRO P 914      -5.106   8.014  17.616  0.00  0.00      PROA  
ATOM   3586  N   TYR P 915      -6.260   7.392  19.408  0.00  0.00      PROA  
ATOM   3587  HN  TYR P 915      -6.949   6.807  19.830  0.00  0.00      PROA  
ATOM   3588  CA  TYR P 915      -5.755   8.460  20.300  0.00  0.00      PROA  
ATOM   3589  HA  TYR P 915      -6.138   8.297  21.296  0.00  0.00      PROA  
ATOM   3590  CB  TYR P 915      -4.226   8.543  20.621  0.00  0.00      PROA  
ATOM   3591  HB1 TYR P 915      -3.960   9.373  21.309  0.00  0.00      PROA  
ATOM   3592  HB2 TYR P 915      -3.662   8.673  19.672  0.00  0.00      PROA  
ATOM   3593  CG  TYR P 915      -3.866   7.180  21.289  0.00  0.00      PROA  
ATOM   3594  CD1 TYR P 915      -4.230   6.796  22.613  0.00  0.00      PROA  
ATOM   3595  HD1 TYR P 915      -4.842   7.466  23.200  0.00  0.00      PROA  
ATOM   3596  CE1 TYR P 915      -3.810   5.583  23.182  0.00  0.00      PROA  
ATOM   3597  HE1 TYR P 915      -4.150   5.358  24.183  0.00  0.00      PROA  
ATOM   3598  CZ  TYR P 915      -3.038   4.726  22.377  0.00  0.00      PROA  
ATOM   3599  OH  TYR P 915      -2.857   3.433  22.845  0.00  0.00      PROA  
ATOM   3600  HH  TYR P 915      -3.012   3.544  23.786  0.00  0.00      PROA  
ATOM   3601  CD2 TYR P 915      -3.010   6.371  20.570  0.00  0.00      PROA  
ATOM   3602  HD2 TYR P 915      -2.680   6.569  19.561  0.00  0.00      PROA  
ATOM   3603  CE2 TYR P 915      -2.651   5.167  21.092  0.00  0.00      PROA  
ATOM   3604  HE2 TYR P 915      -2.118   4.445  20.492  0.00  0.00      PROA  
ATOM   3605  C   TYR P 915      -6.171   9.823  19.887  0.00  0.00      PROA  
ATOM   3606  O   TYR P 915      -5.479  10.797  19.817  0.00  0.00      PROA  
ATOM   3607  N   ASP P 916      -7.424   9.824  19.519  0.00  0.00      PROA  
ATOM   3608  HN  ASP P 916      -7.978   8.999  19.445  0.00  0.00      PROA  
ATOM   3609  CA  ASP P 916      -8.172  10.968  18.978  0.00  0.00      PROA  
ATOM   3610  HA  ASP P 916      -7.680  11.264  18.064  0.00  0.00      PROA  
ATOM   3611  CB  ASP P 916      -9.573  10.487  18.514  0.00  0.00      PROA  
ATOM   3612  HB1 ASP P 916     -10.310  10.395  19.340  0.00  0.00      PROA  
ATOM   3613  HB2 ASP P 916      -9.392   9.551  17.943  0.00  0.00      PROA  
ATOM   3614  CG  ASP P 916     -10.344  11.484  17.637  0.00  0.00      PROA  
ATOM   3615  OD1 ASP P 916      -9.751  12.514  17.191  0.00  0.00      PROA  
ATOM   3616  OD2 ASP P 916     -11.504  11.158  17.290  0.00  0.00      PROA  
ATOM   3617  C   ASP P 916      -8.285  12.230  19.850  0.00  0.00      PROA  
ATOM   3618  O   ASP P 916      -9.077  12.302  20.783  0.00  0.00      PROA  
ATOM   3619  N   GLY P 917      -7.469  13.236  19.527  0.00  0.00      PROA  
ATOM   3620  HN  GLY P 917      -6.950  13.120  18.684  0.00  0.00      PROA  
ATOM   3621  CA  GLY P 917      -7.406  14.511  20.214  0.00  0.00      PROA  
ATOM   3622  HA1 GLY P 917      -8.410  14.805  20.484  0.00  0.00      PROA  
ATOM   3623  HA2 GLY P 917      -6.762  15.137  19.614  0.00  0.00      PROA  
ATOM   3624  C   GLY P 917      -6.614  14.538  21.518  0.00  0.00      PROA  
ATOM   3625  O   GLY P 917      -6.905  15.378  22.418  0.00  0.00      PROA  
ATOM   3626  N   ILE P 918      -5.771  13.529  21.715  0.00  0.00      PROA  
ATOM   3627  HN  ILE P 918      -5.586  12.811  21.048  0.00  0.00      PROA  
ATOM   3628  CA  ILE P 918      -5.018  13.330  22.936  0.00  0.00      PROA  
ATOM   3629  HA  ILE P 918      -5.460  13.931  23.717  0.00  0.00      PROA  
ATOM   3630  CB  ILE P 918      -5.188  11.846  23.336  0.00  0.00      PROA  
ATOM   3631  HB  ILE P 918      -4.802  11.197  22.521  0.00  0.00      PROA  
ATOM   3632  CG2 ILE P 918      -4.406  11.636  24.605  0.00  0.00      PROA  
ATOM   3633 HG21 ILE P 918      -3.354  11.986  24.672  0.00  0.00      PROA  
ATOM   3634 HG22 ILE P 918      -4.428  10.535  24.755  0.00  0.00      PROA  
ATOM   3635 HG23 ILE P 918      -4.915  12.165  25.438  0.00  0.00      PROA  
ATOM   3636  CG1 ILE P 918      -6.684  11.351  23.481  0.00  0.00      PROA  
ATOM   3637 HG11 ILE P 918      -7.195  11.357  22.494  0.00  0.00      PROA  
ATOM   3638 HG12 ILE P 918      -7.190  12.142  24.075  0.00  0.00      PROA  
ATOM   3639  CD  ILE P 918      -6.770   9.966  24.199  0.00  0.00      PROA  
ATOM   3640  HD1 ILE P 918      -6.438   9.901  25.257  0.00  0.00      PROA  
ATOM   3641  HD2 ILE P 918      -6.066   9.384  23.566  0.00  0.00      PROA  
ATOM   3642  HD3 ILE P 918      -7.813   9.586  24.153  0.00  0.00      PROA  
ATOM   3643  C   ILE P 918      -3.556  13.666  22.636  0.00  0.00      PROA  
ATOM   3644  O   ILE P 918      -2.881  13.056  21.752  0.00  0.00      PROA  
ATOM   3645  N   PRO P 919      -3.039  14.702  23.259  0.00  0.00      PROA  
ATOM   3646  CD  PRO P 919      -3.815  15.520  24.158  0.00  0.00      PROA  
ATOM   3647  HD1 PRO P 919      -4.123  14.898  25.025  0.00  0.00      PROA  
ATOM   3648  HD2 PRO P 919      -4.702  15.874  23.591  0.00  0.00      PROA  
ATOM   3649  CA  PRO P 919      -1.572  15.003  23.270  0.00  0.00      PROA  
ATOM   3650  HA  PRO P 919      -1.357  15.496  22.333  0.00  0.00      PROA  
ATOM   3651  CB  PRO P 919      -1.488  15.994  24.486  0.00  0.00      PROA  
ATOM   3652  HB1 PRO P 919      -0.722  16.742  24.189  0.00  0.00      PROA  
ATOM   3653  HB2 PRO P 919      -1.215  15.579  25.479  0.00  0.00      PROA  
ATOM   3654  CG  PRO P 919      -2.855  16.706  24.524  0.00  0.00      PROA  
ATOM   3655  HG1 PRO P 919      -3.053  17.259  25.467  0.00  0.00      PROA  
ATOM   3656  HG2 PRO P 919      -2.888  17.471  23.719  0.00  0.00      PROA  
ATOM   3657  C   PRO P 919      -0.444  13.928  23.413  0.00  0.00      PROA  
ATOM   3658  O   PRO P 919      -0.696  12.873  23.982  0.00  0.00      PROA  
ATOM   3659  N   ALA P 920       0.866  14.139  22.860  0.00  0.00      PROA  
ATOM   3660  HN  ALA P 920       1.048  15.004  22.398  0.00  0.00      PROA  
ATOM   3661  CA  ALA P 920       1.977  13.284  23.052  0.00  0.00      PROA  
ATOM   3662  HA  ALA P 920       1.934  12.326  22.556  0.00  0.00      PROA  
ATOM   3663  CB  ALA P 920       3.135  13.969  22.325  0.00  0.00      PROA  
ATOM   3664  HB1 ALA P 920       2.877  14.215  21.273  0.00  0.00      PROA  
ATOM   3665  HB2 ALA P 920       4.065  13.362  22.295  0.00  0.00      PROA  
ATOM   3666  HB3 ALA P 920       3.425  14.885  22.883  0.00  0.00      PROA  
ATOM   3667  C   ALA P 920       2.346  12.992  24.505  0.00  0.00      PROA  
ATOM   3668  O   ALA P 920       2.663  11.827  24.842  0.00  0.00      PROA  
ATOM   3669  N   SER P 921       2.379  13.999  25.406  0.00  0.00      PROA  
ATOM   3670  HN  SER P 921       2.203  14.926  25.083  0.00  0.00      PROA  
ATOM   3671  CA  SER P 921       2.546  13.862  26.891  0.00  0.00      PROA  
ATOM   3672  HA  SER P 921       3.477  13.328  27.020  0.00  0.00      PROA  
ATOM   3673  CB  SER P 921       2.702  15.246  27.664  0.00  0.00      PROA  
ATOM   3674  HB1 SER P 921       3.623  15.741  27.290  0.00  0.00      PROA  
ATOM   3675  HB2 SER P 921       2.916  14.978  28.720  0.00  0.00      PROA  
ATOM   3676  OG  SER P 921       1.645  16.141  27.542  0.00  0.00      PROA  
ATOM   3677  HG1 SER P 921       1.879  16.686  26.787  0.00  0.00      PROA  
ATOM   3678  C   SER P 921       1.421  13.048  27.546  0.00  0.00      PROA  
ATOM   3679  O   SER P 921       1.660  12.183  28.387  0.00  0.00      PROA  
ATOM   3680  N   GLU P 922       0.165  13.301  27.224  0.00  0.00      PROA  
ATOM   3681  HN  GLU P 922      -0.053  14.073  26.632  0.00  0.00      PROA  
ATOM   3682  CA  GLU P 922      -0.977  12.471  27.624  0.00  0.00      PROA  
ATOM   3683  HA  GLU P 922      -0.997  12.392  28.701  0.00  0.00      PROA  
ATOM   3684  CB  GLU P 922      -2.240  13.198  27.087  0.00  0.00      PROA  
ATOM   3685  HB1 GLU P 922      -3.138  12.551  27.185  0.00  0.00      PROA  
ATOM   3686  HB2 GLU P 922      -2.221  13.318  25.983  0.00  0.00      PROA  
ATOM   3687  CG  GLU P 922      -2.444  14.540  27.895  0.00  0.00      PROA  
ATOM   3688  HG1 GLU P 922      -3.190  15.078  27.273  0.00  0.00      PROA  
ATOM   3689  HG2 GLU P 922      -1.546  15.168  27.717  0.00  0.00      PROA  
ATOM   3690  CD  GLU P 922      -2.774  14.465  29.386  0.00  0.00      PROA  
ATOM   3691  OE1 GLU P 922      -1.908  14.854  30.173  0.00  0.00      PROA  
ATOM   3692  OE2 GLU P 922      -3.832  13.879  29.685  0.00  0.00      PROA  
ATOM   3693  C   GLU P 922      -0.954  11.016  27.100  0.00  0.00      PROA  
ATOM   3694  O   GLU P 922      -1.169  10.154  27.920  0.00  0.00      PROA  
ATOM   3695  N   ILE P 923      -0.556  10.692  25.830  0.00  0.00      PROA  
ATOM   3696  HN  ILE P 923      -0.496  11.396  25.126  0.00  0.00      PROA  
ATOM   3697  CA  ILE P 923      -0.210   9.360  25.350  0.00  0.00      PROA  
ATOM   3698  HA  ILE P 923      -1.065   8.725  25.530  0.00  0.00      PROA  
ATOM   3699  CB  ILE P 923       0.118   9.303  23.803  0.00  0.00      PROA  
ATOM   3700  HB  ILE P 923       0.781  10.138  23.490  0.00  0.00      PROA  
ATOM   3701  CG2 ILE P 923       0.959   8.117  23.349  0.00  0.00      PROA  
ATOM   3702 HG21 ILE P 923       1.041   7.950  22.254  0.00  0.00      PROA  
ATOM   3703 HG22 ILE P 923       0.749   7.182  23.911  0.00  0.00      PROA  
ATOM   3704 HG23 ILE P 923       1.987   8.369  23.686  0.00  0.00      PROA  
ATOM   3705  CG1 ILE P 923      -1.161   9.502  22.984  0.00  0.00      PROA  
ATOM   3706 HG11 ILE P 923      -1.614  10.462  23.312  0.00  0.00      PROA  
ATOM   3707 HG12 ILE P 923      -1.912   8.706  23.181  0.00  0.00      PROA  
ATOM   3708  CD  ILE P 923      -0.872   9.534  21.504  0.00  0.00      PROA  
ATOM   3709  HD1 ILE P 923      -0.624   8.530  21.100  0.00  0.00      PROA  
ATOM   3710  HD2 ILE P 923      -0.100  10.251  21.150  0.00  0.00      PROA  
ATOM   3711  HD3 ILE P 923      -1.734   9.906  20.911  0.00  0.00      PROA  
ATOM   3712  C   ILE P 923       0.974   8.738  26.150  0.00  0.00      PROA  
ATOM   3713  O   ILE P 923       0.892   7.586  26.644  0.00  0.00      PROA  
ATOM   3714  N   SER P 924       2.144   9.507  26.431  0.00  0.00      PROA  
ATOM   3715  HN  SER P 924       2.282  10.363  25.939  0.00  0.00      PROA  
ATOM   3716  CA  SER P 924       3.183   8.990  27.350  0.00  0.00      PROA  
ATOM   3717  HA  SER P 924       3.493   8.037  26.949  0.00  0.00      PROA  
ATOM   3718  CB  SER P 924       4.453   9.849  27.245  0.00  0.00      PROA  
ATOM   3719  HB1 SER P 924       5.336   9.394  27.742  0.00  0.00      PROA  
ATOM   3720  HB2 SER P 924       4.223  10.817  27.741  0.00  0.00      PROA  
ATOM   3721  OG  SER P 924       4.731  10.117  25.884  0.00  0.00      PROA  
ATOM   3722  HG1 SER P 924       3.960  10.503  25.463  0.00  0.00      PROA  
ATOM   3723  C   SER P 924       2.762   8.648  28.793  0.00  0.00      PROA  
ATOM   3724  O   SER P 924       3.210   7.669  29.359  0.00  0.00      PROA  
ATOM   3725  N   SER P 925       1.843   9.428  29.378  0.00  0.00      PROA  
ATOM   3726  HN  SER P 925       1.631  10.318  28.982  0.00  0.00      PROA  
ATOM   3727  CA  SER P 925       1.215   9.104  30.615  0.00  0.00      PROA  
ATOM   3728  HA  SER P 925       1.992   8.934  31.346  0.00  0.00      PROA  
ATOM   3729  CB  SER P 925       0.501  10.333  31.226  0.00  0.00      PROA  
ATOM   3730  HB1 SER P 925      -0.024  10.866  30.405  0.00  0.00      PROA  
ATOM   3731  HB2 SER P 925       1.217  11.075  31.641  0.00  0.00      PROA  
ATOM   3732  OG  SER P 925      -0.380  10.086  32.312  0.00  0.00      PROA  
ATOM   3733  HG1 SER P 925      -0.944  10.862  32.341  0.00  0.00      PROA  
ATOM   3734  C   SER P 925       0.336   7.769  30.486  0.00  0.00      PROA  
ATOM   3735  O   SER P 925       0.364   6.894  31.317  0.00  0.00      PROA  
ATOM   3736  N   ILE P 926      -0.433   7.619  29.398  0.00  0.00      PROA  
ATOM   3737  HN  ILE P 926      -0.429   8.298  28.668  0.00  0.00      PROA  
ATOM   3738  CA  ILE P 926      -1.243   6.412  29.188  0.00  0.00      PROA  
ATOM   3739  HA  ILE P 926      -1.846   6.105  30.030  0.00  0.00      PROA  
ATOM   3740  CB  ILE P 926      -2.100   6.403  27.864  0.00  0.00      PROA  
ATOM   3741  HB  ILE P 926      -1.605   6.874  26.988  0.00  0.00      PROA  
ATOM   3742  CG2 ILE P 926      -2.580   5.028  27.462  0.00  0.00      PROA  
ATOM   3743 HG21 ILE P 926      -3.324   5.207  26.657  0.00  0.00      PROA  
ATOM   3744 HG22 ILE P 926      -2.958   4.412  28.306  0.00  0.00      PROA  
ATOM   3745 HG23 ILE P 926      -1.842   4.409  26.907  0.00  0.00      PROA  
ATOM   3746  CG1 ILE P 926      -3.425   7.240  28.126  0.00  0.00      PROA  
ATOM   3747 HG11 ILE P 926      -3.215   7.961  28.944  0.00  0.00      PROA  
ATOM   3748 HG12 ILE P 926      -4.238   6.591  28.515  0.00  0.00      PROA  
ATOM   3749  CD  ILE P 926      -3.979   7.962  26.839  0.00  0.00      PROA  
ATOM   3750  HD1 ILE P 926      -3.215   8.674  26.461  0.00  0.00      PROA  
ATOM   3751  HD2 ILE P 926      -4.942   8.491  27.003  0.00  0.00      PROA  
ATOM   3752  HD3 ILE P 926      -4.051   7.219  26.017  0.00  0.00      PROA  
ATOM   3753  C   ILE P 926      -0.362   5.206  29.133  0.00  0.00      PROA  
ATOM   3754  O   ILE P 926      -0.556   4.166  29.811  0.00  0.00      PROA  
ATOM   3755  N   LEU P 927       0.755   5.321  28.428  0.00  0.00      PROA  
ATOM   3756  HN  LEU P 927       0.966   6.187  27.982  0.00  0.00      PROA  
ATOM   3757  CA  LEU P 927       1.606   4.147  28.211  0.00  0.00      PROA  
ATOM   3758  HA  LEU P 927       0.972   3.287  28.052  0.00  0.00      PROA  
ATOM   3759  CB  LEU P 927       2.481   4.318  26.954  0.00  0.00      PROA  
ATOM   3760  HB1 LEU P 927       3.155   3.459  26.752  0.00  0.00      PROA  
ATOM   3761  HB2 LEU P 927       3.114   5.221  27.091  0.00  0.00      PROA  
ATOM   3762  CG  LEU P 927       1.787   4.484  25.615  0.00  0.00      PROA  
ATOM   3763  HG  LEU P 927       1.302   5.481  25.690  0.00  0.00      PROA  
ATOM   3764  CD1 LEU P 927       2.795   4.602  24.481  0.00  0.00      PROA  
ATOM   3765 HD11 LEU P 927       3.327   3.634  24.359  0.00  0.00      PROA  
ATOM   3766 HD12 LEU P 927       3.531   5.405  24.700  0.00  0.00      PROA  
ATOM   3767 HD13 LEU P 927       2.284   4.880  23.534  0.00  0.00      PROA  
ATOM   3768  CD2 LEU P 927       0.797   3.376  25.272  0.00  0.00      PROA  
ATOM   3769 HD21 LEU P 927       0.146   3.132  26.139  0.00  0.00      PROA  
ATOM   3770 HD22 LEU P 927       1.324   2.473  24.896  0.00  0.00      PROA  
ATOM   3771 HD23 LEU P 927       0.181   3.691  24.402  0.00  0.00      PROA  
ATOM   3772  C   LEU P 927       2.372   3.774  29.403  0.00  0.00      PROA  
ATOM   3773  O   LEU P 927       2.673   2.583  29.683  0.00  0.00      PROA  
ATOM   3774  N   GLU P 928       2.692   4.737  30.358  0.00  0.00      PROA  
ATOM   3775  HN  GLU P 928       2.579   5.669  30.021  0.00  0.00      PROA  
ATOM   3776  CA  GLU P 928       3.443   4.423  31.561  0.00  0.00      PROA  
ATOM   3777  HA  GLU P 928       4.125   3.678  31.178  0.00  0.00      PROA  
ATOM   3778  CB  GLU P 928       3.957   5.791  32.148  0.00  0.00      PROA  
ATOM   3779  HB1 GLU P 928       3.072   6.092  32.748  0.00  0.00      PROA  
ATOM   3780  HB2 GLU P 928       4.163   6.556  31.369  0.00  0.00      PROA  
ATOM   3781  CG  GLU P 928       5.140   5.568  33.126  0.00  0.00      PROA  
ATOM   3782  HG1 GLU P 928       6.102   5.213  32.697  0.00  0.00      PROA  
ATOM   3783  HG2 GLU P 928       4.775   4.745  33.777  0.00  0.00      PROA  
ATOM   3784  CD  GLU P 928       5.346   6.930  33.803  0.00  0.00      PROA  
ATOM   3785  OE1 GLU P 928       5.475   6.850  35.041  0.00  0.00      PROA  
ATOM   3786  OE2 GLU P 928       5.461   8.013  33.168  0.00  0.00      PROA  
ATOM   3787  C   GLU P 928       2.574   3.637  32.555  0.00  0.00      PROA  
ATOM   3788  O   GLU P 928       3.066   2.712  33.182  0.00  0.00      PROA  
ATOM   3789  N   LYS P 929       1.253   3.979  32.570  0.00  0.00      PROA  
ATOM   3790  HN  LYS P 929       0.882   4.706  31.997  0.00  0.00      PROA  
ATOM   3791  CA  LYS P 929       0.255   3.132  33.230  0.00  0.00      PROA  
ATOM   3792  HA  LYS P 929       0.472   3.023  34.282  0.00  0.00      PROA  
ATOM   3793  CB  LYS P 929      -1.087   3.859  33.276  0.00  0.00      PROA  
ATOM   3794  HB1 LYS P 929      -1.866   3.204  33.722  0.00  0.00      PROA  
ATOM   3795  HB2 LYS P 929      -1.359   4.070  32.219  0.00  0.00      PROA  
ATOM   3796  CG  LYS P 929      -1.145   5.193  34.087  0.00  0.00      PROA  
ATOM   3797  HG1 LYS P 929      -0.290   5.847  33.813  0.00  0.00      PROA  
ATOM   3798  HG2 LYS P 929      -1.144   5.043  35.188  0.00  0.00      PROA  
ATOM   3799  CD  LYS P 929      -2.518   5.879  33.743  0.00  0.00      PROA  
ATOM   3800  HD1 LYS P 929      -3.319   5.247  34.182  0.00  0.00      PROA  
ATOM   3801  HD2 LYS P 929      -2.688   6.044  32.658  0.00  0.00      PROA  
ATOM   3802  CE  LYS P 929      -2.848   7.192  34.571  0.00  0.00      PROA  
ATOM   3803  HE1 LYS P 929      -2.497   7.170  35.625  0.00  0.00      PROA  
ATOM   3804  HE2 LYS P 929      -3.953   7.304  34.601  0.00  0.00      PROA  
ATOM   3805  NZ  LYS P 929      -2.450   8.400  33.930  0.00  0.00      PROA  
ATOM   3806  HZ1 LYS P 929      -2.830   8.307  32.967  0.00  0.00      PROA  
ATOM   3807  HZ2 LYS P 929      -1.421   8.553  33.930  0.00  0.00      PROA  
ATOM   3808  HZ3 LYS P 929      -2.891   9.187  34.448  0.00  0.00      PROA  
ATOM   3809  C   LYS P 929       0.086   1.769  32.618  0.00  0.00      PROA  
ATOM   3810  O   LYS P 929      -0.390   0.810  33.183  0.00  0.00      PROA  
ATOM   3811  N   GLY P 930       0.327   1.753  31.278  0.00  0.00      PROA  
ATOM   3812  HN  GLY P 930       0.522   2.613  30.813  0.00  0.00      PROA  
ATOM   3813  CA  GLY P 930       0.202   0.540  30.444  0.00  0.00      PROA  
ATOM   3814  HA1 GLY P 930       0.585  -0.368  30.887  0.00  0.00      PROA  
ATOM   3815  HA2 GLY P 930       0.758   0.740  29.540  0.00  0.00      PROA  
ATOM   3816  C   GLY P 930      -1.210   0.221  30.046  0.00  0.00      PROA  
ATOM   3817  O   GLY P 930      -1.444  -0.937  29.774  0.00  0.00      PROA  
ATOM   3818  N   GLU P 931      -2.038   1.220  30.011  0.00  0.00      PROA  
ATOM   3819  HN  GLU P 931      -1.824   2.132  30.350  0.00  0.00      PROA  
ATOM   3820  CA  GLU P 931      -3.368   1.092  29.476  0.00  0.00      PROA  
ATOM   3821  HA  GLU P 931      -3.785   0.170  29.854  0.00  0.00      PROA  
ATOM   3822  CB  GLU P 931      -4.242   2.189  30.065  0.00  0.00      PROA  
ATOM   3823  HB1 GLU P 931      -5.181   2.368  29.498  0.00  0.00      PROA  
ATOM   3824  HB2 GLU P 931      -3.614   3.103  29.984  0.00  0.00      PROA  
ATOM   3825  CG  GLU P 931      -4.565   2.038  31.567  0.00  0.00      PROA  
ATOM   3826  HG1 GLU P 931      -4.738   3.065  31.954  0.00  0.00      PROA  
ATOM   3827  HG2 GLU P 931      -3.734   1.501  32.073  0.00  0.00      PROA  
ATOM   3828  CD  GLU P 931      -5.810   1.236  31.696  0.00  0.00      PROA  
ATOM   3829  OE1 GLU P 931      -5.832  -0.018  31.437  0.00  0.00      PROA  
ATOM   3830  OE2 GLU P 931      -6.879   1.817  32.174  0.00  0.00      PROA  
ATOM   3831  C   GLU P 931      -3.402   1.077  27.981  0.00  0.00      PROA  
ATOM   3832  O   GLU P 931      -2.622   1.799  27.371  0.00  0.00      PROA  
ATOM   3833  N   ARG P 932      -4.266   0.235  27.393  0.00  0.00      PROA  
ATOM   3834  HN  ARG P 932      -4.857  -0.330  27.964  0.00  0.00      PROA  
ATOM   3835  CA  ARG P 932      -4.300   0.048  25.968  0.00  0.00      PROA  
ATOM   3836  HA  ARG P 932      -3.539   0.610  25.447  0.00  0.00      PROA  
ATOM   3837  CB  ARG P 932      -4.074  -1.454  25.721  0.00  0.00      PROA  
ATOM   3838  HB1 ARG P 932      -4.243  -1.703  24.651  0.00  0.00      PROA  
ATOM   3839  HB2 ARG P 932      -4.830  -2.050  26.275  0.00  0.00      PROA  
ATOM   3840  CG  ARG P 932      -2.734  -2.219  26.204  0.00  0.00      PROA  
ATOM   3841  HG1 ARG P 932      -2.002  -1.477  26.589  0.00  0.00      PROA  
ATOM   3842  HG2 ARG P 932      -2.139  -2.706  25.402  0.00  0.00      PROA  
ATOM   3843  CD  ARG P 932      -3.060  -3.210  27.373  0.00  0.00      PROA  
ATOM   3844  HD1 ARG P 932      -3.817  -3.931  26.997  0.00  0.00      PROA  
ATOM   3845  HD2 ARG P 932      -3.362  -2.643  28.279  0.00  0.00      PROA  
ATOM   3846  NE  ARG P 932      -1.658  -3.775  27.700  0.00  0.00      PROA  
ATOM   3847  HE  ARG P 932      -0.854  -3.348  27.286  0.00  0.00      PROA  
ATOM   3848  CZ  ARG P 932      -1.306  -4.271  28.851  0.00  0.00      PROA  
ATOM   3849  NH1 ARG P 932      -2.125  -4.781  29.700  0.00  0.00      PROA  
ATOM   3850 HH11 ARG P 932      -3.102  -4.713  29.499  0.00  0.00      PROA  
ATOM   3851 HH12 ARG P 932      -1.725  -5.225  30.502  0.00  0.00      PROA  
ATOM   3852  NH2 ARG P 932      -0.032  -4.272  29.235  0.00  0.00      PROA  
ATOM   3853 HH21 ARG P 932       0.171  -4.719  30.107  0.00  0.00      PROA  
ATOM   3854 HH22 ARG P 932       0.655  -3.831  28.658  0.00  0.00      PROA  
ATOM   3855  C   ARG P 932      -5.688   0.404  25.383  0.00  0.00      PROA  
ATOM   3856  O   ARG P 932      -6.636   0.583  26.163  0.00  0.00      PROA  
ATOM   3857  N   LEU P 933      -5.732   0.534  24.015  0.00  0.00      PROA  
ATOM   3858  HN  LEU P 933      -4.986   0.324  23.387  0.00  0.00      PROA  
ATOM   3859  CA  LEU P 933      -6.915   0.966  23.287  0.00  0.00      PROA  
ATOM   3860  HA  LEU P 933      -7.225   1.905  23.719  0.00  0.00      PROA  
ATOM   3861  CB  LEU P 933      -6.596   1.189  21.702  0.00  0.00      PROA  
ATOM   3862  HB1 LEU P 933      -7.543   1.193  21.121  0.00  0.00      PROA  
ATOM   3863  HB2 LEU P 933      -6.102   0.243  21.394  0.00  0.00      PROA  
ATOM   3864  CG  LEU P 933      -5.704   2.348  21.340  0.00  0.00      PROA  
ATOM   3865  HG  LEU P 933      -4.935   2.370  22.142  0.00  0.00      PROA  
ATOM   3866  CD1 LEU P 933      -4.958   1.925  20.067  0.00  0.00      PROA  
ATOM   3867 HD11 LEU P 933      -4.181   2.654  19.756  0.00  0.00      PROA  
ATOM   3868 HD12 LEU P 933      -5.650   1.797  19.207  0.00  0.00      PROA  
ATOM   3869 HD13 LEU P 933      -4.455   0.941  20.177  0.00  0.00      PROA  
ATOM   3870  CD2 LEU P 933      -6.357   3.724  21.205  0.00  0.00      PROA  
ATOM   3871 HD21 LEU P 933      -5.663   4.577  21.046  0.00  0.00      PROA  
ATOM   3872 HD22 LEU P 933      -7.118   3.914  21.992  0.00  0.00      PROA  
ATOM   3873 HD23 LEU P 933      -6.809   3.680  20.190  0.00  0.00      PROA  
ATOM   3874  C   LEU P 933      -7.992  -0.107  23.451  0.00  0.00      PROA  
ATOM   3875  O   LEU P 933      -7.729  -1.329  23.587  0.00  0.00      PROA  
ATOM   3876  N   PRO P 934      -9.273   0.329  23.319  0.00  0.00      PROA  
ATOM   3877  CD  PRO P 934      -9.585   1.755  23.129  0.00  0.00      PROA  
ATOM   3878  HD1 PRO P 934      -9.115   2.291  22.277  0.00  0.00      PROA  
ATOM   3879  HD2 PRO P 934      -9.249   2.438  23.939  0.00  0.00      PROA  
ATOM   3880  CA  PRO P 934     -10.366  -0.379  23.782  0.00  0.00      PROA  
ATOM   3881  HA  PRO P 934     -10.052  -0.990  24.615  0.00  0.00      PROA  
ATOM   3882  CB  PRO P 934     -11.446   0.703  24.096  0.00  0.00      PROA  
ATOM   3883  HB1 PRO P 934     -11.309   0.999  25.158  0.00  0.00      PROA  
ATOM   3884  HB2 PRO P 934     -12.505   0.372  24.032  0.00  0.00      PROA  
ATOM   3885  CG  PRO P 934     -11.079   1.888  23.264  0.00  0.00      PROA  
ATOM   3886  HG1 PRO P 934     -11.492   1.839  22.234  0.00  0.00      PROA  
ATOM   3887  HG2 PRO P 934     -11.409   2.805  23.797  0.00  0.00      PROA  
ATOM   3888  C   PRO P 934     -10.864  -1.341  22.728  0.00  0.00      PROA  
ATOM   3889  O   PRO P 934     -10.977  -0.933  21.603  0.00  0.00      PROA  
ATOM   3890  N   GLN P 935     -11.073  -2.615  23.115  0.00  0.00      PROA  
ATOM   3891  HN  GLN P 935     -10.881  -2.884  24.056  0.00  0.00      PROA  
ATOM   3892  CA  GLN P 935     -11.410  -3.690  22.176  0.00  0.00      PROA  
ATOM   3893  HA  GLN P 935     -10.457  -4.001  21.773  0.00  0.00      PROA  
ATOM   3894  CB  GLN P 935     -11.845  -4.972  22.935  0.00  0.00      PROA  
ATOM   3895  HB1 GLN P 935     -12.716  -4.667  23.554  0.00  0.00      PROA  
ATOM   3896  HB2 GLN P 935     -11.080  -5.306  23.668  0.00  0.00      PROA  
ATOM   3897  CG  GLN P 935     -12.424  -6.182  22.152  0.00  0.00      PROA  
ATOM   3898  HG1 GLN P 935     -11.703  -6.550  21.391  0.00  0.00      PROA  
ATOM   3899  HG2 GLN P 935     -13.358  -5.821  21.671  0.00  0.00      PROA  
ATOM   3900  CD  GLN P 935     -12.769  -7.375  23.148  0.00  0.00      PROA  
ATOM   3901  OE1 GLN P 935     -12.085  -7.596  24.148  0.00  0.00      PROA  
ATOM   3902  NE2 GLN P 935     -13.964  -7.991  22.932  0.00  0.00      PROA  
ATOM   3903 HE21 GLN P 935     -14.241  -8.826  23.407  0.00  0.00      PROA  
ATOM   3904 HE22 GLN P 935     -14.573  -7.458  22.345  0.00  0.00      PROA  
ATOM   3905  C   GLN P 935     -12.394  -3.492  21.009  0.00  0.00      PROA  
ATOM   3906  O   GLN P 935     -13.561  -3.126  21.274  0.00  0.00      PROA  
ATOM   3907  N   PRO P 936     -12.036  -3.607  19.656  0.00  0.00      PROA  
ATOM   3908  CD  PRO P 936     -10.639  -3.815  19.227  0.00  0.00      PROA  
ATOM   3909  HD1 PRO P 936     -10.351  -4.883  19.331  0.00  0.00      PROA  
ATOM   3910  HD2 PRO P 936      -9.873  -3.245  19.795  0.00  0.00      PROA  
ATOM   3911  CA  PRO P 936     -13.014  -3.231  18.568  0.00  0.00      PROA  
ATOM   3912  HA  PRO P 936     -13.328  -2.201  18.646  0.00  0.00      PROA  
ATOM   3913  CB  PRO P 936     -12.136  -3.439  17.290  0.00  0.00      PROA  
ATOM   3914  HB1 PRO P 936     -12.429  -2.865  16.385  0.00  0.00      PROA  
ATOM   3915  HB2 PRO P 936     -12.117  -4.501  16.966  0.00  0.00      PROA  
ATOM   3916  CG  PRO P 936     -10.716  -3.137  17.793  0.00  0.00      PROA  
ATOM   3917  HG1 PRO P 936      -9.949  -3.528  17.091  0.00  0.00      PROA  
ATOM   3918  HG2 PRO P 936     -10.548  -2.038  17.791  0.00  0.00      PROA  
ATOM   3919  C   PRO P 936     -14.282  -4.028  18.629  0.00  0.00      PROA  
ATOM   3920  O   PRO P 936     -14.122  -5.240  18.921  0.00  0.00      PROA  
ATOM   3921  N   PRO P 937     -15.499  -3.483  18.238  0.00  0.00      PROA  
ATOM   3922  CD  PRO P 937     -15.710  -2.230  17.550  0.00  0.00      PROA  
ATOM   3923  HD1 PRO P 937     -15.005  -2.111  16.699  0.00  0.00      PROA  
ATOM   3924  HD2 PRO P 937     -15.602  -1.505  18.385  0.00  0.00      PROA  
ATOM   3925  CA  PRO P 937     -16.805  -4.123  18.509  0.00  0.00      PROA  
ATOM   3926  HA  PRO P 937     -16.840  -4.589  19.482  0.00  0.00      PROA  
ATOM   3927  CB  PRO P 937     -17.845  -2.990  18.140  0.00  0.00      PROA  
ATOM   3928  HB1 PRO P 937     -17.961  -2.310  19.011  0.00  0.00      PROA  
ATOM   3929  HB2 PRO P 937     -18.827  -3.457  17.911  0.00  0.00      PROA  
ATOM   3930  CG  PRO P 937     -17.161  -2.223  17.003  0.00  0.00      PROA  
ATOM   3931  HG1 PRO P 937     -17.258  -2.858  16.097  0.00  0.00      PROA  
ATOM   3932  HG2 PRO P 937     -17.542  -1.181  16.938  0.00  0.00      PROA  
ATOM   3933  C   PRO P 937     -17.134  -5.307  17.626  0.00  0.00      PROA  
ATOM   3934  O   PRO P 937     -18.184  -5.948  17.922  0.00  0.00      PROA  
ATOM   3935  N   ILE P 938     -16.411  -5.643  16.574  0.00  0.00      PROA  
ATOM   3936  HN  ILE P 938     -15.677  -4.984  16.428  0.00  0.00      PROA  
ATOM   3937  CA  ILE P 938     -16.656  -6.821  15.679  0.00  0.00      PROA  
ATOM   3938  HA  ILE P 938     -17.712  -7.039  15.623  0.00  0.00      PROA  
ATOM   3939  CB  ILE P 938     -16.346  -6.641  14.177  0.00  0.00      PROA  
ATOM   3940  HB  ILE P 938     -16.369  -7.619  13.651  0.00  0.00      PROA  
ATOM   3941  CG2 ILE P 938     -17.547  -5.845  13.471  0.00  0.00      PROA  
ATOM   3942 HG21 ILE P 938     -17.483  -5.849  12.362  0.00  0.00      PROA  
ATOM   3943 HG22 ILE P 938     -17.843  -4.896  13.968  0.00  0.00      PROA  
ATOM   3944 HG23 ILE P 938     -18.494  -6.399  13.644  0.00  0.00      PROA  
ATOM   3945  CG1 ILE P 938     -14.979  -5.906  13.922  0.00  0.00      PROA  
ATOM   3946 HG11 ILE P 938     -14.172  -6.526  14.369  0.00  0.00      PROA  
ATOM   3947 HG12 ILE P 938     -15.032  -4.957  14.498  0.00  0.00      PROA  
ATOM   3948  CD  ILE P 938     -14.689  -5.802  12.412  0.00  0.00      PROA  
ATOM   3949  HD1 ILE P 938     -15.500  -5.208  11.940  0.00  0.00      PROA  
ATOM   3950  HD2 ILE P 938     -14.810  -6.804  11.948  0.00  0.00      PROA  
ATOM   3951  HD3 ILE P 938     -13.661  -5.426  12.221  0.00  0.00      PROA  
ATOM   3952  C   ILE P 938     -15.916  -7.985  16.224  0.00  0.00      PROA  
ATOM   3953  O   ILE P 938     -16.189  -9.166  15.951  0.00  0.00      PROA  
ATOM   3954  N   CYS P 939     -14.926  -7.707  17.067  0.00  0.00      PROA  
ATOM   3955  HN  CYS P 939     -14.767  -6.764  17.349  0.00  0.00      PROA  
ATOM   3956  CA  CYS P 939     -13.978  -8.649  17.692  0.00  0.00      PROA  
ATOM   3957  HA  CYS P 939     -13.565  -9.263  16.904  0.00  0.00      PROA  
ATOM   3958  CB  CYS P 939     -12.595  -8.021  18.186  0.00  0.00      PROA  
ATOM   3959  HB1 CYS P 939     -11.953  -8.768  18.701  0.00  0.00      PROA  
ATOM   3960  HB2 CYS P 939     -12.765  -7.299  19.013  0.00  0.00      PROA  
ATOM   3961  SG  CYS P 939     -11.642  -7.078  16.903  0.00  0.00      PROA  
ATOM   3962  HG1 CYS P 939     -10.736  -8.025  16.709  0.00  0.00      PROA  
ATOM   3963  C   CYS P 939     -14.427  -9.591  18.843  0.00  0.00      PROA  
ATOM   3964  O   CYS P 939     -15.277  -9.210  19.658  0.00  0.00      PROA  
ATOM   3965  N   THR P 940     -13.908 -10.818  18.969  0.00  0.00      PROA  
ATOM   3966  HN  THR P 940     -13.633 -11.240  18.109  0.00  0.00      PROA  
ATOM   3967  CA  THR P 940     -13.906 -11.539  20.233  0.00  0.00      PROA  
ATOM   3968  HA  THR P 940     -14.615 -11.107  20.923  0.00  0.00      PROA  
ATOM   3969  CB  THR P 940     -14.273 -13.004  19.968  0.00  0.00      PROA  
ATOM   3970  HB  THR P 940     -15.127 -13.104  19.264  0.00  0.00      PROA  
ATOM   3971  OG1 THR P 940     -14.728 -13.691  21.134  0.00  0.00      PROA  
ATOM   3972  HG1 THR P 940     -15.638 -13.383  21.151  0.00  0.00      PROA  
ATOM   3973  CG2 THR P 940     -13.055 -13.857  19.474  0.00  0.00      PROA  
ATOM   3974 HG21 THR P 940     -13.455 -14.887  19.353  0.00  0.00      PROA  
ATOM   3975 HG22 THR P 940     -12.256 -13.775  20.242  0.00  0.00      PROA  
ATOM   3976 HG23 THR P 940     -12.634 -13.465  18.524  0.00  0.00      PROA  
ATOM   3977  C   THR P 940     -12.547 -11.309  20.821  0.00  0.00      PROA  
ATOM   3978  O   THR P 940     -11.581 -10.879  20.217  0.00  0.00      PROA  
ATOM   3979  N   ILE P 941     -12.584 -11.447  22.170  0.00  0.00      PROA  
ATOM   3980  HN  ILE P 941     -13.471 -11.713  22.539  0.00  0.00      PROA  
ATOM   3981  CA  ILE P 941     -11.395 -11.303  23.039  0.00  0.00      PROA  
ATOM   3982  HA  ILE P 941     -11.240 -10.241  22.924  0.00  0.00      PROA  
ATOM   3983  CB  ILE P 941     -11.652 -11.713  24.495  0.00  0.00      PROA  
ATOM   3984  HB  ILE P 941     -12.400 -10.947  24.791  0.00  0.00      PROA  
ATOM   3985  CG2 ILE P 941     -12.393 -13.028  24.627  0.00  0.00      PROA  
ATOM   3986 HG21 ILE P 941     -13.296 -13.041  23.979  0.00  0.00      PROA  
ATOM   3987 HG22 ILE P 941     -12.639 -13.095  25.709  0.00  0.00      PROA  
ATOM   3988 HG23 ILE P 941     -11.681 -13.768  24.205  0.00  0.00      PROA  
ATOM   3989  CG1 ILE P 941     -10.419 -11.563  25.473  0.00  0.00      PROA  
ATOM   3990 HG11 ILE P 941      -9.662 -10.823  25.138  0.00  0.00      PROA  
ATOM   3991 HG12 ILE P 941      -9.764 -12.461  25.471  0.00  0.00      PROA  
ATOM   3992  CD  ILE P 941     -10.767 -11.091  26.906  0.00  0.00      PROA  
ATOM   3993  HD1 ILE P 941     -11.077 -10.028  26.995  0.00  0.00      PROA  
ATOM   3994  HD2 ILE P 941      -9.976 -11.375  27.632  0.00  0.00      PROA  
ATOM   3995  HD3 ILE P 941     -11.682 -11.620  27.250  0.00  0.00      PROA  
ATOM   3996  C   ILE P 941     -10.134 -11.836  22.465  0.00  0.00      PROA  
ATOM   3997  O   ILE P 941      -9.157 -11.120  22.432  0.00  0.00      PROA  
ATOM   3998  N   ASP P 942     -10.093 -13.039  21.874  0.00  0.00      PROA  
ATOM   3999  HN  ASP P 942     -10.775 -13.723  22.120  0.00  0.00      PROA  
ATOM   4000  CA  ASP P 942      -8.970 -13.717  21.224  0.00  0.00      PROA  
ATOM   4001  HA  ASP P 942      -8.311 -13.969  22.041  0.00  0.00      PROA  
ATOM   4002  CB  ASP P 942      -9.345 -15.143  20.675  0.00  0.00      PROA  
ATOM   4003  HB1 ASP P 942      -8.428 -15.571  20.218  0.00  0.00      PROA  
ATOM   4004  HB2 ASP P 942     -10.127 -15.110  19.886  0.00  0.00      PROA  
ATOM   4005  CG  ASP P 942      -9.802 -16.047  21.806  0.00  0.00      PROA  
ATOM   4006  OD1 ASP P 942     -10.490 -15.635  22.732  0.00  0.00      PROA  
ATOM   4007  OD2 ASP P 942      -9.671 -17.256  21.593  0.00  0.00      PROA  
ATOM   4008  C   ASP P 942      -8.258 -12.902  20.237  0.00  0.00      PROA  
ATOM   4009  O   ASP P 942      -7.036 -12.957  20.280  0.00  0.00      PROA  
ATOM   4010  N   VAL P 943      -9.053 -12.209  19.364  0.00  0.00      PROA  
ATOM   4011  HN  VAL P 943     -10.008 -12.117  19.635  0.00  0.00      PROA  
ATOM   4012  CA  VAL P 943      -8.576 -11.373  18.327  0.00  0.00      PROA  
ATOM   4013  HA  VAL P 943      -7.870 -11.971  17.770  0.00  0.00      PROA  
ATOM   4014  CB  VAL P 943      -9.690 -10.963  17.484  0.00  0.00      PROA  
ATOM   4015  HB  VAL P 943     -10.506 -10.512  18.089  0.00  0.00      PROA  
ATOM   4016  CG1 VAL P 943      -9.277  -9.955  16.400  0.00  0.00      PROA  
ATOM   4017 HG11 VAL P 943      -8.926  -8.952  16.725  0.00  0.00      PROA  
ATOM   4018 HG12 VAL P 943     -10.057  -9.841  15.617  0.00  0.00      PROA  
ATOM   4019 HG13 VAL P 943      -8.522 -10.459  15.760  0.00  0.00      PROA  
ATOM   4020  CG2 VAL P 943     -10.272 -12.166  16.736  0.00  0.00      PROA  
ATOM   4021 HG21 VAL P 943     -11.168 -11.811  16.183  0.00  0.00      PROA  
ATOM   4022 HG22 VAL P 943     -10.461 -13.033  17.405  0.00  0.00      PROA  
ATOM   4023 HG23 VAL P 943      -9.512 -12.538  16.016  0.00  0.00      PROA  
ATOM   4024  C   VAL P 943      -7.928 -10.182  18.971  0.00  0.00      PROA  
ATOM   4025  O   VAL P 943      -6.834  -9.886  18.570  0.00  0.00      PROA  
ATOM   4026  N   TYR P 944      -8.617  -9.535  20.013  0.00  0.00      PROA  
ATOM   4027  HN  TYR P 944      -9.477  -9.861  20.399  0.00  0.00      PROA  
ATOM   4028  CA  TYR P 944      -8.055  -8.421  20.745  0.00  0.00      PROA  
ATOM   4029  HA  TYR P 944      -7.880  -7.596  20.071  0.00  0.00      PROA  
ATOM   4030  CB  TYR P 944      -9.049  -7.881  21.870  0.00  0.00      PROA  
ATOM   4031  HB1 TYR P 944      -9.314  -8.747  22.513  0.00  0.00      PROA  
ATOM   4032  HB2 TYR P 944      -9.929  -7.469  21.332  0.00  0.00      PROA  
ATOM   4033  CG  TYR P 944      -8.487  -6.824  22.729  0.00  0.00      PROA  
ATOM   4034  CD1 TYR P 944      -8.138  -6.965  24.070  0.00  0.00      PROA  
ATOM   4035  HD1 TYR P 944      -8.233  -7.934  24.539  0.00  0.00      PROA  
ATOM   4036  CE1 TYR P 944      -7.573  -5.917  24.752  0.00  0.00      PROA  
ATOM   4037  HE1 TYR P 944      -7.198  -5.990  25.762  0.00  0.00      PROA  
ATOM   4038  CZ  TYR P 944      -7.555  -4.629  24.155  0.00  0.00      PROA  
ATOM   4039  OH  TYR P 944      -6.932  -3.565  24.907  0.00  0.00      PROA  
ATOM   4040  HH  TYR P 944      -7.270  -2.738  24.555  0.00  0.00      PROA  
ATOM   4041  CD2 TYR P 944      -8.387  -5.542  22.164  0.00  0.00      PROA  
ATOM   4042  HD2 TYR P 944      -8.649  -5.398  21.126  0.00  0.00      PROA  
ATOM   4043  CE2 TYR P 944      -7.862  -4.419  22.837  0.00  0.00      PROA  
ATOM   4044  HE2 TYR P 944      -7.832  -3.417  22.434  0.00  0.00      PROA  
ATOM   4045  C   TYR P 944      -6.752  -8.836  21.380  0.00  0.00      PROA  
ATOM   4046  O   TYR P 944      -5.780  -8.037  21.380  0.00  0.00      PROA  
ATOM   4047  N   MET P 945      -6.705 -10.025  21.971  0.00  0.00      PROA  
ATOM   4048  HN  MET P 945      -7.498 -10.628  21.933  0.00  0.00      PROA  
ATOM   4049  CA  MET P 945      -5.451 -10.518  22.606  0.00  0.00      PROA  
ATOM   4050  HA  MET P 945      -5.197  -9.681  23.240  0.00  0.00      PROA  
ATOM   4051  CB  MET P 945      -5.836 -11.805  23.439  0.00  0.00      PROA  
ATOM   4052  HB1 MET P 945      -4.954 -12.461  23.602  0.00  0.00      PROA  
ATOM   4053  HB2 MET P 945      -6.548 -12.438  22.869  0.00  0.00      PROA  
ATOM   4054  CG  MET P 945      -6.448 -11.574  24.813  0.00  0.00      PROA  
ATOM   4055  HG1 MET P 945      -6.751 -12.583  25.166  0.00  0.00      PROA  
ATOM   4056  HG2 MET P 945      -7.379 -10.968  24.789  0.00  0.00      PROA  
ATOM   4057  SD  MET P 945      -5.372 -10.760  26.040  0.00  0.00      PROA  
ATOM   4058  CE  MET P 945      -6.490 -10.914  27.420  0.00  0.00      PROA  
ATOM   4059  HE1 MET P 945      -7.485 -10.430  27.315  0.00  0.00      PROA  
ATOM   4060  HE2 MET P 945      -6.073 -10.383  28.303  0.00  0.00      PROA  
ATOM   4061  HE3 MET P 945      -6.622 -11.993  27.651  0.00  0.00      PROA  
ATOM   4062  C   MET P 945      -4.256 -10.591  21.665  0.00  0.00      PROA  
ATOM   4063  O   MET P 945      -3.173 -10.389  22.163  0.00  0.00      PROA  
ATOM   4064  N   ILE P 946      -4.369 -10.765  20.325  0.00  0.00      PROA  
ATOM   4065  HN  ILE P 946      -5.314 -10.897  20.035  0.00  0.00      PROA  
ATOM   4066  CA  ILE P 946      -3.274 -10.626  19.366  0.00  0.00      PROA  
ATOM   4067  HA  ILE P 946      -2.556 -11.378  19.658  0.00  0.00      PROA  
ATOM   4068  CB  ILE P 946      -3.675 -11.068  17.919  0.00  0.00      PROA  
ATOM   4069  HB  ILE P 946      -4.292 -10.283  17.434  0.00  0.00      PROA  
ATOM   4070  CG2 ILE P 946      -2.384 -11.144  17.128  0.00  0.00      PROA  
ATOM   4071 HG21 ILE P 946      -2.378 -11.910  16.322  0.00  0.00      PROA  
ATOM   4072 HG22 ILE P 946      -1.575 -11.579  17.753  0.00  0.00      PROA  
ATOM   4073 HG23 ILE P 946      -2.004 -10.162  16.775  0.00  0.00      PROA  
ATOM   4074  CG1 ILE P 946      -4.366 -12.406  17.818  0.00  0.00      PROA  
ATOM   4075 HG11 ILE P 946      -5.309 -12.309  18.397  0.00  0.00      PROA  
ATOM   4076 HG12 ILE P 946      -3.807 -13.292  18.189  0.00  0.00      PROA  
ATOM   4077  CD  ILE P 946      -4.896 -12.836  16.450  0.00  0.00      PROA  
ATOM   4078  HD1 ILE P 946      -4.281 -12.408  15.629  0.00  0.00      PROA  
ATOM   4079  HD2 ILE P 946      -5.887 -12.350  16.327  0.00  0.00      PROA  
ATOM   4080  HD3 ILE P 946      -5.013 -13.937  16.363  0.00  0.00      PROA  
ATOM   4081  C   ILE P 946      -2.607  -9.268  19.438  0.00  0.00      PROA  
ATOM   4082  O   ILE P 946      -1.416  -9.140  19.470  0.00  0.00      PROA  
ATOM   4083  N   MET P 947      -3.470  -8.275  19.628  0.00  0.00      PROA  
ATOM   4084  HN  MET P 947      -4.451  -8.444  19.672  0.00  0.00      PROA  
ATOM   4085  CA  MET P 947      -3.025  -6.890  19.819  0.00  0.00      PROA  
ATOM   4086  HA  MET P 947      -2.395  -6.514  19.026  0.00  0.00      PROA  
ATOM   4087  CB  MET P 947      -4.234  -5.883  19.842  0.00  0.00      PROA  
ATOM   4088  HB1 MET P 947      -3.921  -4.820  19.926  0.00  0.00      PROA  
ATOM   4089  HB2 MET P 947      -4.786  -5.983  20.802  0.00  0.00      PROA  
ATOM   4090  CG  MET P 947      -5.143  -6.150  18.624  0.00  0.00      PROA  
ATOM   4091  HG1 MET P 947      -5.507  -7.194  18.515  0.00  0.00      PROA  
ATOM   4092  HG2 MET P 947      -4.480  -6.095  17.734  0.00  0.00      PROA  
ATOM   4093  SD  MET P 947      -6.447  -4.925  18.417  0.00  0.00      PROA  
ATOM   4094  CE  MET P 947      -7.446  -6.037  17.412  0.00  0.00      PROA  
ATOM   4095  HE1 MET P 947      -8.344  -5.595  16.929  0.00  0.00      PROA  
ATOM   4096  HE2 MET P 947      -7.849  -6.892  17.995  0.00  0.00      PROA  
ATOM   4097  HE3 MET P 947      -6.763  -6.419  16.624  0.00  0.00      PROA  
ATOM   4098  C   MET P 947      -2.290  -6.691  21.147  0.00  0.00      PROA  
ATOM   4099  O   MET P 947      -1.258  -6.088  21.192  0.00  0.00      PROA  
ATOM   4100  N   VAL P 948      -2.772  -7.307  22.274  0.00  0.00      PROA  
ATOM   4101  HN  VAL P 948      -3.605  -7.843  22.162  0.00  0.00      PROA  
ATOM   4102  CA  VAL P 948      -2.161  -7.195  23.616  0.00  0.00      PROA  
ATOM   4103  HA  VAL P 948      -2.047  -6.134  23.786  0.00  0.00      PROA  
ATOM   4104  CB  VAL P 948      -3.070  -7.909  24.506  0.00  0.00      PROA  
ATOM   4105  HB  VAL P 948      -3.217  -8.974  24.226  0.00  0.00      PROA  
ATOM   4106  CG1 VAL P 948      -2.525  -8.061  25.942  0.00  0.00      PROA  
ATOM   4107 HG11 VAL P 948      -2.346  -7.102  26.473  0.00  0.00      PROA  
ATOM   4108 HG12 VAL P 948      -1.591  -8.660  25.902  0.00  0.00      PROA  
ATOM   4109 HG13 VAL P 948      -3.251  -8.700  26.489  0.00  0.00      PROA  
ATOM   4110  CG2 VAL P 948      -4.486  -7.214  24.490  0.00  0.00      PROA  
ATOM   4111 HG21 VAL P 948      -4.984  -7.328  23.503  0.00  0.00      PROA  
ATOM   4112 HG22 VAL P 948      -4.336  -6.140  24.730  0.00  0.00      PROA  
ATOM   4113 HG23 VAL P 948      -5.162  -7.754  25.186  0.00  0.00      PROA  
ATOM   4114  C   VAL P 948      -0.740  -7.708  23.594  0.00  0.00      PROA  
ATOM   4115  O   VAL P 948       0.137  -7.075  24.269  0.00  0.00      PROA  
ATOM   4116  N   LYS P 949      -0.624  -8.893  22.924  0.00  0.00      PROA  
ATOM   4117  HN  LYS P 949      -1.451  -9.253  22.499  0.00  0.00      PROA  
ATOM   4118  CA  LYS P 949       0.718  -9.558  22.802  0.00  0.00      PROA  
ATOM   4119  HA  LYS P 949       1.138  -9.579  23.797  0.00  0.00      PROA  
ATOM   4120  CB  LYS P 949       0.625 -11.007  22.133  0.00  0.00      PROA  
ATOM   4121  HB1 LYS P 949       1.685 -11.313  22.007  0.00  0.00      PROA  
ATOM   4122  HB2 LYS P 949       0.242 -10.794  21.112  0.00  0.00      PROA  
ATOM   4123  CG  LYS P 949      -0.209 -12.131  22.805  0.00  0.00      PROA  
ATOM   4124  HG1 LYS P 949      -0.077 -13.023  22.156  0.00  0.00      PROA  
ATOM   4125  HG2 LYS P 949      -1.253 -11.752  22.840  0.00  0.00      PROA  
ATOM   4126  CD  LYS P 949       0.299 -12.388  24.210  0.00  0.00      PROA  
ATOM   4127  HD1 LYS P 949       0.261 -11.441  24.789  0.00  0.00      PROA  
ATOM   4128  HD2 LYS P 949       1.342 -12.769  24.231  0.00  0.00      PROA  
ATOM   4129  CE  LYS P 949      -0.655 -13.501  24.915  0.00  0.00      PROA  
ATOM   4130  HE1 LYS P 949      -0.822 -14.396  24.279  0.00  0.00      PROA  
ATOM   4131  HE2 LYS P 949      -1.644 -13.033  25.109  0.00  0.00      PROA  
ATOM   4132  NZ  LYS P 949      -0.230 -13.864  26.299  0.00  0.00      PROA  
ATOM   4133  HZ1 LYS P 949       0.676 -14.372  26.240  0.00  0.00      PROA  
ATOM   4134  HZ2 LYS P 949      -0.882 -14.485  26.819  0.00  0.00      PROA  
ATOM   4135  HZ3 LYS P 949      -0.147 -12.993  26.861  0.00  0.00      PROA  
ATOM   4136  C   LYS P 949       1.684  -8.686  22.082  0.00  0.00      PROA  
ATOM   4137  O   LYS P 949       2.806  -8.454  22.523  0.00  0.00      PROA  
ATOM   4138  N   CYS P 950       1.284  -8.034  20.979  0.00  0.00      PROA  
ATOM   4139  HN  CYS P 950       0.350  -8.219  20.685  0.00  0.00      PROA  
ATOM   4140  CA  CYS P 950       2.058  -7.026  20.338  0.00  0.00      PROA  
ATOM   4141  HA  CYS P 950       2.942  -7.385  19.832  0.00  0.00      PROA  
ATOM   4142  CB  CYS P 950       1.375  -6.469  19.117  0.00  0.00      PROA  
ATOM   4143  HB1 CYS P 950       1.900  -5.592  18.681  0.00  0.00      PROA  
ATOM   4144  HB2 CYS P 950       0.380  -6.105  19.452  0.00  0.00      PROA  
ATOM   4145  SG  CYS P 950       0.917  -7.607  17.687  0.00  0.00      PROA  
ATOM   4146  HG1 CYS P 950       0.024  -8.212  18.456  0.00  0.00      PROA  
ATOM   4147  C   CYS P 950       2.441  -5.867  21.205  0.00  0.00      PROA  
ATOM   4148  O   CYS P 950       3.478  -5.255  21.045  0.00  0.00      PROA  
ATOM   4149  N   TRP P 951       1.470  -5.529  22.130  0.00  0.00      PROA  
ATOM   4150  HN  TRP P 951       0.721  -6.173  22.270  0.00  0.00      PROA  
ATOM   4151  CA  TRP P 951       1.594  -4.444  23.010  0.00  0.00      PROA  
ATOM   4152  HA  TRP P 951       2.262  -3.688  22.626  0.00  0.00      PROA  
ATOM   4153  CB  TRP P 951       0.179  -3.841  23.206  0.00  0.00      PROA  
ATOM   4154  HB1 TRP P 951       0.107  -3.170  24.089  0.00  0.00      PROA  
ATOM   4155  HB2 TRP P 951      -0.524  -4.668  23.441  0.00  0.00      PROA  
ATOM   4156  CG  TRP P 951      -0.333  -3.045  22.035  0.00  0.00      PROA  
ATOM   4157  CD1 TRP P 951       0.389  -2.561  20.915  0.00  0.00      PROA  
ATOM   4158  HD1 TRP P 951       1.466  -2.486  20.950  0.00  0.00      PROA  
ATOM   4159  NE1 TRP P 951      -0.554  -2.028  20.041  0.00  0.00      PROA  
ATOM   4160  HE1 TRP P 951      -0.377  -1.628  19.168  0.00  0.00      PROA  
ATOM   4161  CE2 TRP P 951      -1.863  -2.217  20.551  0.00  0.00      PROA  
ATOM   4162  CD2 TRP P 951      -1.736  -2.911  21.791  0.00  0.00      PROA  
ATOM   4163  CE3 TRP P 951      -2.851  -3.330  22.484  0.00  0.00      PROA  
ATOM   4164  HE3 TRP P 951      -2.742  -3.841  23.429  0.00  0.00      PROA  
ATOM   4165  CZ3 TRP P 951      -4.107  -3.012  21.986  0.00  0.00      PROA  
ATOM   4166  HZ3 TRP P 951      -4.990  -3.313  22.529  0.00  0.00      PROA  
ATOM   4167  CZ2 TRP P 951      -3.072  -1.770  20.115  0.00  0.00      PROA  
ATOM   4168  HZ2 TRP P 951      -3.169  -1.131  19.249  0.00  0.00      PROA  
ATOM   4169  CH2 TRP P 951      -4.209  -2.244  20.828  0.00  0.00      PROA  
ATOM   4170  HH2 TRP P 951      -5.202  -2.179  20.409  0.00  0.00      PROA  
ATOM   4171  C   TRP P 951       2.284  -4.806  24.330  0.00  0.00      PROA  
ATOM   4172  O   TRP P 951       2.240  -4.164  25.333  0.00  0.00      PROA  
ATOM   4173  N   MET P 952       2.977  -5.971  24.272  0.00  0.00      PROA  
ATOM   4174  HN  MET P 952       2.987  -6.513  23.435  0.00  0.00      PROA  
ATOM   4175  CA  MET P 952       3.961  -6.314  25.336  0.00  0.00      PROA  
ATOM   4176  HA  MET P 952       3.457  -6.170  26.280  0.00  0.00      PROA  
ATOM   4177  CB  MET P 952       4.662  -7.710  25.058  0.00  0.00      PROA  
ATOM   4178  HB1 MET P 952       5.656  -7.702  25.555  0.00  0.00      PROA  
ATOM   4179  HB2 MET P 952       4.791  -7.702  23.954  0.00  0.00      PROA  
ATOM   4180  CG  MET P 952       3.867  -8.892  25.566  0.00  0.00      PROA  
ATOM   4181  HG1 MET P 952       4.255  -9.798  25.053  0.00  0.00      PROA  
ATOM   4182  HG2 MET P 952       2.784  -8.695  25.420  0.00  0.00      PROA  
ATOM   4183  SD  MET P 952       3.929  -9.224  27.357  0.00  0.00      PROA  
ATOM   4184  CE  MET P 952       2.896 -10.762  27.077  0.00  0.00      PROA  
ATOM   4185  HE1 MET P 952       2.758 -11.276  28.052  0.00  0.00      PROA  
ATOM   4186  HE2 MET P 952       3.402 -11.409  26.329  0.00  0.00      PROA  
ATOM   4187  HE3 MET P 952       1.859 -10.474  26.800  0.00  0.00      PROA  
ATOM   4188  C   MET P 952       5.162  -5.338  25.350  0.00  0.00      PROA  
ATOM   4189  O   MET P 952       5.863  -5.069  24.344  0.00  0.00      PROA  
ATOM   4190  N   ILE P 953       5.355  -4.717  26.529  0.00  0.00      PROA  
ATOM   4191  HN  ILE P 953       4.688  -4.968  27.227  0.00  0.00      PROA  
ATOM   4192  CA  ILE P 953       6.346  -3.685  26.710  0.00  0.00      PROA  
ATOM   4193  HA  ILE P 953       6.051  -2.953  25.971  0.00  0.00      PROA  
ATOM   4194  CB  ILE P 953       6.258  -3.026  28.129  0.00  0.00      PROA  
ATOM   4195  HB  ILE P 953       6.297  -3.861  28.861  0.00  0.00      PROA  
ATOM   4196  CG2 ILE P 953       7.541  -2.163  28.571  0.00  0.00      PROA  
ATOM   4197 HG21 ILE P 953       8.324  -2.866  28.928  0.00  0.00      PROA  
ATOM   4198 HG22 ILE P 953       7.292  -1.546  29.461  0.00  0.00      PROA  
ATOM   4199 HG23 ILE P 953       7.961  -1.479  27.802  0.00  0.00      PROA  
ATOM   4200  CG1 ILE P 953       4.935  -2.283  28.478  0.00  0.00      PROA  
ATOM   4201 HG11 ILE P 953       4.636  -1.679  27.595  0.00  0.00      PROA  
ATOM   4202 HG12 ILE P 953       5.128  -1.608  29.339  0.00  0.00      PROA  
ATOM   4203  CD  ILE P 953       3.729  -3.064  28.883  0.00  0.00      PROA  
ATOM   4204  HD1 ILE P 953       3.546  -3.767  28.043  0.00  0.00      PROA  
ATOM   4205  HD2 ILE P 953       2.870  -2.361  28.859  0.00  0.00      PROA  
ATOM   4206  HD3 ILE P 953       3.853  -3.578  29.860  0.00  0.00      PROA  
ATOM   4207  C   ILE P 953       7.723  -4.276  26.391  0.00  0.00      PROA  
ATOM   4208  O   ILE P 953       8.527  -3.595  25.779  0.00  0.00      PROA  
ATOM   4209  N   ASP P 954       8.014  -5.580  26.818  0.00  0.00      PROA  
ATOM   4210  HN  ASP P 954       7.336  -5.985  27.427  0.00  0.00      PROA  
ATOM   4211  CA  ASP P 954       9.125  -6.429  26.402  0.00  0.00      PROA  
ATOM   4212  HA  ASP P 954      10.066  -5.904  26.481  0.00  0.00      PROA  
ATOM   4213  CB  ASP P 954       9.070  -7.598  27.371  0.00  0.00      PROA  
ATOM   4214  HB1 ASP P 954       9.547  -8.495  26.921  0.00  0.00      PROA  
ATOM   4215  HB2 ASP P 954       8.002  -7.848  27.549  0.00  0.00      PROA  
ATOM   4216  CG  ASP P 954       9.614  -7.380  28.813  0.00  0.00      PROA  
ATOM   4217  OD1 ASP P 954      10.040  -6.264  29.083  0.00  0.00      PROA  
ATOM   4218  OD2 ASP P 954       9.668  -8.344  29.595  0.00  0.00      PROA  
ATOM   4219  C   ASP P 954       9.040  -6.902  24.936  0.00  0.00      PROA  
ATOM   4220  O   ASP P 954       8.161  -7.544  24.465  0.00  0.00      PROA  
ATOM   4221  N   ALA P 955      10.082  -6.508  24.209  0.00  0.00      PROA  
ATOM   4222  HN  ALA P 955      10.723  -5.925  24.702  0.00  0.00      PROA  
ATOM   4223  CA  ALA P 955      10.265  -6.679  22.784  0.00  0.00      PROA  
ATOM   4224  HA  ALA P 955       9.366  -6.343  22.290  0.00  0.00      PROA  
ATOM   4225  CB  ALA P 955      11.400  -5.767  22.297  0.00  0.00      PROA  
ATOM   4226  HB1 ALA P 955      12.222  -5.906  23.031  0.00  0.00      PROA  
ATOM   4227  HB2 ALA P 955      11.045  -4.719  22.395  0.00  0.00      PROA  
ATOM   4228  HB3 ALA P 955      11.663  -6.028  21.249  0.00  0.00      PROA  
ATOM   4229  C   ALA P 955      10.519  -8.242  22.591  0.00  0.00      PROA  
ATOM   4230  O   ALA P 955      10.217  -8.887  21.564  0.00  0.00      PROA  
ATOM   4231  N   ASP P 956      11.077  -8.876  23.620  0.00  0.00      PROA  
ATOM   4232  HN  ASP P 956      11.484  -8.315  24.337  0.00  0.00      PROA  
ATOM   4233  CA  ASP P 956      11.376 -10.296  23.585  0.00  0.00      PROA  
ATOM   4234  HA  ASP P 956      11.570 -10.590  22.564  0.00  0.00      PROA  
ATOM   4235  CB  ASP P 956      12.696 -10.442  24.547  0.00  0.00      PROA  
ATOM   4236  HB1 ASP P 956      13.431  -9.740  24.099  0.00  0.00      PROA  
ATOM   4237  HB2 ASP P 956      13.089 -11.476  24.448  0.00  0.00      PROA  
ATOM   4238  CG  ASP P 956      12.443 -10.092  26.035  0.00  0.00      PROA  
ATOM   4239  OD1 ASP P 956      12.984 -10.880  26.862  0.00  0.00      PROA  
ATOM   4240  OD2 ASP P 956      11.926  -8.987  26.309  0.00  0.00      PROA  
ATOM   4241  C   ASP P 956      10.198 -11.126  24.135  0.00  0.00      PROA  
ATOM   4242  O   ASP P 956      10.161 -12.367  24.132  0.00  0.00      PROA  
ATOM   4243  N   SER P 957       9.154 -10.416  24.457  0.00  0.00      PROA  
ATOM   4244  HN  SER P 957       9.196  -9.428  24.585  0.00  0.00      PROA  
ATOM   4245  CA  SER P 957       7.800 -10.994  24.765  0.00  0.00      PROA  
ATOM   4246  HA  SER P 957       7.869 -12.046  25.000  0.00  0.00      PROA  
ATOM   4247  CB  SER P 957       7.125 -10.414  26.013  0.00  0.00      PROA  
ATOM   4248  HB1 SER P 957       6.016 -10.372  26.065  0.00  0.00      PROA  
ATOM   4249  HB2 SER P 957       7.541  -9.384  25.994  0.00  0.00      PROA  
ATOM   4250  OG  SER P 957       7.526 -11.122  27.138  0.00  0.00      PROA  
ATOM   4251  HG1 SER P 957       8.483 -11.089  27.200  0.00  0.00      PROA  
ATOM   4252  C   SER P 957       6.860 -10.739  23.622  0.00  0.00      PROA  
ATOM   4253  O   SER P 957       5.853 -11.407  23.398  0.00  0.00      PROA  
ATOM   4254  N   ARG P 958       7.157  -9.850  22.668  0.00  0.00      PROA  
ATOM   4255  HN  ARG P 958       8.012  -9.339  22.705  0.00  0.00      PROA  
ATOM   4256  CA  ARG P 958       6.372  -9.716  21.491  0.00  0.00      PROA  
ATOM   4257  HA  ARG P 958       5.338  -9.648  21.797  0.00  0.00      PROA  
ATOM   4258  CB  ARG P 958       6.810  -8.416  20.777  0.00  0.00      PROA  
ATOM   4259  HB1 ARG P 958       6.336  -8.342  19.775  0.00  0.00      PROA  
ATOM   4260  HB2 ARG P 958       7.890  -8.356  20.520  0.00  0.00      PROA  
ATOM   4261  CG  ARG P 958       6.503  -7.131  21.557  0.00  0.00      PROA  
ATOM   4262  HG1 ARG P 958       7.051  -7.179  22.522  0.00  0.00      PROA  
ATOM   4263  HG2 ARG P 958       5.453  -7.085  21.916  0.00  0.00      PROA  
ATOM   4264  CD  ARG P 958       6.855  -5.812  20.791  0.00  0.00      PROA  
ATOM   4265  HD1 ARG P 958       6.135  -5.553  19.985  0.00  0.00      PROA  
ATOM   4266  HD2 ARG P 958       7.798  -6.007  20.238  0.00  0.00      PROA  
ATOM   4267  NE  ARG P 958       6.958  -4.731  21.773  0.00  0.00      PROA  
ATOM   4268  HE  ARG P 958       6.573  -4.761  22.695  0.00  0.00      PROA  
ATOM   4269  CZ  ARG P 958       7.898  -3.814  21.663  0.00  0.00      PROA  
ATOM   4270  NH1 ARG P 958       8.012  -2.955  22.692  0.00  0.00      PROA  
ATOM   4271 HH11 ARG P 958       7.659  -3.265  23.575  0.00  0.00      PROA  
ATOM   4272 HH12 ARG P 958       8.922  -2.540  22.680  0.00  0.00      PROA  
ATOM   4273  NH2 ARG P 958       8.764  -3.595  20.716  0.00  0.00      PROA  
ATOM   4274 HH21 ARG P 958       8.732  -3.938  19.777  0.00  0.00      PROA  
ATOM   4275 HH22 ARG P 958       9.374  -2.803  20.738  0.00  0.00      PROA  
ATOM   4276  C   ARG P 958       6.516 -10.915  20.502  0.00  0.00      PROA  
ATOM   4277  O   ARG P 958       7.575 -11.501  20.491  0.00  0.00      PROA  
ATOM   4278  N   PRO P 959       5.440 -11.300  19.771  0.00  0.00      PROA  
ATOM   4279  CD  PRO P 959       4.136 -10.589  19.685  0.00  0.00      PROA  
ATOM   4280  HD1 PRO P 959       4.216  -9.618  19.151  0.00  0.00      PROA  
ATOM   4281  HD2 PRO P 959       3.744 -10.467  20.717  0.00  0.00      PROA  
ATOM   4282  CA  PRO P 959       5.519 -12.333  18.818  0.00  0.00      PROA  
ATOM   4283  HA  PRO P 959       6.042 -13.150  19.294  0.00  0.00      PROA  
ATOM   4284  CB  PRO P 959       4.035 -12.713  18.515  0.00  0.00      PROA  
ATOM   4285  HB1 PRO P 959       3.953 -13.643  19.117  0.00  0.00      PROA  
ATOM   4286  HB2 PRO P 959       3.932 -12.997  17.446  0.00  0.00      PROA  
ATOM   4287  CG  PRO P 959       3.164 -11.513  18.928  0.00  0.00      PROA  
ATOM   4288  HG1 PRO P 959       2.755 -10.998  18.033  0.00  0.00      PROA  
ATOM   4289  HG2 PRO P 959       2.412 -11.915  19.641  0.00  0.00      PROA  
ATOM   4290  C   PRO P 959       6.281 -11.877  17.521  0.00  0.00      PROA  
ATOM   4291  O   PRO P 959       5.934 -10.783  17.055  0.00  0.00      PROA  
ATOM   4292  N   LYS P 960       7.209 -12.692  16.948  0.00  0.00      PROA  
ATOM   4293  HN  LYS P 960       7.340 -13.592  17.358  0.00  0.00      PROA  
ATOM   4294  CA  LYS P 960       7.881 -12.307  15.710  0.00  0.00      PROA  
ATOM   4295  HA  LYS P 960       8.276 -11.306  15.805  0.00  0.00      PROA  
ATOM   4296  CB  LYS P 960       9.012 -13.345  15.416  0.00  0.00      PROA  
ATOM   4297  HB1 LYS P 960       9.345 -13.032  14.403  0.00  0.00      PROA  
ATOM   4298  HB2 LYS P 960       8.641 -14.392  15.415  0.00  0.00      PROA  
ATOM   4299  CG  LYS P 960      10.252 -13.276  16.351  0.00  0.00      PROA  
ATOM   4300  HG1 LYS P 960      10.948 -14.134  16.238  0.00  0.00      PROA  
ATOM   4301  HG2 LYS P 960       9.865 -13.337  17.391  0.00  0.00      PROA  
ATOM   4302  CD  LYS P 960      11.035 -11.954  16.176  0.00  0.00      PROA  
ATOM   4303  HD1 LYS P 960      10.438 -11.107  16.578  0.00  0.00      PROA  
ATOM   4304  HD2 LYS P 960      11.268 -11.805  15.101  0.00  0.00      PROA  
ATOM   4305  CE  LYS P 960      12.324 -11.954  16.898  0.00  0.00      PROA  
ATOM   4306  HE1 LYS P 960      12.716 -10.916  16.851  0.00  0.00      PROA  
ATOM   4307  HE2 LYS P 960      13.079 -12.594  16.392  0.00  0.00      PROA  
ATOM   4308  NZ  LYS P 960      12.229 -12.290  18.354  0.00  0.00      PROA  
ATOM   4309  HZ1 LYS P 960      12.267 -13.318  18.508  0.00  0.00      PROA  
ATOM   4310  HZ2 LYS P 960      11.470 -11.824  18.892  0.00  0.00      PROA  
ATOM   4311  HZ3 LYS P 960      13.132 -11.867  18.647  0.00  0.00      PROA  
ATOM   4312  C   LYS P 960       6.825 -12.294  14.509  0.00  0.00      PROA  
ATOM   4313  O   LYS P 960       5.747 -12.882  14.561  0.00  0.00      PROA  
ATOM   4314  N   PHE P 961       7.110 -11.592  13.312  0.00  0.00      PROA  
ATOM   4315  HN  PHE P 961       7.631 -10.742  13.297  0.00  0.00      PROA  
ATOM   4316  CA  PHE P 961       6.217 -11.647  12.154  0.00  0.00      PROA  
ATOM   4317  HA  PHE P 961       5.296 -11.386  12.654  0.00  0.00      PROA  
ATOM   4318  CB  PHE P 961       6.697 -10.652  11.092  0.00  0.00      PROA  
ATOM   4319  HB1 PHE P 961       6.237 -10.929  10.120  0.00  0.00      PROA  
ATOM   4320  HB2 PHE P 961       7.799 -10.599  10.959  0.00  0.00      PROA  
ATOM   4321  CG  PHE P 961       6.165  -9.257  11.390  0.00  0.00      PROA  
ATOM   4322  CD1 PHE P 961       4.748  -9.075  11.447  0.00  0.00      PROA  
ATOM   4323  HD1 PHE P 961       4.064  -9.890  11.263  0.00  0.00      PROA  
ATOM   4324  CE1 PHE P 961       4.284  -7.784  11.478  0.00  0.00      PROA  
ATOM   4325  HE1 PHE P 961       3.234  -7.533  11.498  0.00  0.00      PROA  
ATOM   4326  CZ  PHE P 961       5.188  -6.725  11.617  0.00  0.00      PROA  
ATOM   4327  HZ  PHE P 961       4.821  -5.713  11.698  0.00  0.00      PROA  
ATOM   4328  CD2 PHE P 961       7.045  -8.216  11.584  0.00  0.00      PROA  
ATOM   4329  HD2 PHE P 961       8.106  -8.372  11.712  0.00  0.00      PROA  
ATOM   4330  CE2 PHE P 961       6.539  -6.903  11.668  0.00  0.00      PROA  
ATOM   4331  HE2 PHE P 961       7.202  -6.053  11.736  0.00  0.00      PROA  
ATOM   4332  C   PHE P 961       5.879 -13.016  11.627  0.00  0.00      PROA  
ATOM   4333  O   PHE P 961       4.713 -13.333  11.297  0.00  0.00      PROA  
ATOM   4334  N   ARG P 962       6.909 -13.831  11.600  0.00  0.00      PROA  
ATOM   4335  HN  ARG P 962       7.834 -13.459  11.564  0.00  0.00      PROA  
ATOM   4336  CA  ARG P 962       6.738 -15.247  11.323  0.00  0.00      PROA  
ATOM   4337  HA  ARG P 962       6.382 -15.371  10.311  0.00  0.00      PROA  
ATOM   4338  CB  ARG P 962       8.126 -15.905  11.491  0.00  0.00      PROA  
ATOM   4339  HB1 ARG P 962       8.891 -15.364  10.895  0.00  0.00      PROA  
ATOM   4340  HB2 ARG P 962       7.968 -16.933  11.102  0.00  0.00      PROA  
ATOM   4341  CG  ARG P 962       8.683 -16.000  12.908  0.00  0.00      PROA  
ATOM   4342  HG1 ARG P 962       8.104 -16.802  13.414  0.00  0.00      PROA  
ATOM   4343  HG2 ARG P 962       8.517 -14.947  13.221  0.00  0.00      PROA  
ATOM   4344  CD  ARG P 962      10.139 -16.240  12.919  0.00  0.00      PROA  
ATOM   4345  HD1 ARG P 962      10.257 -16.949  12.072  0.00  0.00      PROA  
ATOM   4346  HD2 ARG P 962      10.486 -16.633  13.898  0.00  0.00      PROA  
ATOM   4347  NE  ARG P 962      10.938 -14.991  12.515  0.00  0.00      PROA  
ATOM   4348  HE  ARG P 962      10.401 -14.351  11.965  0.00  0.00      PROA  
ATOM   4349  CZ  ARG P 962      12.063 -14.542  13.094  0.00  0.00      PROA  
ATOM   4350  NH1 ARG P 962      12.630 -13.519  12.485  0.00  0.00      PROA  
ATOM   4351 HH11 ARG P 962      12.184 -13.177  11.658  0.00  0.00      PROA  
ATOM   4352 HH12 ARG P 962      13.522 -13.133  12.722  0.00  0.00      PROA  
ATOM   4353  NH2 ARG P 962      12.674 -15.185  14.074  0.00  0.00      PROA  
ATOM   4354 HH21 ARG P 962      13.476 -14.773  14.506  0.00  0.00      PROA  
ATOM   4355 HH22 ARG P 962      12.262 -15.907  14.630  0.00  0.00      PROA  
ATOM   4356  C   ARG P 962       5.661 -15.959  12.288  0.00  0.00      PROA  
ATOM   4357  O   ARG P 962       4.903 -16.855  11.896  0.00  0.00      PROA  
ATOM   4358  N   GLU P 963       5.575 -15.501  13.571  0.00  0.00      PROA  
ATOM   4359  HN  GLU P 963       6.042 -14.691  13.919  0.00  0.00      PROA  
ATOM   4360  CA  GLU P 963       4.596 -16.077  14.423  0.00  0.00      PROA  
ATOM   4361  HA  GLU P 963       4.520 -17.152  14.351  0.00  0.00      PROA  
ATOM   4362  CB  GLU P 963       4.834 -15.899  15.948  0.00  0.00      PROA  
ATOM   4363  HB1 GLU P 963       4.154 -16.544  16.544  0.00  0.00      PROA  
ATOM   4364  HB2 GLU P 963       4.663 -14.869  16.327  0.00  0.00      PROA  
ATOM   4365  CG  GLU P 963       6.229 -16.418  16.387  0.00  0.00      PROA  
ATOM   4366  HG1 GLU P 963       6.980 -16.294  15.577  0.00  0.00      PROA  
ATOM   4367  HG2 GLU P 963       6.134 -17.510  16.566  0.00  0.00      PROA  
ATOM   4368  CD  GLU P 963       6.559 -15.888  17.729  0.00  0.00      PROA  
ATOM   4369  OE1 GLU P 963       7.644 -15.284  17.931  0.00  0.00      PROA  
ATOM   4370  OE2 GLU P 963       5.725 -16.116  18.688  0.00  0.00      PROA  
ATOM   4371  C   GLU P 963       3.207 -15.510  14.214  0.00  0.00      PROA  
ATOM   4372  O   GLU P 963       2.177 -16.156  14.245  0.00  0.00      PROA  
ATOM   4373  N   LEU P 964       3.186 -14.172  13.879  0.00  0.00      PROA  
ATOM   4374  HN  LEU P 964       4.008 -13.615  13.965  0.00  0.00      PROA  
ATOM   4375  CA  LEU P 964       1.846 -13.482  13.718  0.00  0.00      PROA  
ATOM   4376  HA  LEU P 964       1.252 -13.894  14.521  0.00  0.00      PROA  
ATOM   4377  CB  LEU P 964       1.957 -11.896  13.842  0.00  0.00      PROA  
ATOM   4378  HB1 LEU P 964       0.963 -11.494  13.550  0.00  0.00      PROA  
ATOM   4379  HB2 LEU P 964       2.729 -11.430  13.193  0.00  0.00      PROA  
ATOM   4380  CG  LEU P 964       2.084 -11.261  15.252  0.00  0.00      PROA  
ATOM   4381  HG  LEU P 964       2.775 -11.918  15.822  0.00  0.00      PROA  
ATOM   4382  CD1 LEU P 964       2.767  -9.908  15.112  0.00  0.00      PROA  
ATOM   4383 HD11 LEU P 964       3.827 -10.126  14.857  0.00  0.00      PROA  
ATOM   4384 HD12 LEU P 964       2.742  -9.439  16.119  0.00  0.00      PROA  
ATOM   4385 HD13 LEU P 964       2.244  -9.208  14.427  0.00  0.00      PROA  
ATOM   4386  CD2 LEU P 964       0.778 -11.264  15.945  0.00  0.00      PROA  
ATOM   4387 HD21 LEU P 964       0.778 -10.591  16.829  0.00  0.00      PROA  
ATOM   4388 HD22 LEU P 964       0.392 -12.265  16.232  0.00  0.00      PROA  
ATOM   4389 HD23 LEU P 964       0.016 -10.708  15.358  0.00  0.00      PROA  
ATOM   4390  C   LEU P 964       1.082 -13.892  12.435  0.00  0.00      PROA  
ATOM   4391  O   LEU P 964      -0.160 -13.875  12.397  0.00  0.00      PROA  
ATOM   4392  N   ILE P 965       1.745 -14.274  11.350  0.00  0.00      PROA  
ATOM   4393  HN  ILE P 965       2.738 -14.246  11.432  0.00  0.00      PROA  
ATOM   4394  CA  ILE P 965       1.224 -14.869  10.171  0.00  0.00      PROA  
ATOM   4395  HA  ILE P 965       0.471 -14.235   9.726  0.00  0.00      PROA  
ATOM   4396  CB  ILE P 965       2.379 -15.336   9.178  0.00  0.00      PROA  
ATOM   4397  HB  ILE P 965       3.157 -15.918   9.716  0.00  0.00      PROA  
ATOM   4398  CG2 ILE P 965       1.876 -16.243   8.024  0.00  0.00      PROA  
ATOM   4399 HG21 ILE P 965       2.753 -16.481   7.384  0.00  0.00      PROA  
ATOM   4400 HG22 ILE P 965       1.228 -15.709   7.297  0.00  0.00      PROA  
ATOM   4401 HG23 ILE P 965       1.325 -17.158   8.329  0.00  0.00      PROA  
ATOM   4402  CG1 ILE P 965       2.994 -14.169   8.502  0.00  0.00      PROA  
ATOM   4403 HG11 ILE P 965       3.034 -13.460   9.356  0.00  0.00      PROA  
ATOM   4404 HG12 ILE P 965       2.287 -13.789   7.735  0.00  0.00      PROA  
ATOM   4405  CD  ILE P 965       4.409 -14.293   8.036  0.00  0.00      PROA  
ATOM   4406  HD1 ILE P 965       4.593 -15.319   7.651  0.00  0.00      PROA  
ATOM   4407  HD2 ILE P 965       4.985 -14.081   8.962  0.00  0.00      PROA  
ATOM   4408  HD3 ILE P 965       4.688 -13.598   7.214  0.00  0.00      PROA  
ATOM   4409  C   ILE P 965       0.446 -16.164  10.470  0.00  0.00      PROA  
ATOM   4410  O   ILE P 965      -0.689 -16.239  10.054  0.00  0.00      PROA  
ATOM   4411  N   ILE P 966       0.980 -17.146  11.280  0.00  0.00      PROA  
ATOM   4412  HN  ILE P 966       1.910 -17.144  11.641  0.00  0.00      PROA  
ATOM   4413  CA  ILE P 966       0.250 -18.272  11.768  0.00  0.00      PROA  
ATOM   4414  HA  ILE P 966      -0.178 -18.803  10.930  0.00  0.00      PROA  
ATOM   4415  CB  ILE P 966       1.160 -19.385  12.368  0.00  0.00      PROA  
ATOM   4416  HB  ILE P 966       1.627 -18.936  13.270  0.00  0.00      PROA  
ATOM   4417  CG2 ILE P 966       0.347 -20.618  12.812  0.00  0.00      PROA  
ATOM   4418 HG21 ILE P 966      -0.229 -20.889  11.901  0.00  0.00      PROA  
ATOM   4419 HG22 ILE P 966      -0.265 -20.353  13.701  0.00  0.00      PROA  
ATOM   4420 HG23 ILE P 966       1.032 -21.443  13.103  0.00  0.00      PROA  
ATOM   4421  CG1 ILE P 966       2.381 -19.773  11.419  0.00  0.00      PROA  
ATOM   4422 HG11 ILE P 966       2.994 -20.439  12.063  0.00  0.00      PROA  
ATOM   4423 HG12 ILE P 966       3.038 -18.883  11.315  0.00  0.00      PROA  
ATOM   4424  CD  ILE P 966       1.985 -20.342  10.050  0.00  0.00      PROA  
ATOM   4425  HD1 ILE P 966       1.434 -21.281  10.271  0.00  0.00      PROA  
ATOM   4426  HD2 ILE P 966       2.987 -20.546   9.615  0.00  0.00      PROA  
ATOM   4427  HD3 ILE P 966       1.398 -19.755   9.312  0.00  0.00      PROA  
ATOM   4428  C   ILE P 966      -0.863 -17.867  12.724  0.00  0.00      PROA  
ATOM   4429  O   ILE P 966      -1.982 -18.332  12.610  0.00  0.00      PROA  
ATOM   4430  N   GLU P 967      -0.673 -16.918  13.699  0.00  0.00      PROA  
ATOM   4431  HN  GLU P 967       0.169 -16.386  13.745  0.00  0.00      PROA  
ATOM   4432  CA  GLU P 967      -1.715 -16.539  14.654  0.00  0.00      PROA  
ATOM   4433  HA  GLU P 967      -1.977 -17.463  15.148  0.00  0.00      PROA  
ATOM   4434  CB  GLU P 967      -1.123 -15.663  15.776  0.00  0.00      PROA  
ATOM   4435  HB1 GLU P 967      -1.967 -15.219  16.346  0.00  0.00      PROA  
ATOM   4436  HB2 GLU P 967      -0.632 -14.765  15.344  0.00  0.00      PROA  
ATOM   4437  CG  GLU P 967      -0.105 -16.301  16.782  0.00  0.00      PROA  
ATOM   4438  HG1 GLU P 967       0.248 -15.598  17.566  0.00  0.00      PROA  
ATOM   4439  HG2 GLU P 967       0.814 -16.636  16.256  0.00  0.00      PROA  
ATOM   4440  CD  GLU P 967      -0.744 -17.404  17.526  0.00  0.00      PROA  
ATOM   4441  OE1 GLU P 967      -1.842 -17.102  18.131  0.00  0.00      PROA  
ATOM   4442  OE2 GLU P 967      -0.279 -18.608  17.582  0.00  0.00      PROA  
ATOM   4443  C   GLU P 967      -2.991 -15.998  14.012  0.00  0.00      PROA  
ATOM   4444  O   GLU P 967      -4.050 -16.328  14.420  0.00  0.00      PROA  
ATOM   4445  N   PHE P 968      -2.843 -15.152  12.914  0.00  0.00      PROA  
ATOM   4446  HN  PHE P 968      -1.931 -14.843  12.655  0.00  0.00      PROA  
ATOM   4447  CA  PHE P 968      -4.044 -14.795  12.121  0.00  0.00      PROA  
ATOM   4448  HA  PHE P 968      -4.857 -14.634  12.813  0.00  0.00      PROA  
ATOM   4449  CB  PHE P 968      -3.818 -13.372  11.482  0.00  0.00      PROA  
ATOM   4450  HB1 PHE P 968      -4.550 -13.394  10.647  0.00  0.00      PROA  
ATOM   4451  HB2 PHE P 968      -2.771 -13.272  11.122  0.00  0.00      PROA  
ATOM   4452  CG  PHE P 968      -4.208 -12.234  12.393  0.00  0.00      PROA  
ATOM   4453  CD1 PHE P 968      -3.258 -11.351  12.903  0.00  0.00      PROA  
ATOM   4454  HD1 PHE P 968      -2.272 -11.407  12.466  0.00  0.00      PROA  
ATOM   4455  CE1 PHE P 968      -3.587 -10.251  13.734  0.00  0.00      PROA  
ATOM   4456  HE1 PHE P 968      -2.742  -9.726  14.154  0.00  0.00      PROA  
ATOM   4457  CZ  PHE P 968      -4.886 -10.124  14.159  0.00  0.00      PROA  
ATOM   4458  HZ  PHE P 968      -5.217  -9.459  14.942  0.00  0.00      PROA  
ATOM   4459  CD2 PHE P 968      -5.522 -12.048  12.790  0.00  0.00      PROA  
ATOM   4460  HD2 PHE P 968      -6.232 -12.747  12.372  0.00  0.00      PROA  
ATOM   4461  CE2 PHE P 968      -5.847 -10.981  13.666  0.00  0.00      PROA  
ATOM   4462  HE2 PHE P 968      -6.866 -10.769  13.956  0.00  0.00      PROA  
ATOM   4463  C   PHE P 968      -4.619 -15.882  11.203  0.00  0.00      PROA  
ATOM   4464  O   PHE P 968      -5.819 -15.992  11.077  0.00  0.00      PROA  
ATOM   4465  N   SER P 969      -3.741 -16.676  10.596  0.00  0.00      PROA  
ATOM   4466  HN  SER P 969      -2.791 -16.542  10.867  0.00  0.00      PROA  
ATOM   4467  CA  SER P 969      -4.028 -17.780   9.656  0.00  0.00      PROA  
ATOM   4468  HA  SER P 969      -4.430 -17.353   8.749  0.00  0.00      PROA  
ATOM   4469  CB  SER P 969      -2.775 -18.596   9.262  0.00  0.00      PROA  
ATOM   4470  HB1 SER P 969      -3.067 -19.538   8.751  0.00  0.00      PROA  
ATOM   4471  HB2 SER P 969      -2.233 -18.901  10.182  0.00  0.00      PROA  
ATOM   4472  OG  SER P 969      -1.944 -17.888   8.342  0.00  0.00      PROA  
ATOM   4473  HG1 SER P 969      -1.347 -17.342   8.860  0.00  0.00      PROA  
ATOM   4474  C   SER P 969      -5.004 -18.788  10.258  0.00  0.00      PROA  
ATOM   4475  O   SER P 969      -5.999 -19.113   9.589  0.00  0.00      PROA  
ATOM   4476  N   LYS P 970      -4.810 -19.166  11.533  0.00  0.00      PROA  
ATOM   4477  HN  LYS P 970      -4.008 -18.899  12.061  0.00  0.00      PROA  
ATOM   4478  CA  LYS P 970      -5.755 -19.988  12.234  0.00  0.00      PROA  
ATOM   4479  HA  LYS P 970      -5.886 -20.876  11.634  0.00  0.00      PROA  
ATOM   4480  CB  LYS P 970      -5.213 -20.255  13.635  0.00  0.00      PROA  
ATOM   4481  HB1 LYS P 970      -5.988 -20.628  14.338  0.00  0.00      PROA  
ATOM   4482  HB2 LYS P 970      -4.859 -19.278  14.029  0.00  0.00      PROA  
ATOM   4483  CG  LYS P 970      -3.985 -21.173  13.676  0.00  0.00      PROA  
ATOM   4484  HG1 LYS P 970      -3.120 -20.766  13.109  0.00  0.00      PROA  
ATOM   4485  HG2 LYS P 970      -4.199 -22.146  13.186  0.00  0.00      PROA  
ATOM   4486  CD  LYS P 970      -3.528 -21.405  15.088  0.00  0.00      PROA  
ATOM   4487  HD1 LYS P 970      -2.786 -22.225  14.980  0.00  0.00      PROA  
ATOM   4488  HD2 LYS P 970      -4.321 -21.851  15.725  0.00  0.00      PROA  
ATOM   4489  CE  LYS P 970      -2.976 -20.111  15.676  0.00  0.00      PROA  
ATOM   4490  HE1 LYS P 970      -3.857 -19.504  15.973  0.00  0.00      PROA  
ATOM   4491  HE2 LYS P 970      -2.311 -19.573  14.967  0.00  0.00      PROA  
ATOM   4492  NZ  LYS P 970      -2.243 -20.319  16.904  0.00  0.00      PROA  
ATOM   4493  HZ1 LYS P 970      -2.867 -20.445  17.726  0.00  0.00      PROA  
ATOM   4494  HZ2 LYS P 970      -1.658 -19.480  17.089  0.00  0.00      PROA  
ATOM   4495  HZ3 LYS P 970      -1.575 -21.116  16.925  0.00  0.00      PROA  
ATOM   4496  C   LYS P 970      -7.173 -19.492  12.342  0.00  0.00      PROA  
ATOM   4497  O   LYS P 970      -8.174 -20.106  12.074  0.00  0.00      PROA  
ATOM   4498  N   MET P 971      -7.303 -18.184  12.756  0.00  0.00      PROA  
ATOM   4499  HN  MET P 971      -6.529 -17.650  13.088  0.00  0.00      PROA  
ATOM   4500  CA  MET P 971      -8.530 -17.437  12.634  0.00  0.00      PROA  
ATOM   4501  HA  MET P 971      -9.275 -17.979  13.197  0.00  0.00      PROA  
ATOM   4502  CB  MET P 971      -8.364 -16.026  13.280  0.00  0.00      PROA  
ATOM   4503  HB1 MET P 971      -9.318 -15.462  13.352  0.00  0.00      PROA  
ATOM   4504  HB2 MET P 971      -7.571 -15.427  12.782  0.00  0.00      PROA  
ATOM   4505  CG  MET P 971      -7.917 -16.237  14.803  0.00  0.00      PROA  
ATOM   4506  HG1 MET P 971      -6.884 -16.646  14.804  0.00  0.00      PROA  
ATOM   4507  HG2 MET P 971      -8.603 -16.950  15.308  0.00  0.00      PROA  
ATOM   4508  SD  MET P 971      -7.851 -14.623  15.644  0.00  0.00      PROA  
ATOM   4509  CE  MET P 971      -7.757 -15.140  17.382  0.00  0.00      PROA  
ATOM   4510  HE1 MET P 971      -7.326 -16.162  17.446  0.00  0.00      PROA  
ATOM   4511  HE2 MET P 971      -8.820 -15.179  17.703  0.00  0.00      PROA  
ATOM   4512  HE3 MET P 971      -7.193 -14.465  18.061  0.00  0.00      PROA  
ATOM   4513  C   MET P 971      -9.276 -17.243  11.222  0.00  0.00      PROA  
ATOM   4514  O   MET P 971     -10.476 -17.332  11.140  0.00  0.00      PROA  
ATOM   4515  N   ALA P 972      -8.543 -16.990  10.150  0.00  0.00      PROA  
ATOM   4516  HN  ALA P 972      -7.552 -16.926  10.236  0.00  0.00      PROA  
ATOM   4517  CA  ALA P 972      -9.032 -16.834   8.787  0.00  0.00      PROA  
ATOM   4518  HA  ALA P 972      -9.964 -16.290   8.817  0.00  0.00      PROA  
ATOM   4519  CB  ALA P 972      -8.045 -16.102   7.878  0.00  0.00      PROA  
ATOM   4520  HB1 ALA P 972      -7.605 -15.289   8.495  0.00  0.00      PROA  
ATOM   4521  HB2 ALA P 972      -8.637 -15.628   7.066  0.00  0.00      PROA  
ATOM   4522  HB3 ALA P 972      -7.253 -16.802   7.536  0.00  0.00      PROA  
ATOM   4523  C   ALA P 972      -9.479 -18.134   8.078  0.00  0.00      PROA  
ATOM   4524  O   ALA P 972     -10.275 -17.986   7.120  0.00  0.00      PROA  
ATOM   4525  N   ARG P 973      -9.040 -19.345   8.535  0.00  0.00      PROA  
ATOM   4526  HN  ARG P 973      -8.096 -19.304   8.852  0.00  0.00      PROA  
ATOM   4527  CA  ARG P 973      -9.773 -20.595   8.254  0.00  0.00      PROA  
ATOM   4528  HA  ARG P 973      -9.933 -20.712   7.192  0.00  0.00      PROA  
ATOM   4529  CB  ARG P 973      -8.945 -21.794   8.803  0.00  0.00      PROA  
ATOM   4530  HB1 ARG P 973      -9.446 -22.779   8.684  0.00  0.00      PROA  
ATOM   4531  HB2 ARG P 973      -8.502 -21.654   9.812  0.00  0.00      PROA  
ATOM   4532  CG  ARG P 973      -7.692 -21.893   7.935  0.00  0.00      PROA  
ATOM   4533  HG1 ARG P 973      -7.013 -21.025   8.075  0.00  0.00      PROA  
ATOM   4534  HG2 ARG P 973      -8.027 -21.902   6.876  0.00  0.00      PROA  
ATOM   4535  CD  ARG P 973      -6.917 -23.136   8.313  0.00  0.00      PROA  
ATOM   4536  HD1 ARG P 973      -6.426 -23.655   7.462  0.00  0.00      PROA  
ATOM   4537  HD2 ARG P 973      -7.692 -23.891   8.563  0.00  0.00      PROA  
ATOM   4538  NE  ARG P 973      -5.840 -23.022   9.339  0.00  0.00      PROA  
ATOM   4539  HE  ARG P 973      -6.005 -23.188  10.311  0.00  0.00      PROA  
ATOM   4540  CZ  ARG P 973      -4.562 -22.773   9.052  0.00  0.00      PROA  
ATOM   4541  NH1 ARG P 973      -3.758 -22.851  10.032  0.00  0.00      PROA  
ATOM   4542 HH11 ARG P 973      -4.009 -23.335  10.870  0.00  0.00      PROA  
ATOM   4543 HH12 ARG P 973      -2.789 -22.887   9.788  0.00  0.00      PROA  
ATOM   4544  NH2 ARG P 973      -4.107 -22.469   7.854  0.00  0.00      PROA  
ATOM   4545 HH21 ARG P 973      -4.753 -22.363   7.098  0.00  0.00      PROA  
ATOM   4546 HH22 ARG P 973      -3.108 -22.490   7.823  0.00  0.00      PROA  
ATOM   4547  C   ARG P 973     -11.130 -20.743   8.863  0.00  0.00      PROA  
ATOM   4548  O   ARG P 973     -12.044 -21.247   8.164  0.00  0.00      PROA  
ATOM   4549  N   ASP P 974     -11.378 -20.353  10.140  0.00  0.00      PROA  
ATOM   4550  HN  ASP P 974     -10.533 -20.072  10.587  0.00  0.00      PROA  
ATOM   4551  CA  ASP P 974     -12.698 -20.430  10.753  0.00  0.00      PROA  
ATOM   4552  HA  ASP P 974     -13.455 -20.895  10.139  0.00  0.00      PROA  
ATOM   4553  CB  ASP P 974     -12.695 -21.360  12.058  0.00  0.00      PROA  
ATOM   4554  HB1 ASP P 974     -13.720 -21.431  12.480  0.00  0.00      PROA  
ATOM   4555  HB2 ASP P 974     -11.993 -20.883  12.774  0.00  0.00      PROA  
ATOM   4556  CG  ASP P 974     -12.281 -22.722  11.733  0.00  0.00      PROA  
ATOM   4557  OD1 ASP P 974     -11.237 -23.241  12.230  0.00  0.00      PROA  
ATOM   4558  OD2 ASP P 974     -13.028 -23.433  11.012  0.00  0.00      PROA  
ATOM   4559  C   ASP P 974     -13.141 -18.976  11.150  0.00  0.00      PROA  
ATOM   4560  O   ASP P 974     -13.140 -18.697  12.331  0.00  0.00      PROA  
ATOM   4561  N   PRO P 975     -13.460 -18.090  10.188  0.00  0.00      PROA  
ATOM   4562  CD  PRO P 975     -13.821 -18.448   8.809  0.00  0.00      PROA  
ATOM   4563  HD1 PRO P 975     -14.659 -19.171   8.718  0.00  0.00      PROA  
ATOM   4564  HD2 PRO P 975     -12.933 -18.730   8.203  0.00  0.00      PROA  
ATOM   4565  CA  PRO P 975     -13.493 -16.712  10.534  0.00  0.00      PROA  
ATOM   4566  HA  PRO P 975     -12.642 -16.368  11.103  0.00  0.00      PROA  
ATOM   4567  CB  PRO P 975     -13.696 -16.032   9.103  0.00  0.00      PROA  
ATOM   4568  HB1 PRO P 975     -12.730 -15.749   8.634  0.00  0.00      PROA  
ATOM   4569  HB2 PRO P 975     -14.289 -15.094   9.154  0.00  0.00      PROA  
ATOM   4570  CG  PRO P 975     -14.392 -17.115   8.293  0.00  0.00      PROA  
ATOM   4571  HG1 PRO P 975     -15.495 -17.121   8.427  0.00  0.00      PROA  
ATOM   4572  HG2 PRO P 975     -14.102 -16.979   7.230  0.00  0.00      PROA  
ATOM   4573  C   PRO P 975     -14.717 -16.411  11.410  0.00  0.00      PROA  
ATOM   4574  O   PRO P 975     -14.597 -15.404  12.122  0.00  0.00      PROA  
ATOM   4575  N   GLN P 976     -15.880 -17.222  11.423  0.00  0.00      PROA  
ATOM   4576  HN  GLN P 976     -15.861 -17.987  10.784  0.00  0.00      PROA  
ATOM   4577  CA  GLN P 976     -17.190 -16.944  12.070  0.00  0.00      PROA  
ATOM   4578  HA  GLN P 976     -17.474 -15.903  12.117  0.00  0.00      PROA  
ATOM   4579  CB  GLN P 976     -18.446 -17.683  11.394  0.00  0.00      PROA  
ATOM   4580  HB1 GLN P 976     -18.297 -17.535  10.303  0.00  0.00      PROA  
ATOM   4581  HB2 GLN P 976     -19.315 -17.057  11.688  0.00  0.00      PROA  
ATOM   4582  CG  GLN P 976     -18.590 -19.178  11.607  0.00  0.00      PROA  
ATOM   4583  HG1 GLN P 976     -19.414 -19.429  10.905  0.00  0.00      PROA  
ATOM   4584  HG2 GLN P 976     -18.879 -19.555  12.611  0.00  0.00      PROA  
ATOM   4585  CD  GLN P 976     -17.400 -19.899  11.047  0.00  0.00      PROA  
ATOM   4586  OE1 GLN P 976     -16.460 -20.113  11.761  0.00  0.00      PROA  
ATOM   4587  NE2 GLN P 976     -17.428 -20.210   9.733  0.00  0.00      PROA  
ATOM   4588 HE21 GLN P 976     -18.188 -19.819   9.214  0.00  0.00      PROA  
ATOM   4589 HE22 GLN P 976     -16.769 -20.848   9.335  0.00  0.00      PROA  
ATOM   4590  C   GLN P 976     -17.186 -17.308  13.555  0.00  0.00      PROA  
ATOM   4591  O   GLN P 976     -18.059 -16.952  14.324  0.00  0.00      PROA  
ATOM   4592  N   ARG P 977     -16.214 -18.143  14.051  0.00  0.00      PROA  
ATOM   4593  HN  ARG P 977     -15.735 -18.643  13.334  0.00  0.00      PROA  
ATOM   4594  CA  ARG P 977     -15.778 -18.321  15.410  0.00  0.00      PROA  
ATOM   4595  HA  ARG P 977     -16.677 -18.469  15.989  0.00  0.00      PROA  
ATOM   4596  CB  ARG P 977     -14.818 -19.504  15.459  0.00  0.00      PROA  
ATOM   4597  HB1 ARG P 977     -13.990 -19.333  14.738  0.00  0.00      PROA  
ATOM   4598  HB2 ARG P 977     -15.322 -20.471  15.249  0.00  0.00      PROA  
ATOM   4599  CG  ARG P 977     -14.193 -19.639  16.913  0.00  0.00      PROA  
ATOM   4600  HG1 ARG P 977     -15.035 -19.606  17.636  0.00  0.00      PROA  
ATOM   4601  HG2 ARG P 977     -13.744 -18.633  17.058  0.00  0.00      PROA  
ATOM   4602  CD  ARG P 977     -13.264 -20.772  17.103  0.00  0.00      PROA  
ATOM   4603  HD1 ARG P 977     -12.402 -20.746  16.402  0.00  0.00      PROA  
ATOM   4604  HD2 ARG P 977     -13.781 -21.751  17.004  0.00  0.00      PROA  
ATOM   4605  NE  ARG P 977     -12.696 -20.738  18.465  0.00  0.00      PROA  
ATOM   4606  HE  ARG P 977     -12.321 -19.858  18.753  0.00  0.00      PROA  
ATOM   4607  CZ  ARG P 977     -12.161 -21.798  19.030  0.00  0.00      PROA  
ATOM   4608  NH1 ARG P 977     -11.198 -21.603  19.884  0.00  0.00      PROA  
ATOM   4609 HH11 ARG P 977     -11.069 -20.697  20.288  0.00  0.00      PROA  
ATOM   4610 HH12 ARG P 977     -11.182 -22.319  20.582  0.00  0.00      PROA  
ATOM   4611  NH2 ARG P 977     -12.590 -23.040  18.899  0.00  0.00      PROA  
ATOM   4612 HH21 ARG P 977     -12.185 -23.747  19.479  0.00  0.00      PROA  
ATOM   4613 HH22 ARG P 977     -13.536 -23.286  18.691  0.00  0.00      PROA  
ATOM   4614  C   ARG P 977     -15.183 -16.996  16.036  0.00  0.00      PROA  
ATOM   4615  O   ARG P 977     -15.471 -16.689  17.203  0.00  0.00      PROA  
ATOM   4616  N   TYR P 978     -14.352 -16.266  15.228  0.00  0.00      PROA  
ATOM   4617  HN  TYR P 978     -14.319 -16.557  14.275  0.00  0.00      PROA  
ATOM   4618  CA  TYR P 978     -13.540 -15.187  15.703  0.00  0.00      PROA  
ATOM   4619  HA  TYR P 978     -13.430 -15.326  16.768  0.00  0.00      PROA  
ATOM   4620  CB  TYR P 978     -12.140 -15.217  15.081  0.00  0.00      PROA  
ATOM   4621  HB1 TYR P 978     -11.459 -14.366  15.298  0.00  0.00      PROA  
ATOM   4622  HB2 TYR P 978     -12.178 -15.338  13.977  0.00  0.00      PROA  
ATOM   4623  CG  TYR P 978     -11.506 -16.421  15.861  0.00  0.00      PROA  
ATOM   4624  CD1 TYR P 978     -11.295 -17.599  15.117  0.00  0.00      PROA  
ATOM   4625  HD1 TYR P 978     -11.483 -17.606  14.054  0.00  0.00      PROA  
ATOM   4626  CE1 TYR P 978     -10.686 -18.754  15.725  0.00  0.00      PROA  
ATOM   4627  HE1 TYR P 978     -10.552 -19.596  15.062  0.00  0.00      PROA  
ATOM   4628  CZ  TYR P 978     -10.200 -18.607  17.058  0.00  0.00      PROA  
ATOM   4629  OH  TYR P 978      -9.504 -19.589  17.807  0.00  0.00      PROA  
ATOM   4630  HH  TYR P 978      -9.561 -20.449  17.385  0.00  0.00      PROA  
ATOM   4631  CD2 TYR P 978     -11.175 -16.315  17.207  0.00  0.00      PROA  
ATOM   4632  HD2 TYR P 978     -11.282 -15.334  17.646  0.00  0.00      PROA  
ATOM   4633  CE2 TYR P 978     -10.564 -17.412  17.756  0.00  0.00      PROA  
ATOM   4634  HE2 TYR P 978     -10.239 -17.283  18.778  0.00  0.00      PROA  
ATOM   4635  C   TYR P 978     -14.190 -13.875  15.484  0.00  0.00      PROA  
ATOM   4636  O   TYR P 978     -13.949 -13.035  16.398  0.00  0.00      PROA  
ATOM   4637  N   LEU P 979     -15.031 -13.627  14.501  0.00  0.00      PROA  
ATOM   4638  HN  LEU P 979     -15.167 -14.275  13.755  0.00  0.00      PROA  
ATOM   4639  CA  LEU P 979     -15.594 -12.283  14.363  0.00  0.00      PROA  
ATOM   4640  HA  LEU P 979     -15.197 -11.693  15.177  0.00  0.00      PROA  
ATOM   4641  CB  LEU P 979     -15.131 -11.579  13.028  0.00  0.00      PROA  
ATOM   4642  HB1 LEU P 979     -15.622 -10.582  13.024  0.00  0.00      PROA  
ATOM   4643  HB2 LEU P 979     -15.495 -12.139  12.140  0.00  0.00      PROA  
ATOM   4644  CG  LEU P 979     -13.671 -11.358  12.885  0.00  0.00      PROA  
ATOM   4645  HG  LEU P 979     -13.119 -12.322  12.874  0.00  0.00      PROA  
ATOM   4646  CD1 LEU P 979     -13.404 -10.521  11.642  0.00  0.00      PROA  
ATOM   4647 HD11 LEU P 979     -12.399 -10.100  11.426  0.00  0.00      PROA  
ATOM   4648 HD12 LEU P 979     -14.162  -9.724  11.478  0.00  0.00      PROA  
ATOM   4649 HD13 LEU P 979     -13.636 -11.191  10.787  0.00  0.00      PROA  
ATOM   4650  CD2 LEU P 979     -13.165 -10.469  14.064  0.00  0.00      PROA  
ATOM   4651 HD21 LEU P 979     -13.327 -11.030  15.009  0.00  0.00      PROA  
ATOM   4652 HD22 LEU P 979     -13.745  -9.526  14.161  0.00  0.00      PROA  
ATOM   4653 HD23 LEU P 979     -12.077 -10.337  13.883  0.00  0.00      PROA  
ATOM   4654  C   LEU P 979     -17.111 -12.442  14.609  0.00  0.00      PROA  
ATOM   4655  O   LEU P 979     -17.734 -13.381  14.112  0.00  0.00      PROA  
ATOM   4656  N   VAL P 980     -17.703 -11.454  15.385  0.00  0.00      PROA  
ATOM   4657  HN  VAL P 980     -17.258 -10.623  15.708  0.00  0.00      PROA  
ATOM   4658  CA  VAL P 980     -19.074 -11.583  15.817  0.00  0.00      PROA  
ATOM   4659  HA  VAL P 980     -19.438 -12.573  15.586  0.00  0.00      PROA  
ATOM   4660  CB  VAL P 980     -19.179 -11.204  17.317  0.00  0.00      PROA  
ATOM   4661  HB  VAL P 980     -20.147 -11.552  17.737  0.00  0.00      PROA  
ATOM   4662  CG1 VAL P 980     -18.112 -11.946  18.249  0.00  0.00      PROA  
ATOM   4663 HG11 VAL P 980     -17.098 -11.587  17.971  0.00  0.00      PROA  
ATOM   4664 HG12 VAL P 980     -18.357 -13.029  18.278  0.00  0.00      PROA  
ATOM   4665 HG13 VAL P 980     -18.281 -11.692  19.317  0.00  0.00      PROA  
ATOM   4666  CG2 VAL P 980     -18.944  -9.693  17.628  0.00  0.00      PROA  
ATOM   4667 HG21 VAL P 980     -19.579  -9.027  17.006  0.00  0.00      PROA  
ATOM   4668 HG22 VAL P 980     -17.887  -9.443  17.394  0.00  0.00      PROA  
ATOM   4669 HG23 VAL P 980     -19.149  -9.542  18.709  0.00  0.00      PROA  
ATOM   4670  C   VAL P 980     -19.881 -10.604  14.983  0.00  0.00      PROA  
ATOM   4671  O   VAL P 980     -21.102 -10.545  15.113  0.00  0.00      PROA  
ATOM   4672  N   ILE P 981     -19.172 -10.022  13.994  0.00  0.00      PROA  
ATOM   4673  HN  ILE P 981     -18.212 -10.265  13.888  0.00  0.00      PROA  
ATOM   4674  CA  ILE P 981     -19.656  -9.213  12.899  0.00  0.00      PROA  
ATOM   4675  HA  ILE P 981     -19.861  -8.248  13.338  0.00  0.00      PROA  
ATOM   4676  CB  ILE P 981     -18.613  -9.050  11.798  0.00  0.00      PROA  
ATOM   4677  HB  ILE P 981     -17.677  -8.709  12.290  0.00  0.00      PROA  
ATOM   4678  CG2 ILE P 981     -18.162 -10.441  11.285  0.00  0.00      PROA  
ATOM   4679 HG21 ILE P 981     -18.995 -10.995  10.802  0.00  0.00      PROA  
ATOM   4680 HG22 ILE P 981     -17.895 -11.160  12.089  0.00  0.00      PROA  
ATOM   4681 HG23 ILE P 981     -17.282 -10.423  10.607  0.00  0.00      PROA  
ATOM   4682  CG1 ILE P 981     -18.943  -8.093  10.688  0.00  0.00      PROA  
ATOM   4683 HG11 ILE P 981     -19.307  -7.157  11.163  0.00  0.00      PROA  
ATOM   4684 HG12 ILE P 981     -19.869  -8.399  10.155  0.00  0.00      PROA  
ATOM   4685  CD  ILE P 981     -17.747  -7.846   9.736  0.00  0.00      PROA  
ATOM   4686  HD1 ILE P 981     -16.815  -7.519  10.246  0.00  0.00      PROA  
ATOM   4687  HD2 ILE P 981     -18.060  -7.071   9.005  0.00  0.00      PROA  
ATOM   4688  HD3 ILE P 981     -17.698  -8.810   9.187  0.00  0.00      PROA  
ATOM   4689  C   ILE P 981     -20.974  -9.723  12.216  0.00  0.00      PROA  
ATOM   4690  O   ILE P 981     -21.079 -10.939  12.087  0.00  0.00      PROA  
ATOM   4691  N   GLN P 982     -21.899  -8.866  11.705  0.00  0.00      PROA  
ATOM   4692  HN  GLN P 982     -21.790  -7.933  12.040  0.00  0.00      PROA  
ATOM   4693  CA  GLN P 982     -23.108  -9.267  10.991  0.00  0.00      PROA  
ATOM   4694  HA  GLN P 982     -23.374 -10.173  11.515  0.00  0.00      PROA  
ATOM   4695  CB  GLN P 982     -24.201  -8.172  11.118  0.00  0.00      PROA  
ATOM   4696  HB1 GLN P 982     -24.998  -8.633  10.496  0.00  0.00      PROA  
ATOM   4697  HB2 GLN P 982     -23.867  -7.232  10.629  0.00  0.00      PROA  
ATOM   4698  CG  GLN P 982     -24.736  -7.915  12.507  0.00  0.00      PROA  
ATOM   4699  HG1 GLN P 982     -25.753  -7.473  12.440  0.00  0.00      PROA  
ATOM   4700  HG2 GLN P 982     -24.130  -7.095  12.947  0.00  0.00      PROA  
ATOM   4701  CD  GLN P 982     -24.531  -9.163  13.426  0.00  0.00      PROA  
ATOM   4702  OE1 GLN P 982     -25.291 -10.093  13.403  0.00  0.00      PROA  
ATOM   4703  NE2 GLN P 982     -23.576  -9.049  14.396  0.00  0.00      PROA  
ATOM   4704 HE21 GLN P 982     -23.650  -9.774  15.081  0.00  0.00      PROA  
ATOM   4705 HE22 GLN P 982     -22.927  -8.289  14.438  0.00  0.00      PROA  
ATOM   4706  C   GLN P 982     -22.746  -9.596   9.614  0.00  0.00      PROA  
ATOM   4707  O   GLN P 982     -21.766  -9.039   9.058  0.00  0.00      PROA  
ATOM   4708  N   GLY P 983     -23.597 -10.349   8.918  0.00  0.00      PROA  
ATOM   4709  HN  GLY P 983     -24.387 -10.809   9.315  0.00  0.00      PROA  
ATOM   4710  CA  GLY P 983     -23.585 -10.426   7.419  0.00  0.00      PROA  
ATOM   4711  HA1 GLY P 983     -24.602 -10.767   7.289  0.00  0.00      PROA  
ATOM   4712  HA2 GLY P 983     -22.844 -11.082   6.987  0.00  0.00      PROA  
ATOM   4713  C   GLY P 983     -23.406  -9.061   6.777  0.00  0.00      PROA  
ATOM   4714  O   GLY P 983     -23.803  -8.020   7.284  0.00  0.00      PROA  
ATOM   4715  N   ASP P 984     -22.673  -9.007   5.611  0.00  0.00      PROA  
ATOM   4716  HN  ASP P 984     -22.458  -9.811   5.061  0.00  0.00      PROA  
ATOM   4717  CA  ASP P 984     -22.560  -7.784   4.815  0.00  0.00      PROA  
ATOM   4718  HA  ASP P 984     -22.186  -6.998   5.454  0.00  0.00      PROA  
ATOM   4719  CB  ASP P 984     -21.459  -7.969   3.738  0.00  0.00      PROA  
ATOM   4720  HB1 ASP P 984     -20.536  -8.221   4.302  0.00  0.00      PROA  
ATOM   4721  HB2 ASP P 984     -21.292  -6.981   3.258  0.00  0.00      PROA  
ATOM   4722  CG  ASP P 984     -21.617  -9.012   2.664  0.00  0.00      PROA  
ATOM   4723  OD1 ASP P 984     -22.746  -9.526   2.443  0.00  0.00      PROA  
ATOM   4724  OD2 ASP P 984     -20.570  -9.373   2.140  0.00  0.00      PROA  
ATOM   4725  C   ASP P 984     -23.879  -7.137   4.286  0.00  0.00      PROA  
ATOM   4726  O   ASP P 984     -24.844  -7.880   3.983  0.00  0.00      PROA  
ATOM   4727  N   GLU P 985     -23.888  -5.797   4.094  0.00  0.00      PROA  
ATOM   4728  HN  GLU P 985     -23.155  -5.203   4.416  0.00  0.00      PROA  
ATOM   4729  CA  GLU P 985     -24.902  -5.146   3.278  0.00  0.00      PROA  
ATOM   4730  HA  GLU P 985     -25.879  -5.520   3.548  0.00  0.00      PROA  
ATOM   4731  CB  GLU P 985     -25.068  -3.656   3.492  0.00  0.00      PROA  
ATOM   4732  HB1 GLU P 985     -25.737  -3.169   2.750  0.00  0.00      PROA  
ATOM   4733  HB2 GLU P 985     -24.035  -3.248   3.477  0.00  0.00      PROA  
ATOM   4734  CG  GLU P 985     -25.538  -3.213   4.885  0.00  0.00      PROA  
ATOM   4735  HG1 GLU P 985     -25.526  -2.104   4.950  0.00  0.00      PROA  
ATOM   4736  HG2 GLU P 985     -24.704  -3.567   5.530  0.00  0.00      PROA  
ATOM   4737  CD  GLU P 985     -26.891  -3.708   5.414  0.00  0.00      PROA  
ATOM   4738  OE1 GLU P 985     -27.929  -3.456   4.768  0.00  0.00      PROA  
ATOM   4739  OE2 GLU P 985     -26.927  -4.447   6.421  0.00  0.00      PROA  
ATOM   4740  C   GLU P 985     -24.872  -5.510   1.840  0.00  0.00      PROA  
ATOM   4741  O   GLU P 985     -23.858  -5.775   1.220  0.00  0.00      PROA  
ATOM   4742  N   ARG P 986     -26.084  -5.575   1.119  0.00  0.00      PROA  
ATOM   4743  HN  ARG P 986     -26.920  -5.349   1.614  0.00  0.00      PROA  
ATOM   4744  CA  ARG P 986     -26.169  -5.993  -0.245  0.00  0.00      PROA  
ATOM   4745  HA  ARG P 986     -25.442  -6.761  -0.466  0.00  0.00      PROA  
ATOM   4746  CB  ARG P 986     -27.553  -6.647  -0.497  0.00  0.00      PROA  
ATOM   4747  HB1 ARG P 986     -27.756  -6.614  -1.589  0.00  0.00      PROA  
ATOM   4748  HB2 ARG P 986     -28.256  -6.066   0.137  0.00  0.00      PROA  
ATOM   4749  CG  ARG P 986     -27.601  -8.161  -0.047  0.00  0.00      PROA  
ATOM   4750  HG1 ARG P 986     -28.590  -8.505  -0.419  0.00  0.00      PROA  
ATOM   4751  HG2 ARG P 986     -27.669  -8.306   1.052  0.00  0.00      PROA  
ATOM   4752  CD  ARG P 986     -26.586  -9.147  -0.689  0.00  0.00      PROA  
ATOM   4753  HD1 ARG P 986     -26.784 -10.236  -0.590  0.00  0.00      PROA  
ATOM   4754  HD2 ARG P 986     -25.613  -8.940  -0.194  0.00  0.00      PROA  
ATOM   4755  NE  ARG P 986     -26.435  -8.833  -2.136  0.00  0.00      PROA  
ATOM   4756  HE  ARG P 986     -27.266  -8.584  -2.634  0.00  0.00      PROA  
ATOM   4757  CZ  ARG P 986     -25.375  -9.069  -2.864  0.00  0.00      PROA  
ATOM   4758  NH1 ARG P 986     -24.325  -9.744  -2.421  0.00  0.00      PROA  
ATOM   4759 HH11 ARG P 986     -24.101  -9.456  -1.490  0.00  0.00      PROA  
ATOM   4760 HH12 ARG P 986     -23.726  -9.954  -3.194  0.00  0.00      PROA  
ATOM   4761  NH2 ARG P 986     -25.510  -8.938  -4.178  0.00  0.00      PROA  
ATOM   4762 HH21 ARG P 986     -26.260  -8.332  -4.442  0.00  0.00      PROA  
ATOM   4763 HH22 ARG P 986     -24.673  -8.971  -4.724  0.00  0.00      PROA  
ATOM   4764  C   ARG P 986     -26.137  -4.878  -1.274  0.00  0.00      PROA  
ATOM   4765  O   ARG P 986     -25.946  -5.057  -2.479  0.00  0.00      PROA  
ATOM   4766  N   MET P 987     -26.294  -3.602  -0.790  0.00  0.00      PROA  
ATOM   4767  HN  MET P 987     -26.653  -3.414   0.121  0.00  0.00      PROA  
ATOM   4768  CA  MET P 987     -26.407  -2.434  -1.651  0.00  0.00      PROA  
ATOM   4769  HA  MET P 987     -26.578  -2.741  -2.672  0.00  0.00      PROA  
ATOM   4770  CB  MET P 987     -27.517  -1.456  -1.058  0.00  0.00      PROA  
ATOM   4771  HB1 MET P 987     -27.891  -0.692  -1.772  0.00  0.00      PROA  
ATOM   4772  HB2 MET P 987     -27.159  -0.735  -0.292  0.00  0.00      PROA  
ATOM   4773  CG  MET P 987     -28.760  -2.320  -0.486  0.00  0.00      PROA  
ATOM   4774  HG1 MET P 987     -29.501  -1.608  -0.062  0.00  0.00      PROA  
ATOM   4775  HG2 MET P 987     -28.544  -2.992   0.372  0.00  0.00      PROA  
ATOM   4776  SD  MET P 987     -29.598  -3.408  -1.681  0.00  0.00      PROA  
ATOM   4777  CE  MET P 987     -30.470  -2.080  -2.627  0.00  0.00      PROA  
ATOM   4778  HE1 MET P 987     -31.051  -2.568  -3.439  0.00  0.00      PROA  
ATOM   4779  HE2 MET P 987     -29.742  -1.415  -3.141  0.00  0.00      PROA  
ATOM   4780  HE3 MET P 987     -31.024  -1.288  -2.079  0.00  0.00      PROA  
ATOM   4781  C   MET P 987     -25.101  -1.623  -1.658  0.00  0.00      PROA  
ATOM   4782  O   MET P 987     -24.245  -1.747  -0.830  0.00  0.00      PROA  
ATOM   4783  N   HSD P 988     -24.842  -0.915  -2.824  0.00  0.00      PROA  
ATOM   4784  HN  HSD P 988     -25.632  -0.810  -3.423  0.00  0.00      PROA  
ATOM   4785  CA  HSD P 988     -23.718  -0.002  -2.988  0.00  0.00      PROA  
ATOM   4786  HA  HSD P 988     -23.871   0.346  -3.999  0.00  0.00      PROA  
ATOM   4787  CB  HSD P 988     -23.780   1.311  -2.164  0.00  0.00      PROA  
ATOM   4788  HB1 HSD P 988     -23.030   2.066  -2.486  0.00  0.00      PROA  
ATOM   4789  HB2 HSD P 988     -23.575   1.193  -1.079  0.00  0.00      PROA  
ATOM   4790  ND1 HSD P 988     -26.118   2.202  -1.492  0.00  0.00      PROA  
ATOM   4791  HD1 HSD P 988     -25.973   1.928  -0.542  0.00  0.00      PROA  
ATOM   4792  CG  HSD P 988     -25.110   2.040  -2.432  0.00  0.00      PROA  
ATOM   4793  CE1 HSD P 988     -27.063   3.004  -2.067  0.00  0.00      PROA  
ATOM   4794  HE1 HSD P 988     -27.924   3.219  -1.433  0.00  0.00      PROA  
ATOM   4795  NE2 HSD P 988     -26.743   3.384  -3.335  0.00  0.00      PROA  
ATOM   4796  CD2 HSD P 988     -25.541   2.762  -3.549  0.00  0.00      PROA  
ATOM   4797  HD2 HSD P 988     -25.062   2.846  -4.516  0.00  0.00      PROA  
ATOM   4798  C   HSD P 988     -22.320  -0.713  -2.933  0.00  0.00      PROA  
ATOM   4799  O   HSD P 988     -21.412  -0.230  -2.226  0.00  0.00      PROA  
ATOM   4800  N   LEU P 989     -22.141  -1.884  -3.568  0.00  0.00      PROA  
ATOM   4801  HN  LEU P 989     -22.812  -2.196  -4.237  0.00  0.00      PROA  
ATOM   4802  CA  LEU P 989     -21.013  -2.749  -3.436  0.00  0.00      PROA  
ATOM   4803  HA  LEU P 989     -21.025  -2.957  -2.376  0.00  0.00      PROA  
ATOM   4804  CB  LEU P 989     -21.254  -4.134  -4.172  0.00  0.00      PROA  
ATOM   4805  HB1 LEU P 989     -20.358  -4.790  -4.206  0.00  0.00      PROA  
ATOM   4806  HB2 LEU P 989     -21.447  -3.908  -5.243  0.00  0.00      PROA  
ATOM   4807  CG  LEU P 989     -22.362  -5.000  -3.609  0.00  0.00      PROA  
ATOM   4808  HG  LEU P 989     -23.301  -4.414  -3.706  0.00  0.00      PROA  
ATOM   4809  CD1 LEU P 989     -22.379  -6.341  -4.398  0.00  0.00      PROA  
ATOM   4810 HD11 LEU P 989     -23.277  -6.947  -4.152  0.00  0.00      PROA  
ATOM   4811 HD12 LEU P 989     -21.580  -7.070  -4.145  0.00  0.00      PROA  
ATOM   4812 HD13 LEU P 989     -22.386  -6.157  -5.493  0.00  0.00      PROA  
ATOM   4813  CD2 LEU P 989     -22.072  -5.347  -2.148  0.00  0.00      PROA  
ATOM   4814 HD21 LEU P 989     -20.985  -5.577  -2.114  0.00  0.00      PROA  
ATOM   4815 HD22 LEU P 989     -22.762  -6.145  -1.798  0.00  0.00      PROA  
ATOM   4816 HD23 LEU P 989     -22.197  -4.470  -1.478  0.00  0.00      PROA  
ATOM   4817  C   LEU P 989     -19.654  -2.043  -3.913  0.00  0.00      PROA  
ATOM   4818  O   LEU P 989     -19.664  -1.262  -4.915  0.00  0.00      PROA  
ATOM   4819  N   PRO P 990     -18.508  -2.304  -3.353  0.00  0.00      PROA  
ATOM   4820  CD  PRO P 990     -18.433  -3.046  -2.123  0.00  0.00      PROA  
ATOM   4821  HD1 PRO P 990     -18.750  -4.101  -2.263  0.00  0.00      PROA  
ATOM   4822  HD2 PRO P 990     -19.068  -2.561  -1.350  0.00  0.00      PROA  
ATOM   4823  CA  PRO P 990     -17.219  -1.748  -3.711  0.00  0.00      PROA  
ATOM   4824  HA  PRO P 990     -17.293  -0.712  -3.416  0.00  0.00      PROA  
ATOM   4825  CB  PRO P 990     -16.159  -2.664  -2.909  0.00  0.00      PROA  
ATOM   4826  HB1 PRO P 990     -15.159  -2.190  -2.805  0.00  0.00      PROA  
ATOM   4827  HB2 PRO P 990     -15.914  -3.556  -3.524  0.00  0.00      PROA  
ATOM   4828  CG  PRO P 990     -16.936  -3.172  -1.720  0.00  0.00      PROA  
ATOM   4829  HG1 PRO P 990     -16.656  -4.194  -1.387  0.00  0.00      PROA  
ATOM   4830  HG2 PRO P 990     -16.781  -2.456  -0.885  0.00  0.00      PROA  
ATOM   4831  C   PRO P 990     -16.928  -1.607  -5.161  0.00  0.00      PROA  
ATOM   4832  O   PRO P 990     -17.274  -2.467  -5.943  0.00  0.00      PROA  
ATOM   4833  N   SER P 991     -16.295  -0.504  -5.622  0.00  0.00      PROA  
ATOM   4834  HN  SER P 991     -16.118   0.259  -5.005  0.00  0.00      PROA  
ATOM   4835  CA  SER P 991     -15.965  -0.206  -7.046  0.00  0.00      PROA  
ATOM   4836  HA  SER P 991     -15.558  -1.160  -7.348  0.00  0.00      PROA  
ATOM   4837  CB  SER P 991     -17.224   0.126  -7.810  0.00  0.00      PROA  
ATOM   4838  HB1 SER P 991     -17.729   1.038  -7.426  0.00  0.00      PROA  
ATOM   4839  HB2 SER P 991     -17.967  -0.677  -7.620  0.00  0.00      PROA  
ATOM   4840  OG  SER P 991     -16.827   0.085  -9.186  0.00  0.00      PROA  
ATOM   4841  HG1 SER P 991     -16.486  -0.763  -9.478  0.00  0.00      PROA  
ATOM   4842  C   SER P 991     -15.033   0.982  -6.936  0.00  0.00      PROA  
ATOM   4843  O   SER P 991     -15.185   1.797  -6.032  0.00  0.00      PROA  
ATOM   4844  N   PRO P 992     -13.922   0.967  -7.738  0.00  0.00      PROA  
ATOM   4845  CD  PRO P 992     -13.698  -0.068  -8.741  0.00  0.00      PROA  
ATOM   4846  HD1 PRO P 992     -14.344   0.109  -9.628  0.00  0.00      PROA  
ATOM   4847  HD2 PRO P 992     -13.772  -1.057  -8.241  0.00  0.00      PROA  
ATOM   4848  CA  PRO P 992     -12.969   2.096  -7.869  0.00  0.00      PROA  
ATOM   4849  HA  PRO P 992     -12.361   2.167  -6.979  0.00  0.00      PROA  
ATOM   4850  CB  PRO P 992     -12.206   1.696  -9.072  0.00  0.00      PROA  
ATOM   4851  HB1 PRO P 992     -11.184   2.132  -9.094  0.00  0.00      PROA  
ATOM   4852  HB2 PRO P 992     -12.745   2.044  -9.979  0.00  0.00      PROA  
ATOM   4853  CG  PRO P 992     -12.306   0.204  -9.186  0.00  0.00      PROA  
ATOM   4854  HG1 PRO P 992     -12.102  -0.215 -10.195  0.00  0.00      PROA  
ATOM   4855  HG2 PRO P 992     -11.526  -0.173  -8.490  0.00  0.00      PROA  
ATOM   4856  C   PRO P 992     -13.633   3.514  -8.060  0.00  0.00      PROA  
ATOM   4857  O   PRO P 992     -14.501   3.738  -8.897  0.00  0.00      PROA  
ATOM   4858  N   THR P 993     -13.134   4.487  -7.289  0.00  0.00      PROA  
ATOM   4859  HN  THR P 993     -12.328   4.210  -6.771  0.00  0.00      PROA  
ATOM   4860  CA  THR P 993     -13.467   5.871  -7.403  0.00  0.00      PROA  
ATOM   4861  HA  THR P 993     -14.511   6.031  -7.630  0.00  0.00      PROA  
ATOM   4862  CB  THR P 993     -13.468   6.536  -6.064  0.00  0.00      PROA  
ATOM   4863  HB  THR P 993     -12.505   6.378  -5.532  0.00  0.00      PROA  
ATOM   4864  OG1 THR P 993     -14.617   6.016  -5.378  0.00  0.00      PROA  
ATOM   4865  HG1 THR P 993     -14.370   5.226  -4.891  0.00  0.00      PROA  
ATOM   4866  CG2 THR P 993     -13.672   8.023  -6.103  0.00  0.00      PROA  
ATOM   4867 HG21 THR P 993     -13.975   8.323  -5.077  0.00  0.00      PROA  
ATOM   4868 HG22 THR P 993     -14.494   8.339  -6.781  0.00  0.00      PROA  
ATOM   4869 HG23 THR P 993     -12.784   8.606  -6.429  0.00  0.00      PROA  
ATOM   4870  C   THR P 993     -12.558   6.664  -8.352  0.00  0.00      PROA  
ATOM   4871  O   THR P 993     -11.469   6.939  -7.914  0.00  0.00      PROA  
ATOM   4872  N   ASP P 994     -13.020   6.974  -9.550  0.00  0.00      PROA  
ATOM   4873  HN  ASP P 994     -13.891   6.578  -9.829  0.00  0.00      PROA  
ATOM   4874  CA  ASP P 994     -12.297   7.817 -10.504  0.00  0.00      PROA  
ATOM   4875  HA  ASP P 994     -11.429   7.189 -10.640  0.00  0.00      PROA  
ATOM   4876  CB  ASP P 994     -13.182   7.906 -11.816  0.00  0.00      PROA  
ATOM   4877  HB1 ASP P 994     -12.849   8.770 -12.431  0.00  0.00      PROA  
ATOM   4878  HB2 ASP P 994     -14.241   8.033 -11.504  0.00  0.00      PROA  
ATOM   4879  CG  ASP P 994     -13.149   6.582 -12.643  0.00  0.00      PROA  
ATOM   4880  OD1 ASP P 994     -12.348   5.692 -12.305  0.00  0.00      PROA  
ATOM   4881  OD2 ASP P 994     -13.898   6.491 -13.661  0.00  0.00      PROA  
ATOM   4882  C   ASP P 994     -12.043   9.168  -9.943  0.00  0.00      PROA  
ATOM   4883  O   ASP P 994     -12.882   9.722  -9.243  0.00  0.00      PROA  
ATOM   4884  N   SER P 995     -10.917   9.799 -10.257  0.00  0.00      PROA  
ATOM   4885  HN  SER P 995     -10.218   9.335 -10.796  0.00  0.00      PROA  
ATOM   4886  CA  SER P 995     -10.747  11.228  -9.934  0.00  0.00      PROA  
ATOM   4887  HA  SER P 995     -11.728  11.673 -10.012  0.00  0.00      PROA  
ATOM   4888  CB  SER P 995      -9.985  11.383  -8.597  0.00  0.00      PROA  
ATOM   4889  HB1 SER P 995      -8.887  11.296  -8.742  0.00  0.00      PROA  
ATOM   4890  HB2 SER P 995     -10.352  10.603  -7.896  0.00  0.00      PROA  
ATOM   4891  OG  SER P 995     -10.186  12.683  -8.048  0.00  0.00      PROA  
ATOM   4892  HG1 SER P 995     -11.042  12.664  -7.612  0.00  0.00      PROA  
ATOM   4893  C   SER P 995      -9.958  11.829 -11.067  0.00  0.00      PROA  
ATOM   4894  O   SER P 995      -9.244  11.112 -11.786  0.00  0.00      PROA  
ATOM   4895  N   ASN P 996     -10.264  13.150 -11.332  0.00  0.00      PROA  
ATOM   4896  HN  ASN P 996     -10.848  13.629 -10.681  0.00  0.00      PROA  
ATOM   4897  CA  ASN P 996      -9.668  13.973 -12.440  0.00  0.00      PROA  
ATOM   4898  HA  ASN P 996     -10.531  14.265 -13.020  0.00  0.00      PROA  
ATOM   4899  CB  ASN P 996      -9.020  15.354 -11.913  0.00  0.00      PROA  
ATOM   4900  HB1 ASN P 996      -8.650  15.859 -12.831  0.00  0.00      PROA  
ATOM   4901  HB2 ASN P 996      -8.106  15.213 -11.297  0.00  0.00      PROA  
ATOM   4902  CG  ASN P 996     -10.013  16.281 -11.284  0.00  0.00      PROA  
ATOM   4903  OD1 ASN P 996     -11.079  15.839 -10.796  0.00  0.00      PROA  
ATOM   4904  ND2 ASN P 996      -9.657  17.547 -11.216  0.00  0.00      PROA  
ATOM   4905 HD21 ASN P 996     -10.344  18.227 -10.961  0.00  0.00      PROA  
ATOM   4906 HD22 ASN P 996      -8.887  17.839 -11.783  0.00  0.00      PROA  
ATOM   4907  C   ASN P 996      -8.786  13.331 -13.523  0.00  0.00      PROA  
ATOM   4908  O   ASN P 996      -7.580  13.098 -13.491  0.00  0.00      PROA  
ATOM   4909  N   PHE P 997      -9.452  13.157 -14.652  0.00  0.00      PROA  
ATOM   4910  HN  PHE P 997     -10.445  13.238 -14.692  0.00  0.00      PROA  
ATOM   4911  CA  PHE P 997      -8.903  12.729 -15.910  0.00  0.00      PROA  
ATOM   4912  HA  PHE P 997      -8.430  11.779 -15.708  0.00  0.00      PROA  
ATOM   4913  CB  PHE P 997     -10.154  12.523 -16.905  0.00  0.00      PROA  
ATOM   4914  HB1 PHE P 997     -10.683  13.495 -17.004  0.00  0.00      PROA  
ATOM   4915  HB2 PHE P 997     -10.857  11.820 -16.408  0.00  0.00      PROA  
ATOM   4916  CG  PHE P 997      -9.809  12.009 -18.267  0.00  0.00      PROA  
ATOM   4917  CD1 PHE P 997     -10.294  12.569 -19.439  0.00  0.00      PROA  
ATOM   4918  HD1 PHE P 997     -10.872  13.480 -19.471  0.00  0.00      PROA  
ATOM   4919  CE1 PHE P 997     -10.228  11.869 -20.667  0.00  0.00      PROA  
ATOM   4920  HE1 PHE P 997     -10.732  12.280 -21.530  0.00  0.00      PROA  
ATOM   4921  CZ  PHE P 997      -9.392  10.699 -20.754  0.00  0.00      PROA  
ATOM   4922  HZ  PHE P 997      -9.153  10.242 -21.702  0.00  0.00      PROA  
ATOM   4923  CD2 PHE P 997      -8.972  10.866 -18.352  0.00  0.00      PROA  
ATOM   4924  HD2 PHE P 997      -8.617  10.412 -17.439  0.00  0.00      PROA  
ATOM   4925  CE2 PHE P 997      -8.750  10.292 -19.597  0.00  0.00      PROA  
ATOM   4926  HE2 PHE P 997      -8.029   9.496 -19.710  0.00  0.00      PROA  
ATOM   4927  C   PHE P 997      -7.837  13.753 -16.463  0.00  0.00      PROA  
ATOM   4928  O   PHE P 997      -8.054  14.972 -16.419  0.00  0.00      PROA  
ATOM   4929  N   TYR P 998      -6.770  13.247 -17.067  0.00  0.00      PROA  
ATOM   4930  HN  TYR P 998      -6.596  12.266 -17.122  0.00  0.00      PROA  
ATOM   4931  CA  TYR P 998      -5.605  14.040 -17.453  0.00  0.00      PROA  
ATOM   4932  HA  TYR P 998      -5.396  14.823 -16.739  0.00  0.00      PROA  
ATOM   4933  CB  TYR P 998      -4.450  13.078 -17.567  0.00  0.00      PROA  
ATOM   4934  HB1 TYR P 998      -4.525  12.241 -18.293  0.00  0.00      PROA  
ATOM   4935  HB2 TYR P 998      -4.325  12.591 -16.576  0.00  0.00      PROA  
ATOM   4936  CG  TYR P 998      -3.112  13.761 -17.761  0.00  0.00      PROA  
ATOM   4937  CD1 TYR P 998      -2.399  13.499 -18.894  0.00  0.00      PROA  
ATOM   4938  HD1 TYR P 998      -2.861  12.945 -19.697  0.00  0.00      PROA  
ATOM   4939  CE1 TYR P 998      -1.211  14.233 -19.212  0.00  0.00      PROA  
ATOM   4940  HE1 TYR P 998      -0.679  13.988 -20.120  0.00  0.00      PROA  
ATOM   4941  CZ  TYR P 998      -0.631  15.040 -18.195  0.00  0.00      PROA  
ATOM   4942  OH  TYR P 998       0.685  15.602 -18.471  0.00  0.00      PROA  
ATOM   4943  HH  TYR P 998       1.141  15.659 -17.627  0.00  0.00      PROA  
ATOM   4944  CD2 TYR P 998      -2.529  14.571 -16.725  0.00  0.00      PROA  
ATOM   4945  HD2 TYR P 998      -2.960  14.713 -15.745  0.00  0.00      PROA  
ATOM   4946  CE2 TYR P 998      -1.290  15.181 -16.944  0.00  0.00      PROA  
ATOM   4947  HE2 TYR P 998      -0.838  15.712 -16.119  0.00  0.00      PROA  
ATOM   4948  C   TYR P 998      -5.837  14.790 -18.732  0.00  0.00      PROA  
ATOM   4949  O   TYR P 998      -4.954  15.406 -19.255  0.00  0.00      PROA  
ATOM   4950  N   ARG P 999      -7.053  14.586 -19.270  0.00  0.00      PROA  
ATOM   4951  HN  ARG P 999      -7.765  14.128 -18.742  0.00  0.00      PROA  
ATOM   4952  CA  ARG P 999      -7.427  15.095 -20.611  0.00  0.00      PROA  
ATOM   4953  HA  ARG P 999      -8.493  14.942 -20.684  0.00  0.00      PROA  
ATOM   4954  CB  ARG P 999      -7.362  16.617 -20.819  0.00  0.00      PROA  
ATOM   4955  HB1 ARG P 999      -7.649  16.912 -21.852  0.00  0.00      PROA  
ATOM   4956  HB2 ARG P 999      -6.330  17.001 -20.674  0.00  0.00      PROA  
ATOM   4957  CG  ARG P 999      -8.266  17.505 -19.760  0.00  0.00      PROA  
ATOM   4958  HG1 ARG P 999      -8.143  18.570 -20.051  0.00  0.00      PROA  
ATOM   4959  HG2 ARG P 999      -7.869  17.470 -18.723  0.00  0.00      PROA  
ATOM   4960  CD  ARG P 999      -9.788  17.356 -19.750  0.00  0.00      PROA  
ATOM   4961  HD1 ARG P 999     -10.036  16.372 -19.299  0.00  0.00      PROA  
ATOM   4962  HD2 ARG P 999     -10.197  17.278 -20.779  0.00  0.00      PROA  
ATOM   4963  NE  ARG P 999     -10.352  18.509 -18.994  0.00  0.00      PROA  
ATOM   4964  HE  ARG P 999      -9.784  19.277 -18.699  0.00  0.00      PROA  
ATOM   4965  CZ  ARG P 999     -11.675  18.662 -18.771  0.00  0.00      PROA  
ATOM   4966  NH1 ARG P 999     -12.566  17.913 -19.377  0.00  0.00      PROA  
ATOM   4967 HH11 ARG P 999     -13.495  17.918 -19.008  0.00  0.00      PROA  
ATOM   4968 HH12 ARG P 999     -12.301  17.334 -20.148  0.00  0.00      PROA  
ATOM   4969  NH2 ARG P 999     -12.043  19.508 -17.785  0.00  0.00      PROA  
ATOM   4970 HH21 ARG P 999     -11.255  19.889 -17.303  0.00  0.00      PROA  
ATOM   4971 HH22 ARG P 999     -12.994  19.416 -17.490  0.00  0.00      PROA  
ATOM   4972  C   ARG P 999      -6.796  14.324 -21.704  0.00  0.00      PROA  
ATOM   4973  O   ARG P 999      -6.569  14.698 -22.850  0.00  0.00      PROA  
ATOM   4974  N   ALA P1000      -6.458  13.003 -21.375  0.00  0.00      PROA  
ATOM   4975  HN  ALA P1000      -6.511  12.773 -20.406  0.00  0.00      PROA  
ATOM   4976  CA  ALA P1000      -5.975  11.992 -22.307  0.00  0.00      PROA  
ATOM   4977  HA  ALA P1000      -5.159  12.464 -22.833  0.00  0.00      PROA  
ATOM   4978  CB  ALA P1000      -5.573  10.729 -21.515  0.00  0.00      PROA  
ATOM   4979  HB1 ALA P1000      -6.037  10.656 -20.508  0.00  0.00      PROA  
ATOM   4980  HB2 ALA P1000      -4.476  10.780 -21.350  0.00  0.00      PROA  
ATOM   4981  HB3 ALA P1000      -5.796   9.732 -21.950  0.00  0.00      PROA  
ATOM   4982  C   ALA P1000      -6.899  11.682 -23.453  0.00  0.00      PROA  
ATOM   4983  O   ALA P1000      -8.094  11.650 -23.287  0.00  0.00      PROA  
ATOM   4984  N   LEU P1001      -6.365  11.608 -24.689  0.00  0.00      PROA  
ATOM   4985  HN  LEU P1001      -5.402  11.852 -24.773  0.00  0.00      PROA  
ATOM   4986  CA  LEU P1001      -7.057  11.139 -25.836  0.00  0.00      PROA  
ATOM   4987  HA  LEU P1001      -7.908  11.770 -26.046  0.00  0.00      PROA  
ATOM   4988  CB  LEU P1001      -6.065  10.956 -26.985  0.00  0.00      PROA  
ATOM   4989  HB1 LEU P1001      -6.351  10.307 -27.841  0.00  0.00      PROA  
ATOM   4990  HB2 LEU P1001      -5.173  10.455 -26.553  0.00  0.00      PROA  
ATOM   4991  CG  LEU P1001      -5.579  12.297 -27.634  0.00  0.00      PROA  
ATOM   4992  HG  LEU P1001      -5.206  12.932 -26.802  0.00  0.00      PROA  
ATOM   4993  CD1 LEU P1001      -4.394  12.091 -28.523  0.00  0.00      PROA  
ATOM   4994 HD11 LEU P1001      -4.170  13.000 -29.121  0.00  0.00      PROA  
ATOM   4995 HD12 LEU P1001      -4.559  11.282 -29.266  0.00  0.00      PROA  
ATOM   4996 HD13 LEU P1001      -3.537  11.733 -27.913  0.00  0.00      PROA  
ATOM   4997  CD2 LEU P1001      -6.663  13.028 -28.375  0.00  0.00      PROA  
ATOM   4998 HD21 LEU P1001      -6.197  13.749 -29.080  0.00  0.00      PROA  
ATOM   4999 HD22 LEU P1001      -7.384  13.520 -27.687  0.00  0.00      PROA  
ATOM   5000 HD23 LEU P1001      -7.180  12.413 -29.141  0.00  0.00      PROA  
ATOM   5001  C   LEU P1001      -7.692   9.738 -25.768  0.00  0.00      PROA  
ATOM   5002  O   LEU P1001      -7.165   8.847 -25.120  0.00  0.00      PROA  
ATOM   5003  N   MET P1002      -8.873   9.502 -26.460  0.00  0.00      PROA  
ATOM   5004  HN  MET P1002      -9.298  10.292 -26.895  0.00  0.00      PROA  
ATOM   5005  CA  MET P1002      -9.514   8.222 -26.490  0.00  0.00      PROA  
ATOM   5006  HA  MET P1002      -9.432   7.820 -25.491  0.00  0.00      PROA  
ATOM   5007  CB  MET P1002     -11.010   8.268 -26.885  0.00  0.00      PROA  
ATOM   5008  HB1 MET P1002     -11.541   8.909 -26.148  0.00  0.00      PROA  
ATOM   5009  HB2 MET P1002     -11.441   7.285 -26.597  0.00  0.00      PROA  
ATOM   5010  CG  MET P1002     -11.436   8.837 -28.256  0.00  0.00      PROA  
ATOM   5011  HG1 MET P1002     -11.292   9.939 -28.241  0.00  0.00      PROA  
ATOM   5012  HG2 MET P1002     -12.545   8.764 -28.285  0.00  0.00      PROA  
ATOM   5013  SD  MET P1002     -10.884   8.205 -29.784  0.00  0.00      PROA  
ATOM   5014  CE  MET P1002     -11.978   6.802 -30.003  0.00  0.00      PROA  
ATOM   5015  HE1 MET P1002     -12.166   6.245 -29.060  0.00  0.00      PROA  
ATOM   5016  HE2 MET P1002     -11.554   6.153 -30.799  0.00  0.00      PROA  
ATOM   5017  HE3 MET P1002     -12.985   7.177 -30.286  0.00  0.00      PROA  
ATOM   5018  C   MET P1002      -8.763   7.286 -27.430  0.00  0.00      PROA  
ATOM   5019  O   MET P1002      -8.046   7.725 -28.339  0.00  0.00      PROA  
ATOM   5020  N   ASP P1003      -8.920   6.010 -27.092  0.00  0.00      PROA  
ATOM   5021  HN  ASP P1003      -9.472   5.679 -26.331  0.00  0.00      PROA  
ATOM   5022  CA  ASP P1003      -8.224   4.971 -27.794  0.00  0.00      PROA  
ATOM   5023  HA  ASP P1003      -7.765   5.268 -28.726  0.00  0.00      PROA  
ATOM   5024  CB  ASP P1003      -7.262   4.231 -26.837  0.00  0.00      PROA  
ATOM   5025  HB1 ASP P1003      -6.824   3.326 -27.307  0.00  0.00      PROA  
ATOM   5026  HB2 ASP P1003      -7.786   3.887 -25.920  0.00  0.00      PROA  
ATOM   5027  CG  ASP P1003      -6.049   5.004 -26.557  0.00  0.00      PROA  
ATOM   5028  OD1 ASP P1003      -5.605   4.942 -25.384  0.00  0.00      PROA  
ATOM   5029  OD2 ASP P1003      -5.331   5.432 -27.564  0.00  0.00      PROA  
ATOM   5030  C   ASP P1003      -9.172   3.912 -28.346  0.00  0.00      PROA  
ATOM   5031  O   ASP P1003     -10.196   3.591 -27.706  0.00  0.00      PROA  
ATOM   5032  N   GLU P1004      -8.842   3.446 -29.599  0.00  0.00      PROA  
ATOM   5033  HN  GLU P1004      -7.999   3.772 -30.019  0.00  0.00      PROA  
ATOM   5034  CA  GLU P1004      -9.786   2.635 -30.441  0.00  0.00      PROA  
ATOM   5035  HA  GLU P1004     -10.776   2.977 -30.176  0.00  0.00      PROA  
ATOM   5036  CB  GLU P1004      -9.678   2.947 -31.991  0.00  0.00      PROA  
ATOM   5037  HB1 GLU P1004     -10.149   2.151 -32.607  0.00  0.00      PROA  
ATOM   5038  HB2 GLU P1004      -8.580   2.957 -32.162  0.00  0.00      PROA  
ATOM   5039  CG  GLU P1004     -10.066   4.386 -32.360  0.00  0.00      PROA  
ATOM   5040  HG1 GLU P1004      -9.752   5.169 -31.638  0.00  0.00      PROA  
ATOM   5041  HG2 GLU P1004     -11.172   4.474 -32.396  0.00  0.00      PROA  
ATOM   5042  CD  GLU P1004      -9.492   4.717 -33.717  0.00  0.00      PROA  
ATOM   5043  OE1 GLU P1004     -10.044   4.175 -34.715  0.00  0.00      PROA  
ATOM   5044  OE2 GLU P1004      -8.566   5.556 -33.838  0.00  0.00      PROA  
ATOM   5045  C   GLU P1004      -9.899   1.164 -30.239  0.00  0.00      PROA  
ATOM   5046  O   GLU P1004     -10.829   0.487 -30.740  0.00  0.00      PROA  
ATOM   5047  N   GLU P1005      -8.911   0.589 -29.543  0.00  0.00      PROA  
ATOM   5048  HN  GLU P1005      -8.093   1.157 -29.506  0.00  0.00      PROA  
ATOM   5049  CA  GLU P1005      -8.814  -0.854 -29.206  0.00  0.00      PROA  
ATOM   5050  HA  GLU P1005      -9.434  -1.337 -29.946  0.00  0.00      PROA  
ATOM   5051  CB  GLU P1005      -7.476  -1.380 -29.294  0.00  0.00      PROA  
ATOM   5052  HB1 GLU P1005      -7.401  -2.436 -28.956  0.00  0.00      PROA  
ATOM   5053  HB2 GLU P1005      -6.789  -0.851 -28.600  0.00  0.00      PROA  
ATOM   5054  CG  GLU P1005      -6.940  -1.388 -30.747  0.00  0.00      PROA  
ATOM   5055  HG1 GLU P1005      -6.668  -0.365 -31.087  0.00  0.00      PROA  
ATOM   5056  HG2 GLU P1005      -7.669  -1.729 -31.512  0.00  0.00      PROA  
ATOM   5057  CD  GLU P1005      -5.705  -2.308 -30.996  0.00  0.00      PROA  
ATOM   5058  OE1 GLU P1005      -4.819  -2.386 -30.133  0.00  0.00      PROA  
ATOM   5059  OE2 GLU P1005      -5.536  -2.884 -32.101  0.00  0.00      PROA  
ATOM   5060  C   GLU P1005      -9.568  -1.211 -27.839  0.00  0.00      PROA  
ATOM   5061  O   GLU P1005      -9.911  -0.315 -27.077  0.00  0.00      PROA  
ATOM   5062  N   ASP P1006      -9.975  -2.490 -27.710  0.00  0.00      PROA
[truncated: 6,433,923 more chars]
