# Supplementary material for: Uncovering the Mechanism of Drug Resistance Caused by the T790M Mutation in EGFR Kinase From Absolute Binding Free Energy Calculations
Source: Front Mol Biosci. 2022 May 30;9:922839. doi: 10.3389/fmolb.2022.922839 (PMC9189374; doi:10.3389/fmolb.2022.922839)
Supplement: Supplementary file 2 [file DataSheet2.ZIP › Source data/Figure4D2.pdb]

CRYST1   94.504   95.160   94.908  90.00  90.00  90.00 P 1           1
ATOM      1  P1  LIG L   1      -1.043   9.905   2.119  0.00  0.00      LIG   
ATOM      2  O1  LIG L   1      -0.867  10.540   3.417  0.00  0.00      LIG   
ATOM      3  O2  LIG L   1      -0.388   8.534   1.980  0.00  0.00      LIG   
ATOM      4  O3  LIG L   1       0.317  10.241   1.654  0.00  0.00      LIG   
ATOM      5  P2  LIG L   1      -2.259  10.753   0.190  0.00  0.00      LIG   
ATOM      6  O4  LIG L   1      -3.342  11.216   1.100  0.00  0.00      LIG   
ATOM      7  O5  LIG L   1      -1.644  11.926  -0.529  0.00  0.00      LIG   
ATOM      8  N1  LIG L   1      -0.751  10.771   0.877  0.00  0.00      LIG   
ATOM      9  P3  LIG L   1      -2.532   9.156  -2.114  0.00  0.00      LIG   
ATOM     10  O6  LIG L   1      -1.233   9.162  -2.786  0.00  0.00      LIG   
ATOM     11  O7  LIG L   1      -3.232   7.770  -2.205  0.00  0.00      LIG   
ATOM     12  O8  LIG L   1      -2.222   9.271  -0.482  0.00  0.00      LIG   
ATOM     13  O9  LIG L   1      -3.594  10.163  -2.581  0.00  0.00      LIG   
ATOM     14  C1  LIG L   1      -3.886  10.597  -3.961  0.00  0.00      LIG   
ATOM     15  C2  LIG L   1      -4.636   9.509  -4.814  0.00  0.00      LIG   
ATOM     16  O10 LIG L   1      -3.701   8.514  -5.324  0.00  0.00      LIG   
ATOM     17  C3  LIG L   1      -5.674   8.641  -4.187  0.00  0.00      LIG   
ATOM     18  O11 LIG L   1      -7.012   9.049  -4.537  0.00  0.00      LIG   
ATOM     19  C4  LIG L   1      -5.397   7.235  -4.594  0.00  0.00      LIG   
ATOM     20  O12 LIG L   1      -6.482   6.385  -4.767  0.00  0.00      LIG   
ATOM     21  C5  LIG L   1      -4.473   7.387  -5.814  0.00  0.00      LIG   
ATOM     22  N2  LIG L   1      -3.492   6.280  -6.057  0.00  0.00      LIG   
ATOM     23  C6  LIG L   1      -2.328   6.100  -5.304  0.00  0.00      LIG   
ATOM     24  N3  LIG L   1      -1.629   5.049  -5.654  0.00  0.00      LIG   
ATOM     25  C7  LIG L   1      -2.445   4.481  -6.667  0.00  0.00      LIG   
ATOM     26  C8  LIG L   1      -2.280   3.355  -7.478  0.00  0.00      LIG   
ATOM     27  N4  LIG L   1      -1.279   2.484  -7.294  0.00  0.00      LIG   
ATOM     28  N5  LIG L   1      -3.154   3.093  -8.435  0.00  0.00      LIG   
ATOM     29  C9  LIG L   1      -4.247   3.903  -8.554  0.00  0.00      LIG   
ATOM     30  N6  LIG L   1      -4.526   4.959  -7.726  0.00  0.00      LIG   
ATOM     31  C10 LIG L   1      -3.594   5.214  -6.877  0.00  0.00      LIG   
ATOM     32  H1  LIG L   1       0.397   8.792   1.492  0.00  0.00      LIG   
ATOM     33  H2  LIG L   1       0.506  11.150   1.900  0.00  0.00      LIG   
ATOM     34  H3  LIG L   1      -0.848  12.115  -0.026  0.00  0.00      LIG   
ATOM     35  H4  LIG L   1       0.019  10.428   0.293  0.00  0.00      LIG   
ATOM     36  H5  LIG L   1      -2.848   7.108  -1.624  0.00  0.00      LIG   
ATOM     37  H6  LIG L   1      -2.951  10.949  -4.447  0.00  0.00      LIG   
ATOM     38  H7  LIG L   1      -4.580  11.464  -3.928  0.00  0.00      LIG   
ATOM     39  H8  LIG L   1      -5.062   9.990  -5.707  0.00  0.00      LIG   
ATOM     40  H9  LIG L   1      -5.743   8.745  -3.094  0.00  0.00      LIG   
ATOM     41  H10 LIG L   1      -7.535   9.083  -3.732  0.00  0.00      LIG   
ATOM     42  H11 LIG L   1      -4.792   6.754  -3.810  0.00  0.00      LIG   
ATOM     43  H12 LIG L   1      -7.090   6.727  -5.426  0.00  0.00      LIG   
ATOM     44  H13 LIG L   1      -5.074   7.594  -6.711  0.00  0.00      LIG   
ATOM     45  H14 LIG L   1      -1.995   6.816  -4.553  0.00  0.00      LIG   
ATOM     46  H15 LIG L   1      -1.119   1.823  -8.027  0.00  0.00      LIG   
ATOM     47  H16 LIG L   1      -0.763   2.456  -6.438  0.00  0.00      LIG   
ATOM     48  H17 LIG L   1      -5.023   3.744  -9.303  0.00  0.00      LIG   
ATOM     49  N   GLY P 696      12.474 -14.935  -5.608  0.00  0.00      PROA  
ATOM     50  HT1 GLY P 696      11.744 -15.662  -5.464  0.00  0.00      PROA  
ATOM     51  HT2 GLY P 696      12.018 -14.277  -6.271  0.00  0.00      PROA  
ATOM     52  HT3 GLY P 696      12.861 -14.523  -4.735  0.00  0.00      PROA  
ATOM     53  CA  GLY P 696      13.659 -15.626  -6.235  0.00  0.00      PROA  
ATOM     54  HA1 GLY P 696      14.410 -14.861  -6.365  0.00  0.00      PROA  
ATOM     55  HA2 GLY P 696      13.278 -15.904  -7.207  0.00  0.00      PROA  
ATOM     56  C   GLY P 696      14.198 -16.702  -5.404  0.00  0.00      PROA  
ATOM     57  O   GLY P 696      14.204 -16.544  -4.180  0.00  0.00      PROA  
ATOM     58  N   GLU P 697      14.524 -17.846  -6.086  0.00  0.00      PROA  
ATOM     59  HN  GLU P 697      14.247 -17.888  -7.043  0.00  0.00      PROA  
ATOM     60  CA  GLU P 697      15.209 -18.954  -5.383  0.00  0.00      PROA  
ATOM     61  HA  GLU P 697      14.708 -19.130  -4.443  0.00  0.00      PROA  
ATOM     62  CB  GLU P 697      14.961 -20.284  -6.098  0.00  0.00      PROA  
ATOM     63  HB1 GLU P 697      15.461 -21.095  -5.527  0.00  0.00      PROA  
ATOM     64  HB2 GLU P 697      15.257 -20.280  -7.169  0.00  0.00      PROA  
ATOM     65  CG  GLU P 697      13.506 -20.642  -6.133  0.00  0.00      PROA  
ATOM     66  HG1 GLU P 697      12.803 -19.861  -6.494  0.00  0.00      PROA  
ATOM     67  HG2 GLU P 697      13.144 -20.875  -5.109  0.00  0.00      PROA  
ATOM     68  CD  GLU P 697      13.238 -21.950  -6.927  0.00  0.00      PROA  
ATOM     69  OE1 GLU P 697      12.716 -21.873  -8.083  0.00  0.00      PROA  
ATOM     70  OE2 GLU P 697      13.451 -23.041  -6.359  0.00  0.00      PROA  
ATOM     71  C   GLU P 697      16.585 -18.607  -5.096  0.00  0.00      PROA  
ATOM     72  O   GLU P 697      17.139 -19.246  -4.198  0.00  0.00      PROA  
ATOM     73  N   ALA P 698      17.234 -17.712  -5.823  0.00  0.00      PROA  
ATOM     74  HN  ALA P 698      16.621 -17.271  -6.475  0.00  0.00      PROA  
ATOM     75  CA  ALA P 698      18.689 -17.336  -5.759  0.00  0.00      PROA  
ATOM     76  HA  ALA P 698      19.152 -18.076  -5.123  0.00  0.00      PROA  
ATOM     77  CB  ALA P 698      19.267 -17.347  -7.160  0.00  0.00      PROA  
ATOM     78  HB1 ALA P 698      19.192 -18.382  -7.558  0.00  0.00      PROA  
ATOM     79  HB2 ALA P 698      20.355 -17.127  -7.198  0.00  0.00      PROA  
ATOM     80  HB3 ALA P 698      18.677 -16.586  -7.713  0.00  0.00      PROA  
ATOM     81  C   ALA P 698      18.958 -15.992  -5.076  0.00  0.00      PROA  
ATOM     82  O   ALA P 698      18.135 -15.104  -5.183  0.00  0.00      PROA  
ATOM     83  N   PRO P 699      20.149 -15.734  -4.452  0.00  0.00      PROA  
ATOM     84  CD  PRO P 699      21.276 -16.668  -4.265  0.00  0.00      PROA  
ATOM     85  HD1 PRO P 699      21.496 -17.170  -5.231  0.00  0.00      PROA  
ATOM     86  HD2 PRO P 699      21.095 -17.472  -3.519  0.00  0.00      PROA  
ATOM     87  CA  PRO P 699      20.415 -14.515  -3.757  0.00  0.00      PROA  
ATOM     88  HA  PRO P 699      19.547 -14.229  -3.181  0.00  0.00      PROA  
ATOM     89  CB  PRO P 699      21.748 -14.734  -3.016  0.00  0.00      PROA  
ATOM     90  HB1 PRO P 699      21.577 -15.220  -2.032  0.00  0.00      PROA  
ATOM     91  HB2 PRO P 699      22.306 -13.812  -2.748  0.00  0.00      PROA  
ATOM     92  CG  PRO P 699      22.475 -15.793  -3.852  0.00  0.00      PROA  
ATOM     93  HG1 PRO P 699      22.812 -15.404  -4.836  0.00  0.00      PROA  
ATOM     94  HG2 PRO P 699      23.145 -16.412  -3.217  0.00  0.00      PROA  
ATOM     95  C   PRO P 699      20.605 -13.256  -4.603  0.00  0.00      PROA  
ATOM     96  O   PRO P 699      20.585 -12.203  -4.020  0.00  0.00      PROA  
ATOM     97  N   ASN P 700      20.846 -13.326  -5.932  0.00  0.00      PROA  
ATOM     98  HN  ASN P 700      20.895 -14.204  -6.402  0.00  0.00      PROA  
ATOM     99  CA  ASN P 700      20.993 -12.260  -6.910  0.00  0.00      PROA  
ATOM    100  HA  ASN P 700      21.655 -11.498  -6.526  0.00  0.00      PROA  
ATOM    101  CB  ASN P 700      21.770 -12.704  -8.163  0.00  0.00      PROA  
ATOM    102  HB1 ASN P 700      22.772 -13.152  -7.994  0.00  0.00      PROA  
ATOM    103  HB2 ASN P 700      21.923 -11.864  -8.874  0.00  0.00      PROA  
ATOM    104  CG  ASN P 700      20.941 -13.794  -8.790  0.00  0.00      PROA  
ATOM    105  OD1 ASN P 700      20.807 -14.930  -8.303  0.00  0.00      PROA  
ATOM    106  ND2 ASN P 700      20.346 -13.471  -9.980  0.00  0.00      PROA  
ATOM    107 HD21 ASN P 700      19.822 -14.207 -10.409  0.00  0.00      PROA  
ATOM    108 HD22 ASN P 700      20.279 -12.540 -10.340  0.00  0.00      PROA  
ATOM    109  C   ASN P 700      19.646 -11.557  -7.159  0.00  0.00      PROA  
ATOM    110  O   ASN P 700      18.680 -12.199  -7.595  0.00  0.00      PROA  
ATOM    111  N   GLN P 701      19.528 -10.271  -6.820  0.00  0.00      PROA  
ATOM    112  HN  GLN P 701      20.273  -9.716  -6.457  0.00  0.00      PROA  
ATOM    113  CA  GLN P 701      18.189  -9.615  -7.000  0.00  0.00      PROA  
ATOM    114  HA  GLN P 701      17.430 -10.372  -6.870  0.00  0.00      PROA  
ATOM    115  CB  GLN P 701      18.052  -8.532  -5.835  0.00  0.00      PROA  
ATOM    116  HB1 GLN P 701      17.091  -7.973  -5.821  0.00  0.00      PROA  
ATOM    117  HB2 GLN P 701      18.836  -7.762  -5.996  0.00  0.00      PROA  
ATOM    118  CG  GLN P 701      18.284  -9.106  -4.407  0.00  0.00      PROA  
ATOM    119  HG1 GLN P 701      18.230  -8.299  -3.645  0.00  0.00      PROA  
ATOM    120  HG2 GLN P 701      19.294  -9.553  -4.290  0.00  0.00      PROA  
ATOM    121  CD  GLN P 701      17.281 -10.231  -4.013  0.00  0.00      PROA  
ATOM    122  OE1 GLN P 701      16.097  -9.955  -4.084  0.00  0.00      PROA  
ATOM    123  NE2 GLN P 701      17.712 -11.433  -3.563  0.00  0.00      PROA  
ATOM    124 HE21 GLN P 701      17.073 -12.189  -3.418  0.00  0.00      PROA  
ATOM    125 HE22 GLN P 701      18.676 -11.664  -3.691  0.00  0.00      PROA  
ATOM    126  C   GLN P 701      18.017  -8.898  -8.258  0.00  0.00      PROA  
ATOM    127  O   GLN P 701      18.872  -8.730  -9.086  0.00  0.00      PROA  
ATOM    128  N   ALA P 702      16.780  -8.447  -8.558  0.00  0.00      PROA  
ATOM    129  HN  ALA P 702      16.002  -8.570  -7.946  0.00  0.00      PROA  
ATOM    130  CA  ALA P 702      16.464  -7.780  -9.797  0.00  0.00      PROA  
ATOM    131  HA  ALA P 702      16.990  -8.367 -10.535  0.00  0.00      PROA  
ATOM    132  CB  ALA P 702      14.934  -7.726  -9.951  0.00  0.00      PROA  
ATOM    133  HB1 ALA P 702      14.581  -7.525  -8.917  0.00  0.00      PROA  
ATOM    134  HB2 ALA P 702      14.487  -8.693 -10.268  0.00  0.00      PROA  
ATOM    135  HB3 ALA P 702      14.670  -6.920 -10.669  0.00  0.00      PROA  
ATOM    136  C   ALA P 702      17.079  -6.388  -9.905  0.00  0.00      PROA  
ATOM    137  O   ALA P 702      17.509  -5.723  -8.945  0.00  0.00      PROA  
ATOM    138  N   LEU P 703      17.277  -5.855 -11.110  0.00  0.00      PROA  
ATOM    139  HN  LEU P 703      16.852  -6.373 -11.849  0.00  0.00      PROA  
ATOM    140  CA  LEU P 703      17.820  -4.545 -11.389  0.00  0.00      PROA  
ATOM    141  HA  LEU P 703      18.578  -4.282 -10.666  0.00  0.00      PROA  
ATOM    142  CB  LEU P 703      18.606  -4.454 -12.698  0.00  0.00      PROA  
ATOM    143  HB1 LEU P 703      19.274  -3.567 -12.680  0.00  0.00      PROA  
ATOM    144  HB2 LEU P 703      17.990  -4.202 -13.588  0.00  0.00      PROA  
ATOM    145  CG  LEU P 703      19.525  -5.620 -12.989  0.00  0.00      PROA  
ATOM    146  HG  LEU P 703      18.951  -6.569 -12.928  0.00  0.00      PROA  
ATOM    147  CD1 LEU P 703      19.964  -5.587 -14.503  0.00  0.00      PROA  
ATOM    148 HD11 LEU P 703      20.651  -4.714 -14.532  0.00  0.00      PROA  
ATOM    149 HD12 LEU P 703      19.132  -5.493 -15.233  0.00  0.00      PROA  
ATOM    150 HD13 LEU P 703      20.572  -6.426 -14.903  0.00  0.00      PROA  
ATOM    151  CD2 LEU P 703      20.762  -5.645 -12.087  0.00  0.00      PROA  
ATOM    152 HD21 LEU P 703      20.357  -6.044 -11.132  0.00  0.00      PROA  
ATOM    153 HD22 LEU P 703      21.285  -4.668 -12.010  0.00  0.00      PROA  
ATOM    154 HD23 LEU P 703      21.421  -6.448 -12.482  0.00  0.00      PROA  
ATOM    155  C   LEU P 703      16.805  -3.362 -11.310  0.00  0.00      PROA  
ATOM    156  O   LEU P 703      15.581  -3.496 -11.320  0.00  0.00      PROA  
ATOM    157  N   LEU P 704      17.353  -2.078 -11.280  0.00  0.00      PROA  
ATOM    158  HN  LEU P 704      18.344  -1.972 -11.291  0.00  0.00      PROA  
ATOM    159  CA  LEU P 704      16.597  -0.847 -11.578  0.00  0.00      PROA  
ATOM    160  HA  LEU P 704      15.640  -0.902 -11.082  0.00  0.00      PROA  
ATOM    161  CB  LEU P 704      17.478   0.329 -11.040  0.00  0.00      PROA  
ATOM    162  HB1 LEU P 704      18.344   0.524 -11.707  0.00  0.00      PROA  
ATOM    163  HB2 LEU P 704      17.983  -0.153 -10.175  0.00  0.00      PROA  
ATOM    164  CG  LEU P 704      16.688   1.586 -10.612  0.00  0.00      PROA  
ATOM    165  HG  LEU P 704      16.254   2.049 -11.524  0.00  0.00      PROA  
ATOM    166  CD1 LEU P 704      15.575   1.243  -9.653  0.00  0.00      PROA  
ATOM    167 HD11 LEU P 704      14.693   0.973 -10.271  0.00  0.00      PROA  
ATOM    168 HD12 LEU P 704      15.111   2.054  -9.051  0.00  0.00      PROA  
ATOM    169 HD13 LEU P 704      15.849   0.366  -9.028  0.00  0.00      PROA  
ATOM    170  CD2 LEU P 704      17.569   2.716  -9.942  0.00  0.00      PROA  
ATOM    171 HD21 LEU P 704      17.060   3.697  -9.826  0.00  0.00      PROA  
ATOM    172 HD22 LEU P 704      18.550   3.018 -10.367  0.00  0.00      PROA  
ATOM    173 HD23 LEU P 704      17.771   2.395  -8.897  0.00  0.00      PROA  
ATOM    174  C   LEU P 704      16.421  -0.821 -13.107  0.00  0.00      PROA  
ATOM    175  O   LEU P 704      17.354  -1.118 -13.863  0.00  0.00      PROA  
ATOM    176  N   ARG P 705      15.245  -0.407 -13.630  0.00  0.00      PROA  
ATOM    177  HN  ARG P 705      14.459  -0.145 -13.076  0.00  0.00      PROA  
ATOM    178  CA  ARG P 705      14.915  -0.265 -15.023  0.00  0.00      PROA  
ATOM    179  HA  ARG P 705      15.784  -0.473 -15.630  0.00  0.00      PROA  
ATOM    180  CB  ARG P 705      13.763  -1.299 -15.362  0.00  0.00      PROA  
ATOM    181  HB1 ARG P 705      13.620  -1.156 -16.454  0.00  0.00      PROA  
ATOM    182  HB2 ARG P 705      12.869  -1.014 -14.766  0.00  0.00      PROA  
ATOM    183  CG  ARG P 705      14.075  -2.797 -15.101  0.00  0.00      PROA  
ATOM    184  HG1 ARG P 705      13.211  -3.434 -15.386  0.00  0.00      PROA  
ATOM    185  HG2 ARG P 705      14.236  -2.992 -14.019  0.00  0.00      PROA  
ATOM    186  CD  ARG P 705      15.218  -3.377 -16.003  0.00  0.00      PROA  
ATOM    187  HD1 ARG P 705      16.195  -3.013 -15.620  0.00  0.00      PROA  
ATOM    188  HD2 ARG P 705      15.048  -2.932 -17.007  0.00  0.00      PROA  
ATOM    189  NE  ARG P 705      15.203  -4.897 -16.051  0.00  0.00      PROA  
ATOM    190  HE  ARG P 705      14.450  -5.313 -15.539  0.00  0.00      PROA  
ATOM    191  CZ  ARG P 705      15.871  -5.631 -16.983  0.00  0.00      PROA  
ATOM    192  NH1 ARG P 705      16.753  -5.117 -17.752  0.00  0.00      PROA  
ATOM    193 HH11 ARG P 705      17.109  -4.197 -17.589  0.00  0.00      PROA  
ATOM    194 HH12 ARG P 705      17.380  -5.782 -18.158  0.00  0.00      PROA  
ATOM    195  NH2 ARG P 705      15.638  -6.923 -17.161  0.00  0.00      PROA  
ATOM    196 HH21 ARG P 705      14.852  -7.416 -16.788  0.00  0.00      PROA  
ATOM    197 HH22 ARG P 705      16.184  -7.408 -17.844  0.00  0.00      PROA  
ATOM    198  C   ARG P 705      14.527   1.169 -15.374  0.00  0.00      PROA  
ATOM    199  O   ARG P 705      13.491   1.582 -14.957  0.00  0.00      PROA  
ATOM    200  N   ILE P 706      15.396   1.962 -16.072  0.00  0.00      PROA  
ATOM    201  HN  ILE P 706      16.268   1.575 -16.361  0.00  0.00      PROA  
ATOM    202  CA  ILE P 706      15.066   3.343 -16.504  0.00  0.00      PROA  
ATOM    203  HA  ILE P 706      14.428   3.724 -15.720  0.00  0.00      PROA  
ATOM    204  CB  ILE P 706      16.353   4.105 -16.590  0.00  0.00      PROA  
ATOM    205  HB  ILE P 706      16.947   3.773 -17.467  0.00  0.00      PROA  
ATOM    206  CG2 ILE P 706      16.049   5.542 -16.865  0.00  0.00      PROA  
ATOM    207 HG21 ILE P 706      15.767   5.576 -17.939  0.00  0.00      PROA  
ATOM    208 HG22 ILE P 706      16.880   6.245 -16.642  0.00  0.00      PROA  
ATOM    209 HG23 ILE P 706      15.254   5.975 -16.220  0.00  0.00      PROA  
ATOM    210  CG1 ILE P 706      17.284   3.943 -15.346  0.00  0.00      PROA  
ATOM    211 HG11 ILE P 706      17.470   2.861 -15.176  0.00  0.00      PROA  
ATOM    212 HG12 ILE P 706      16.750   4.260 -14.424  0.00  0.00      PROA  
ATOM    213  CD  ILE P 706      18.688   4.668 -15.496  0.00  0.00      PROA  
ATOM    214  HD1 ILE P 706      19.367   4.522 -14.629  0.00  0.00      PROA  
ATOM    215  HD2 ILE P 706      18.635   5.759 -15.695  0.00  0.00      PROA  
ATOM    216  HD3 ILE P 706      19.163   4.175 -16.370  0.00  0.00      PROA  
ATOM    217  C   ILE P 706      14.336   3.403 -17.773  0.00  0.00      PROA  
ATOM    218  O   ILE P 706      14.717   2.752 -18.767  0.00  0.00      PROA  
ATOM    219  N   LEU P 707      13.088   3.919 -17.752  0.00  0.00      PROA  
ATOM    220  HN  LEU P 707      12.856   4.428 -16.927  0.00  0.00      PROA  
ATOM    221  CA  LEU P 707      12.249   4.050 -18.936  0.00  0.00      PROA  
ATOM    222  HA  LEU P 707      12.353   3.180 -19.567  0.00  0.00      PROA  
ATOM    223  CB  LEU P 707      10.783   4.010 -18.642  0.00  0.00      PROA  
ATOM    224  HB1 LEU P 707      10.122   3.964 -19.533  0.00  0.00      PROA  
ATOM    225  HB2 LEU P 707      10.489   4.984 -18.196  0.00  0.00      PROA  
ATOM    226  CG  LEU P 707      10.293   2.926 -17.622  0.00  0.00      PROA  
ATOM    227  HG  LEU P 707      10.799   2.985 -16.634  0.00  0.00      PROA  
ATOM    228  CD1 LEU P 707       8.755   3.080 -17.465  0.00  0.00      PROA  
ATOM    229 HD11 LEU P 707       8.349   2.493 -16.613  0.00  0.00      PROA  
ATOM    230 HD12 LEU P 707       8.355   2.933 -18.491  0.00  0.00      PROA  
ATOM    231 HD13 LEU P 707       8.571   4.133 -17.165  0.00  0.00      PROA  
ATOM    232  CD2 LEU P 707      10.564   1.464 -18.100  0.00  0.00      PROA  
ATOM    233 HD21 LEU P 707      10.054   1.410 -19.086  0.00  0.00      PROA  
ATOM    234 HD22 LEU P 707      10.332   0.701 -17.327  0.00  0.00      PROA  
ATOM    235 HD23 LEU P 707      11.640   1.322 -18.338  0.00  0.00      PROA  
ATOM    236  C   LEU P 707      12.565   5.335 -19.715  0.00  0.00      PROA  
ATOM    237  O   LEU P 707      12.883   6.355 -19.174  0.00  0.00      PROA  
ATOM    238  N   LYS P 708      12.289   5.255 -21.074  0.00  0.00      PROA  
ATOM    239  HN  LYS P 708      12.191   4.325 -21.420  0.00  0.00      PROA  
ATOM    240  CA  LYS P 708      12.184   6.390 -22.006  0.00  0.00      PROA  
ATOM    241  HA  LYS P 708      12.792   7.224 -21.688  0.00  0.00      PROA  
ATOM    242  CB  LYS P 708      12.690   6.043 -23.469  0.00  0.00      PROA  
ATOM    243  HB1 LYS P 708      12.489   6.902 -24.144  0.00  0.00      PROA  
ATOM    244  HB2 LYS P 708      12.023   5.274 -23.914  0.00  0.00      PROA  
ATOM    245  CG  LYS P 708      14.198   5.635 -23.406  0.00  0.00      PROA  
ATOM    246  HG1 LYS P 708      14.450   4.942 -22.575  0.00  0.00      PROA  
ATOM    247  HG2 LYS P 708      14.768   6.582 -23.286  0.00  0.00      PROA  
ATOM    248  CD  LYS P 708      14.677   4.942 -24.734  0.00  0.00      PROA  
ATOM    249  HD1 LYS P 708      15.724   4.602 -24.589  0.00  0.00      PROA  
ATOM    250  HD2 LYS P 708      14.636   5.768 -25.476  0.00  0.00      PROA  
ATOM    251  CE  LYS P 708      13.774   3.783 -25.250  0.00  0.00      PROA  
ATOM    252  HE1 LYS P 708      14.227   3.378 -26.180  0.00  0.00      PROA  
ATOM    253  HE2 LYS P 708      12.732   4.102 -25.469  0.00  0.00      PROA  
ATOM    254  NZ  LYS P 708      13.802   2.672 -24.289  0.00  0.00      PROA  
ATOM    255  HZ1 LYS P 708      13.345   2.898 -23.382  0.00  0.00      PROA  
ATOM    256  HZ2 LYS P 708      14.752   2.265 -24.170  0.00  0.00      PROA  
ATOM    257  HZ3 LYS P 708      13.167   1.946 -24.676  0.00  0.00      PROA  
ATOM    258  C   LYS P 708      10.768   6.786 -22.098  0.00  0.00      PROA  
ATOM    259  O   LYS P 708       9.853   6.063 -21.784  0.00  0.00      PROA  
ATOM    260  N   GLU P 709      10.430   8.051 -22.504  0.00  0.00      PROA  
ATOM    261  HN  GLU P 709      11.126   8.740 -22.694  0.00  0.00      PROA  
ATOM    262  CA  GLU P 709       9.121   8.528 -22.577  0.00  0.00      PROA  
ATOM    263  HA  GLU P 709       8.743   8.424 -21.571  0.00  0.00      PROA  
ATOM    264  CB  GLU P 709       9.099  10.008 -22.991  0.00  0.00      PROA  
ATOM    265  HB1 GLU P 709       8.046  10.298 -23.197  0.00  0.00      PROA  
ATOM    266  HB2 GLU P 709       9.740  10.183 -23.881  0.00  0.00      PROA  
ATOM    267  CG  GLU P 709       9.558  10.974 -21.916  0.00  0.00      PROA  
ATOM    268  HG1 GLU P 709      10.590  10.712 -21.601  0.00  0.00      PROA  
ATOM    269  HG2 GLU P 709       8.930  10.917 -21.001  0.00  0.00      PROA  
ATOM    270  CD  GLU P 709       9.569  12.451 -22.233  0.00  0.00      PROA  
ATOM    271  OE1 GLU P 709      10.280  12.901 -23.147  0.00  0.00      PROA  
ATOM    272  OE2 GLU P 709       8.783  13.166 -21.577  0.00  0.00      PROA  
ATOM    273  C   GLU P 709       8.104   7.757 -23.414  0.00  0.00      PROA  
ATOM    274  O   GLU P 709       6.857   7.721 -23.155  0.00  0.00      PROA  
ATOM    275  N   THR P 710       8.579   7.110 -24.495  0.00  0.00      PROA  
ATOM    276  HN  THR P 710       9.570   7.098 -24.597  0.00  0.00      PROA  
ATOM    277  CA  THR P 710       7.858   6.160 -25.340  0.00  0.00      PROA  
ATOM    278  HA  THR P 710       7.052   6.780 -25.704  0.00  0.00      PROA  
ATOM    279  CB  THR P 710       8.646   5.575 -26.595  0.00  0.00      PROA  
ATOM    280  HB  THR P 710       8.077   4.775 -27.115  0.00  0.00      PROA  
ATOM    281  OG1 THR P 710       9.957   5.116 -26.247  0.00  0.00      PROA  
ATOM    282  HG1 THR P 710       9.801   4.179 -26.111  0.00  0.00      PROA  
ATOM    283  CG2 THR P 710       8.784   6.684 -27.600  0.00  0.00      PROA  
ATOM    284 HG21 THR P 710       7.759   7.069 -27.784  0.00  0.00      PROA  
ATOM    285 HG22 THR P 710       9.322   6.290 -28.489  0.00  0.00      PROA  
ATOM    286 HG23 THR P 710       9.429   7.505 -27.219  0.00  0.00      PROA  
ATOM    287  C   THR P 710       7.315   4.952 -24.596  0.00  0.00      PROA  
ATOM    288  O   THR P 710       6.363   4.294 -25.113  0.00  0.00      PROA  
ATOM    289  N   GLU P 711       7.906   4.614 -23.409  0.00  0.00      PROA  
ATOM    290  HN  GLU P 711       8.642   5.235 -23.151  0.00  0.00      PROA  
ATOM    291  CA  GLU P 711       7.644   3.309 -22.751  0.00  0.00      PROA  
ATOM    292  HA  GLU P 711       7.417   2.551 -23.485  0.00  0.00      PROA  
ATOM    293  CB  GLU P 711       8.868   2.640 -22.001  0.00  0.00      PROA  
ATOM    294  HB1 GLU P 711       8.618   1.696 -21.472  0.00  0.00      PROA  
ATOM    295  HB2 GLU P 711       9.299   3.398 -21.312  0.00  0.00      PROA  
ATOM    296  CG  GLU P 711       9.999   2.181 -22.969  0.00  0.00      PROA  
ATOM    297  HG1 GLU P 711      10.215   2.900 -23.788  0.00  0.00      PROA  
ATOM    298  HG2 GLU P 711       9.655   1.251 -23.469  0.00  0.00      PROA  
ATOM    299  CD  GLU P 711      11.307   1.946 -22.297  0.00  0.00      PROA  
ATOM    300  OE1 GLU P 711      11.580   0.842 -21.813  0.00  0.00      PROA  
ATOM    301  OE2 GLU P 711      12.139   2.888 -22.345  0.00  0.00      PROA  
ATOM    302  C   GLU P 711       6.392   3.421 -21.979  0.00  0.00      PROA  
ATOM    303  O   GLU P 711       5.803   2.395 -21.659  0.00  0.00      PROA  
ATOM    304  N   PHE P 712       5.887   4.678 -21.685  0.00  0.00      PROA  
ATOM    305  HN  PHE P 712       6.229   5.518 -22.099  0.00  0.00      PROA  
ATOM    306  CA  PHE P 712       4.734   4.771 -20.836  0.00  0.00      PROA  
ATOM    307  HA  PHE P 712       4.110   3.902 -20.985  0.00  0.00      PROA  
ATOM    308  CB  PHE P 712       5.112   4.807 -19.266  0.00  0.00      PROA  
ATOM    309  HB1 PHE P 712       5.723   3.892 -19.112  0.00  0.00      PROA  
ATOM    310  HB2 PHE P 712       4.254   4.800 -18.560  0.00  0.00      PROA  
ATOM    311  CG  PHE P 712       5.886   6.090 -19.038  0.00  0.00      PROA  
ATOM    312  CD1 PHE P 712       5.374   7.227 -18.429  0.00  0.00      PROA  
ATOM    313  HD1 PHE P 712       4.320   7.190 -18.193  0.00  0.00      PROA  
ATOM    314  CE1 PHE P 712       6.111   8.337 -18.149  0.00  0.00      PROA  
ATOM    315  HE1 PHE P 712       5.545   9.122 -17.670  0.00  0.00      PROA  
ATOM    316  CZ  PHE P 712       7.494   8.376 -18.416  0.00  0.00      PROA  
ATOM    317  HZ  PHE P 712       8.048   9.282 -18.220  0.00  0.00      PROA  
ATOM    318  CD2 PHE P 712       7.298   6.117 -19.230  0.00  0.00      PROA  
ATOM    319  HD2 PHE P 712       7.807   5.318 -19.749  0.00  0.00      PROA  
ATOM    320  CE2 PHE P 712       8.080   7.222 -18.935  0.00  0.00      PROA  
ATOM    321  HE2 PHE P 712       9.100   7.310 -19.277  0.00  0.00      PROA  
ATOM    322  C   PHE P 712       3.882   6.008 -21.287  0.00  0.00      PROA  
ATOM    323  O   PHE P 712       4.291   6.958 -21.979  0.00  0.00      PROA  
ATOM    324  N   LYS P 713       2.591   5.937 -21.049  0.00  0.00      PROA  
ATOM    325  HN  LYS P 713       2.318   5.211 -20.423  0.00  0.00      PROA  
ATOM    326  CA  LYS P 713       1.615   6.907 -21.497  0.00  0.00      PROA  
ATOM    327  HA  LYS P 713       2.240   7.755 -21.733  0.00  0.00      PROA  
ATOM    328  CB  LYS P 713       0.867   6.517 -22.847  0.00  0.00      PROA  
ATOM    329  HB1 LYS P 713       0.689   5.430 -22.702  0.00  0.00      PROA  
ATOM    330  HB2 LYS P 713       1.495   6.652 -23.753  0.00  0.00      PROA  
ATOM    331  CG  LYS P 713      -0.613   6.885 -23.150  0.00  0.00      PROA  
ATOM    332  HG1 LYS P 713      -1.207   6.671 -22.236  0.00  0.00      PROA  
ATOM    333  HG2 LYS P 713      -0.931   6.264 -24.014  0.00  0.00      PROA  
ATOM    334  CD  LYS P 713      -0.724   8.370 -23.434  0.00  0.00      PROA  
ATOM    335  HD1 LYS P 713      -0.222   8.361 -24.425  0.00  0.00      PROA  
ATOM    336  HD2 LYS P 713      -0.046   9.032 -22.853  0.00  0.00      PROA  
ATOM    337  CE  LYS P 713      -2.162   8.968 -23.601  0.00  0.00      PROA  
ATOM    338  HE1 LYS P 713      -2.793   9.043 -22.690  0.00  0.00      PROA  
ATOM    339  HE2 LYS P 713      -2.742   8.464 -24.403  0.00  0.00      PROA  
ATOM    340  NZ  LYS P 713      -2.022  10.340 -24.130  0.00  0.00      PROA  
ATOM    341  HZ1 LYS P 713      -1.629  10.381 -25.092  0.00  0.00      PROA  
ATOM    342  HZ2 LYS P 713      -1.437  10.966 -23.540  0.00  0.00      PROA  
ATOM    343  HZ3 LYS P 713      -2.989  10.701 -24.255  0.00  0.00      PROA  
ATOM    344  C   LYS P 713       0.698   7.300 -20.388  0.00  0.00      PROA  
ATOM    345  O   LYS P 713      -0.117   6.500 -19.886  0.00  0.00      PROA  
ATOM    346  N   LYS P 714       0.754   8.591 -20.044  0.00  0.00      PROA  
ATOM    347  HN  LYS P 714       1.485   9.188 -20.366  0.00  0.00      PROA  
ATOM    348  CA  LYS P 714      -0.191   9.080 -19.087  0.00  0.00      PROA  
ATOM    349  HA  LYS P 714      -0.278   8.294 -18.351  0.00  0.00      PROA  
ATOM    350  CB  LYS P 714       0.374  10.264 -18.301  0.00  0.00      PROA  
ATOM    351  HB1 LYS P 714      -0.470  10.576 -17.650  0.00  0.00      PROA  
ATOM    352  HB2 LYS P 714       0.663  11.104 -18.969  0.00  0.00      PROA  
ATOM    353  CG  LYS P 714       1.525   9.935 -17.393  0.00  0.00      PROA  
ATOM    354  HG1 LYS P 714       2.179   9.196 -17.904  0.00  0.00      PROA  
ATOM    355  HG2 LYS P 714       1.318   9.513 -16.387  0.00  0.00      PROA  
ATOM    356  CD  LYS P 714       2.428  11.137 -17.224  0.00  0.00      PROA  
ATOM    357  HD1 LYS P 714       2.565  11.524 -18.257  0.00  0.00      PROA  
ATOM    358  HD2 LYS P 714       3.436  10.732 -16.995  0.00  0.00      PROA  
ATOM    359  CE  LYS P 714       2.084  12.145 -16.081  0.00  0.00      PROA  
ATOM    360  HE1 LYS P 714       1.775  11.625 -15.149  0.00  0.00      PROA  
ATOM    361  HE2 LYS P 714       1.261  12.805 -16.429  0.00  0.00      PROA  
ATOM    362  NZ  LYS P 714       3.234  13.021 -15.732  0.00  0.00      PROA  
ATOM    363  HZ1 LYS P 714       2.995  13.669 -14.955  0.00  0.00      PROA  
ATOM    364  HZ2 LYS P 714       3.505  13.476 -16.627  0.00  0.00      PROA  
ATOM    365  HZ3 LYS P 714       4.078  12.473 -15.470  0.00  0.00      PROA  
ATOM    366  C   LYS P 714      -1.596   9.287 -19.542  0.00  0.00      PROA  
ATOM    367  O   LYS P 714      -1.892  10.012 -20.489  0.00  0.00      PROA  
ATOM    368  N   ILE P 715      -2.584   8.673 -18.871  0.00  0.00      PROA  
ATOM    369  HN  ILE P 715      -2.396   7.993 -18.166  0.00  0.00      PROA  
ATOM    370  CA  ILE P 715      -3.956   8.813 -19.302  0.00  0.00      PROA  
ATOM    371  HA  ILE P 715      -4.011   9.213 -20.304  0.00  0.00      PROA  
ATOM    372  CB  ILE P 715      -4.622   7.375 -19.459  0.00  0.00      PROA  
ATOM    373  HB  ILE P 715      -4.491   6.813 -18.509  0.00  0.00      PROA  
ATOM    374  CG2 ILE P 715      -6.152   7.466 -19.784  0.00  0.00      PROA  
ATOM    375 HG21 ILE P 715      -6.628   6.469 -19.670  0.00  0.00      PROA  
ATOM    376 HG22 ILE P 715      -6.407   7.875 -20.785  0.00  0.00      PROA  
ATOM    377 HG23 ILE P 715      -6.652   7.983 -18.938  0.00  0.00      PROA  
ATOM    378  CG1 ILE P 715      -3.793   6.569 -20.522  0.00  0.00      PROA  
ATOM    379 HG11 ILE P 715      -2.758   6.426 -20.146  0.00  0.00      PROA  
ATOM    380 HG12 ILE P 715      -3.762   7.085 -21.506  0.00  0.00      PROA  
ATOM    381  CD  ILE P 715      -4.403   5.164 -20.723  0.00  0.00      PROA  
ATOM    382  HD1 ILE P 715      -4.391   4.605 -19.763  0.00  0.00      PROA  
ATOM    383  HD2 ILE P 715      -3.798   4.731 -21.549  0.00  0.00      PROA  
ATOM    384  HD3 ILE P 715      -5.481   5.156 -20.990  0.00  0.00      PROA  
ATOM    385  C   ILE P 715      -4.936   9.686 -18.486  0.00  0.00      PROA  
ATOM    386  O   ILE P 715      -5.439  10.681 -18.970  0.00  0.00      PROA  
ATOM    387  N   LYS P 716      -5.090   9.359 -17.184  0.00  0.00      PROA  
ATOM    388  HN  LYS P 716      -4.534   8.580 -16.904  0.00  0.00      PROA  
ATOM    389  CA  LYS P 716      -6.034  10.005 -16.259  0.00  0.00      PROA  
ATOM    390  HA  LYS P 716      -6.458  10.899 -16.692  0.00  0.00      PROA  
ATOM    391  CB  LYS P 716      -7.145   8.916 -16.034  0.00  0.00      PROA  
ATOM    392  HB1 LYS P 716      -7.003   8.230 -15.172  0.00  0.00      PROA  
ATOM    393  HB2 LYS P 716      -7.307   8.276 -16.928  0.00  0.00      PROA  
ATOM    394  CG  LYS P 716      -8.511   9.448 -15.740  0.00  0.00      PROA  
ATOM    395  HG1 LYS P 716      -8.629   9.936 -14.749  0.00  0.00      PROA  
ATOM    396  HG2 LYS P 716      -9.150   8.604 -15.401  0.00  0.00      PROA  
ATOM    397  CD  LYS P 716      -9.246  10.217 -16.820  0.00  0.00      PROA  
ATOM    398  HD1 LYS P 716      -9.275   9.695 -17.801  0.00  0.00      PROA  
ATOM    399  HD2 LYS P 716      -8.623  11.092 -17.107  0.00  0.00      PROA  
ATOM    400  CE  LYS P 716     -10.649  10.755 -16.489  0.00  0.00      PROA  
ATOM    401  HE1 LYS P 716     -10.536  11.660 -15.854  0.00  0.00      PROA  
ATOM    402  HE2 LYS P 716     -11.223  10.014 -15.893  0.00  0.00      PROA  
ATOM    403  NZ  LYS P 716     -11.408  11.151 -17.746  0.00  0.00      PROA  
ATOM    404  HZ1 LYS P 716     -11.492  10.416 -18.477  0.00  0.00      PROA  
ATOM    405  HZ2 LYS P 716     -10.919  11.945 -18.207  0.00  0.00      PROA  
ATOM    406  HZ3 LYS P 716     -12.376  11.465 -17.531  0.00  0.00      PROA  
ATOM    407  C   LYS P 716      -5.395  10.409 -14.958  0.00  0.00      PROA  
ATOM    408  O   LYS P 716      -4.649   9.698 -14.356  0.00  0.00      PROA  
ATOM    409  N   VAL P 717      -5.565  11.684 -14.538  0.00  0.00      PROA  
ATOM    410  HN  VAL P 717      -6.085  12.440 -14.928  0.00  0.00      PROA  
ATOM    411  CA  VAL P 717      -4.982  12.059 -13.224  0.00  0.00      PROA  
ATOM    412  HA  VAL P 717      -4.074  11.508 -13.028  0.00  0.00      PROA  
ATOM    413  CB  VAL P 717      -4.642  13.598 -13.218  0.00  0.00      PROA  
ATOM    414  HB  VAL P 717      -4.232  13.875 -14.212  0.00  0.00      PROA  
ATOM    415  CG1 VAL P 717      -5.893  14.445 -12.772  0.00  0.00      PROA  
ATOM    416 HG11 VAL P 717      -6.159  14.250 -11.711  0.00  0.00      PROA  
ATOM    417 HG12 VAL P 717      -6.809  14.342 -13.391  0.00  0.00      PROA  
ATOM    418 HG13 VAL P 717      -5.509  15.481 -12.892  0.00  0.00      PROA  
ATOM    419  CG2 VAL P 717      -3.504  13.815 -12.149  0.00  0.00      PROA  
ATOM    420 HG21 VAL P 717      -3.112  14.855 -12.153  0.00  0.00      PROA  
ATOM    421 HG22 VAL P 717      -2.691  13.086 -12.351  0.00  0.00      PROA  
ATOM    422 HG23 VAL P 717      -3.983  13.608 -11.168  0.00  0.00      PROA  
ATOM    423  C   VAL P 717      -5.967  11.620 -12.121  0.00  0.00      PROA  
ATOM    424  O   VAL P 717      -7.231  11.625 -12.162  0.00  0.00      PROA  
ATOM    425  N   LEU P 718      -5.331  11.100 -11.106  0.00  0.00      PROA  
ATOM    426  HN  LEU P 718      -4.337  11.088 -11.177  0.00  0.00      PROA  
ATOM    427  CA  LEU P 718      -5.915  10.560  -9.907  0.00  0.00      PROA  
ATOM    428  HA  LEU P 718      -6.965  10.512 -10.158  0.00  0.00      PROA  
ATOM    429  CB  LEU P 718      -5.443   9.173  -9.563  0.00  0.00      PROA  
ATOM    430  HB1 LEU P 718      -6.155   8.851  -8.773  0.00  0.00      PROA  
ATOM    431  HB2 LEU P 718      -4.407   9.061  -9.177  0.00  0.00      PROA  
ATOM    432  CG  LEU P 718      -5.515   8.150 -10.768  0.00  0.00      PROA  
ATOM    433  HG  LEU P 718      -4.869   8.588 -11.559  0.00  0.00      PROA  
ATOM    434  CD1 LEU P 718      -4.883   6.845 -10.358  0.00  0.00      PROA  
ATOM    435 HD11 LEU P 718      -4.666   6.104 -11.157  0.00  0.00      PROA  
ATOM    436 HD12 LEU P 718      -5.479   6.370  -9.550  0.00  0.00      PROA  
ATOM    437 HD13 LEU P 718      -3.890   7.072  -9.914  0.00  0.00      PROA  
ATOM    438  CD2 LEU P 718      -7.006   7.854 -11.190  0.00  0.00      PROA  
ATOM    439 HD21 LEU P 718      -7.737   7.733 -10.362  0.00  0.00      PROA  
ATOM    440 HD22 LEU P 718      -7.202   7.047 -11.928  0.00  0.00      PROA  
ATOM    441 HD23 LEU P 718      -7.425   8.746 -11.705  0.00  0.00      PROA  
ATOM    442  C   LEU P 718      -5.725  11.424  -8.600  0.00  0.00      PROA  
ATOM    443  O   LEU P 718      -6.254  11.050  -7.569  0.00  0.00      PROA  
ATOM    444  N   GLY P 719      -4.993  12.531  -8.578  0.00  0.00      PROA  
ATOM    445  HN  GLY P 719      -4.783  12.931  -9.467  0.00  0.00      PROA  
ATOM    446  CA  GLY P 719      -4.638  13.325  -7.463  0.00  0.00      PROA  
ATOM    447  HA1 GLY P 719      -4.859  12.898  -6.496  0.00  0.00      PROA  
ATOM    448  HA2 GLY P 719      -5.150  14.275  -7.507  0.00  0.00      PROA  
ATOM    449  C   GLY P 719      -3.168  13.514  -7.374  0.00  0.00      PROA  
ATOM    450  O   GLY P 719      -2.348  12.995  -8.107  0.00  0.00      PROA  
ATOM    451  N   SER P 720      -2.844  14.272  -6.305  0.00  0.00      PROA  
ATOM    452  HN  SER P 720      -3.563  14.655  -5.730  0.00  0.00      PROA  
ATOM    453  CA  SER P 720      -1.458  14.317  -5.812  0.00  0.00      PROA  
ATOM    454  HA  SER P 720      -0.743  14.063  -6.580  0.00  0.00      PROA  
ATOM    455  CB  SER P 720      -1.124  15.698  -5.220  0.00  0.00      PROA  
ATOM    456  HB1 SER P 720      -1.615  15.813  -4.231  0.00  0.00      PROA  
ATOM    457  HB2 SER P 720      -1.533  16.470  -5.907  0.00  0.00      PROA  
ATOM    458  OG  SER P 720       0.262  15.926  -5.082  0.00  0.00      PROA  
ATOM    459  HG1 SER P 720       0.598  15.255  -4.483  0.00  0.00      PROA  
ATOM    460  C   SER P 720      -1.247  13.349  -4.716  0.00  0.00      PROA  
ATOM    461  O   SER P 720      -2.106  13.173  -3.927  0.00  0.00      PROA  
ATOM    462  N   GLY P 721      -0.131  12.605  -4.771  0.00  0.00      PROA  
ATOM    463  HN  GLY P 721       0.398  12.685  -5.612  0.00  0.00      PROA  
ATOM    464  CA  GLY P 721       0.311  11.781  -3.663  0.00  0.00      PROA  
ATOM    465  HA1 GLY P 721       0.982  11.026  -4.044  0.00  0.00      PROA  
ATOM    466  HA2 GLY P 721      -0.608  11.402  -3.240  0.00  0.00      PROA  
ATOM    467  C   GLY P 721       1.094  12.512  -2.563  0.00  0.00      PROA  
ATOM    468  O   GLY P 721       1.064  13.751  -2.379  0.00  0.00      PROA  
ATOM    469  N   ALA P 722       1.904  11.730  -1.808  0.00  0.00      PROA  
ATOM    470  HN  ALA P 722       2.107  10.761  -1.922  0.00  0.00      PROA  
ATOM    471  CA  ALA P 722       2.765  12.348  -0.832  0.00  0.00      PROA  
ATOM    472  HA  ALA P 722       2.325  12.982  -0.076  0.00  0.00      PROA  
ATOM    473  CB  ALA P 722       3.316  11.256  -0.002  0.00  0.00      PROA  
ATOM    474  HB1 ALA P 722       3.829  10.492  -0.624  0.00  0.00      PROA  
ATOM    475  HB2 ALA P 722       2.532  10.721   0.574  0.00  0.00      PROA  
ATOM    476  HB3 ALA P 722       4.041  11.769   0.666  0.00  0.00      PROA  
ATOM    477  C   ALA P 722       3.844  13.272  -1.474  0.00  0.00      PROA  
ATOM    478  O   ALA P 722       4.245  14.237  -0.835  0.00  0.00      PROA  
ATOM    479  N   PHE P 723       4.316  12.982  -2.716  0.00  0.00      PROA  
ATOM    480  HN  PHE P 723       3.867  12.210  -3.160  0.00  0.00      PROA  
ATOM    481  CA  PHE P 723       5.425  13.575  -3.341  0.00  0.00      PROA  
ATOM    482  HA  PHE P 723       5.759  14.454  -2.812  0.00  0.00      PROA  
ATOM    483  CB  PHE P 723       6.587  12.572  -3.449  0.00  0.00      PROA  
ATOM    484  HB1 PHE P 723       7.520  13.075  -3.782  0.00  0.00      PROA  
ATOM    485  HB2 PHE P 723       6.428  11.764  -4.194  0.00  0.00      PROA  
ATOM    486  CG  PHE P 723       6.862  11.937  -2.084  0.00  0.00      PROA  
ATOM    487  CD1 PHE P 723       7.151  10.554  -2.002  0.00  0.00      PROA  
ATOM    488  HD1 PHE P 723       7.145   9.961  -2.904  0.00  0.00      PROA  
ATOM    489  CE1 PHE P 723       7.498   9.953  -0.781  0.00  0.00      PROA  
ATOM    490  HE1 PHE P 723       7.684   8.895  -0.676  0.00  0.00      PROA  
ATOM    491  CZ  PHE P 723       7.394  10.700   0.348  0.00  0.00      PROA  
ATOM    492  HZ  PHE P 723       7.566  10.279   1.328  0.00  0.00      PROA  
ATOM    493  CD2 PHE P 723       6.990  12.723  -0.978  0.00  0.00      PROA  
ATOM    494  HD2 PHE P 723       6.865  13.795  -1.026  0.00  0.00      PROA  
ATOM    495  CE2 PHE P 723       7.187  12.102   0.252  0.00  0.00      PROA  
ATOM    496  HE2 PHE P 723       7.158  12.792   1.083  0.00  0.00      PROA  
ATOM    497  C   PHE P 723       5.142  14.293  -4.602  0.00  0.00      PROA  
ATOM    498  O   PHE P 723       5.955  14.993  -5.174  0.00  0.00      PROA  
ATOM    499  N   GLY P 724       3.904  14.197  -5.023  0.00  0.00      PROA  
ATOM    500  HN  GLY P 724       3.190  13.725  -4.512  0.00  0.00      PROA  
ATOM    501  CA  GLY P 724       3.381  15.007  -6.137  0.00  0.00      PROA  
ATOM    502  HA1 GLY P 724       4.145  15.342  -6.822  0.00  0.00      PROA  
ATOM    503  HA2 GLY P 724       2.905  15.841  -5.643  0.00  0.00      PROA  
ATOM    504  C   GLY P 724       2.346  14.275  -6.950  0.00  0.00      PROA  
ATOM    505  O   GLY P 724       1.869  13.264  -6.499  0.00  0.00      PROA  
ATOM    506  N   THR P 725       1.997  14.650  -8.169  0.00  0.00      PROA  
ATOM    507  HN  THR P 725       2.578  15.261  -8.701  0.00  0.00      PROA  
ATOM    508  CA  THR P 725       0.975  14.083  -9.053  0.00  0.00      PROA  
ATOM    509  HA  THR P 725       0.008  14.340  -8.647  0.00  0.00      PROA  
ATOM    510  CB  THR P 725       0.947  14.679 -10.488  0.00  0.00      PROA  
ATOM    511  HB  THR P 725       1.465  14.007 -11.205  0.00  0.00      PROA  
ATOM    512  OG1 THR P 725       1.838  15.788 -10.475  0.00  0.00      PROA  
ATOM    513  HG1 THR P 725       2.580  15.626 -11.062  0.00  0.00      PROA  
ATOM    514  CG2 THR P 725      -0.403  15.151 -10.975  0.00  0.00      PROA  
ATOM    515 HG21 THR P 725      -0.544  15.404 -12.048  0.00  0.00      PROA  
ATOM    516 HG22 THR P 725      -0.773  16.012 -10.378  0.00  0.00      PROA  
ATOM    517 HG23 THR P 725      -1.093  14.315 -10.733  0.00  0.00      PROA  
ATOM    518  C   THR P 725       1.099  12.602  -9.239  0.00  0.00      PROA  
ATOM    519  O   THR P 725       2.186  11.985  -9.409  0.00  0.00      PROA  
ATOM    520  N   VAL P 726      -0.143  11.903  -9.170  0.00  0.00      PROA  
ATOM    521  HN  VAL P 726      -0.896  12.415  -8.763  0.00  0.00      PROA  
ATOM    522  CA  VAL P 726      -0.324  10.551  -9.630  0.00  0.00      PROA  
ATOM    523  HA  VAL P 726       0.602  10.289 -10.120  0.00  0.00      PROA  
ATOM    524  CB  VAL P 726      -0.686   9.512  -8.603  0.00  0.00      PROA  
ATOM    525  HB  VAL P 726      -1.692   9.724  -8.182  0.00  0.00      PROA  
ATOM    526  CG1 VAL P 726      -0.778   8.016  -9.017  0.00  0.00      PROA  
ATOM    527 HG11 VAL P 726      -1.140   7.321  -8.229  0.00  0.00      PROA  
ATOM    528 HG12 VAL P 726       0.202   7.640  -9.381  0.00  0.00      PROA  
ATOM    529 HG13 VAL P 726      -1.404   7.957  -9.932  0.00  0.00      PROA  
ATOM    530  CG2 VAL P 726       0.267   9.698  -7.375  0.00  0.00      PROA  
ATOM    531 HG21 VAL P 726       0.039  10.708  -6.972  0.00  0.00      PROA  
ATOM    532 HG22 VAL P 726       1.340   9.596  -7.642  0.00  0.00      PROA  
ATOM    533 HG23 VAL P 726      -0.066   8.941  -6.634  0.00  0.00      PROA  
ATOM    534  C   VAL P 726      -1.257  10.502 -10.795  0.00  0.00      PROA  
ATOM    535  O   VAL P 726      -2.336  11.125 -10.747  0.00  0.00      PROA  
ATOM    536  N   TYR P 727      -0.945   9.722 -11.848  0.00  0.00      PROA  
ATOM    537  HN  TYR P 727      -0.079   9.229 -11.880  0.00  0.00      PROA  
ATOM    538  CA  TYR P 727      -1.739   9.447 -13.001  0.00  0.00      PROA  
ATOM    539  HA  TYR P 727      -2.721   9.879 -12.880  0.00  0.00      PROA  
ATOM    540  CB  TYR P 727      -0.990   9.770 -14.393  0.00  0.00      PROA  
ATOM    541  HB1 TYR P 727      -1.367   9.028 -15.129  0.00  0.00      PROA  
ATOM    542  HB2 TYR P 727       0.104   9.669 -14.231  0.00  0.00      PROA  
ATOM    543  CG  TYR P 727      -1.214  11.224 -14.774  0.00  0.00      PROA  
ATOM    544  CD1 TYR P 727      -0.582  12.300 -14.068  0.00  0.00      PROA  
ATOM    545  HD1 TYR P 727      -0.027  12.120 -13.160  0.00  0.00      PROA  
ATOM    546  CE1 TYR P 727      -0.713  13.598 -14.522  0.00  0.00      PROA  
ATOM    547  HE1 TYR P 727      -0.219  14.395 -13.987  0.00  0.00      PROA  
ATOM    548  CZ  TYR P 727      -1.461  13.876 -15.626  0.00  0.00      PROA  
ATOM    549  OH  TYR P 727      -1.594  15.203 -16.023  0.00  0.00      PROA  
ATOM    550  HH  TYR P 727      -0.781  15.686 -15.860  0.00  0.00      PROA  
ATOM    551  CD2 TYR P 727      -2.051  11.522 -15.810  0.00  0.00      PROA  
ATOM    552  HD2 TYR P 727      -2.549  10.731 -16.351  0.00  0.00      PROA  
ATOM    553  CE2 TYR P 727      -2.209  12.839 -16.182  0.00  0.00      PROA  
ATOM    554  HE2 TYR P 727      -2.846  13.004 -17.039  0.00  0.00      PROA  
ATOM    555  C   TYR P 727      -2.066   7.981 -13.011  0.00  0.00      PROA  
ATOM    556  O   TYR P 727      -1.288   7.155 -12.537  0.00  0.00      PROA  
ATOM    557  N   LYS P 728      -3.224   7.595 -13.574  0.00  0.00      PROA  
ATOM    558  HN  LYS P 728      -3.920   8.278 -13.786  0.00  0.00      PROA  
ATOM    559  CA  LYS P 728      -3.437   6.329 -14.251  0.00  0.00      PROA  
ATOM    560  HA  LYS P 728      -3.009   5.477 -13.745  0.00  0.00      PROA  
ATOM    561  CB  LYS P 728      -4.912   5.949 -14.155  0.00  0.00      PROA  
ATOM    562  HB1 LYS P 728      -5.507   6.883 -14.064  0.00  0.00      PROA  
ATOM    563  HB2 LYS P 728      -5.068   5.289 -13.275  0.00  0.00      PROA  
ATOM    564  CG  LYS P 728      -5.552   5.147 -15.330  0.00  0.00      PROA  
ATOM    565  HG1 LYS P 728      -5.022   4.173 -15.408  0.00  0.00      PROA  
ATOM    566  HG2 LYS P 728      -5.485   5.648 -16.320  0.00  0.00      PROA  
ATOM    567  CD  LYS P 728      -7.078   5.010 -15.090  0.00  0.00      PROA  
ATOM    568  HD1 LYS P 728      -7.483   4.676 -16.069  0.00  0.00      PROA  
ATOM    569  HD2 LYS P 728      -7.488   6.010 -14.830  0.00  0.00      PROA  
ATOM    570  CE  LYS P 728      -7.491   4.178 -13.882  0.00  0.00      PROA  
ATOM    571  HE1 LYS P 728      -7.043   4.534 -12.929  0.00  0.00      PROA  
ATOM    572  HE2 LYS P 728      -7.186   3.127 -14.072  0.00  0.00      PROA  
ATOM    573  NZ  LYS P 728      -8.939   4.221 -13.649  0.00  0.00      PROA  
ATOM    574  HZ1 LYS P 728      -9.273   3.387 -13.126  0.00  0.00      PROA  
ATOM    575  HZ2 LYS P 728      -9.475   4.238 -14.541  0.00  0.00      PROA  
ATOM    576  HZ3 LYS P 728      -9.381   4.982 -13.095  0.00  0.00      PROA  
ATOM    577  C   LYS P 728      -2.894   6.330 -15.654  0.00  0.00      PROA  
ATOM    578  O   LYS P 728      -3.169   7.238 -16.421  0.00  0.00      PROA  
ATOM    579  N   GLY P 729      -2.155   5.331 -16.089  0.00  0.00      PROA  
ATOM    580  HN  GLY P 729      -1.851   4.723 -15.359  0.00  0.00      PROA  
ATOM    581  CA  GLY P 729      -1.916   5.045 -17.474  0.00  0.00      PROA  
ATOM    582  HA1 GLY P 729      -1.120   5.742 -17.687  0.00  0.00      PROA  
ATOM    583  HA2 GLY P 729      -2.816   5.259 -18.032  0.00  0.00      PROA  
ATOM    584  C   GLY P 729      -1.494   3.674 -17.821  0.00  0.00      PROA  
ATOM    585  O   GLY P 729      -1.985   2.668 -17.301  0.00  0.00      PROA  
ATOM    586  N   LEU P 730      -0.640   3.635 -18.882  0.00  0.00      PROA  
ATOM    587  HN  LEU P 730      -0.316   4.534 -19.166  0.00  0.00      PROA  
ATOM    588  CA  LEU P 730      -0.228   2.443 -19.629  0.00  0.00      PROA  
ATOM    589  HA  LEU P 730      -0.383   1.582 -18.995  0.00  0.00      PROA  
ATOM    590  CB  LEU P 730      -0.971   2.499 -20.980  0.00  0.00      PROA  
ATOM    591  HB1 LEU P 730      -0.595   3.260 -21.697  0.00  0.00      PROA  
ATOM    592  HB2 LEU P 730      -1.981   2.841 -20.666  0.00  0.00      PROA  
ATOM    593  CG  LEU P 730      -1.296   1.244 -21.727  0.00  0.00      PROA  
ATOM    594  HG  LEU P 730      -2.111   1.594 -22.396  0.00  0.00      PROA  
ATOM    595  CD1 LEU P 730      -0.211   0.690 -22.645  0.00  0.00      PROA  
ATOM    596 HD11 LEU P 730      -0.718  -0.086 -23.258  0.00  0.00      PROA  
ATOM    597 HD12 LEU P 730       0.590   0.190 -22.061  0.00  0.00      PROA  
ATOM    598 HD13 LEU P 730       0.363   1.371 -23.310  0.00  0.00      PROA  
ATOM    599  CD2 LEU P 730      -1.706   0.026 -20.868  0.00  0.00      PROA  
ATOM    600 HD21 LEU P 730      -2.479   0.255 -20.103  0.00  0.00      PROA  
ATOM    601 HD22 LEU P 730      -0.794  -0.415 -20.413  0.00  0.00      PROA  
ATOM    602 HD23 LEU P 730      -2.266  -0.548 -21.637  0.00  0.00      PROA  
ATOM    603  C   LEU P 730       1.306   2.485 -19.650  0.00  0.00      PROA  
ATOM    604  O   LEU P 730       1.968   3.518 -19.585  0.00  0.00      PROA  
ATOM    605  N   TRP P 731       1.948   1.302 -19.497  0.00  0.00      PROA  
ATOM    606  HN  TRP P 731       1.422   0.493 -19.243  0.00  0.00      PROA  
ATOM    607  CA  TRP P 731       3.334   1.102 -19.748  0.00  0.00      PROA  
ATOM    608  HA  TRP P 731       3.610   1.973 -20.324  0.00  0.00      PROA  
ATOM    609  CB  TRP P 731       4.267   0.982 -18.496  0.00  0.00      PROA  
ATOM    610  HB1 TRP P 731       3.621   0.567 -17.693  0.00  0.00      PROA  
ATOM    611  HB2 TRP P 731       4.471   1.965 -18.020  0.00  0.00      PROA  
ATOM    612  CG  TRP P 731       5.566   0.215 -18.547  0.00  0.00      PROA  
ATOM    613  CD1 TRP P 731       6.746   0.739 -19.023  0.00  0.00      PROA  
ATOM    614  HD1 TRP P 731       6.992   1.721 -19.398  0.00  0.00      PROA  
ATOM    615  NE1 TRP P 731       7.792  -0.169 -18.716  0.00  0.00      PROA  
ATOM    616  HE1 TRP P 731       8.744  -0.040 -18.887  0.00  0.00      PROA  
ATOM    617  CE2 TRP P 731       7.218  -1.346 -18.266  0.00  0.00      PROA  
ATOM    618  CD2 TRP P 731       5.802  -1.153 -18.127  0.00  0.00      PROA  
ATOM    619  CE3 TRP P 731       5.015  -2.149 -17.539  0.00  0.00      PROA  
ATOM    620  HE3 TRP P 731       3.956  -1.995 -17.389  0.00  0.00      PROA  
ATOM    621  CZ3 TRP P 731       5.659  -3.306 -17.058  0.00  0.00      PROA  
ATOM    622  HZ3 TRP P 731       5.014  -4.028 -16.579  0.00  0.00      PROA  
ATOM    623  CZ2 TRP P 731       7.806  -2.469 -17.854  0.00  0.00      PROA  
ATOM    624  HZ2 TRP P 731       8.872  -2.642 -17.876  0.00  0.00      PROA  
ATOM    625  CH2 TRP P 731       7.009  -3.433 -17.238  0.00  0.00      PROA  
ATOM    626  HH2 TRP P 731       7.594  -4.326 -17.073  0.00  0.00      PROA  
ATOM    627  C   TRP P 731       3.444  -0.085 -20.687  0.00  0.00      PROA  
ATOM    628  O   TRP P 731       2.638  -1.050 -20.634  0.00  0.00      PROA  
ATOM    629  N   ILE P 732       4.350   0.033 -21.723  0.00  0.00      PROA  
ATOM    630  HN  ILE P 732       4.897   0.866 -21.720  0.00  0.00      PROA  
ATOM    631  CA  ILE P 732       4.539  -1.005 -22.793  0.00  0.00      PROA  
ATOM    632  HA  ILE P 732       3.861  -1.817 -22.572  0.00  0.00      PROA  
ATOM    633  CB  ILE P 732       4.145  -0.550 -24.191  0.00  0.00      PROA  
ATOM    634  HB  ILE P 732       4.867   0.218 -24.540  0.00  0.00      PROA  
ATOM    635  CG2 ILE P 732       4.309  -1.814 -25.096  0.00  0.00      PROA  
ATOM    636 HG21 ILE P 732       4.123  -1.508 -26.147  0.00  0.00      PROA  
ATOM    637 HG22 ILE P 732       3.518  -2.577 -24.932  0.00  0.00      PROA  
ATOM    638 HG23 ILE P 732       5.272  -2.363 -25.027  0.00  0.00      PROA  
ATOM    639  CG1 ILE P 732       2.742   0.067 -24.304  0.00  0.00      PROA  
ATOM    640 HG11 ILE P 732       2.645   0.702 -23.398  0.00  0.00      PROA  
ATOM    641 HG12 ILE P 732       2.076  -0.785 -24.050  0.00  0.00      PROA  
ATOM    642  CD  ILE P 732       2.165   0.737 -25.584  0.00  0.00      PROA  
ATOM    643  HD1 ILE P 732       2.094   0.084 -26.481  0.00  0.00      PROA  
ATOM    644  HD2 ILE P 732       2.751   1.609 -25.945  0.00  0.00      PROA  
ATOM    645  HD3 ILE P 732       1.078   0.944 -25.487  0.00  0.00      PROA  
ATOM    646  C   ILE P 732       5.962  -1.534 -22.751  0.00  0.00      PROA  
ATOM    647  O   ILE P 732       6.897  -0.769 -23.028  0.00  0.00      PROA  
ATOM    648  N   PRO P 733       6.155  -2.756 -22.280  0.00  0.00      PROA  
ATOM    649  CD  PRO P 733       5.350  -3.401 -21.244  0.00  0.00      PROA  
ATOM    650  HD1 PRO P 733       4.331  -3.652 -21.609  0.00  0.00      PROA  
ATOM    651  HD2 PRO P 733       5.295  -2.736 -20.356  0.00  0.00      PROA  
ATOM    652  CA  PRO P 733       7.286  -3.588 -22.590  0.00  0.00      PROA  
ATOM    653  HA  PRO P 733       8.114  -3.125 -22.073  0.00  0.00      PROA  
ATOM    654  CB  PRO P 733       6.846  -4.990 -22.066  0.00  0.00      PROA  
ATOM    655  HB1 PRO P 733       7.663  -5.677 -21.760  0.00  0.00      PROA  
ATOM    656  HB2 PRO P 733       6.191  -5.516 -22.794  0.00  0.00      PROA  
ATOM    657  CG  PRO P 733       6.090  -4.645 -20.812  0.00  0.00      PROA  
ATOM    658  HG1 PRO P 733       5.454  -5.479 -20.447  0.00  0.00      PROA  
ATOM    659  HG2 PRO P 733       6.858  -4.389 -20.051  0.00  0.00      PROA  
ATOM    660  C   PRO P 733       7.645  -3.683 -24.138  0.00  0.00      PROA  
ATOM    661  O   PRO P 733       6.823  -4.078 -24.932  0.00  0.00      PROA  
ATOM    662  N   GLU P 734       8.875  -3.376 -24.554  0.00  0.00      PROA  
ATOM    663  HN  GLU P 734       9.643  -3.268 -23.927  0.00  0.00      PROA  
ATOM    664  CA  GLU P 734       9.201  -2.847 -25.867  0.00  0.00      PROA  
ATOM    665  HA  GLU P 734       8.329  -2.281 -26.161  0.00  0.00      PROA  
ATOM    666  CB  GLU P 734      10.569  -2.172 -25.682  0.00  0.00      PROA  
ATOM    667  HB1 GLU P 734      10.998  -1.949 -26.683  0.00  0.00      PROA  
ATOM    668  HB2 GLU P 734      11.238  -2.745 -25.006  0.00  0.00      PROA  
ATOM    669  CG  GLU P 734      10.472  -0.798 -24.945  0.00  0.00      PROA  
ATOM    670  HG1 GLU P 734      10.143  -0.973 -23.898  0.00  0.00      PROA  
ATOM    671  HG2 GLU P 734       9.734  -0.176 -25.495  0.00  0.00      PROA  
ATOM    672  CD  GLU P 734      11.771  -0.041 -24.927  0.00  0.00      PROA  
ATOM    673  OE1 GLU P 734      11.879   1.061 -25.466  0.00  0.00      PROA  
ATOM    674  OE2 GLU P 734      12.772  -0.508 -24.312  0.00  0.00      PROA  
ATOM    675  C   GLU P 734       9.305  -3.995 -26.869  0.00  0.00      PROA  
ATOM    676  O   GLU P 734       9.013  -3.849 -28.018  0.00  0.00      PROA  
ATOM    677  N   GLY P 735       9.803  -5.164 -26.395  0.00  0.00      PROA  
ATOM    678  HN  GLY P 735       9.977  -5.275 -25.420  0.00  0.00      PROA  
ATOM    679  CA  GLY P 735       9.946  -6.355 -27.255  0.00  0.00      PROA  
ATOM    680  HA1 GLY P 735      10.772  -6.959 -26.911  0.00  0.00      PROA  
ATOM    681  HA2 GLY P 735      10.320  -5.903 -28.161  0.00  0.00      PROA  
ATOM    682  C   GLY P 735       8.699  -7.080 -27.533  0.00  0.00      PROA  
ATOM    683  O   GLY P 735       8.277  -7.341 -28.690  0.00  0.00      PROA  
ATOM    684  N   GLU P 736       8.018  -7.426 -26.461  0.00  0.00      PROA  
ATOM    685  HN  GLU P 736       8.561  -7.383 -25.626  0.00  0.00      PROA  
ATOM    686  CA  GLU P 736       6.754  -8.138 -26.391  0.00  0.00      PROA  
ATOM    687  HA  GLU P 736       6.806  -8.816 -27.229  0.00  0.00      PROA  
ATOM    688  CB  GLU P 736       6.637  -8.974 -25.083  0.00  0.00      PROA  
ATOM    689  HB1 GLU P 736       7.295  -9.809 -25.404  0.00  0.00      PROA  
ATOM    690  HB2 GLU P 736       5.643  -9.446 -24.929  0.00  0.00      PROA  
ATOM    691  CG  GLU P 736       7.061  -8.321 -23.748  0.00  0.00      PROA  
ATOM    692  HG1 GLU P 736       6.557  -8.852 -22.912  0.00  0.00      PROA  
ATOM    693  HG2 GLU P 736       6.725  -7.264 -23.684  0.00  0.00      PROA  
ATOM    694  CD  GLU P 736       8.548  -8.488 -23.438  0.00  0.00      PROA  
ATOM    695  OE1 GLU P 736       8.821  -9.057 -22.360  0.00  0.00      PROA  
ATOM    696  OE2 GLU P 736       9.447  -7.998 -24.204  0.00  0.00      PROA  
ATOM    697  C   GLU P 736       5.482  -7.325 -26.592  0.00  0.00      PROA  
ATOM    698  O   GLU P 736       4.442  -7.893 -26.943  0.00  0.00      PROA  
ATOM    699  N   LYS P 737       5.452  -6.025 -26.498  0.00  0.00      PROA  
ATOM    700  HN  LYS P 737       6.128  -5.442 -26.054  0.00  0.00      PROA  
ATOM    701  CA  LYS P 737       4.396  -5.138 -26.929  0.00  0.00      PROA  
ATOM    702  HA  LYS P 737       4.807  -4.144 -26.831  0.00  0.00      PROA  
ATOM    703  CB  LYS P 737       4.064  -5.355 -28.436  0.00  0.00      PROA  
ATOM    704  HB1 LYS P 737       3.206  -4.723 -28.750  0.00  0.00      PROA  
ATOM    705  HB2 LYS P 737       3.718  -6.398 -28.597  0.00  0.00      PROA  
ATOM    706  CG  LYS P 737       5.196  -5.387 -29.496  0.00  0.00      PROA  
ATOM    707  HG1 LYS P 737       4.805  -5.448 -30.534  0.00  0.00      PROA  
ATOM    708  HG2 LYS P 737       5.807  -6.305 -29.367  0.00  0.00      PROA  
ATOM    709  CD  LYS P 737       6.043  -4.138 -29.406  0.00  0.00      PROA  
ATOM    710  HD1 LYS P 737       6.592  -4.024 -28.447  0.00  0.00      PROA  
ATOM    711  HD2 LYS P 737       5.424  -3.217 -29.463  0.00  0.00      PROA  
ATOM    712  CE  LYS P 737       7.114  -4.157 -30.515  0.00  0.00      PROA  
ATOM    713  HE1 LYS P 737       6.522  -4.130 -31.455  0.00  0.00      PROA  
ATOM    714  HE2 LYS P 737       7.765  -5.048 -30.392  0.00  0.00      PROA  
ATOM    715  NZ  LYS P 737       7.973  -2.930 -30.539  0.00  0.00      PROA  
ATOM    716  HZ1 LYS P 737       8.355  -2.635 -29.618  0.00  0.00      PROA  
ATOM    717  HZ2 LYS P 737       7.486  -2.070 -30.863  0.00  0.00      PROA  
ATOM    718  HZ3 LYS P 737       8.808  -2.911 -31.159  0.00  0.00      PROA  
ATOM    719  C   LYS P 737       3.133  -5.205 -26.051  0.00  0.00      PROA  
ATOM    720  O   LYS P 737       2.032  -4.795 -26.432  0.00  0.00      PROA  
ATOM    721  N   VAL P 738       3.289  -5.740 -24.853  0.00  0.00      PROA  
ATOM    722  HN  VAL P 738       4.149  -6.187 -24.621  0.00  0.00      PROA  
ATOM    723  CA  VAL P 738       2.100  -5.972 -24.034  0.00  0.00      PROA  
ATOM    724  HA  VAL P 738       1.295  -6.226 -24.707  0.00  0.00      PROA  
ATOM    725  CB  VAL P 738       2.228  -7.197 -23.083  0.00  0.00      PROA  
ATOM    726  HB  VAL P 738       1.298  -7.274 -22.480  0.00  0.00      PROA  
ATOM    727  CG1 VAL P 738       2.500  -8.467 -23.887  0.00  0.00      PROA  
ATOM    728 HG11 VAL P 738       1.637  -8.892 -24.443  0.00  0.00      PROA  
ATOM    729 HG12 VAL P 738       2.849  -9.306 -23.247  0.00  0.00      PROA  
ATOM    730 HG13 VAL P 738       3.400  -8.236 -24.497  0.00  0.00      PROA  
ATOM    731  CG2 VAL P 738       3.429  -7.051 -22.185  0.00  0.00      PROA  
ATOM    732 HG21 VAL P 738       3.304  -6.172 -21.517  0.00  0.00      PROA  
ATOM    733 HG22 VAL P 738       4.378  -7.029 -22.763  0.00  0.00      PROA  
ATOM    734 HG23 VAL P 738       3.583  -7.876 -21.457  0.00  0.00      PROA  
ATOM    735  C   VAL P 738       1.564  -4.752 -23.307  0.00  0.00      PROA  
ATOM    736  O   VAL P 738       2.284  -3.797 -23.039  0.00  0.00      PROA  
ATOM    737  N   LYS P 739       0.235  -4.597 -23.010  0.00  0.00      PROA  
ATOM    738  HN  LYS P 739      -0.431  -5.289 -23.278  0.00  0.00      PROA  
ATOM    739  CA  LYS P 739      -0.375  -3.451 -22.459  0.00  0.00      PROA  
ATOM    740  HA  LYS P 739       0.242  -2.605 -22.726  0.00  0.00      PROA  
ATOM    741  CB  LYS P 739      -1.793  -3.296 -23.074  0.00  0.00      PROA  
ATOM    742  HB1 LYS P 739      -2.260  -2.323 -22.813  0.00  0.00      PROA  
ATOM    743  HB2 LYS P 739      -2.330  -4.195 -22.702  0.00  0.00      PROA  
ATOM    744  CG  LYS P 739      -1.821  -3.414 -24.627  0.00  0.00      PROA  
ATOM    745  HG1 LYS P 739      -2.860  -3.197 -24.955  0.00  0.00      PROA  
ATOM    746  HG2 LYS P 739      -1.610  -4.441 -24.992  0.00  0.00      PROA  
ATOM    747  CD  LYS P 739      -0.958  -2.318 -25.371  0.00  0.00      PROA  
ATOM    748  HD1 LYS P 739       0.064  -2.468 -24.962  0.00  0.00      PROA  
ATOM    749  HD2 LYS P 739      -1.288  -1.309 -25.043  0.00  0.00      PROA  
ATOM    750  CE  LYS P 739      -0.831  -2.407 -26.920  0.00  0.00      PROA  
ATOM    751  HE1 LYS P 739      -0.326  -1.584 -27.470  0.00  0.00      PROA  
ATOM    752  HE2 LYS P 739      -1.837  -2.568 -27.363  0.00  0.00      PROA  
ATOM    753  NZ  LYS P 739      -0.162  -3.639 -27.348  0.00  0.00      PROA  
ATOM    754  HZ1 LYS P 739       0.792  -3.790 -26.962  0.00  0.00      PROA  
ATOM    755  HZ2 LYS P 739      -0.051  -3.570 -28.380  0.00  0.00      PROA  
ATOM    756  HZ3 LYS P 739      -0.765  -4.469 -27.178  0.00  0.00      PROA  
ATOM    757  C   LYS P 739      -0.549  -3.500 -20.939  0.00  0.00      PROA  
ATOM    758  O   LYS P 739      -1.490  -4.093 -20.428  0.00  0.00      PROA  
ATOM    759  N   ILE P 740       0.337  -2.905 -20.138  0.00  0.00      PROA  
ATOM    760  HN  ILE P 740       0.997  -2.289 -20.560  0.00  0.00      PROA  
ATOM    761  CA  ILE P 740       0.282  -3.078 -18.732  0.00  0.00      PROA  
ATOM    762  HA  ILE P 740      -0.364  -3.915 -18.513  0.00  0.00      PROA  
ATOM    763  CB  ILE P 740       1.724  -3.421 -18.217  0.00  0.00      PROA  
ATOM    764  HB  ILE P 740       2.357  -2.579 -18.568  0.00  0.00      PROA  
ATOM    765  CG2 ILE P 740       1.622  -3.623 -16.727  0.00  0.00      PROA  
ATOM    766 HG21 ILE P 740       0.833  -4.364 -16.476  0.00  0.00      PROA  
ATOM    767 HG22 ILE P 740       1.344  -2.696 -16.183  0.00  0.00      PROA  
ATOM    768 HG23 ILE P 740       2.642  -3.889 -16.375  0.00  0.00      PROA  
ATOM    769  CG1 ILE P 740       2.485  -4.528 -18.953  0.00  0.00      PROA  
ATOM    770 HG11 ILE P 740       3.533  -4.382 -18.611  0.00  0.00      PROA  
ATOM    771 HG12 ILE P 740       2.481  -4.481 -20.063  0.00  0.00      PROA  
ATOM    772  CD  ILE P 740       1.997  -5.951 -18.589  0.00  0.00      PROA  
ATOM    773  HD1 ILE P 740       2.469  -6.839 -19.061  0.00  0.00      PROA  
ATOM    774  HD2 ILE P 740       0.894  -5.936 -18.715  0.00  0.00      PROA  
ATOM    775  HD3 ILE P 740       2.234  -6.032 -17.506  0.00  0.00      PROA  
ATOM    776  C   ILE P 740      -0.357  -1.881 -18.025  0.00  0.00      PROA  
ATOM    777  O   ILE P 740       0.342  -0.834 -18.052  0.00  0.00      PROA  
ATOM    778  N   PRO P 741      -1.506  -1.837 -17.424  0.00  0.00      PROA  
ATOM    779  CD  PRO P 741      -2.425  -2.967 -17.330  0.00  0.00      PROA  
ATOM    780  HD1 PRO P 741      -1.954  -3.913 -16.987  0.00  0.00      PROA  
ATOM    781  HD2 PRO P 741      -2.675  -3.199 -18.387  0.00  0.00      PROA  
ATOM    782  CA  PRO P 741      -2.016  -0.693 -16.628  0.00  0.00      PROA  
ATOM    783  HA  PRO P 741      -1.940   0.124 -17.330  0.00  0.00      PROA  
ATOM    784  CB  PRO P 741      -3.499  -1.058 -16.334  0.00  0.00      PROA  
ATOM    785  HB1 PRO P 741      -4.140  -0.576 -17.102  0.00  0.00      PROA  
ATOM    786  HB2 PRO P 741      -3.864  -0.936 -15.292  0.00  0.00      PROA  
ATOM    787  CG  PRO P 741      -3.670  -2.582 -16.521  0.00  0.00      PROA  
ATOM    788  HG1 PRO P 741      -3.558  -3.050 -15.519  0.00  0.00      PROA  
ATOM    789  HG2 PRO P 741      -4.707  -2.757 -16.879  0.00  0.00      PROA  
ATOM    790  C   PRO P 741      -1.094  -0.363 -15.457  0.00  0.00      PROA  
ATOM    791  O   PRO P 741      -0.654  -1.257 -14.792  0.00  0.00      PROA  
ATOM    792  N   VAL P 742      -0.750   0.906 -15.260  0.00  0.00      PROA  
ATOM    793  HN  VAL P 742      -1.125   1.556 -15.916  0.00  0.00      PROA  
ATOM    794  CA  VAL P 742       0.300   1.325 -14.308  0.00  0.00      PROA  
ATOM    795  HA  VAL P 742       0.274   0.670 -13.450  0.00  0.00      PROA  
ATOM    796  CB  VAL P 742       1.749   1.416 -14.806  0.00  0.00      PROA  
ATOM    797  HB  VAL P 742       2.250   1.935 -13.962  0.00  0.00      PROA  
ATOM    798  CG1 VAL P 742       2.394   0.002 -15.000  0.00  0.00      PROA  
ATOM    799 HG11 VAL P 742       3.457  -0.073 -15.313  0.00  0.00      PROA  
ATOM    800 HG12 VAL P 742       1.774  -0.504 -15.771  0.00  0.00      PROA  
ATOM    801 HG13 VAL P 742       2.302  -0.620 -14.084  0.00  0.00      PROA  
ATOM    802  CG2 VAL P 742       1.781   2.174 -16.129  0.00  0.00      PROA  
ATOM    803 HG21 VAL P 742       1.275   1.532 -16.882  0.00  0.00      PROA  
ATOM    804 HG22 VAL P 742       2.830   2.305 -16.470  0.00  0.00      PROA  
ATOM    805 HG23 VAL P 742       1.363   3.202 -16.074  0.00  0.00      PROA  
ATOM    806  C   VAL P 742      -0.089   2.691 -13.784  0.00  0.00      PROA  
ATOM    807  O   VAL P 742      -0.739   3.525 -14.508  0.00  0.00      PROA  
ATOM    808  N   ALA P 743       0.304   2.975 -12.495  0.00  0.00      PROA  
ATOM    809  HN  ALA P 743       0.691   2.204 -11.995  0.00  0.00      PROA  
ATOM    810  CA  ALA P 743       0.291   4.339 -11.910  0.00  0.00      PROA  
ATOM    811  HA  ALA P 743      -0.504   4.879 -12.403  0.00  0.00      PROA  
ATOM    812  CB  ALA P 743      -0.267   4.389 -10.467  0.00  0.00      PROA  
ATOM    813  HB1 ALA P 743       0.286   3.766  -9.732  0.00  0.00      PROA  
ATOM    814  HB2 ALA P 743      -1.342   4.109 -10.439  0.00  0.00      PROA  
ATOM    815  HB3 ALA P 743      -0.155   5.442 -10.131  0.00  0.00      PROA  
ATOM    816  C   ALA P 743       1.606   5.008 -12.140  0.00  0.00      PROA  
ATOM    817  O   ALA P 743       2.706   4.478 -12.091  0.00  0.00      PROA  
ATOM    818  N   ILE P 744       1.546   6.349 -12.376  0.00  0.00      PROA  
ATOM    819  HN  ILE P 744       0.652   6.786 -12.309  0.00  0.00      PROA  
ATOM    820  CA  ILE P 744       2.767   7.152 -12.530  0.00  0.00      PROA  
ATOM    821  HA  ILE P 744       3.639   6.527 -12.404  0.00  0.00      PROA  
ATOM    822  CB  ILE P 744       2.884   7.644 -13.991  0.00  0.00      PROA  
ATOM    823  HB  ILE P 744       2.019   8.333 -14.087  0.00  0.00      PROA  
ATOM    824  CG2 ILE P 744       4.204   8.483 -14.215  0.00  0.00      PROA  
ATOM    825 HG21 ILE P 744       4.263   9.343 -13.515  0.00  0.00      PROA  
ATOM    826 HG22 ILE P 744       4.177   8.910 -15.240  0.00  0.00      PROA  
ATOM    827 HG23 ILE P 744       5.123   7.883 -14.037  0.00  0.00      PROA  
ATOM    828  CG1 ILE P 744       2.752   6.550 -15.105  0.00  0.00      PROA  
ATOM    829 HG11 ILE P 744       2.914   5.563 -14.620  0.00  0.00      PROA  
ATOM    830 HG12 ILE P 744       3.659   6.665 -15.736  0.00  0.00      PROA  
ATOM    831  CD  ILE P 744       1.382   6.545 -15.734  0.00  0.00      PROA  
ATOM    832  HD1 ILE P 744       1.051   5.628 -16.267  0.00  0.00      PROA  
ATOM    833  HD2 ILE P 744       1.276   7.388 -16.450  0.00  0.00      PROA  
ATOM    834  HD3 ILE P 744       0.520   6.680 -15.046  0.00  0.00      PROA  
ATOM    835  C   ILE P 744       2.891   8.316 -11.539  0.00  0.00      PROA  
ATOM    836  O   ILE P 744       2.172   9.295 -11.505  0.00  0.00      PROA  
ATOM    837  N   LYS P 745       3.886   8.224 -10.639  0.00  0.00      PROA  
ATOM    838  HN  LYS P 745       4.497   7.438 -10.698  0.00  0.00      PROA  
ATOM    839  CA  LYS P 745       3.993   9.022  -9.414  0.00  0.00      PROA  
ATOM    840  HA  LYS P 745       3.071   9.564  -9.265  0.00  0.00      PROA  
ATOM    841  CB  LYS P 745       4.188   8.084  -8.121  0.00  0.00      PROA  
ATOM    842  HB1 LYS P 745       4.503   8.619  -7.200  0.00  0.00      PROA  
ATOM    843  HB2 LYS P 745       5.104   7.503  -8.362  0.00  0.00      PROA  
ATOM    844  CG  LYS P 745       2.914   7.246  -8.003  0.00  0.00      PROA  
ATOM    845  HG1 LYS P 745       3.130   6.315  -8.570  0.00  0.00      PROA  
ATOM    846  HG2 LYS P 745       2.035   7.721  -8.488  0.00  0.00      PROA  
ATOM    847  CD  LYS P 745       2.394   6.952  -6.564  0.00  0.00      PROA  
ATOM    848  HD1 LYS P 745       1.385   6.488  -6.567  0.00  0.00      PROA  
ATOM    849  HD2 LYS P 745       2.327   7.958  -6.097  0.00  0.00      PROA  
ATOM    850  CE  LYS P 745       3.373   6.223  -5.618  0.00  0.00      PROA  
ATOM    851  HE1 LYS P 745       4.312   6.817  -5.593  0.00  0.00      PROA  
ATOM    852  HE2 LYS P 745       3.519   5.158  -5.899  0.00  0.00      PROA  
ATOM    853  NZ  LYS P 745       2.930   6.175  -4.250  0.00  0.00      PROA  
ATOM    854  HZ1 LYS P 745       3.670   5.739  -3.663  0.00  0.00      PROA  
ATOM    855  HZ2 LYS P 745       2.070   5.597  -4.339  0.00  0.00      PROA  
ATOM    856  HZ3 LYS P 745       2.636   7.143  -4.012  0.00  0.00      PROA  
ATOM    857  C   LYS P 745       5.150  10.010  -9.534  0.00  0.00      PROA  
ATOM    858  O   LYS P 745       6.304   9.613  -9.550  0.00  0.00      PROA  
ATOM    859  N   GLU P 746       4.889  11.353  -9.590  0.00  0.00      PROA  
ATOM    860  HN  GLU P 746       3.955  11.700  -9.577  0.00  0.00      PROA  
ATOM    861  CA  GLU P 746       5.862  12.401  -9.610  0.00  0.00      PROA  
ATOM    862  HA  GLU P 746       6.645  12.140 -10.307  0.00  0.00      PROA  
ATOM    863  CB  GLU P 746       5.312  13.608 -10.374  0.00  0.00      PROA  
ATOM    864  HB1 GLU P 746       6.048  14.431 -10.254  0.00  0.00      PROA  
ATOM    865  HB2 GLU P 746       4.442  13.998  -9.804  0.00  0.00      PROA  
ATOM    866  CG  GLU P 746       5.129  13.529 -11.944  0.00  0.00      PROA  
ATOM    867  HG1 GLU P 746       4.599  12.599 -12.242  0.00  0.00      PROA  
ATOM    868  HG2 GLU P 746       6.104  13.471 -12.475  0.00  0.00      PROA  
ATOM    869  CD  GLU P 746       4.458  14.802 -12.427  0.00  0.00      PROA  
ATOM    870  OE1 GLU P 746       3.885  14.846 -13.556  0.00  0.00      PROA  
ATOM    871  OE2 GLU P 746       4.390  15.828 -11.701  0.00  0.00      PROA  
ATOM    872  C   GLU P 746       6.515  12.684  -8.298  0.00  0.00      PROA  
ATOM    873  O   GLU P 746       5.774  12.670  -7.274  0.00  0.00      PROA  
ATOM    874  N   LEU P 747       7.844  12.994  -8.175  0.00  0.00      PROA  
ATOM    875  HN  LEU P 747       8.330  12.931  -9.044  0.00  0.00      PROA  
ATOM    876  CA  LEU P 747       8.517  13.280  -6.951  0.00  0.00      PROA  
ATOM    877  HA  LEU P 747       7.936  13.099  -6.058  0.00  0.00      PROA  
ATOM    878  CB  LEU P 747       9.816  12.404  -6.830  0.00  0.00      PROA  
ATOM    879  HB1 LEU P 747      10.218  12.651  -5.825  0.00  0.00      PROA  
ATOM    880  HB2 LEU P 747      10.505  12.755  -7.628  0.00  0.00      PROA  
ATOM    881  CG  LEU P 747       9.645  10.839  -6.858  0.00  0.00      PROA  
ATOM    882  HG  LEU P 747       9.451  10.343  -7.832  0.00  0.00      PROA  
ATOM    883  CD1 LEU P 747      11.065  10.277  -6.487  0.00  0.00      PROA  
ATOM    884 HD11 LEU P 747      11.053   9.178  -6.327  0.00  0.00      PROA  
ATOM    885 HD12 LEU P 747      11.354  10.728  -5.514  0.00  0.00      PROA  
ATOM    886 HD13 LEU P 747      11.813  10.408  -7.298  0.00  0.00      PROA  
ATOM    887  CD2 LEU P 747       8.692  10.338  -5.808  0.00  0.00      PROA  
ATOM    888 HD21 LEU P 747       9.067  10.554  -4.785  0.00  0.00      PROA  
ATOM    889 HD22 LEU P 747       8.644   9.228  -5.811  0.00  0.00      PROA  
ATOM    890 HD23 LEU P 747       7.640  10.664  -5.952  0.00  0.00      PROA  
ATOM    891  C   LEU P 747       8.847  14.774  -6.851  0.00  0.00      PROA  
ATOM    892  O   LEU P 747       8.616  15.559  -7.782  0.00  0.00      PROA  
ATOM    893  N   ARG P 748       9.317  15.257  -5.690  0.00  0.00      PROA  
ATOM    894  HN  ARG P 748       9.420  14.639  -4.914  0.00  0.00      PROA  
ATOM    895  CA  ARG P 748       9.812  16.663  -5.520  0.00  0.00      PROA  
ATOM    896  HA  ARG P 748       9.082  17.266  -6.039  0.00  0.00      PROA  
ATOM    897  CB  ARG P 748      10.089  17.137  -4.061  0.00  0.00      PROA  
ATOM    898  HB1 ARG P 748      10.410  18.196  -3.965  0.00  0.00      PROA  
ATOM    899  HB2 ARG P 748      10.869  16.461  -3.650  0.00  0.00      PROA  
ATOM    900  CG  ARG P 748       8.878  17.011  -3.146  0.00  0.00      PROA  
ATOM    901  HG1 ARG P 748       9.171  17.271  -2.107  0.00  0.00      PROA  
ATOM    902  HG2 ARG P 748       8.529  15.957  -3.090  0.00  0.00      PROA  
ATOM    903  CD  ARG P 748       7.628  17.883  -3.514  0.00  0.00      PROA  
ATOM    904  HD1 ARG P 748       7.295  17.670  -4.552  0.00  0.00      PROA  
ATOM    905  HD2 ARG P 748       7.783  18.982  -3.561  0.00  0.00      PROA  
ATOM    906  NE  ARG P 748       6.568  17.581  -2.537  0.00  0.00      PROA  
ATOM    907  HE  ARG P 748       6.752  17.057  -1.705  0.00  0.00      PROA  
ATOM    908  CZ  ARG P 748       5.261  17.671  -2.782  0.00  0.00      PROA  
ATOM    909  NH1 ARG P 748       4.740  18.326  -3.808  0.00  0.00      PROA  
ATOM    910 HH11 ARG P 748       3.747  18.386  -3.901  0.00  0.00      PROA  
ATOM    911 HH12 ARG P 748       5.240  18.906  -4.451  0.00  0.00      PROA  
ATOM    912  NH2 ARG P 748       4.413  17.029  -1.985  0.00  0.00      PROA  
ATOM    913 HH21 ARG P 748       4.737  16.565  -1.161  0.00  0.00      PROA  
ATOM    914 HH22 ARG P 748       3.457  17.297  -2.097  0.00  0.00      PROA  
ATOM    915  C   ARG P 748      11.205  16.810  -6.227  0.00  0.00      PROA  
ATOM    916  O   ARG P 748      12.113  15.971  -6.267  0.00  0.00      PROA  
ATOM    917  N   GLU P 749      11.259  17.924  -6.906  0.00  0.00      PROA  
ATOM    918  HN  GLU P 749      10.468  18.518  -6.785  0.00  0.00      PROA  
ATOM    919  CA  GLU P 749      12.372  18.399  -7.708  0.00  0.00      PROA  
ATOM    920  HA  GLU P 749      12.699  17.513  -8.231  0.00  0.00      PROA  
ATOM    921  CB  GLU P 749      11.908  19.529  -8.663  0.00  0.00      PROA  
ATOM    922  HB1 GLU P 749      12.814  20.114  -8.931  0.00  0.00      PROA  
ATOM    923  HB2 GLU P 749      11.265  20.141  -7.994  0.00  0.00      PROA  
ATOM    924  CG  GLU P 749      11.187  19.044  -9.914  0.00  0.00      PROA  
ATOM    925  HG1 GLU P 749      10.350  18.365  -9.643  0.00  0.00      PROA  
ATOM    926  HG2 GLU P 749      11.848  18.499 -10.621  0.00  0.00      PROA  
ATOM    927  CD  GLU P 749      10.761  20.261 -10.706  0.00  0.00      PROA  
ATOM    928  OE1 GLU P 749      11.577  20.991 -11.240  0.00  0.00      PROA  
ATOM    929  OE2 GLU P 749       9.490  20.430 -10.685  0.00  0.00      PROA  
ATOM    930  C   GLU P 749      13.607  18.853  -6.952  0.00  0.00      PROA  
ATOM    931  O   GLU P 749      13.730  19.908  -6.308  0.00  0.00      PROA  
ATOM    932  N   ALA P 750      14.638  17.915  -6.986  0.00  0.00      PROA  
ATOM    933  HN  ALA P 750      14.465  16.984  -7.298  0.00  0.00      PROA  
ATOM    934  CA  ALA P 750      15.942  18.256  -6.477  0.00  0.00      PROA  
ATOM    935  HA  ALA P 750      15.860  18.952  -5.655  0.00  0.00      PROA  
ATOM    936  CB  ALA P 750      16.636  17.019  -5.958  0.00  0.00      PROA  
ATOM    937  HB1 ALA P 750      16.774  16.237  -6.735  0.00  0.00      PROA  
ATOM    938  HB2 ALA P 750      15.983  16.527  -5.205  0.00  0.00      PROA  
ATOM    939  HB3 ALA P 750      17.648  17.228  -5.551  0.00  0.00      PROA  
ATOM    940  C   ALA P 750      16.778  18.953  -7.463  0.00  0.00      PROA  
ATOM    941  O   ALA P 750      16.629  18.773  -8.681  0.00  0.00      PROA  
ATOM    942  N   THR P 751      17.649  19.794  -7.088  0.00  0.00      PROA  
ATOM    943  HN  THR P 751      17.794  20.022  -6.128  0.00  0.00      PROA  
ATOM    944  CA  THR P 751      18.535  20.529  -7.955  0.00  0.00      PROA  
ATOM    945  HA  THR P 751      18.089  20.502  -8.938  0.00  0.00      PROA  
ATOM    946  CB  THR P 751      18.669  22.031  -7.481  0.00  0.00      PROA  
ATOM    947  HB  THR P 751      17.629  22.412  -7.386  0.00  0.00      PROA  
ATOM    948  OG1 THR P 751      19.186  22.865  -8.581  0.00  0.00      PROA  
ATOM    949  HG1 THR P 751      18.536  22.843  -9.288  0.00  0.00      PROA  
ATOM    950  CG2 THR P 751      19.371  22.206  -6.078  0.00  0.00      PROA  
ATOM    951 HG21 THR P 751      19.072  23.231  -5.770  0.00  0.00      PROA  
ATOM    952 HG22 THR P 751      20.476  22.268  -6.176  0.00  0.00      PROA  
ATOM    953 HG23 THR P 751      19.115  21.449  -5.307  0.00  0.00      PROA  
ATOM    954  C   THR P 751      19.922  19.932  -7.864  0.00  0.00      PROA  
ATOM    955  O   THR P 751      20.704  20.293  -8.674  0.00  0.00      PROA  
ATOM    956  N   SER P 752      20.192  19.165  -6.799  0.00  0.00      PROA  
ATOM    957  HN  SER P 752      19.545  19.089  -6.044  0.00  0.00      PROA  
ATOM    958  CA  SER P 752      21.468  18.578  -6.473  0.00  0.00      PROA  
ATOM    959  HA  SER P 752      22.308  19.156  -6.828  0.00  0.00      PROA  
ATOM    960  CB  SER P 752      21.615  18.566  -4.842  0.00  0.00      PROA  
ATOM    961  HB1 SER P 752      20.771  17.998  -4.396  0.00  0.00      PROA  
ATOM    962  HB2 SER P 752      21.648  19.624  -4.502  0.00  0.00      PROA  
ATOM    963  OG  SER P 752      22.839  18.055  -4.307  0.00  0.00      PROA  
ATOM    964  HG1 SER P 752      23.518  18.714  -4.470  0.00  0.00      PROA  
ATOM    965  C   SER P 752      21.539  17.133  -6.979  0.00  0.00      PROA  
ATOM    966  O   SER P 752      20.577  16.382  -6.797  0.00  0.00      PROA  
ATOM    967  N   PRO P 753      22.645  16.667  -7.530  0.00  0.00      PROA  
ATOM    968  CD  PRO P 753      23.782  17.575  -8.012  0.00  0.00      PROA  
ATOM    969  HD1 PRO P 753      24.326  18.049  -7.166  0.00  0.00      PROA  
ATOM    970  HD2 PRO P 753      23.310  18.455  -8.500  0.00  0.00      PROA  
ATOM    971  CA  PRO P 753      22.892  15.321  -7.988  0.00  0.00      PROA  
ATOM    972  HA  PRO P 753      22.013  15.034  -8.545  0.00  0.00      PROA  
ATOM    973  CB  PRO P 753      24.258  15.364  -8.764  0.00  0.00      PROA  
ATOM    974  HB1 PRO P 753      24.283  14.663  -9.625  0.00  0.00      PROA  
ATOM    975  HB2 PRO P 753      25.138  15.084  -8.146  0.00  0.00      PROA  
ATOM    976  CG  PRO P 753      24.534  16.870  -9.074  0.00  0.00      PROA  
ATOM    977  HG1 PRO P 753      25.635  17.011  -9.043  0.00  0.00      PROA  
ATOM    978  HG2 PRO P 753      23.986  17.043 -10.025  0.00  0.00      PROA  
ATOM    979  C   PRO P 753      22.969  14.355  -6.837  0.00  0.00      PROA  
ATOM    980  O   PRO P 753      22.647  13.221  -6.944  0.00  0.00      PROA  
ATOM    981  N   LYS P 754      23.565  14.845  -5.757  0.00  0.00      PROA  
ATOM    982  HN  LYS P 754      23.878  15.760  -6.001  0.00  0.00      PROA  
ATOM    983  CA  LYS P 754      23.606  14.261  -4.410  0.00  0.00      PROA  
ATOM    984  HA  LYS P 754      24.009  13.275  -4.583  0.00  0.00      PROA  
ATOM    985  CB  LYS P 754      24.647  14.942  -3.561  0.00  0.00      PROA  
ATOM    986  HB1 LYS P 754      24.556  14.536  -2.532  0.00  0.00      PROA  
ATOM    987  HB2 LYS P 754      24.463  16.036  -3.488  0.00  0.00      PROA  
ATOM    988  CG  LYS P 754      26.123  14.803  -4.004  0.00  0.00      PROA  
ATOM    989  HG1 LYS P 754      26.143  13.882  -4.624  0.00  0.00      PROA  
ATOM    990  HG2 LYS P 754      26.847  14.722  -3.165  0.00  0.00      PROA  
ATOM    991  CD  LYS P 754      26.684  15.921  -4.925  0.00  0.00      PROA  
ATOM    992  HD1 LYS P 754      26.629  16.906  -4.413  0.00  0.00      PROA  
ATOM    993  HD2 LYS P 754      25.975  16.046  -5.771  0.00  0.00      PROA  
ATOM    994  CE  LYS P 754      28.067  15.639  -5.326  0.00  0.00      PROA  
ATOM    995  HE1 LYS P 754      28.175  14.595  -5.688  0.00  0.00      PROA  
ATOM    996  HE2 LYS P 754      28.737  15.680  -4.440  0.00  0.00      PROA  
ATOM    997  NZ  LYS P 754      28.620  16.509  -6.400  0.00  0.00      PROA  
ATOM    998  HZ1 LYS P 754      29.659  16.503  -6.351  0.00  0.00      PROA  
ATOM    999  HZ2 LYS P 754      28.289  17.469  -6.177  0.00  0.00      PROA  
ATOM   1000  HZ3 LYS P 754      28.303  16.194  -7.340  0.00  0.00      PROA  
ATOM   1001  C   LYS P 754      22.318  13.927  -3.762  0.00  0.00      PROA  
ATOM   1002  O   LYS P 754      22.054  12.843  -3.217  0.00  0.00      PROA  
ATOM   1003  N   ALA P 755      21.330  14.843  -3.834  0.00  0.00      PROA  
ATOM   1004  HN  ALA P 755      21.550  15.729  -4.236  0.00  0.00      PROA  
ATOM   1005  CA  ALA P 755      20.005  14.543  -3.228  0.00  0.00      PROA  
ATOM   1006  HA  ALA P 755      20.143  13.968  -2.325  0.00  0.00      PROA  
ATOM   1007  CB  ALA P 755      19.092  15.714  -3.038  0.00  0.00      PROA  
ATOM   1008  HB1 ALA P 755      19.078  16.467  -3.855  0.00  0.00      PROA  
ATOM   1009  HB2 ALA P 755      19.491  16.281  -2.169  0.00  0.00      PROA  
ATOM   1010  HB3 ALA P 755      18.066  15.444  -2.708  0.00  0.00      PROA  
ATOM   1011  C   ALA P 755      19.217  13.523  -4.027  0.00  0.00      PROA  
ATOM   1012  O   ALA P 755      18.524  12.687  -3.520  0.00  0.00      PROA  
ATOM   1013  N   ASN P 756      19.481  13.604  -5.419  0.00  0.00      PROA  
ATOM   1014  HN  ASN P 756      19.837  14.456  -5.795  0.00  0.00      PROA  
ATOM   1015  CA  ASN P 756      18.979  12.634  -6.404  0.00  0.00      PROA  
ATOM   1016  HA  ASN P 756      17.963  12.342  -6.183  0.00  0.00      PROA  
ATOM   1017  CB  ASN P 756      19.222  13.122  -7.878  0.00  0.00      PROA  
ATOM   1018  HB1 ASN P 756      19.200  12.259  -8.578  0.00  0.00      PROA  
ATOM   1019  HB2 ASN P 756      20.267  13.493  -7.944  0.00  0.00      PROA  
ATOM   1020  CG  ASN P 756      18.224  14.085  -8.348  0.00  0.00      PROA  
ATOM   1021  OD1 ASN P 756      17.049  13.886  -8.000  0.00  0.00      PROA  
ATOM   1022  ND2 ASN P 756      18.517  15.220  -9.051  0.00  0.00      PROA  
ATOM   1023 HD21 ASN P 756      17.801  15.821  -9.408  0.00  0.00      PROA  
ATOM   1024 HD22 ASN P 756      19.489  15.435  -9.143  0.00  0.00      PROA  
ATOM   1025  C   ASN P 756      19.647  11.279  -6.207  0.00  0.00      PROA  
ATOM   1026  O   ASN P 756      19.147  10.228  -6.563  0.00  0.00      PROA  
ATOM   1027  N   LYS P 757      20.905  11.224  -5.733  0.00  0.00      PROA  
ATOM   1028  HN  LYS P 757      21.435  12.067  -5.694  0.00  0.00      PROA  
ATOM   1029  CA  LYS P 757      21.437   9.981  -5.282  0.00  0.00      PROA  
ATOM   1030  HA  LYS P 757      21.397   9.269  -6.093  0.00  0.00      PROA  
ATOM   1031  CB  LYS P 757      22.966  10.248  -4.960  0.00  0.00      PROA  
ATOM   1032  HB1 LYS P 757      23.204  11.236  -4.511  0.00  0.00      PROA  
ATOM   1033  HB2 LYS P 757      23.324  10.268  -6.012  0.00  0.00      PROA  
ATOM   1034  CG  LYS P 757      23.654   9.115  -4.139  0.00  0.00      PROA  
ATOM   1035  HG1 LYS P 757      23.290   8.978  -3.099  0.00  0.00      PROA  
ATOM   1036  HG2 LYS P 757      24.701   9.450  -3.979  0.00  0.00      PROA  
ATOM   1037  CD  LYS P 757      23.565   7.770  -4.852  0.00  0.00      PROA  
ATOM   1038  HD1 LYS P 757      23.742   8.008  -5.923  0.00  0.00      PROA  
ATOM   1039  HD2 LYS P 757      22.536   7.354  -4.904  0.00  0.00      PROA  
ATOM   1040  CE  LYS P 757      24.447   6.615  -4.331  0.00  0.00      PROA  
ATOM   1041  HE1 LYS P 757      25.513   6.895  -4.193  0.00  0.00      PROA  
ATOM   1042  HE2 LYS P 757      24.414   5.690  -4.945  0.00  0.00      PROA  
ATOM   1043  NZ  LYS P 757      23.884   6.367  -3.034  0.00  0.00      PROA  
ATOM   1044  HZ1 LYS P 757      22.961   5.910  -2.889  0.00  0.00      PROA  
ATOM   1045  HZ2 LYS P 757      23.816   7.311  -2.602  0.00  0.00      PROA  
ATOM   1046  HZ3 LYS P 757      24.565   5.772  -2.521  0.00  0.00      PROA  
ATOM   1047  C   LYS P 757      20.565   9.348  -4.166  0.00  0.00      PROA  
ATOM   1048  O   LYS P 757      20.372   8.158  -4.116  0.00  0.00      PROA  
ATOM   1049  N   GLU P 758      19.939  10.181  -3.259  0.00  0.00      PROA  
ATOM   1050  HN  GLU P 758      20.169  11.149  -3.192  0.00  0.00      PROA  
ATOM   1051  CA  GLU P 758      19.090   9.524  -2.218  0.00  0.00      PROA  
ATOM   1052  HA  GLU P 758      19.565   8.590  -1.959  0.00  0.00      PROA  
ATOM   1053  CB  GLU P 758      19.032  10.325  -0.866  0.00  0.00      PROA  
ATOM   1054  HB1 GLU P 758      18.221   9.835  -0.286  0.00  0.00      PROA  
ATOM   1055  HB2 GLU P 758      18.592  11.322  -1.083  0.00  0.00      PROA  
ATOM   1056  CG  GLU P 758      20.306  10.403   0.015  0.00  0.00      PROA  
ATOM   1057  HG1 GLU P 758      20.729  11.430  -0.021  0.00  0.00      PROA  
ATOM   1058  HG2 GLU P 758      21.094   9.704  -0.338  0.00  0.00      PROA  
ATOM   1059  CD  GLU P 758      20.124  10.064   1.470  0.00  0.00      PROA  
ATOM   1060  OE1 GLU P 758      21.152  10.116   2.180  0.00  0.00      PROA  
ATOM   1061  OE2 GLU P 758      18.991   9.913   2.047  0.00  0.00      PROA  
ATOM   1062  C   GLU P 758      17.726   9.094  -2.727  0.00  0.00      PROA  
ATOM   1063  O   GLU P 758      17.101   8.113  -2.258  0.00  0.00      PROA  
ATOM   1064  N   ILE P 759      17.327   9.775  -3.829  0.00  0.00      PROA  
ATOM   1065  HN  ILE P 759      17.880  10.578  -4.039  0.00  0.00      PROA  
ATOM   1066  CA  ILE P 759      16.080   9.430  -4.530  0.00  0.00      PROA  
ATOM   1067  HA  ILE P 759      15.315   9.347  -3.773  0.00  0.00      PROA  
ATOM   1068  CB  ILE P 759      15.708  10.536  -5.536  0.00  0.00      PROA  
ATOM   1069  HB  ILE P 759      16.492  10.797  -6.279  0.00  0.00      PROA  
ATOM   1070  CG2 ILE P 759      14.439  10.093  -6.302  0.00  0.00      PROA  
ATOM   1071 HG21 ILE P 759      14.272  10.858  -7.090  0.00  0.00      PROA  
ATOM   1072 HG22 ILE P 759      13.593   9.922  -5.603  0.00  0.00      PROA  
ATOM   1073 HG23 ILE P 759      14.609   9.109  -6.789  0.00  0.00      PROA  
ATOM   1074  CG1 ILE P 759      15.309  11.808  -4.682  0.00  0.00      PROA  
ATOM   1075 HG11 ILE P 759      16.110  11.972  -3.930  0.00  0.00      PROA  
ATOM   1076 HG12 ILE P 759      14.384  11.524  -4.135  0.00  0.00      PROA  
ATOM   1077  CD  ILE P 759      15.079  13.082  -5.380  0.00  0.00      PROA  
ATOM   1078  HD1 ILE P 759      15.923  13.258  -6.082  0.00  0.00      PROA  
ATOM   1079  HD2 ILE P 759      15.179  14.058  -4.859  0.00  0.00      PROA  
ATOM   1080  HD3 ILE P 759      14.238  13.096  -6.106  0.00  0.00      PROA  
ATOM   1081  C   ILE P 759      16.335   8.078  -5.334  0.00  0.00      PROA  
ATOM   1082  O   ILE P 759      15.418   7.238  -5.458  0.00  0.00      PROA  
ATOM   1083  N   LEU P 760      17.540   7.853  -5.899  0.00  0.00      PROA  
ATOM   1084  HN  LEU P 760      18.280   8.515  -5.800  0.00  0.00      PROA  
ATOM   1085  CA  LEU P 760      17.888   6.656  -6.614  0.00  0.00      PROA  
ATOM   1086  HA  LEU P 760      17.058   6.388  -7.251  0.00  0.00      PROA  
ATOM   1087  CB  LEU P 760      19.212   6.867  -7.519  0.00  0.00      PROA  
ATOM   1088  HB1 LEU P 760      19.447   5.870  -7.950  0.00  0.00      PROA  
ATOM   1089  HB2 LEU P 760      20.053   7.144  -6.847  0.00  0.00      PROA  
ATOM   1090  CG  LEU P 760      19.048   7.706  -8.784  0.00  0.00      PROA  
ATOM   1091  HG  LEU P 760      19.065   8.796  -8.570  0.00  0.00      PROA  
ATOM   1092  CD1 LEU P 760      20.207   7.341  -9.715  0.00  0.00      PROA  
ATOM   1093 HD11 LEU P 760      21.153   7.717  -9.271  0.00  0.00      PROA  
ATOM   1094 HD12 LEU P 760      20.056   7.815 -10.709  0.00  0.00      PROA  
ATOM   1095 HD13 LEU P 760      20.215   6.233  -9.790  0.00  0.00      PROA  
ATOM   1096  CD2 LEU P 760      17.698   7.419  -9.571  0.00  0.00      PROA  
ATOM   1097 HD21 LEU P 760      17.696   7.875 -10.584  0.00  0.00      PROA  
ATOM   1098 HD22 LEU P 760      16.861   7.729  -8.910  0.00  0.00      PROA  
ATOM   1099 HD23 LEU P 760      17.448   6.392  -9.915  0.00  0.00      PROA  
ATOM   1100  C   LEU P 760      18.161   5.483  -5.703  0.00  0.00      PROA  
ATOM   1101  O   LEU P 760      17.849   4.305  -6.106  0.00  0.00      PROA  
ATOM   1102  N   ASP P 761      18.692   5.711  -4.491  0.00  0.00      PROA  
ATOM   1103  HN  ASP P 761      19.033   6.603  -4.206  0.00  0.00      PROA  
ATOM   1104  CA  ASP P 761      18.754   4.706  -3.459  0.00  0.00      PROA  
ATOM   1105  HA  ASP P 761      19.332   3.852  -3.780  0.00  0.00      PROA  
ATOM   1106  CB  ASP P 761      19.463   5.205  -2.067  0.00  0.00      PROA  
ATOM   1107  HB1 ASP P 761      19.043   4.635  -1.211  0.00  0.00      PROA  
ATOM   1108  HB2 ASP P 761      19.175   6.274  -1.973  0.00  0.00      PROA  
ATOM   1109  CG  ASP P 761      21.020   5.099  -2.034  0.00  0.00      PROA  
ATOM   1110  OD1 ASP P 761      21.660   4.980  -3.097  0.00  0.00      PROA  
ATOM   1111  OD2 ASP P 761      21.615   5.324  -0.961  0.00  0.00      PROA  
ATOM   1112  C   ASP P 761      17.388   4.162  -3.052  0.00  0.00      PROA  
ATOM   1113  O   ASP P 761      17.222   2.962  -2.823  0.00  0.00      PROA  
ATOM   1114  N   GLU P 762      16.341   5.037  -2.853  0.00  0.00      PROA  
ATOM   1115  HN  GLU P 762      16.546   6.009  -2.943  0.00  0.00      PROA  
ATOM   1116  CA  GLU P 762      14.950   4.635  -2.507  0.00  0.00      PROA  
ATOM   1117  HA  GLU P 762      14.985   3.849  -1.767  0.00  0.00      PROA  
ATOM   1118  CB  GLU P 762      14.154   5.834  -1.972  0.00  0.00      PROA  
ATOM   1119  HB1 GLU P 762      13.100   5.642  -1.679  0.00  0.00      PROA  
ATOM   1120  HB2 GLU P 762      14.069   6.638  -2.734  0.00  0.00      PROA  
ATOM   1121  CG  GLU P 762      14.758   6.441  -0.689  0.00  0.00      PROA  
ATOM   1122  HG1 GLU P 762      15.842   6.611  -0.864  0.00  0.00      PROA  
ATOM   1123  HG2 GLU P 762      14.646   5.789   0.203  0.00  0.00      PROA  
ATOM   1124  CD  GLU P 762      14.068   7.738  -0.297  0.00  0.00      PROA  
ATOM   1125  OE1 GLU P 762      12.894   7.933  -0.700  0.00  0.00      PROA  
ATOM   1126  OE2 GLU P 762      14.705   8.587   0.380  0.00  0.00      PROA  
ATOM   1127  C   GLU P 762      14.231   3.958  -3.652  0.00  0.00      PROA  
ATOM   1128  O   GLU P 762      13.604   2.910  -3.512  0.00  0.00      PROA  
ATOM   1129  N   ALA P 763      14.404   4.386  -4.913  0.00  0.00      PROA  
ATOM   1130  HN  ALA P 763      14.824   5.282  -5.031  0.00  0.00      PROA  
ATOM   1131  CA  ALA P 763      13.801   3.726  -6.079  0.00  0.00      PROA  
ATOM   1132  HA  ALA P 763      12.748   3.748  -5.840  0.00  0.00      PROA  
ATOM   1133  CB  ALA P 763      13.908   4.439  -7.443  0.00  0.00      PROA  
ATOM   1134  HB1 ALA P 763      13.210   4.028  -8.204  0.00  0.00      PROA  
ATOM   1135  HB2 ALA P 763      14.946   4.435  -7.840  0.00  0.00      PROA  
ATOM   1136  HB3 ALA P 763      13.645   5.517  -7.395  0.00  0.00      PROA  
ATOM   1137  C   ALA P 763      14.269   2.272  -6.240  0.00  0.00      PROA  
ATOM   1138  O   ALA P 763      13.488   1.357  -6.504  0.00  0.00      PROA  
ATOM   1139  N   TYR P 764      15.521   2.002  -5.957  0.00  0.00      PROA  
ATOM   1140  HN  TYR P 764      16.168   2.754  -5.857  0.00  0.00      PROA  
ATOM   1141  CA  TYR P 764      16.140   0.715  -6.037  0.00  0.00      PROA  
ATOM   1142  HA  TYR P 764      16.046   0.355  -7.051  0.00  0.00      PROA  
ATOM   1143  CB  TYR P 764      17.666   0.877  -5.689  0.00  0.00      PROA  
ATOM   1144  HB1 TYR P 764      17.814   1.482  -4.769  0.00  0.00      PROA  
ATOM   1145  HB2 TYR P 764      18.074   1.539  -6.482  0.00  0.00      PROA  
ATOM   1146  CG  TYR P 764      18.407  -0.453  -5.757  0.00  0.00      PROA  
ATOM   1147  CD1 TYR P 764      18.740  -1.054  -4.678  0.00  0.00      PROA  
ATOM   1148  HD1 TYR P 764      18.650  -0.467  -3.776  0.00  0.00      PROA  
ATOM   1149  CE1 TYR P 764      19.234  -2.300  -4.555  0.00  0.00      PROA  
ATOM   1150  HE1 TYR P 764      19.482  -2.768  -3.613  0.00  0.00      PROA  
ATOM   1151  CZ  TYR P 764      19.383  -3.039  -5.727  0.00  0.00      PROA  
ATOM   1152  OH  TYR P 764      19.722  -4.391  -5.585  0.00  0.00      PROA  
ATOM   1153  HH  TYR P 764      19.892  -4.821  -6.426  0.00  0.00      PROA  
ATOM   1154  CD2 TYR P 764      18.607  -1.128  -7.017  0.00  0.00      PROA  
ATOM   1155  HD2 TYR P 764      18.380  -0.600  -7.931  0.00  0.00      PROA  
ATOM   1156  CE2 TYR P 764      19.102  -2.483  -6.990  0.00  0.00      PROA  
ATOM   1157  HE2 TYR P 764      19.221  -2.976  -7.944  0.00  0.00      PROA  
ATOM   1158  C   TYR P 764      15.473  -0.419  -5.094  0.00  0.00      PROA  
ATOM   1159  O   TYR P 764      15.221  -1.520  -5.508  0.00  0.00      PROA  
ATOM   1160  N   VAL P 765      15.269  -0.069  -3.826  0.00  0.00      PROA  
ATOM   1161  HN  VAL P 765      15.596   0.795  -3.453  0.00  0.00      PROA  
ATOM   1162  CA  VAL P 765      14.521  -0.938  -2.909  0.00  0.00      PROA  
ATOM   1163  HA  VAL P 765      15.059  -1.864  -2.768  0.00  0.00      PROA  
ATOM   1164  CB  VAL P 765      14.549  -0.381  -1.452  0.00  0.00      PROA  
ATOM   1165  HB  VAL P 765      13.958   0.556  -1.368  0.00  0.00      PROA  
ATOM   1166  CG1 VAL P 765      13.907  -1.345  -0.459  0.00  0.00      PROA  
ATOM   1167 HG11 VAL P 765      12.939  -1.793  -0.771  0.00  0.00      PROA  
ATOM   1168 HG12 VAL P 765      13.725  -0.696   0.424  0.00  0.00      PROA  
ATOM   1169 HG13 VAL P 765      14.583  -2.206  -0.265  0.00  0.00      PROA  
ATOM   1170  CG2 VAL P 765      15.921   0.003  -1.057  0.00  0.00      PROA  
ATOM   1171 HG21 VAL P 765      16.650  -0.815  -1.240  0.00  0.00      PROA  
ATOM   1172 HG22 VAL P 765      15.978   0.181   0.038  0.00  0.00      PROA  
ATOM   1173 HG23 VAL P 765      16.264   0.951  -1.523  0.00  0.00      PROA  
ATOM   1174  C   VAL P 765      13.061  -1.110  -3.363  0.00  0.00      PROA  
ATOM   1175  O   VAL P 765      12.595  -2.270  -3.448  0.00  0.00      PROA  
ATOM   1176  N   MET P 766      12.359  -0.056  -3.810  0.00  0.00      PROA  
ATOM   1177  HN  MET P 766      12.686   0.885  -3.780  0.00  0.00      PROA  
ATOM   1178  CA  MET P 766      11.082  -0.204  -4.406  0.00  0.00      PROA  
ATOM   1179  HA  MET P 766      10.511  -0.825  -3.732  0.00  0.00      PROA  
ATOM   1180  CB  MET P 766      10.284   1.028  -4.323  0.00  0.00      PROA  
ATOM   1181  HB1 MET P 766       9.269   0.779  -4.701  0.00  0.00      PROA  
ATOM   1182  HB2 MET P 766      10.643   1.849  -4.980  0.00  0.00      PROA  
ATOM   1183  CG  MET P 766      10.208   1.592  -2.924  0.00  0.00      PROA  
ATOM   1184  HG1 MET P 766      11.118   2.043  -2.473  0.00  0.00      PROA  
ATOM   1185  HG2 MET P 766       9.917   0.792  -2.210  0.00  0.00      PROA  
ATOM   1186  SD  MET P 766       8.912   2.896  -2.662  0.00  0.00      PROA  
ATOM   1187  CE  MET P 766       9.707   4.195  -3.522  0.00  0.00      PROA  
ATOM   1188  HE1 MET P 766      10.586   4.514  -2.921  0.00  0.00      PROA  
ATOM   1189  HE2 MET P 766       9.010   5.026  -3.760  0.00  0.00      PROA  
ATOM   1190  HE3 MET P 766      10.116   3.845  -4.494  0.00  0.00      PROA  
ATOM   1191  C   MET P 766      10.914  -1.004  -5.731  0.00  0.00      PROA  
ATOM   1192  O   MET P 766       9.968  -1.798  -5.799  0.00  0.00      PROA  
ATOM   1193  N   ALA P 767      11.860  -0.774  -6.694  0.00  0.00      PROA  
ATOM   1194  HN  ALA P 767      12.599  -0.117  -6.565  0.00  0.00      PROA  
ATOM   1195  CA  ALA P 767      11.854  -1.503  -7.952  0.00  0.00      PROA  
ATOM   1196  HA  ALA P 767      10.855  -1.512  -8.362  0.00  0.00      PROA  
ATOM   1197  CB  ALA P 767      12.850  -0.894  -8.903  0.00  0.00      PROA  
ATOM   1198  HB1 ALA P 767      12.972  -1.585  -9.764  0.00  0.00      PROA  
ATOM   1199  HB2 ALA P 767      13.882  -0.810  -8.499  0.00  0.00      PROA  
ATOM   1200  HB3 ALA P 767      12.406   0.074  -9.217  0.00  0.00      PROA  
ATOM   1201  C   ALA P 767      12.320  -2.976  -7.827  0.00  0.00      PROA  
ATOM   1202  O   ALA P 767      11.979  -3.784  -8.672  0.00  0.00      PROA  
ATOM   1203  N   SER P 768      12.986  -3.398  -6.708  0.00  0.00      PROA  
ATOM   1204  HN  SER P 768      13.175  -2.751  -5.973  0.00  0.00      PROA  
ATOM   1205  CA  SER P 768      13.687  -4.699  -6.621  0.00  0.00      PROA  
ATOM   1206  HA  SER P 768      13.578  -5.135  -7.603  0.00  0.00      PROA  
ATOM   1207  CB  SER P 768      15.169  -4.599  -6.361  0.00  0.00      PROA  
ATOM   1208  HB1 SER P 768      15.693  -3.844  -6.986  0.00  0.00      PROA  
ATOM   1209  HB2 SER P 768      15.725  -5.559  -6.307  0.00  0.00      PROA  
ATOM   1210  OG  SER P 768      15.293  -4.148  -5.010  0.00  0.00      PROA  
ATOM   1211  HG1 SER P 768      15.339  -3.189  -5.035  0.00  0.00      PROA  
ATOM   1212  C   SER P 768      12.930  -5.780  -5.848  0.00  0.00      PROA  
ATOM   1213  O   SER P 768      13.353  -6.951  -5.753  0.00  0.00      PROA  
ATOM   1214  N   VAL P 769      11.787  -5.458  -5.178  0.00  0.00      PROA  
ATOM   1215  HN  VAL P 769      11.287  -4.624  -5.398  0.00  0.00      PROA  
ATOM   1216  CA  VAL P 769      10.956  -6.453  -4.470  0.00  0.00      PROA  
ATOM   1217  HA  VAL P 769      11.613  -7.012  -3.821  0.00  0.00      PROA  
ATOM   1218  CB  VAL P 769       9.741  -5.854  -3.759  0.00  0.00      PROA  
ATOM   1219  HB  VAL P 769       9.149  -6.662  -3.279  0.00  0.00      PROA  
ATOM   1220  CG1 VAL P 769      10.256  -4.970  -2.703  0.00  0.00      PROA  
ATOM   1221 HG11 VAL P 769       9.371  -4.552  -2.177  0.00  0.00      PROA  
ATOM   1222 HG12 VAL P 769      10.779  -4.119  -3.188  0.00  0.00      PROA  
ATOM   1223 HG13 VAL P 769      10.950  -5.423  -1.963  0.00  0.00      PROA  
ATOM   1224  CG2 VAL P 769       8.781  -5.111  -4.742  0.00  0.00      PROA  
ATOM   1225 HG21 VAL P 769       7.983  -4.654  -4.119  0.00  0.00      PROA  
ATOM   1226 HG22 VAL P 769       8.263  -5.798  -5.445  0.00  0.00      PROA  
ATOM   1227 HG23 VAL P 769       9.281  -4.375  -5.407  0.00  0.00      PROA  
ATOM   1228  C   VAL P 769      10.402  -7.571  -5.344  0.00  0.00      PROA  
ATOM   1229  O   VAL P 769      10.298  -7.389  -6.567  0.00  0.00      PROA  
ATOM   1230  N   ASP P 770      10.085  -8.742  -4.747  0.00  0.00      PROA  
ATOM   1231  HN  ASP P 770      10.416  -8.755  -3.806  0.00  0.00      PROA  
ATOM   1232  CA  ASP P 770       9.570  -9.936  -5.426  0.00  0.00      PROA  
ATOM   1233  HA  ASP P 770       9.028  -9.601  -6.298  0.00  0.00      PROA  
ATOM   1234  CB  ASP P 770      10.810 -10.860  -5.802  0.00  0.00      PROA  
ATOM   1235  HB1 ASP P 770      11.473 -11.237  -4.994  0.00  0.00      PROA  
ATOM   1236  HB2 ASP P 770      11.496 -10.199  -6.375  0.00  0.00      PROA  
ATOM   1237  CG  ASP P 770      10.537 -12.060  -6.683  0.00  0.00      PROA  
ATOM   1238  OD1 ASP P 770       9.357 -12.399  -7.030  0.00  0.00      PROA  
ATOM   1239  OD2 ASP P 770      11.478 -12.870  -6.980  0.00  0.00      PROA  
ATOM   1240  C   ASP P 770       8.498 -10.531  -4.478  0.00  0.00      PROA  
ATOM   1241  O   ASP P 770       8.682 -11.557  -3.780  0.00  0.00      PROA  
ATOM   1242  N   ASN P 771       7.367  -9.848  -4.330  0.00  0.00      PROA  
ATOM   1243  HN  ASN P 771       7.296  -8.996  -4.842  0.00  0.00      PROA  
ATOM   1244  CA  ASN P 771       6.262 -10.402  -3.503  0.00  0.00      PROA  
ATOM   1245  HA  ASN P 771       6.272 -11.482  -3.489  0.00  0.00      PROA  
ATOM   1246  CB  ASN P 771       6.577 -10.226  -2.010  0.00  0.00      PROA  
ATOM   1247  HB1 ASN P 771       6.681  -9.165  -1.699  0.00  0.00      PROA  
ATOM   1248  HB2 ASN P 771       7.557 -10.650  -1.703  0.00  0.00      PROA  
ATOM   1249  CG  ASN P 771       5.576 -10.870  -1.068  0.00  0.00      PROA  
ATOM   1250  OD1 ASN P 771       4.510 -10.298  -0.857  0.00  0.00      PROA  
ATOM   1251  ND2 ASN P 771       5.885 -12.071  -0.531  0.00  0.00      PROA  
ATOM   1252 HD21 ASN P 771       5.261 -12.711  -0.082  0.00  0.00      PROA  
ATOM   1253 HD22 ASN P 771       6.837 -12.362  -0.624  0.00  0.00      PROA  
ATOM   1254  C   ASN P 771       4.820  -9.906  -3.962  0.00  0.00      PROA  
ATOM   1255  O   ASN P 771       4.617  -8.712  -4.287  0.00  0.00      PROA  
ATOM   1256  N   PRO P 772       3.771 -10.760  -3.985  0.00  0.00      PROA  
ATOM   1257  CD  PRO P 772       3.679 -12.227  -3.676  0.00  0.00      PROA  
ATOM   1258  HD1 PRO P 772       4.143 -12.410  -2.683  0.00  0.00      PROA  
ATOM   1259  HD2 PRO P 772       4.160 -12.829  -4.477  0.00  0.00      PROA  
ATOM   1260  CA  PRO P 772       2.455 -10.364  -4.554  0.00  0.00      PROA  
ATOM   1261  HA  PRO P 772       2.683  -9.902  -5.503  0.00  0.00      PROA  
ATOM   1262  CB  PRO P 772       1.638 -11.688  -4.577  0.00  0.00      PROA  
ATOM   1263  HB1 PRO P 772       1.751 -12.185  -5.565  0.00  0.00      PROA  
ATOM   1264  HB2 PRO P 772       0.552 -11.522  -4.411  0.00  0.00      PROA  
ATOM   1265  CG  PRO P 772       2.223 -12.566  -3.479  0.00  0.00      PROA  
ATOM   1266  HG1 PRO P 772       2.056 -12.043  -2.513  0.00  0.00      PROA  
ATOM   1267  HG2 PRO P 772       1.782 -13.582  -3.388  0.00  0.00      PROA  
ATOM   1268  C   PRO P 772       1.683  -9.388  -3.582  0.00  0.00      PROA  
ATOM   1269  O   PRO P 772       0.714  -8.818  -3.947  0.00  0.00      PROA  
ATOM   1270  N   HSD P 773       2.239  -9.171  -2.352  0.00  0.00      PROA  
ATOM   1271  HN  HSD P 773       3.072  -9.627  -2.047  0.00  0.00      PROA  
ATOM   1272  CA  HSD P 773       1.625  -8.322  -1.403  0.00  0.00      PROA  
ATOM   1273  HA  HSD P 773       0.672  -7.990  -1.790  0.00  0.00      PROA  
ATOM   1274  CB  HSD P 773       1.625  -9.040   0.002  0.00  0.00      PROA  
ATOM   1275  HB1 HSD P 773       0.809  -8.627   0.632  0.00  0.00      PROA  
ATOM   1276  HB2 HSD P 773       2.578  -8.779   0.508  0.00  0.00      PROA  
ATOM   1277  ND1 HSD P 773       0.101 -11.010  -0.376  0.00  0.00      PROA  
ATOM   1278  HD1 HSD P 773      -0.636 -10.536  -0.858  0.00  0.00      PROA  
ATOM   1279  CG  HSD P 773       1.279 -10.511  -0.003  0.00  0.00      PROA  
ATOM   1280  CE1 HSD P 773       0.131 -12.358  -0.066  0.00  0.00      PROA  
ATOM   1281  HE1 HSD P 773      -0.710 -13.047  -0.147  0.00  0.00      PROA  
ATOM   1282  NE2 HSD P 773       1.298 -12.673   0.421  0.00  0.00      PROA  
ATOM   1283  CD2 HSD P 773       2.013 -11.531   0.473  0.00  0.00      PROA  
ATOM   1284  HD2 HSD P 773       2.963 -11.529   0.994  0.00  0.00      PROA  
ATOM   1285  C   HSD P 773       2.300  -6.978  -1.168  0.00  0.00      PROA  
ATOM   1286  O   HSD P 773       2.020  -6.206  -0.294  0.00  0.00      PROA  
ATOM   1287  N   VAL P 774       3.276  -6.655  -2.050  0.00  0.00      PROA  
ATOM   1288  HN  VAL P 774       3.446  -7.244  -2.836  0.00  0.00      PROA  
ATOM   1289  CA  VAL P 774       4.135  -5.510  -1.969  0.00  0.00      PROA  
ATOM   1290  HA  VAL P 774       3.654  -4.773  -1.342  0.00  0.00      PROA  
ATOM   1291  CB  VAL P 774       5.593  -5.968  -1.628  0.00  0.00      PROA  
ATOM   1292  HB  VAL P 774       5.945  -6.596  -2.473  0.00  0.00      PROA  
ATOM   1293  CG1 VAL P 774       6.473  -4.793  -1.418  0.00  0.00      PROA  
ATOM   1294 HG11 VAL P 774       6.081  -4.329  -0.487  0.00  0.00      PROA  
ATOM   1295 HG12 VAL P 774       6.354  -4.057  -2.242  0.00  0.00      PROA  
ATOM   1296 HG13 VAL P 774       7.520  -5.099  -1.211  0.00  0.00      PROA  
ATOM   1297  CG2 VAL P 774       5.606  -6.810  -0.344  0.00  0.00      PROA  
ATOM   1298 HG21 VAL P 774       4.923  -6.360   0.408  0.00  0.00      PROA  
ATOM   1299 HG22 VAL P 774       6.678  -6.745  -0.059  0.00  0.00      PROA  
ATOM   1300 HG23 VAL P 774       5.322  -7.855  -0.592  0.00  0.00      PROA  
ATOM   1301  C   VAL P 774       4.097  -4.862  -3.360  0.00  0.00      PROA  
ATOM   1302  O   VAL P 774       4.298  -5.526  -4.369  0.00  0.00      PROA  
ATOM   1303  N   CYS P 775       3.871  -3.432  -3.537  0.00  0.00      PROA  
ATOM   1304  HN  CYS P 775       3.802  -2.828  -2.747  0.00  0.00      PROA  
ATOM   1305  CA  CYS P 775       3.892  -2.831  -4.864  0.00  0.00      PROA  
ATOM   1306  HA  CYS P 775       3.469  -3.580  -5.516  0.00  0.00      PROA  
ATOM   1307  CB  CYS P 775       3.112  -1.536  -4.915  0.00  0.00      PROA  
ATOM   1308  HB1 CYS P 775       3.238  -1.175  -5.958  0.00  0.00      PROA  
ATOM   1309  HB2 CYS P 775       3.526  -0.879  -4.120  0.00  0.00      PROA  
ATOM   1310  SG  CYS P 775       1.301  -1.659  -4.805  0.00  0.00      PROA  
ATOM   1311  HG1 CYS P 775       1.240  -0.391  -4.423  0.00  0.00      PROA  
ATOM   1312  C   CYS P 775       5.240  -2.572  -5.481  0.00  0.00      PROA  
ATOM   1313  O   CYS P 775       6.063  -1.754  -5.040  0.00  0.00      PROA  
ATOM   1314  N   ARG P 776       5.399  -3.202  -6.661  0.00  0.00      PROA  
ATOM   1315  HN  ARG P 776       4.696  -3.810  -7.021  0.00  0.00      PROA  
ATOM   1316  CA  ARG P 776       6.578  -3.131  -7.537  0.00  0.00      PROA  
ATOM   1317  HA  ARG P 776       7.478  -2.886  -6.994  0.00  0.00      PROA  
ATOM   1318  CB  ARG P 776       6.724  -4.387  -8.324  0.00  0.00      PROA  
ATOM   1319  HB1 ARG P 776       5.852  -4.502  -9.003  0.00  0.00      PROA  
ATOM   1320  HB2 ARG P 776       6.583  -5.198  -7.577  0.00  0.00      PROA  
ATOM   1321  CG  ARG P 776       7.994  -4.556  -9.157  0.00  0.00      PROA  
ATOM   1322  HG1 ARG P 776       8.530  -3.583  -9.144  0.00  0.00      PROA  
ATOM   1323  HG2 ARG P 776       7.723  -4.766 -10.213  0.00  0.00      PROA  
ATOM   1324  CD  ARG P 776       8.955  -5.671  -8.665  0.00  0.00      PROA  
ATOM   1325  HD1 ARG P 776       8.377  -6.610  -8.536  0.00  0.00      PROA  
ATOM   1326  HD2 ARG P 776       9.506  -5.348  -7.755  0.00  0.00      PROA  
ATOM   1327  NE  ARG P 776       9.949  -5.837  -9.777  0.00  0.00      PROA  
ATOM   1328  HE  ARG P 776       9.763  -5.314 -10.608  0.00  0.00      PROA  
ATOM   1329  CZ  ARG P 776      10.596  -6.932 -10.015  0.00  0.00      PROA  
ATOM   1330  NH1 ARG P 776      10.591  -7.945  -9.227  0.00  0.00      PROA  
ATOM   1331 HH11 ARG P 776      11.330  -8.614  -9.300  0.00  0.00      PROA  
ATOM   1332 HH12 ARG P 776      10.316  -7.827  -8.273  0.00  0.00      PROA  
ATOM   1333  NH2 ARG P 776      11.265  -7.055 -11.104  0.00  0.00      PROA  
ATOM   1334 HH21 ARG P 776      11.253  -6.278 -11.733  0.00  0.00      PROA  
ATOM   1335 HH22 ARG P 776      11.690  -7.860 -11.518  0.00  0.00      PROA  
ATOM   1336  C   ARG P 776       6.585  -1.966  -8.515  0.00  0.00      PROA  
ATOM   1337  O   ARG P 776       5.614  -1.602  -9.108  0.00  0.00      PROA  
ATOM   1338  N   LEU P 777       7.696  -1.204  -8.545  0.00  0.00      PROA  
ATOM   1339  HN  LEU P 777       8.410  -1.149  -7.851  0.00  0.00      PROA  
ATOM   1340  CA  LEU P 777       8.031  -0.292  -9.671  0.00  0.00      PROA  
ATOM   1341  HA  LEU P 777       7.067   0.178  -9.796  0.00  0.00      PROA  
ATOM   1342  CB  LEU P 777       9.177   0.817  -9.379  0.00  0.00      PROA  
ATOM   1343  HB1 LEU P 777       8.930   1.706  -9.999  0.00  0.00      PROA  
ATOM   1344  HB2 LEU P 777      10.209   0.556  -9.699  0.00  0.00      PROA  
ATOM   1345  CG  LEU P 777       9.248   1.364  -7.930  0.00  0.00      PROA  
ATOM   1346  HG  LEU P 777       9.513   0.509  -7.273  0.00  0.00      PROA  
ATOM   1347  CD1 LEU P 777      10.133   2.581  -7.791  0.00  0.00      PROA  
ATOM   1348 HD11 LEU P 777      10.211   2.962  -6.750  0.00  0.00      PROA  
ATOM   1349 HD12 LEU P 777       9.757   3.441  -8.386  0.00  0.00      PROA  
ATOM   1350 HD13 LEU P 777      11.199   2.404  -8.050  0.00  0.00      PROA  
ATOM   1351  CD2 LEU P 777       7.873   1.786  -7.360  0.00  0.00      PROA  
ATOM   1352 HD21 LEU P 777       7.968   2.031  -6.280  0.00  0.00      PROA  
ATOM   1353 HD22 LEU P 777       7.024   1.080  -7.483  0.00  0.00      PROA  
ATOM   1354 HD23 LEU P 777       7.628   2.778  -7.795  0.00  0.00      PROA  
ATOM   1355  C   LEU P 777       8.371  -0.995 -10.989  0.00  0.00      PROA  
ATOM   1356  O   LEU P 777       9.268  -1.899 -10.939  0.00  0.00      PROA  
ATOM   1357  N   LEU P 778       7.658  -0.673 -12.082  0.00  0.00      PROA  
ATOM   1358  HN  LEU P 778       6.897  -0.033 -12.003  0.00  0.00      PROA  
ATOM   1359  CA  LEU P 778       8.009  -1.225 -13.376  0.00  0.00      PROA  
ATOM   1360  HA  LEU P 778       8.375  -2.235 -13.261  0.00  0.00      PROA  
ATOM   1361  CB  LEU P 778       6.739  -1.039 -14.244  0.00  0.00      PROA  
ATOM   1362  HB1 LEU P 778       6.970  -1.221 -15.315  0.00  0.00      PROA  
ATOM   1363  HB2 LEU P 778       6.414   0.022 -14.308  0.00  0.00      PROA  
ATOM   1364  CG  LEU P 778       5.565  -2.029 -13.943  0.00  0.00      PROA  
ATOM   1365  HG  LEU P 778       4.854  -2.010 -14.797  0.00  0.00      PROA  
ATOM   1366  CD1 LEU P 778       5.999  -3.550 -13.635  0.00  0.00      PROA  
ATOM   1367 HD11 LEU P 778       6.616  -3.586 -12.712  0.00  0.00      PROA  
ATOM   1368 HD12 LEU P 778       6.503  -4.026 -14.503  0.00  0.00      PROA  
ATOM   1369 HD13 LEU P 778       5.024  -4.042 -13.432  0.00  0.00      PROA  
ATOM   1370  CD2 LEU P 778       4.737  -1.518 -12.760  0.00  0.00      PROA  
ATOM   1371 HD21 LEU P 778       3.794  -2.102 -12.842  0.00  0.00      PROA  
ATOM   1372 HD22 LEU P 778       4.539  -0.425 -12.739  0.00  0.00      PROA  
ATOM   1373 HD23 LEU P 778       5.284  -1.763 -11.825  0.00  0.00      PROA  
ATOM   1374  C   LEU P 778       9.159  -0.475 -14.101  0.00  0.00      PROA  
ATOM   1375  O   LEU P 778       9.799  -0.854 -15.085  0.00  0.00      PROA  
ATOM   1376  N   GLY P 779       9.483   0.726 -13.534  0.00  0.00      PROA  
ATOM   1377  HN  GLY P 779       8.878   0.952 -12.774  0.00  0.00      PROA  
ATOM   1378  CA  GLY P 779      10.531   1.533 -13.914  0.00  0.00      PROA  
ATOM   1379  HA1 GLY P 779      10.394   1.686 -14.975  0.00  0.00      PROA  
ATOM   1380  HA2 GLY P 779      11.462   1.001 -13.782  0.00  0.00      PROA  
ATOM   1381  C   GLY P 779      10.541   2.804 -13.256  0.00  0.00      PROA  
ATOM   1382  O   GLY P 779       9.673   3.156 -12.397  0.00  0.00      PROA  
ATOM   1383  N   ILE P 780      11.523   3.676 -13.538  0.00  0.00      PROA  
ATOM   1384  HN  ILE P 780      12.177   3.403 -14.240  0.00  0.00      PROA  
ATOM   1385  CA  ILE P 780      11.573   5.079 -13.193  0.00  0.00      PROA  
ATOM   1386  HA  ILE P 780      10.589   5.467 -12.973  0.00  0.00      PROA  
ATOM   1387  CB  ILE P 780      12.465   5.353 -11.983  0.00  0.00      PROA  
ATOM   1388  HB  ILE P 780      12.438   6.382 -11.565  0.00  0.00      PROA  
ATOM   1389  CG2 ILE P 780      12.088   4.300 -10.888  0.00  0.00      PROA  
ATOM   1390 HG21 ILE P 780      12.620   4.641  -9.974  0.00  0.00      PROA  
ATOM   1391 HG22 ILE P 780      12.339   3.231 -11.058  0.00  0.00      PROA  
ATOM   1392 HG23 ILE P 780      11.014   4.433 -10.635  0.00  0.00      PROA  
ATOM   1393  CG1 ILE P 780      13.977   5.338 -12.334  0.00  0.00      PROA  
ATOM   1394 HG11 ILE P 780      14.198   6.161 -13.048  0.00  0.00      PROA  
ATOM   1395 HG12 ILE P 780      14.265   4.393 -12.842  0.00  0.00      PROA  
ATOM   1396  CD  ILE P 780      14.861   5.501 -11.132  0.00  0.00      PROA  
ATOM   1397  HD1 ILE P 780      15.913   5.776 -11.361  0.00  0.00      PROA  
ATOM   1398  HD2 ILE P 780      14.894   4.491 -10.669  0.00  0.00      PROA  
ATOM   1399  HD3 ILE P 780      14.634   6.321 -10.418  0.00  0.00      PROA  
ATOM   1400  C   ILE P 780      11.988   5.806 -14.413  0.00  0.00      PROA  
ATOM   1401  O   ILE P 780      12.496   5.263 -15.366  0.00  0.00      PROA  
ATOM   1402  N   CYS P 781      11.756   7.085 -14.488  0.00  0.00      PROA  
ATOM   1403  HN  CYS P 781      11.265   7.610 -13.796  0.00  0.00      PROA  
ATOM   1404  CA  CYS P 781      12.206   7.867 -15.584  0.00  0.00      PROA  
ATOM   1405  HA  CYS P 781      13.134   7.373 -15.826  0.00  0.00      PROA  
ATOM   1406  CB  CYS P 781      11.165   7.947 -16.693  0.00  0.00      PROA  
ATOM   1407  HB1 CYS P 781      10.154   8.117 -16.266  0.00  0.00      PROA  
ATOM   1408  HB2 CYS P 781      11.136   6.975 -17.230  0.00  0.00      PROA  
ATOM   1409  SG  CYS P 781      11.566   9.161 -17.996  0.00  0.00      PROA  
ATOM   1410  HG1 CYS P 781      12.384   8.416 -18.725  0.00  0.00      PROA  
ATOM   1411  C   CYS P 781      12.649   9.268 -15.141  0.00  0.00      PROA  
ATOM   1412  O   CYS P 781      12.108   9.796 -14.167  0.00  0.00      PROA  
ATOM   1413  N   LEU P 782      13.726   9.842 -15.708  0.00  0.00      PROA  
ATOM   1414  HN  LEU P 782      14.203   9.474 -16.503  0.00  0.00      PROA  
ATOM   1415  CA  LEU P 782      14.429  10.895 -15.036  0.00  0.00      PROA  
ATOM   1416  HA  LEU P 782      13.999  11.114 -14.070  0.00  0.00      PROA  
ATOM   1417  CB  LEU P 782      15.888  10.424 -14.914  0.00  0.00      PROA  
ATOM   1418  HB1 LEU P 782      16.527  11.233 -14.500  0.00  0.00      PROA  
ATOM   1419  HB2 LEU P 782      16.250  10.067 -15.902  0.00  0.00      PROA  
ATOM   1420  CG  LEU P 782      16.046   9.064 -14.067  0.00  0.00      PROA  
ATOM   1421  HG  LEU P 782      15.538   8.247 -14.623  0.00  0.00      PROA  
ATOM   1422  CD1 LEU P 782      17.566   8.751 -13.944  0.00  0.00      PROA  
ATOM   1423 HD11 LEU P 782      17.956   9.248 -13.030  0.00  0.00      PROA  
ATOM   1424 HD12 LEU P 782      18.092   9.119 -14.851  0.00  0.00      PROA  
ATOM   1425 HD13 LEU P 782      17.672   7.654 -13.806  0.00  0.00      PROA  
ATOM   1426  CD2 LEU P 782      15.443   9.090 -12.592  0.00  0.00      PROA  
ATOM   1427 HD21 LEU P 782      15.890   8.227 -12.053  0.00  0.00      PROA  
ATOM   1428 HD22 LEU P 782      14.334   9.116 -12.536  0.00  0.00      PROA  
ATOM   1429 HD23 LEU P 782      15.782  10.031 -12.109  0.00  0.00      PROA  
ATOM   1430  C   LEU P 782      14.383  12.217 -15.777  0.00  0.00      PROA  
ATOM   1431  O   LEU P 782      15.184  13.109 -15.553  0.00  0.00      PROA  
ATOM   1432  N   THR P 783      13.452  12.375 -16.692  0.00  0.00      PROA  
ATOM   1433  HN  THR P 783      12.714  11.709 -16.767  0.00  0.00      PROA  
ATOM   1434  CA  THR P 783      13.241  13.553 -17.572  0.00  0.00      PROA  
ATOM   1435  HA  THR P 783      14.240  13.943 -17.703  0.00  0.00      PROA  
ATOM   1436  CB  THR P 783      12.772  13.278 -18.978  0.00  0.00      PROA  
ATOM   1437  HB  THR P 783      11.803  12.734 -18.968  0.00  0.00      PROA  
ATOM   1438  OG1 THR P 783      13.667  12.430 -19.655  0.00  0.00      PROA  
ATOM   1439  HG1 THR P 783      13.420  12.378 -20.582  0.00  0.00      PROA  
ATOM   1440  CG2 THR P 783      12.652  14.581 -19.822  0.00  0.00      PROA  
ATOM   1441 HG21 THR P 783      13.698  14.947 -19.895  0.00  0.00      PROA  
ATOM   1442 HG22 THR P 783      12.044  15.359 -19.315  0.00  0.00      PROA  
ATOM   1443 HG23 THR P 783      12.257  14.386 -20.842  0.00  0.00      PROA  
ATOM   1444  C   THR P 783      12.416  14.631 -16.830  0.00  0.00      PROA  
ATOM   1445  O   THR P 783      11.264  14.412 -16.479  0.00  0.00      PROA  
ATOM   1446  N   SER P 784      13.004  15.821 -16.549  0.00  0.00      PROA  
ATOM   1447  HN  SER P 784      13.938  16.031 -16.831  0.00  0.00      PROA  
ATOM   1448  CA  SER P 784      12.358  16.974 -15.942  0.00  0.00      PROA  
ATOM   1449  HA  SER P 784      12.984  17.819 -16.190  0.00  0.00      PROA  
ATOM   1450  CB  SER P 784      11.019  17.365 -16.699  0.00  0.00      PROA  
ATOM   1451  HB1 SER P 784      10.158  16.702 -16.467  0.00  0.00      PROA  
ATOM   1452  HB2 SER P 784      11.332  17.393 -17.764  0.00  0.00      PROA  
ATOM   1453  OG  SER P 784      10.675  18.698 -16.326  0.00  0.00      PROA  
ATOM   1454  HG1 SER P 784       9.745  18.692 -16.565  0.00  0.00      PROA  
ATOM   1455  C   SER P 784      12.171  16.916 -14.414  0.00  0.00      PROA  
ATOM   1456  O   SER P 784      12.656  17.752 -13.621  0.00  0.00      PROA  
ATOM   1457  N   THR P 785      11.439  15.886 -14.021  0.00  0.00      PROA  
ATOM   1458  HN  THR P 785      11.090  15.224 -14.680  0.00  0.00      PROA  
ATOM   1459  CA  THR P 785      11.308  15.505 -12.581  0.00  0.00      PROA  
ATOM   1460  HA  THR P 785      12.226  15.681 -12.040  0.00  0.00      PROA  
ATOM   1461  CB  THR P 785      10.186  16.204 -11.823  0.00  0.00      PROA  
ATOM   1462  HB  THR P 785      10.388  17.294 -11.750  0.00  0.00      PROA  
ATOM   1463  OG1 THR P 785       9.844  15.620 -10.610  0.00  0.00      PROA  
ATOM   1464  HG1 THR P 785       9.301  16.297 -10.199  0.00  0.00      PROA  
ATOM   1465  CG2 THR P 785       8.858  16.107 -12.746  0.00  0.00      PROA  
ATOM   1466 HG21 THR P 785       8.938  16.817 -13.597  0.00  0.00      PROA  
ATOM   1467 HG22 THR P 785       7.888  16.363 -12.268  0.00  0.00      PROA  
ATOM   1468 HG23 THR P 785       8.684  15.071 -13.108  0.00  0.00      PROA  
ATOM   1469  C   THR P 785      11.238  14.042 -12.554  0.00  0.00      PROA  
ATOM   1470  O   THR P 785      10.870  13.480 -13.573  0.00  0.00      PROA  
ATOM   1471  N   VAL P 786      11.624  13.338 -11.435  0.00  0.00      PROA  
ATOM   1472  HN  VAL P 786      11.874  13.864 -10.626  0.00  0.00      PROA  
ATOM   1473  CA  VAL P 786      11.663  11.863 -11.278  0.00  0.00      PROA  
ATOM   1474  HA  VAL P 786      11.997  11.616 -12.275  0.00  0.00      PROA  
ATOM   1475  CB  VAL P 786      12.640  11.294 -10.172  0.00  0.00      PROA  
ATOM   1476  HB  VAL P 786      12.233  11.826  -9.285  0.00  0.00      PROA  
ATOM   1477  CG1 VAL P 786      12.470   9.789 -10.188  0.00  0.00      PROA  
ATOM   1478 HG11 VAL P 786      12.459   9.353 -11.210  0.00  0.00      PROA  
ATOM   1479 HG12 VAL P 786      11.463   9.543  -9.789  0.00  0.00      PROA  
ATOM   1480 HG13 VAL P 786      13.325   9.336  -9.641  0.00  0.00      PROA  
ATOM   1481  CG2 VAL P 786      13.996  11.824 -10.540  0.00  0.00      PROA  
ATOM   1482 HG21 VAL P 786      14.370  11.808 -11.586  0.00  0.00      PROA  
ATOM   1483 HG22 VAL P 786      14.800  11.444  -9.873  0.00  0.00      PROA  
ATOM   1484 HG23 VAL P 786      13.935  12.931 -10.480  0.00  0.00      PROA  
ATOM   1485  C   VAL P 786      10.242  11.333 -11.195  0.00  0.00      PROA  
ATOM   1486  O   VAL P 786       9.462  11.708 -10.335  0.00  0.00      PROA  
ATOM   1487  N   GLN P 787       9.863  10.420 -12.148  0.00  0.00      PROA  
ATOM   1488  HN  GLN P 787      10.554  10.126 -12.804  0.00  0.00      PROA  
ATOM   1489  CA  GLN P 787       8.597   9.795 -12.142  0.00  0.00      PROA  
ATOM   1490  HA  GLN P 787       7.899  10.176 -11.412  0.00  0.00      PROA  
ATOM   1491  CB  GLN P 787       7.979   9.884 -13.530  0.00  0.00      PROA  
ATOM   1492  HB1 GLN P 787       7.181   9.111 -13.508  0.00  0.00      PROA  
ATOM   1493  HB2 GLN P 787       8.732   9.659 -14.315  0.00  0.00      PROA  
ATOM   1494  CG  GLN P 787       7.271  11.321 -13.858  0.00  0.00      PROA  
ATOM   1495  HG1 GLN P 787       8.073  12.089 -13.894  0.00  0.00      PROA  
ATOM   1496  HG2 GLN P 787       6.525  11.505 -13.055  0.00  0.00      PROA  
ATOM   1497  CD  GLN P 787       6.540  11.405 -15.184  0.00  0.00      PROA  
ATOM   1498  OE1 GLN P 787       5.293  11.479 -15.203  0.00  0.00      PROA  
ATOM   1499  NE2 GLN P 787       7.239  11.206 -16.317  0.00  0.00      PROA  
ATOM   1500 HE21 GLN P 787       6.715  11.199 -17.169  0.00  0.00      PROA  
ATOM   1501 HE22 GLN P 787       8.216  11.401 -16.227  0.00  0.00      PROA  
ATOM   1502  C   GLN P 787       8.956   8.381 -11.732  0.00  0.00      PROA  
ATOM   1503  O   GLN P 787       9.844   7.757 -12.336  0.00  0.00      PROA  
ATOM   1504  N   LEU P 788       8.171   7.862 -10.698  0.00  0.00      PROA  
ATOM   1505  HN  LEU P 788       7.517   8.362 -10.137  0.00  0.00      PROA  
ATOM   1506  CA  LEU P 788       8.207   6.390 -10.416  0.00  0.00      PROA  
ATOM   1507  HA  LEU P 788       9.123   5.978 -10.814  0.00  0.00      PROA  
ATOM   1508  CB  LEU P 788       8.237   5.924  -8.995  0.00  0.00      PROA  
ATOM   1509  HB1 LEU P 788       8.483   4.841  -9.031  0.00  0.00      PROA  
ATOM   1510  HB2 LEU P 788       7.199   6.075  -8.628  0.00  0.00      PROA  
ATOM   1511  CG  LEU P 788       9.114   6.721  -7.938  0.00  0.00      PROA  
ATOM   1512  HG  LEU P 788       8.716   7.753  -8.037  0.00  0.00      PROA  
ATOM   1513  CD1 LEU P 788       8.849   6.194  -6.530  0.00  0.00      PROA  
ATOM   1514 HD11 LEU P 788       8.968   5.091  -6.473  0.00  0.00      PROA  
ATOM   1515 HD12 LEU P 788       7.846   6.480  -6.148  0.00  0.00      PROA  
ATOM   1516 HD13 LEU P 788       9.591   6.551  -5.785  0.00  0.00      PROA  
ATOM   1517  CD2 LEU P 788      10.594   6.741  -8.221  0.00  0.00      PROA  
ATOM   1518 HD21 LEU P 788      10.822   7.348  -9.123  0.00  0.00      PROA  
ATOM   1519 HD22 LEU P 788      11.020   5.727  -8.383  0.00  0.00      PROA  
ATOM   1520 HD23 LEU P 788      11.192   7.247  -7.433  0.00  0.00      PROA  
ATOM   1521  C   LEU P 788       6.956   5.799 -11.080  0.00  0.00      PROA  
ATOM   1522  O   LEU P 788       5.865   6.178 -10.692  0.00  0.00      PROA  
ATOM   1523  N   ILE P 789       7.090   4.770 -11.935  0.00  0.00      PROA  
ATOM   1524  HN  ILE P 789       7.980   4.347 -12.085  0.00  0.00      PROA  
ATOM   1525  CA  ILE P 789       5.993   4.004 -12.520  0.00  0.00      PROA  
ATOM   1526  HA  ILE P 789       5.041   4.490 -12.373  0.00  0.00      PROA  
ATOM   1527  CB  ILE P 789       6.066   3.732 -14.023  0.00  0.00      PROA  
ATOM   1528  HB  ILE P 789       7.030   3.191 -14.132  0.00  0.00      PROA  
ATOM   1529  CG2 ILE P 789       4.879   2.877 -14.421  0.00  0.00      PROA  
ATOM   1530 HG21 ILE P 789       3.940   3.216 -13.933  0.00  0.00      PROA  
ATOM   1531 HG22 ILE P 789       4.949   1.774 -14.312  0.00  0.00      PROA  
ATOM   1532 HG23 ILE P 789       4.667   3.016 -15.502  0.00  0.00      PROA  
ATOM   1533  CG1 ILE P 789       6.234   5.000 -14.954  0.00  0.00      PROA  
ATOM   1534 HG11 ILE P 789       5.425   5.692 -14.637  0.00  0.00      PROA  
ATOM   1535 HG12 ILE P 789       6.163   4.721 -16.027  0.00  0.00      PROA  
ATOM   1536  CD  ILE P 789       7.641   5.708 -14.752  0.00  0.00      PROA  
ATOM   1537  HD1 ILE P 789       7.635   6.328 -13.830  0.00  0.00      PROA  
ATOM   1538  HD2 ILE P 789       7.972   6.285 -15.641  0.00  0.00      PROA  
ATOM   1539  HD3 ILE P 789       8.412   4.933 -14.554  0.00  0.00      PROA  
ATOM   1540  C   ILE P 789       5.797   2.699 -11.767  0.00  0.00      PROA  
ATOM   1541  O   ILE P 789       6.759   1.900 -11.577  0.00  0.00      PROA  
ATOM   1542  N   THR P 790       4.598   2.406 -11.320  0.00  0.00      PROA  
ATOM   1543  HN  THR P 790       3.825   2.980 -11.579  0.00  0.00      PROA  
ATOM   1544  CA  THR P 790       4.276   1.486 -10.285  0.00  0.00      PROA  
ATOM   1545  HA  THR P 790       5.032   0.716 -10.324  0.00  0.00      PROA  
ATOM   1546  CB  THR P 790       4.212   2.124  -8.856  0.00  0.00      PROA  
ATOM   1547  HB  THR P 790       5.178   2.662  -8.748  0.00  0.00      PROA  
ATOM   1548  OG1 THR P 790       4.196   1.073  -7.912  0.00  0.00      PROA  
ATOM   1549  HG1 THR P 790       4.442   1.513  -7.095  0.00  0.00      PROA  
ATOM   1550  CG2 THR P 790       3.039   3.050  -8.664  0.00  0.00      PROA  
ATOM   1551 HG21 THR P 790       3.061   3.916  -9.359  0.00  0.00      PROA  
ATOM   1552 HG22 THR P 790       2.956   3.550  -7.676  0.00  0.00      PROA  
ATOM   1553 HG23 THR P 790       2.084   2.490  -8.763  0.00  0.00      PROA  
ATOM   1554  C   THR P 790       2.930   0.900 -10.685  0.00  0.00      PROA  
ATOM   1555  O   THR P 790       2.199   1.326 -11.561  0.00  0.00      PROA  
ATOM   1556  N   GLN P 791       2.558  -0.192 -10.001  0.00  0.00      PROA  
ATOM   1557  HN  GLN P 791       3.225  -0.570  -9.364  0.00  0.00      PROA  
ATOM   1558  CA  GLN P 791       1.356  -1.039 -10.166  0.00  0.00      PROA  
ATOM   1559  HA  GLN P 791       1.253  -1.395 -11.180  0.00  0.00      PROA  
ATOM   1560  CB  GLN P 791       1.386  -2.375  -9.256  0.00  0.00      PROA  
ATOM   1561  HB1 GLN P 791       0.510  -3.056  -9.311  0.00  0.00      PROA  
ATOM   1562  HB2 GLN P 791       1.562  -2.121  -8.189  0.00  0.00      PROA  
ATOM   1563  CG  GLN P 791       2.577  -3.208  -9.719  0.00  0.00      PROA  
ATOM   1564  HG1 GLN P 791       3.513  -2.669  -9.459  0.00  0.00      PROA  
ATOM   1565  HG2 GLN P 791       2.522  -3.335 -10.822  0.00  0.00      PROA  
ATOM   1566  CD  GLN P 791       2.474  -4.594  -9.023  0.00  0.00      PROA  
ATOM   1567  OE1 GLN P 791       3.047  -4.821  -7.979  0.00  0.00      PROA  
ATOM   1568  NE2 GLN P 791       1.701  -5.514  -9.592  0.00  0.00      PROA  
ATOM   1569 HE21 GLN P 791       1.635  -6.438  -9.217  0.00  0.00      PROA  
ATOM   1570 HE22 GLN P 791       1.229  -5.434 -10.470  0.00  0.00      PROA  
ATOM   1571  C   GLN P 791       0.135  -0.257  -9.815  0.00  0.00      PROA  
ATOM   1572  O   GLN P 791      -0.010   0.390  -8.773  0.00  0.00      PROA  
ATOM   1573  N   LEU P 792      -0.770  -0.262 -10.855  0.00  0.00      PROA  
ATOM   1574  HN  LEU P 792      -0.734  -0.885 -11.632  0.00  0.00      PROA  
ATOM   1575  CA  LEU P 792      -2.124   0.339 -10.717  0.00  0.00      PROA  
ATOM   1576  HA  LEU P 792      -2.018   1.323 -10.286  0.00  0.00      PROA  
ATOM   1577  CB  LEU P 792      -2.724   0.461 -12.186  0.00  0.00      PROA  
ATOM   1578  HB1 LEU P 792      -2.843  -0.539 -12.657  0.00  0.00      PROA  
ATOM   1579  HB2 LEU P 792      -1.995   1.041 -12.792  0.00  0.00      PROA  
ATOM   1580  CG  LEU P 792      -4.042   1.304 -12.187  0.00  0.00      PROA  
ATOM   1581  HG  LEU P 792      -4.692   0.925 -11.369  0.00  0.00      PROA  
ATOM   1582  CD1 LEU P 792      -3.809   2.838 -12.179  0.00  0.00      PROA  
ATOM   1583 HD11 LEU P 792      -4.767   3.387 -12.297  0.00  0.00      PROA  
ATOM   1584 HD12 LEU P 792      -3.182   3.070 -13.066  0.00  0.00      PROA  
ATOM   1585 HD13 LEU P 792      -3.286   3.249 -11.289  0.00  0.00      PROA  
ATOM   1586  CD2 LEU P 792      -4.909   0.802 -13.377  0.00  0.00      PROA  
ATOM   1587 HD21 LEU P 792      -4.312   0.916 -14.308  0.00  0.00      PROA  
ATOM   1588 HD22 LEU P 792      -5.705   1.575 -13.423  0.00  0.00      PROA  
ATOM   1589 HD23 LEU P 792      -5.324  -0.214 -13.205  0.00  0.00      PROA  
ATOM   1590  C   LEU P 792      -2.972  -0.462  -9.796  0.00  0.00      PROA  
ATOM   1591  O   LEU P 792      -3.180  -1.613  -9.999  0.00  0.00      PROA  
ATOM   1592  N   MET P 793      -3.554   0.211  -8.832  0.00  0.00      PROA  
ATOM   1593  HN  MET P 793      -3.476   1.184  -8.630  0.00  0.00      PROA  
ATOM   1594  CA  MET P 793      -4.326  -0.501  -7.823  0.00  0.00      PROA  
ATOM   1595  HA  MET P 793      -4.391  -1.573  -7.936  0.00  0.00      PROA  
ATOM   1596  CB  MET P 793      -3.763  -0.348  -6.369  0.00  0.00      PROA  
ATOM   1597  HB1 MET P 793      -4.510  -0.751  -5.652  0.00  0.00      PROA  
ATOM   1598  HB2 MET P 793      -3.757   0.757  -6.255  0.00  0.00      PROA  
ATOM   1599  CG  MET P 793      -2.315  -0.831  -6.279  0.00  0.00      PROA  
ATOM   1600  HG1 MET P 793      -1.999  -0.567  -5.247  0.00  0.00      PROA  
ATOM   1601  HG2 MET P 793      -1.639  -0.316  -6.994  0.00  0.00      PROA  
ATOM   1602  SD  MET P 793      -2.001  -2.647  -6.366  0.00  0.00      PROA  
ATOM   1603  CE  MET P 793      -3.081  -3.186  -4.959  0.00  0.00      PROA  
ATOM   1604  HE1 MET P 793      -3.301  -4.275  -4.985  0.00  0.00      PROA  
ATOM   1605  HE2 MET P 793      -4.121  -2.842  -5.146  0.00  0.00      PROA  
ATOM   1606  HE3 MET P 793      -2.767  -2.825  -3.957  0.00  0.00      PROA  
ATOM   1607  C   MET P 793      -5.735  -0.010  -7.916  0.00  0.00      PROA  
ATOM   1608  O   MET P 793      -5.994   1.088  -7.514  0.00  0.00      PROA  
ATOM   1609  N   PRO P 794      -6.715  -0.728  -8.553  0.00  0.00      PROA  
ATOM   1610  CD  PRO P 794      -6.590  -2.081  -9.161  0.00  0.00      PROA  
ATOM   1611  HD1 PRO P 794      -7.245  -2.801  -8.624  0.00  0.00      PROA  
ATOM   1612  HD2 PRO P 794      -5.556  -2.470  -9.283  0.00  0.00      PROA  
ATOM   1613  CA  PRO P 794      -7.838  -0.001  -9.205  0.00  0.00      PROA  
ATOM   1614  HA  PRO P 794      -7.392   0.874  -9.656  0.00  0.00      PROA  
ATOM   1615  CB  PRO P 794      -8.410  -0.947 -10.207  0.00  0.00      PROA  
ATOM   1616  HB1 PRO P 794      -8.737  -0.323 -11.066  0.00  0.00      PROA  
ATOM   1617  HB2 PRO P 794      -9.202  -1.618  -9.809  0.00  0.00      PROA  
ATOM   1618  CG  PRO P 794      -7.226  -1.855 -10.485  0.00  0.00      PROA  
ATOM   1619  HG1 PRO P 794      -7.424  -2.772 -11.080  0.00  0.00      PROA  
ATOM   1620  HG2 PRO P 794      -6.505  -1.381 -11.186  0.00  0.00      PROA  
ATOM   1621  C   PRO P 794      -8.959   0.458  -8.322  0.00  0.00      PROA  
ATOM   1622  O   PRO P 794      -9.918   1.047  -8.817  0.00  0.00      PROA  
ATOM   1623  N   PHE P 795      -8.833   0.222  -6.991  0.00  0.00      PROA  
ATOM   1624  HN  PHE P 795      -8.137  -0.434  -6.711  0.00  0.00      PROA  
ATOM   1625  CA  PHE P 795      -9.792   0.508  -5.959  0.00  0.00      PROA  
ATOM   1626  HA  PHE P 795     -10.714   0.803  -6.439  0.00  0.00      PROA  
ATOM   1627  CB  PHE P 795     -10.124  -0.745  -5.072  0.00  0.00      PROA  
ATOM   1628  HB1 PHE P 795     -10.473  -0.423  -4.067  0.00  0.00      PROA  
ATOM   1629  HB2 PHE P 795      -9.249  -1.429  -5.043  0.00  0.00      PROA  
ATOM   1630  CG  PHE P 795     -11.241  -1.571  -5.685  0.00  0.00      PROA  
ATOM   1631  CD1 PHE P 795     -12.493  -1.870  -5.132  0.00  0.00      PROA  
ATOM   1632  HD1 PHE P 795     -12.680  -1.244  -4.272  0.00  0.00      PROA  
ATOM   1633  CE1 PHE P 795     -13.431  -2.684  -5.696  0.00  0.00      PROA  
ATOM   1634  HE1 PHE P 795     -14.358  -2.710  -5.143  0.00  0.00      PROA  
ATOM   1635  CZ  PHE P 795     -13.205  -3.185  -7.000  0.00  0.00      PROA  
ATOM   1636  HZ  PHE P 795     -14.005  -3.745  -7.460  0.00  0.00      PROA  
ATOM   1637  CD2 PHE P 795     -10.916  -2.221  -6.925  0.00  0.00      PROA  
ATOM   1638  HD2 PHE P 795      -9.997  -2.211  -7.494  0.00  0.00      PROA  
ATOM   1639  CE2 PHE P 795     -12.004  -2.959  -7.606  0.00  0.00      PROA  
ATOM   1640  HE2 PHE P 795     -11.801  -3.416  -8.564  0.00  0.00      PROA  
ATOM   1641  C   PHE P 795      -9.229   1.623  -5.033  0.00  0.00      PROA  
ATOM   1642  O   PHE P 795      -9.949   2.038  -4.147  0.00  0.00      PROA  
ATOM   1643  N   GLY P 796      -8.014   2.197  -5.335  0.00  0.00      PROA  
ATOM   1644  HN  GLY P 796      -7.570   1.909  -6.180  0.00  0.00      PROA  
ATOM   1645  CA  GLY P 796      -7.371   3.212  -4.475  0.00  0.00      PROA  
ATOM   1646  HA1 GLY P 796      -8.022   4.037  -4.230  0.00  0.00      PROA  
ATOM   1647  HA2 GLY P 796      -6.482   3.541  -4.994  0.00  0.00      PROA  
ATOM   1648  C   GLY P 796      -6.843   2.615  -3.146  0.00  0.00      PROA  
ATOM   1649  O   GLY P 796      -6.620   1.436  -2.968  0.00  0.00      PROA  
ATOM   1650  N   CYS P 797      -6.565   3.546  -2.230  0.00  0.00      PROA  
ATOM   1651  HN  CYS P 797      -6.801   4.508  -2.341  0.00  0.00      PROA  
ATOM   1652  CA  CYS P 797      -6.181   3.282  -0.858  0.00  0.00      PROA  
ATOM   1653  HA  CYS P 797      -5.268   2.718  -0.982  0.00  0.00      PROA  
ATOM   1654  CB  CYS P 797      -5.856   4.702  -0.143  0.00  0.00      PROA  
ATOM   1655  HB1 CYS P 797      -6.778   5.276  -0.374  0.00  0.00      PROA  
ATOM   1656  HB2 CYS P 797      -4.998   5.125  -0.708  0.00  0.00      PROA  
ATOM   1657  SG  CYS P 797      -5.520   4.658   1.653  0.00  0.00      PROA  
ATOM   1658  HG1 CYS P 797      -4.223   4.420   1.531  0.00  0.00      PROA  
ATOM   1659  C   CYS P 797      -7.070   2.461   0.042  0.00  0.00      PROA  
ATOM   1660  O   CYS P 797      -8.330   2.489   0.012  0.00  0.00      PROA  
ATOM   1661  N   LEU P 798      -6.529   1.602   0.870  0.00  0.00      PROA  
ATOM   1662  HN  LEU P 798      -5.539   1.542   0.976  0.00  0.00      PROA  
ATOM   1663  CA  LEU P 798      -7.205   0.743   1.770  0.00  0.00      PROA  
ATOM   1664  HA  LEU P 798      -7.979   0.134   1.326  0.00  0.00      PROA  
ATOM   1665  CB  LEU P 798      -6.202  -0.285   2.453  0.00  0.00      PROA  
ATOM   1666  HB1 LEU P 798      -5.429   0.357   2.927  0.00  0.00      PROA  
ATOM   1667  HB2 LEU P 798      -5.808  -0.790   1.545  0.00  0.00      PROA  
ATOM   1668  CG  LEU P 798      -6.727  -1.198   3.651  0.00  0.00      PROA  
ATOM   1669  HG  LEU P 798      -7.059  -0.559   4.497  0.00  0.00      PROA  
ATOM   1670  CD1 LEU P 798      -7.764  -2.125   3.071  0.00  0.00      PROA  
ATOM   1671 HD11 LEU P 798      -8.593  -2.290   3.791  0.00  0.00      PROA  
ATOM   1672 HD12 LEU P 798      -7.324  -3.105   2.784  0.00  0.00      PROA  
ATOM   1673 HD13 LEU P 798      -8.108  -1.710   2.100  0.00  0.00      PROA  
ATOM   1674  CD2 LEU P 798      -5.567  -2.054   4.324  0.00  0.00      PROA  
ATOM   1675 HD21 LEU P 798      -4.705  -1.384   4.534  0.00  0.00      PROA  
ATOM   1676 HD22 LEU P 798      -5.256  -2.855   3.621  0.00  0.00      PROA  
ATOM   1677 HD23 LEU P 798      -5.865  -2.502   5.296  0.00  0.00      PROA  
ATOM   1678  C   LEU P 798      -8.037   1.416   2.777  0.00  0.00      PROA  
ATOM   1679  O   LEU P 798      -9.220   1.206   2.911  0.00  0.00      PROA  
ATOM   1680  N   LEU P 799      -7.402   2.449   3.469  0.00  0.00      PROA  
ATOM   1681  HN  LEU P 799      -6.436   2.680   3.392  0.00  0.00      PROA  
ATOM   1682  CA  LEU P 799      -8.044   3.159   4.540  0.00  0.00      PROA  
ATOM   1683  HA  LEU P 799      -8.633   2.504   5.165  0.00  0.00      PROA  
ATOM   1684  CB  LEU P 799      -7.012   3.948   5.382  0.00  0.00      PROA  
ATOM   1685  HB1 LEU P 799      -6.568   4.768   4.778  0.00  0.00      PROA  
ATOM   1686  HB2 LEU P 799      -6.224   3.167   5.338  0.00  0.00      PROA  
ATOM   1687  CG  LEU P 799      -7.454   4.246   6.807  0.00  0.00      PROA  
ATOM   1688  HG  LEU P 799      -8.447   4.745   6.780  0.00  0.00      PROA  
ATOM   1689  CD1 LEU P 799      -7.747   2.980   7.493  0.00  0.00      PROA  
ATOM   1690 HD11 LEU P 799      -8.000   3.198   8.552  0.00  0.00      PROA  
ATOM   1691 HD12 LEU P 799      -6.886   2.299   7.666  0.00  0.00      PROA  
ATOM   1692 HD13 LEU P 799      -8.550   2.357   7.043  0.00  0.00      PROA  
ATOM   1693  CD2 LEU P 799      -6.500   5.182   7.606  0.00  0.00      PROA  
ATOM   1694 HD21 LEU P 799      -5.451   4.828   7.514  0.00  0.00      PROA  
ATOM   1695 HD22 LEU P 799      -6.706   5.103   8.694  0.00  0.00      PROA  
ATOM   1696 HD23 LEU P 799      -6.559   6.258   7.335  0.00  0.00      PROA  
ATOM   1697  C   LEU P 799      -9.142   4.039   3.987  0.00  0.00      PROA  
ATOM   1698  O   LEU P 799     -10.164   4.217   4.600  0.00  0.00      PROA  
ATOM   1699  N   ASP P 800      -8.901   4.700   2.828  0.00  0.00      PROA  
ATOM   1700  HN  ASP P 800      -8.024   4.520   2.390  0.00  0.00      PROA  
ATOM   1701  CA  ASP P 800     -10.000   5.299   2.133  0.00  0.00      PROA  
ATOM   1702  HA  ASP P 800     -10.577   5.971   2.750  0.00  0.00      PROA  
ATOM   1703  CB  ASP P 800      -9.475   5.992   0.850  0.00  0.00      PROA  
ATOM   1704  HB1 ASP P 800     -10.312   6.216   0.155  0.00  0.00      PROA  
ATOM   1705  HB2 ASP P 800      -8.676   5.343   0.432  0.00  0.00      PROA  
ATOM   1706  CG  ASP P 800      -8.658   7.204   1.102  0.00  0.00      PROA  
ATOM   1707  OD1 ASP P 800      -8.061   7.701   0.102  0.00  0.00      PROA  
ATOM   1708  OD2 ASP P 800      -8.726   7.815   2.159  0.00  0.00      PROA  
ATOM   1709  C   ASP P 800     -11.120   4.334   1.732  0.00  0.00      PROA  
ATOM   1710  O   ASP P 800     -12.298   4.544   2.010  0.00  0.00      PROA  
ATOM   1711  N   TYR P 801     -10.795   3.161   1.211  0.00  0.00      PROA  
ATOM   1712  HN  TYR P 801      -9.948   2.922   0.743  0.00  0.00      PROA  
ATOM   1713  CA  TYR P 801     -11.795   2.266   0.836  0.00  0.00      PROA  
ATOM   1714  HA  TYR P 801     -12.577   2.781   0.297  0.00  0.00      PROA  
ATOM   1715  CB  TYR P 801     -11.220   1.242  -0.184  0.00  0.00      PROA  
ATOM   1716  HB1 TYR P 801     -10.340   0.710   0.236  0.00  0.00      PROA  
ATOM   1717  HB2 TYR P 801     -10.932   1.800  -1.101  0.00  0.00      PROA  
ATOM   1718  CG  TYR P 801     -12.094   0.178  -0.569  0.00  0.00      PROA  
ATOM   1719  CD1 TYR P 801     -12.094  -1.120  -0.060  0.00  0.00      PROA  
ATOM   1720  HD1 TYR P 801     -11.484  -1.462   0.763  0.00  0.00      PROA  
ATOM   1721  CE1 TYR P 801     -13.017  -2.099  -0.513  0.00  0.00      PROA  
ATOM   1722  HE1 TYR P 801     -13.008  -3.053  -0.007  0.00  0.00      PROA  
ATOM   1723  CZ  TYR P 801     -13.983  -1.776  -1.434  0.00  0.00      PROA  
ATOM   1724  OH  TYR P 801     -14.947  -2.718  -1.844  0.00  0.00      PROA  
ATOM   1725  HH  TYR P 801     -15.747  -2.269  -2.127  0.00  0.00      PROA  
ATOM   1726  CD2 TYR P 801     -13.065   0.463  -1.541  0.00  0.00      PROA  
ATOM   1727  HD2 TYR P 801     -13.120   1.415  -2.048  0.00  0.00      PROA  
ATOM   1728  CE2 TYR P 801     -13.991  -0.476  -1.958  0.00  0.00      PROA  
ATOM   1729  HE2 TYR P 801     -14.697  -0.298  -2.755  0.00  0.00      PROA  
ATOM   1730  C   TYR P 801     -12.669   1.670   1.989  0.00  0.00      PROA  
ATOM   1731  O   TYR P 801     -13.848   1.444   1.725  0.00  0.00      PROA  
ATOM   1732  N   VAL P 802     -12.137   1.375   3.175  0.00  0.00      PROA  
ATOM   1733  HN  VAL P 802     -11.154   1.539   3.207  0.00  0.00      PROA  
ATOM   1734  CA  VAL P 802     -12.928   1.031   4.356  0.00  0.00      PROA  
ATOM   1735  HA  VAL P 802     -13.731   0.399   4.006  0.00  0.00      PROA  
ATOM   1736  CB  VAL P 802     -12.075   0.329   5.483  0.00  0.00      PROA  
ATOM   1737  HB  VAL P 802     -12.760  -0.098   6.247  0.00  0.00      PROA  
ATOM   1738  CG1 VAL P 802     -11.487  -1.010   4.974  0.00  0.00      PROA  
ATOM   1739 HG11 VAL P 802     -10.988  -1.585   5.784  0.00  0.00      PROA  
ATOM   1740 HG12 VAL P 802     -10.740  -0.846   4.168  0.00  0.00      PROA  
ATOM   1741 HG13 VAL P 802     -12.307  -1.605   4.517  0.00  0.00      PROA  
ATOM   1742  CG2 VAL P 802     -11.001   1.247   6.134  0.00  0.00      PROA  
ATOM   1743 HG21 VAL P 802     -10.672   0.818   7.104  0.00  0.00      PROA  
ATOM   1744 HG22 VAL P 802     -11.449   2.239   6.359  0.00  0.00      PROA  
ATOM   1745 HG23 VAL P 802     -10.090   1.324   5.502  0.00  0.00      PROA  
ATOM   1746  C   VAL P 802     -13.777   2.123   4.930  0.00  0.00      PROA  
ATOM   1747  O   VAL P 802     -14.903   1.923   5.386  0.00  0.00      PROA  
ATOM   1748  N   ARG P 803     -13.206   3.368   5.010  0.00  0.00      PROA  
ATOM   1749  HN  ARG P 803     -12.244   3.463   4.763  0.00  0.00      PROA  
ATOM   1750  CA  ARG P 803     -13.842   4.545   5.567  0.00  0.00      PROA  
ATOM   1751  HA  ARG P 803     -14.304   4.183   6.474  0.00  0.00      PROA  
ATOM   1752  CB  ARG P 803     -12.852   5.716   5.835  0.00  0.00      PROA  
ATOM   1753  HB1 ARG P 803     -12.433   6.009   4.849  0.00  0.00      PROA  
ATOM   1754  HB2 ARG P 803     -12.030   5.422   6.522  0.00  0.00      PROA  
ATOM   1755  CG  ARG P 803     -13.374   7.007   6.512  0.00  0.00      PROA  
ATOM   1756  HG1 ARG P 803     -13.765   6.750   7.520  0.00  0.00      PROA  
ATOM   1757  HG2 ARG P 803     -14.273   7.375   5.973  0.00  0.00      PROA  
ATOM   1758  CD  ARG P 803     -12.425   8.260   6.590  0.00  0.00      PROA  
ATOM   1759  HD1 ARG P 803     -11.458   7.913   7.015  0.00  0.00      PROA  
ATOM   1760  HD2 ARG P 803     -12.868   8.975   7.316  0.00  0.00      PROA  
ATOM   1761  NE  ARG P 803     -12.306   8.882   5.223  0.00  0.00      PROA  
ATOM   1762  HE  ARG P 803     -13.135   9.330   4.886  0.00  0.00      PROA  
ATOM   1763  CZ  ARG P 803     -11.331   8.536   4.375  0.00  0.00      PROA  
ATOM   1764  NH1 ARG P 803     -10.167   8.020   4.747  0.00  0.00      PROA  
ATOM   1765 HH11 ARG P 803      -9.460   7.766   4.087  0.00  0.00      PROA  
ATOM   1766 HH12 ARG P 803      -9.980   8.110   5.725  0.00  0.00      PROA  
ATOM   1767  NH2 ARG P 803     -11.469   8.690   3.100  0.00  0.00      PROA  
ATOM   1768 HH21 ARG P 803     -12.198   9.261   2.721  0.00  0.00      PROA  
ATOM   1769 HH22 ARG P 803     -10.659   8.487   2.550  0.00  0.00      PROA  
ATOM   1770  C   ARG P 803     -15.033   5.003   4.672  0.00  0.00      PROA  
ATOM   1771  O   ARG P 803     -16.080   5.440   5.177  0.00  0.00      PROA  
ATOM   1772  N   GLU P 804     -15.017   4.824   3.295  0.00  0.00      PROA  
ATOM   1773  HN  GLU P 804     -14.181   4.579   2.811  0.00  0.00      PROA  
ATOM   1774  CA  GLU P 804     -16.079   5.247   2.456  0.00  0.00      PROA  
ATOM   1775  HA  GLU P 804     -16.378   6.210   2.843  0.00  0.00      PROA  
ATOM   1776  CB  GLU P 804     -15.611   5.523   1.006  0.00  0.00      PROA  
ATOM   1777  HB1 GLU P 804     -16.497   5.508   0.335  0.00  0.00      PROA  
ATOM   1778  HB2 GLU P 804     -14.952   4.723   0.605  0.00  0.00      PROA  
ATOM   1779  CG  GLU P 804     -14.953   6.907   0.837  0.00  0.00      PROA  
ATOM   1780  HG1 GLU P 804     -14.500   6.958  -0.177  0.00  0.00      PROA  
ATOM   1781  HG2 GLU P 804     -14.146   6.972   1.597  0.00  0.00      PROA  
ATOM   1782  CD  GLU P 804     -15.938   8.084   0.913  0.00  0.00      PROA  
ATOM   1783  OE1 GLU P 804     -16.861   8.120   0.040  0.00  0.00      PROA  
ATOM   1784  OE2 GLU P 804     -15.665   8.996   1.774  0.00  0.00      PROA  
ATOM   1785  C   GLU P 804     -17.299   4.243   2.439  0.00  0.00      PROA  
ATOM   1786  O   GLU P 804     -18.362   4.489   1.852  0.00  0.00      PROA  
ATOM   1787  N   HSD P 805     -17.062   2.955   2.856  0.00  0.00      PROA  
ATOM   1788  HN  HSD P 805     -16.145   2.642   3.091  0.00  0.00      PROA  
ATOM   1789  CA  HSD P 805     -18.061   1.969   2.674  0.00  0.00      PROA  
ATOM   1790  HA  HSD P 805     -18.933   2.326   2.147  0.00  0.00      PROA  
ATOM   1791  CB  HSD P 805     -17.529   0.880   1.639  0.00  0.00      PROA  
ATOM   1792  HB1 HSD P 805     -18.380   0.188   1.461  0.00  0.00      PROA  
ATOM   1793  HB2 HSD P 805     -16.676   0.298   2.050  0.00  0.00      PROA  
ATOM   1794  ND1 HSD P 805     -15.867   1.841   0.017  0.00  0.00      PROA  
ATOM   1795  HD1 HSD P 805     -15.133   1.808   0.696  0.00  0.00      PROA  
ATOM   1796  CG  HSD P 805     -17.144   1.470   0.300  0.00  0.00      PROA  
ATOM   1797  CE1 HSD P 805     -15.829   2.253  -1.304  0.00  0.00      PROA  
ATOM   1798  HE1 HSD P 805     -14.978   2.497  -1.941  0.00  0.00      PROA  
ATOM   1799  NE2 HSD P 805     -17.031   2.164  -1.866  0.00  0.00      PROA  
ATOM   1800  CD2 HSD P 805     -17.908   1.741  -0.818  0.00  0.00      PROA  
ATOM   1801  HD2 HSD P 805     -18.938   1.497  -1.045  0.00  0.00      PROA  
ATOM   1802  C   HSD P 805     -18.496   1.265   3.929  0.00  0.00      PROA  
ATOM   1803  O   HSD P 805     -19.211   0.257   3.935  0.00  0.00      PROA  
ATOM   1804  N   LYS P 806     -18.127   1.823   5.131  0.00  0.00      PROA  
ATOM   1805  HN  LYS P 806     -17.670   2.706   5.057  0.00  0.00      PROA  
ATOM   1806  CA  LYS P 806     -18.260   1.320   6.497  0.00  0.00      PROA  
ATOM   1807  HA  LYS P 806     -17.255   0.964   6.670  0.00  0.00      PROA  
ATOM   1808  CB  LYS P 806     -18.499   2.471   7.471  0.00  0.00      PROA  
ATOM   1809  HB1 LYS P 806     -18.390   1.876   8.403  0.00  0.00      PROA  
ATOM   1810  HB2 LYS P 806     -19.487   2.976   7.412  0.00  0.00      PROA  
ATOM   1811  CG  LYS P 806     -17.280   3.494   7.537  0.00  0.00      PROA  
ATOM   1812  HG1 LYS P 806     -17.223   3.935   6.519  0.00  0.00      PROA  
ATOM   1813  HG2 LYS P 806     -16.350   2.894   7.640  0.00  0.00      PROA  
ATOM   1814  CD  LYS P 806     -17.397   4.493   8.693  0.00  0.00      PROA  
ATOM   1815  HD1 LYS P 806     -18.153   5.286   8.510  0.00  0.00      PROA  
ATOM   1816  HD2 LYS P 806     -16.471   5.102   8.761  0.00  0.00      PROA  
ATOM   1817  CE  LYS P 806     -17.669   3.955  10.136  0.00  0.00      PROA  
ATOM   1818  HE1 LYS P 806     -16.849   3.286  10.476  0.00  0.00      PROA  
ATOM   1819  HE2 LYS P 806     -18.716   3.585  10.096  0.00  0.00      PROA  
ATOM   1820  NZ  LYS P 806     -17.777   5.023  11.175  0.00  0.00      PROA  
ATOM   1821  HZ1 LYS P 806     -16.994   4.764  11.808  0.00  0.00      PROA  
ATOM   1822  HZ2 LYS P 806     -18.744   5.024  11.558  0.00  0.00      PROA  
ATOM   1823  HZ3 LYS P 806     -17.489   5.928  10.751  0.00  0.00      PROA  
ATOM   1824  C   LYS P 806     -19.437   0.315   6.751  0.00  0.00      PROA  
ATOM   1825  O   LYS P 806     -19.208  -0.783   7.352  0.00  0.00      PROA  
ATOM   1826  N   ASP P 807     -20.686   0.713   6.372  0.00  0.00      PROA  
ATOM   1827  HN  ASP P 807     -20.712   1.534   5.808  0.00  0.00      PROA  
ATOM   1828  CA  ASP P 807     -21.947   0.119   6.634  0.00  0.00      PROA  
ATOM   1829  HA  ASP P 807     -22.071  -0.011   7.699  0.00  0.00      PROA  
ATOM   1830  CB  ASP P 807     -23.048   0.988   6.003  0.00  0.00      PROA  
ATOM   1831  HB1 ASP P 807     -23.990   0.410   5.892  0.00  0.00      PROA  
ATOM   1832  HB2 ASP P 807     -22.789   1.346   4.983  0.00  0.00      PROA  
ATOM   1833  CG  ASP P 807     -23.417   2.074   6.936  0.00  0.00      PROA  
ATOM   1834  OD1 ASP P 807     -23.147   2.011   8.165  0.00  0.00      PROA  
ATOM   1835  OD2 ASP P 807     -24.051   2.990   6.372  0.00  0.00      PROA  
ATOM   1836  C   ASP P 807     -21.978  -1.334   6.009  0.00  0.00      PROA  
ATOM   1837  O   ASP P 807     -22.552  -2.285   6.537  0.00  0.00      PROA  
ATOM   1838  N   ASN P 808     -21.333  -1.422   4.873  0.00  0.00      PROA  
ATOM   1839  HN  ASN P 808     -20.885  -0.619   4.488  0.00  0.00      PROA  
ATOM   1840  CA  ASN P 808     -21.399  -2.570   4.013  0.00  0.00      PROA  
ATOM   1841  HA  ASN P 808     -22.075  -3.298   4.437  0.00  0.00      PROA  
ATOM   1842  CB  ASN P 808     -21.784  -2.012   2.568  0.00  0.00      PROA  
ATOM   1843  HB1 ASN P 808     -21.790  -2.794   1.779  0.00  0.00      PROA  
ATOM   1844  HB2 ASN P 808     -20.955  -1.320   2.304  0.00  0.00      PROA  
ATOM   1845  CG  ASN P 808     -23.099  -1.293   2.632  0.00  0.00      PROA  
ATOM   1846  OD1 ASN P 808     -23.184  -0.112   2.282  0.00  0.00      PROA  
ATOM   1847  ND2 ASN P 808     -24.238  -1.961   2.940  0.00  0.00      PROA  
ATOM   1848 HD21 ASN P 808     -24.241  -2.909   3.259  0.00  0.00      PROA  
ATOM   1849 HD22 ASN P 808     -25.056  -1.388   2.988  0.00  0.00      PROA  
ATOM   1850  C   ASN P 808     -20.078  -3.353   4.086  0.00  0.00      PROA  
ATOM   1851  O   ASN P 808     -19.968  -4.436   3.493  0.00  0.00      PROA  
ATOM   1852  N   ILE P 809     -19.089  -2.868   4.866  0.00  0.00      PROA  
ATOM   1853  HN  ILE P 809     -19.158  -1.934   5.207  0.00  0.00      PROA  
ATOM   1854  CA  ILE P 809     -17.894  -3.642   5.221  0.00  0.00      PROA  
ATOM   1855  HA  ILE P 809     -17.371  -3.966   4.333  0.00  0.00      PROA  
ATOM   1856  CB  ILE P 809     -16.785  -2.755   5.894  0.00  0.00      PROA  
ATOM   1857  HB  ILE P 809     -17.262  -2.302   6.789  0.00  0.00      PROA  
ATOM   1858  CG2 ILE P 809     -15.599  -3.704   6.457  0.00  0.00      PROA  
ATOM   1859 HG21 ILE P 809     -15.152  -4.344   5.665  0.00  0.00      PROA  
ATOM   1860 HG22 ILE P 809     -16.052  -4.201   7.341  0.00  0.00      PROA  
ATOM   1861 HG23 ILE P 809     -14.770  -3.079   6.852  0.00  0.00      PROA  
ATOM   1862  CG1 ILE P 809     -16.370  -1.589   5.072  0.00  0.00      PROA  
ATOM   1863 HG11 ILE P 809     -15.527  -1.033   5.535  0.00  0.00      PROA  
ATOM   1864 HG12 ILE P 809     -17.290  -1.013   4.838  0.00  0.00      PROA  
ATOM   1865  CD  ILE P 809     -15.823  -1.977   3.656  0.00  0.00      PROA  
ATOM   1866  HD1 ILE P 809     -14.980  -2.677   3.835  0.00  0.00      PROA  
ATOM   1867  HD2 ILE P 809     -15.464  -1.089   3.094  0.00  0.00      PROA  
ATOM   1868  HD3 ILE P 809     -16.626  -2.436   3.040  0.00  0.00      PROA  
ATOM   1869  C   ILE P 809     -18.158  -4.976   5.964  0.00  0.00      PROA  
ATOM   1870  O   ILE P 809     -19.156  -5.113   6.683  0.00  0.00      PROA  
ATOM   1871  N   GLY P 810     -17.322  -6.033   5.753  0.00  0.00      PROA  
ATOM   1872  HN  GLY P 810     -16.435  -5.921   5.311  0.00  0.00      PROA  
ATOM   1873  CA  GLY P 810     -17.539  -7.361   6.273  0.00  0.00      PROA  
ATOM   1874  HA1 GLY P 810     -17.648  -8.001   5.410  0.00  0.00      PROA  
ATOM   1875  HA2 GLY P 810     -18.361  -7.396   6.972  0.00  0.00      PROA  
ATOM   1876  C   GLY P 810     -16.310  -7.901   6.998  0.00  0.00      PROA  
ATOM   1877  O   GLY P 810     -15.192  -7.576   6.648  0.00  0.00      PROA  
ATOM   1878  N   SER P 811     -16.527  -8.781   8.008  0.00  0.00      PROA  
ATOM   1879  HN  SER P 811     -17.299  -9.403   7.903  0.00  0.00      PROA  
ATOM   1880  CA  SER P 811     -15.555  -9.307   8.991  0.00  0.00      PROA  
ATOM   1881  HA  SER P 811     -15.209  -8.410   9.483  0.00  0.00      PROA  
ATOM   1882  CB  SER P 811     -16.297 -10.167  10.035  0.00  0.00      PROA  
ATOM   1883  HB1 SER P 811     -16.961  -9.447  10.558  0.00  0.00      PROA  
ATOM   1884  HB2 SER P 811     -15.645 -10.623  10.811  0.00  0.00      PROA  
ATOM   1885  OG  SER P 811     -17.165 -11.171   9.439  0.00  0.00      PROA  
ATOM   1886  HG1 SER P 811     -17.770 -11.432  10.136  0.00  0.00      PROA  
ATOM   1887  C   SER P 811     -14.355 -10.092   8.414  0.00  0.00      PROA  
ATOM   1888  O   SER P 811     -13.155  -9.944   8.663  0.00  0.00      PROA  
ATOM   1889  N   GLN P 812     -14.724 -11.068   7.560  0.00  0.00      PROA  
ATOM   1890  HN  GLN P 812     -15.617 -11.139   7.121  0.00  0.00      PROA  
ATOM   1891  CA  GLN P 812     -13.707 -11.944   6.893  0.00  0.00      PROA  
ATOM   1892  HA  GLN P 812     -13.152 -12.533   7.609  0.00  0.00      PROA  
ATOM   1893  CB  GLN P 812     -14.447 -13.142   6.212  0.00  0.00      PROA  
ATOM   1894  HB1 GLN P 812     -14.557 -13.861   7.051  0.00  0.00      PROA  
ATOM   1895  HB2 GLN P 812     -13.753 -13.666   5.520  0.00  0.00      PROA  
ATOM   1896  CG  GLN P 812     -15.791 -12.845   5.536  0.00  0.00      PROA  
ATOM   1897  HG1 GLN P 812     -16.590 -12.580   6.261  0.00  0.00      PROA  
ATOM   1898  HG2 GLN P 812     -16.284 -13.689   5.007  0.00  0.00      PROA  
ATOM   1899  CD  GLN P 812     -15.851 -11.727   4.457  0.00  0.00      PROA  
ATOM   1900  OE1 GLN P 812     -16.523 -10.705   4.689  0.00  0.00      PROA  
ATOM   1901  NE2 GLN P 812     -15.173 -11.968   3.323  0.00  0.00      PROA  
ATOM   1902 HE21 GLN P 812     -15.105 -11.170   2.724  0.00  0.00      PROA  
ATOM   1903 HE22 GLN P 812     -15.333 -12.868   2.917  0.00  0.00      PROA  
ATOM   1904  C   GLN P 812     -12.704 -11.203   6.054  0.00  0.00      PROA  
ATOM   1905  O   GLN P 812     -11.519 -11.482   6.256  0.00  0.00      PROA  
ATOM   1906  N   TYR P 813     -13.065 -10.194   5.239  0.00  0.00      PROA  
ATOM   1907  HN  TYR P 813     -14.049 -10.059   5.160  0.00  0.00      PROA  
ATOM   1908  CA  TYR P 813     -12.187  -9.265   4.572  0.00  0.00      PROA  
ATOM   1909  HA  TYR P 813     -11.637  -9.836   3.839  0.00  0.00      PROA  
ATOM   1910  CB  TYR P 813     -13.002  -8.196   3.772  0.00  0.00      PROA  
ATOM   1911  HB1 TYR P 813     -12.322  -7.538   3.189  0.00  0.00      PROA  
ATOM   1912  HB2 TYR P 813     -13.560  -7.498   4.433  0.00  0.00      PROA  
ATOM   1913  CG  TYR P 813     -13.895  -8.823   2.718  0.00  0.00      PROA  
ATOM   1914  CD1 TYR P 813     -13.479  -9.628   1.631  0.00  0.00      PROA  
ATOM   1915  HD1 TYR P 813     -12.421  -9.734   1.446  0.00  0.00      PROA  
ATOM   1916  CE1 TYR P 813     -14.352  -9.963   0.662  0.00  0.00      PROA  
ATOM   1917  HE1 TYR P 813     -13.948 -10.296  -0.283  0.00  0.00      PROA  
ATOM   1918  CZ  TYR P 813     -15.734  -9.731   0.802  0.00  0.00      PROA  
ATOM   1919  OH  TYR P 813     -16.625 -10.110  -0.238  0.00  0.00      PROA  
ATOM   1920  HH  TYR P 813     -16.094 -10.605  -0.866  0.00  0.00      PROA  
ATOM   1921  CD2 TYR P 813     -15.282  -8.554   2.884  0.00  0.00      PROA  
ATOM   1922  HD2 TYR P 813     -15.638  -8.009   3.746  0.00  0.00      PROA  
ATOM   1923  CE2 TYR P 813     -16.245  -9.026   1.936  0.00  0.00      PROA  
ATOM   1924  HE2 TYR P 813     -17.298  -8.828   2.070  0.00  0.00      PROA  
ATOM   1925  C   TYR P 813     -11.051  -8.592   5.395  0.00  0.00      PROA  
ATOM   1926  O   TYR P 813      -9.844  -8.562   5.001  0.00  0.00      PROA  
ATOM   1927  N   LEU P 814     -11.452  -8.151   6.585  0.00  0.00      PROA  
ATOM   1928  HN  LEU P 814     -12.390  -8.282   6.897  0.00  0.00      PROA  
ATOM   1929  CA  LEU P 814     -10.518  -7.545   7.547  0.00  0.00      PROA  
ATOM   1930  HA  LEU P 814      -9.869  -6.793   7.124  0.00  0.00      PROA  
ATOM   1931  CB  LEU P 814     -11.351  -6.942   8.682  0.00  0.00      PROA  
ATOM   1932  HB1 LEU P 814     -10.763  -6.641   9.575  0.00  0.00      PROA  
ATOM   1933  HB2 LEU P 814     -12.073  -7.746   8.940  0.00  0.00      PROA  
ATOM   1934  CG  LEU P 814     -12.304  -5.763   8.183  0.00  0.00      PROA  
ATOM   1935  HG  LEU P 814     -12.623  -5.992   7.144  0.00  0.00      PROA  
ATOM   1936  CD1 LEU P 814     -13.462  -5.721   9.123  0.00  0.00      PROA  
ATOM   1937 HD11 LEU P 814     -14.078  -6.635   8.982  0.00  0.00      PROA  
ATOM   1938 HD12 LEU P 814     -14.084  -4.842   8.849  0.00  0.00      PROA  
ATOM   1939 HD13 LEU P 814     -13.185  -5.590  10.191  0.00  0.00      PROA  
ATOM   1940  CD2 LEU P 814     -11.598  -4.410   8.120  0.00  0.00      PROA  
ATOM   1941 HD21 LEU P 814     -12.238  -3.633   7.651  0.00  0.00      PROA  
ATOM   1942 HD22 LEU P 814     -10.705  -4.453   7.459  0.00  0.00      PROA  
ATOM   1943 HD23 LEU P 814     -11.319  -4.054   9.134  0.00  0.00      PROA  
ATOM   1944  C   LEU P 814      -9.500  -8.501   8.059  0.00  0.00      PROA  
ATOM   1945  O   LEU P 814      -8.317  -8.115   8.003  0.00  0.00      PROA  
ATOM   1946  N   LEU P 815      -9.788  -9.722   8.454  0.00  0.00      PROA  
ATOM   1947  HN  LEU P 815     -10.740 -10.016   8.420  0.00  0.00      PROA  
ATOM   1948  CA  LEU P 815      -8.827 -10.655   8.952  0.00  0.00      PROA  
ATOM   1949  HA  LEU P 815      -8.233 -10.092   9.656  0.00  0.00      PROA  
ATOM   1950  CB  LEU P 815      -9.598 -11.749   9.759  0.00  0.00      PROA  
ATOM   1951  HB1 LEU P 815      -8.844 -12.479  10.126  0.00  0.00      PROA  
ATOM   1952  HB2 LEU P 815     -10.169 -12.343   9.013  0.00  0.00      PROA  
ATOM   1953  CG  LEU P 815     -10.541 -11.171  10.791  0.00  0.00      PROA  
ATOM   1954  HG  LEU P 815     -11.258 -10.533  10.232  0.00  0.00      PROA  
ATOM   1955  CD1 LEU P 815     -11.402 -12.333  11.433  0.00  0.00      PROA  
ATOM   1956 HD11 LEU P 815     -11.903 -12.918  10.632  0.00  0.00      PROA  
ATOM   1957 HD12 LEU P 815     -12.176 -11.893  12.097  0.00  0.00      PROA  
ATOM   1958 HD13 LEU P 815     -10.798 -13.038  12.043  0.00  0.00      PROA  
ATOM   1959  CD2 LEU P 815      -9.807 -10.401  11.921  0.00  0.00      PROA  
ATOM   1960 HD21 LEU P 815      -9.156 -11.153  12.415  0.00  0.00      PROA  
ATOM   1961 HD22 LEU P 815     -10.507  -9.933  12.646  0.00  0.00      PROA  
ATOM   1962 HD23 LEU P 815      -9.145  -9.642  11.452  0.00  0.00      PROA  
ATOM   1963  C   LEU P 815      -8.012 -11.241   7.807  0.00  0.00      PROA  
ATOM   1964  O   LEU P 815      -6.853 -11.660   7.982  0.00  0.00      PROA  
ATOM   1965  N   ASN P 816      -8.554 -11.269   6.563  0.00  0.00      PROA  
ATOM   1966  HN  ASN P 816      -9.459 -10.879   6.410  0.00  0.00      PROA  
ATOM   1967  CA  ASN P 816      -7.813 -11.846   5.416  0.00  0.00      PROA  
ATOM   1968  HA  ASN P 816      -7.123 -12.627   5.700  0.00  0.00      PROA  
ATOM   1969  CB  ASN P 816      -8.664 -12.411   4.274  0.00  0.00      PROA  
ATOM   1970  HB1 ASN P 816      -8.256 -12.240   3.255  0.00  0.00      PROA  
ATOM   1971  HB2 ASN P 816      -9.644 -11.886   4.276  0.00  0.00      PROA  
ATOM   1972  CG  ASN P 816      -8.988 -13.876   4.527  0.00  0.00      PROA  
ATOM   1973  OD1 ASN P 816      -8.239 -14.724   4.095  0.00  0.00      PROA  
ATOM   1974  ND2 ASN P 816     -10.032 -14.148   5.387  0.00  0.00      PROA  
ATOM   1975 HD21 ASN P 816     -10.358 -15.085   5.510  0.00  0.00      PROA  
ATOM   1976 HD22 ASN P 816     -10.536 -13.331   5.669  0.00  0.00      PROA  
ATOM   1977  C   ASN P 816      -6.884 -10.711   4.905  0.00  0.00      PROA  
ATOM   1978  O   ASN P 816      -5.782 -10.914   4.459  0.00  0.00      PROA  
ATOM   1979  N   TRP P 817      -7.298  -9.387   5.029  0.00  0.00      PROA  
ATOM   1980  HN  TRP P 817      -8.178  -9.055   5.359  0.00  0.00      PROA  
ATOM   1981  CA  TRP P 817      -6.375  -8.245   4.743  0.00  0.00      PROA  
ATOM   1982  HA  TRP P 817      -5.850  -8.500   3.834  0.00  0.00      PROA  
ATOM   1983  CB  TRP P 817      -7.119  -6.842   4.490  0.00  0.00      PROA  
ATOM   1984  HB1 TRP P 817      -6.437  -5.969   4.399  0.00  0.00      PROA  
ATOM   1985  HB2 TRP P 817      -7.584  -6.666   5.483  0.00  0.00      PROA  
ATOM   1986  CG  TRP P 817      -8.049  -6.659   3.311  0.00  0.00      PROA  
ATOM   1987  CD1 TRP P 817      -7.955  -7.178   2.006  0.00  0.00      PROA  
ATOM   1988  HD1 TRP P 817      -7.118  -7.747   1.630  0.00  0.00      PROA  
ATOM   1989  NE1 TRP P 817      -9.062  -6.837   1.298  0.00  0.00      PROA  
ATOM   1990  HE1 TRP P 817      -9.473  -7.212   0.496  0.00  0.00      PROA  
ATOM   1991  CE2 TRP P 817      -9.893  -6.023   2.093  0.00  0.00      PROA  
ATOM   1992  CD2 TRP P 817      -9.208  -5.868   3.344  0.00  0.00      PROA  
ATOM   1993  CE3 TRP P 817      -9.829  -5.078   4.346  0.00  0.00      PROA  
ATOM   1994  HE3 TRP P 817      -9.506  -5.024   5.375  0.00  0.00      PROA  
ATOM   1995  CZ3 TRP P 817     -10.997  -4.436   3.997  0.00  0.00      PROA  
ATOM   1996  HZ3 TRP P 817     -11.502  -3.829   4.734  0.00  0.00      PROA  
ATOM   1997  CZ2 TRP P 817     -10.937  -5.255   1.728  0.00  0.00      PROA  
ATOM   1998  HZ2 TRP P 817     -11.322  -5.296   0.720  0.00  0.00      PROA  
ATOM   1999  CH2 TRP P 817     -11.611  -4.562   2.722  0.00  0.00      PROA  
ATOM   2000  HH2 TRP P 817     -12.506  -4.005   2.488  0.00  0.00      PROA  
ATOM   2001  C   TRP P 817      -5.287  -8.231   5.809  0.00  0.00      PROA  
ATOM   2002  O   TRP P 817      -4.097  -8.034   5.432  0.00  0.00      PROA  
ATOM   2003  N   CYS P 818      -5.546  -8.556   7.075  0.00  0.00      PROA  
ATOM   2004  HN  CYS P 818      -6.502  -8.704   7.317  0.00  0.00      PROA  
ATOM   2005  CA  CYS P 818      -4.466  -8.569   8.112  0.00  0.00      PROA  
ATOM   2006  HA  CYS P 818      -3.897  -7.667   7.941  0.00  0.00      PROA  
ATOM   2007  CB  CYS P 818      -4.997  -8.656   9.552  0.00  0.00      PROA  
ATOM   2008  HB1 CYS P 818      -4.161  -8.933  10.229  0.00  0.00      PROA  
ATOM   2009  HB2 CYS P 818      -5.783  -9.441   9.547  0.00  0.00      PROA  
ATOM   2010  SG  CYS P 818      -5.785  -7.232  10.151  0.00  0.00      PROA  
ATOM   2011  HG1 CYS P 818      -6.851  -7.474   9.401  0.00  0.00      PROA  
ATOM   2012  C   CYS P 818      -3.407  -9.675   7.819  0.00  0.00      PROA  
ATOM   2013  O   CYS P 818      -2.187  -9.578   7.928  0.00  0.00      PROA  
ATOM   2014  N   VAL P 819      -3.841 -10.912   7.356  0.00  0.00      PROA  
ATOM   2015  HN  VAL P 819      -4.806 -11.162   7.346  0.00  0.00      PROA  
ATOM   2016  CA  VAL P 819      -2.986 -11.915   6.899  0.00  0.00      PROA  
ATOM   2017  HA  VAL P 819      -2.320 -12.162   7.712  0.00  0.00      PROA  
ATOM   2018  CB  VAL P 819      -3.846 -13.211   6.611  0.00  0.00      PROA  
ATOM   2019  HB  VAL P 819      -4.774 -12.926   6.072  0.00  0.00      PROA  
ATOM   2020  CG1 VAL P 819      -2.974 -14.277   5.929  0.00  0.00      PROA  
ATOM   2021 HG11 VAL P 819      -2.482 -13.988   4.976  0.00  0.00      PROA  
ATOM   2022 HG12 VAL P 819      -3.521 -15.193   5.620  0.00  0.00      PROA  
ATOM   2023 HG13 VAL P 819      -2.188 -14.626   6.633  0.00  0.00      PROA  
ATOM   2024  CG2 VAL P 819      -4.428 -13.858   7.906  0.00  0.00      PROA  
ATOM   2025 HG21 VAL P 819      -5.231 -14.589   7.674  0.00  0.00      PROA  
ATOM   2026 HG22 VAL P 819      -4.959 -13.177   8.606  0.00  0.00      PROA  
ATOM   2027 HG23 VAL P 819      -3.586 -14.422   8.362  0.00  0.00      PROA  
ATOM   2028  C   VAL P 819      -2.144 -11.567   5.683  0.00  0.00      PROA  
ATOM   2029  O   VAL P 819      -0.946 -11.814   5.697  0.00  0.00      PROA  
ATOM   2030  N   GLN P 820      -2.718 -10.868   4.678  0.00  0.00      PROA  
ATOM   2031  HN  GLN P 820      -3.696 -10.678   4.722  0.00  0.00      PROA  
ATOM   2032  CA  GLN P 820      -2.011 -10.464   3.484  0.00  0.00      PROA  
ATOM   2033  HA  GLN P 820      -1.473 -11.315   3.094  0.00  0.00      PROA  
ATOM   2034  CB  GLN P 820      -2.922 -10.003   2.306  0.00  0.00      PROA  
ATOM   2035  HB1 GLN P 820      -2.167  -9.732   1.537  0.00  0.00      PROA  
ATOM   2036  HB2 GLN P 820      -3.517  -9.141   2.676  0.00  0.00      PROA  
ATOM   2037  CG  GLN P 820      -3.736 -11.103   1.715  0.00  0.00      PROA  
ATOM   2038  HG1 GLN P 820      -4.465 -11.420   2.490  0.00  0.00      PROA  
ATOM   2039  HG2 GLN P 820      -3.097 -11.967   1.433  0.00  0.00      PROA  
ATOM   2040  CD  GLN P 820      -4.381 -10.628   0.378  0.00  0.00      PROA  
ATOM   2041  OE1 GLN P 820      -4.142  -9.524  -0.211  0.00  0.00      PROA  
ATOM   2042  NE2 GLN P 820      -5.319 -11.508  -0.124  0.00  0.00      PROA  
ATOM   2043 HE21 GLN P 820      -5.974 -11.160  -0.794  0.00  0.00      PROA  
ATOM   2044 HE22 GLN P 820      -5.699 -12.186   0.506  0.00  0.00      PROA  
ATOM   2045  C   GLN P 820      -0.913  -9.430   3.795  0.00  0.00      PROA  
ATOM   2046  O   GLN P 820       0.243  -9.496   3.287  0.00  0.00      PROA  
ATOM   2047  N   ILE P 821      -1.204  -8.395   4.655  0.00  0.00      PROA  
ATOM   2048  HN  ILE P 821      -2.119  -8.491   5.038  0.00  0.00      PROA  
ATOM   2049  CA  ILE P 821      -0.190  -7.529   5.290  0.00  0.00      PROA  
ATOM   2050  HA  ILE P 821       0.373  -7.099   4.475  0.00  0.00      PROA  
ATOM   2051  CB  ILE P 821      -0.766  -6.409   6.148  0.00  0.00      PROA  
ATOM   2052  HB  ILE P 821      -1.392  -6.807   6.975  0.00  0.00      PROA  
ATOM   2053  CG2 ILE P 821       0.386  -5.449   6.729  0.00  0.00      PROA  
ATOM   2054 HG21 ILE P 821      -0.109  -4.790   7.475  0.00  0.00      PROA  
ATOM   2055 HG22 ILE P 821       0.801  -4.943   5.831  0.00  0.00      PROA  
ATOM   2056 HG23 ILE P 821       1.151  -6.054   7.259  0.00  0.00      PROA  
ATOM   2057  CG1 ILE P 821      -1.770  -5.527   5.313  0.00  0.00      PROA  
ATOM   2058 HG11 ILE P 821      -2.366  -6.139   4.601  0.00  0.00      PROA  
ATOM   2059 HG12 ILE P 821      -1.121  -4.922   4.644  0.00  0.00      PROA  
ATOM   2060  CD  ILE P 821      -2.745  -4.722   6.163  0.00  0.00      PROA  
ATOM   2061  HD1 ILE P 821      -2.099  -4.035   6.750  0.00  0.00      PROA  
ATOM   2062  HD2 ILE P 821      -3.213  -5.327   6.969  0.00  0.00      PROA  
ATOM   2063  HD3 ILE P 821      -3.480  -4.069   5.647  0.00  0.00      PROA  
ATOM   2064  C   ILE P 821       0.848  -8.248   6.052  0.00  0.00      PROA  
ATOM   2065  O   ILE P 821       2.049  -8.063   5.900  0.00  0.00      PROA  
ATOM   2066  N   ALA P 822       0.501  -9.174   6.991  0.00  0.00      PROA  
ATOM   2067  HN  ALA P 822      -0.478  -9.266   7.158  0.00  0.00      PROA  
ATOM   2068  CA  ALA P 822       1.418 -10.080   7.600  0.00  0.00      PROA  
ATOM   2069  HA  ALA P 822       2.111  -9.471   8.161  0.00  0.00      PROA  
ATOM   2070  CB  ALA P 822       0.734 -11.034   8.670  0.00  0.00      PROA  
ATOM   2071  HB1 ALA P 822       0.094 -11.800   8.182  0.00  0.00      PROA  
ATOM   2072  HB2 ALA P 822       0.060 -10.438   9.321  0.00  0.00      PROA  
ATOM   2073  HB3 ALA P 822       1.462 -11.619   9.271  0.00  0.00      PROA  
ATOM   2074  C   ALA P 822       2.416 -10.950   6.815  0.00  0.00      PROA  
ATOM   2075  O   ALA P 822       3.612 -10.919   6.991  0.00  0.00      PROA  
ATOM   2076  N   LYS P 823       1.901 -11.727   5.836  0.00  0.00      PROA  
ATOM   2077  HN  LYS P 823       0.915 -11.839   5.731  0.00  0.00      PROA  
ATOM   2078  CA  LYS P 823       2.750 -12.218   4.724  0.00  0.00      PROA  
ATOM   2079  HA  LYS P 823       3.538 -12.877   5.059  0.00  0.00      PROA  
ATOM   2080  CB  LYS P 823       1.791 -12.996   3.779  0.00  0.00      PROA  
ATOM   2081  HB1 LYS P 823       2.406 -13.212   2.879  0.00  0.00      PROA  
ATOM   2082  HB2 LYS P 823       0.950 -12.326   3.498  0.00  0.00      PROA  
ATOM   2083  CG  LYS P 823       1.293 -14.318   4.305  0.00  0.00      PROA  
ATOM   2084  HG1 LYS P 823       0.627 -14.170   5.182  0.00  0.00      PROA  
ATOM   2085  HG2 LYS P 823       2.188 -14.913   4.585  0.00  0.00      PROA  
ATOM   2086  CD  LYS P 823       0.423 -15.189   3.393  0.00  0.00      PROA  
ATOM   2087  HD1 LYS P 823       1.048 -15.642   2.593  0.00  0.00      PROA  
ATOM   2088  HD2 LYS P 823      -0.272 -14.425   2.985  0.00  0.00      PROA  
ATOM   2089  CE  LYS P 823      -0.301 -16.383   4.093  0.00  0.00      PROA  
ATOM   2090  HE1 LYS P 823      -0.841 -16.002   4.986  0.00  0.00      PROA  
ATOM   2091  HE2 LYS P 823       0.449 -17.150   4.383  0.00  0.00      PROA  
ATOM   2092  NZ  LYS P 823      -1.263 -17.041   3.147  0.00  0.00      PROA  
ATOM   2093  HZ1 LYS P 823      -0.732 -17.538   2.404  0.00  0.00      PROA  
ATOM   2094  HZ2 LYS P 823      -1.962 -16.375   2.761  0.00  0.00      PROA  
ATOM   2095  HZ3 LYS P 823      -1.861 -17.665   3.725  0.00  0.00      PROA  
ATOM   2096  C   LYS P 823       3.629 -11.196   3.965  0.00  0.00      PROA  
ATOM   2097  O   LYS P 823       4.810 -11.378   3.784  0.00  0.00      PROA  
ATOM   2098  N   GLY P 824       3.084 -10.005   3.548  0.00  0.00      PROA  
ATOM   2099  HN  GLY P 824       2.134  -9.751   3.712  0.00  0.00      PROA  
ATOM   2100  CA  GLY P 824       3.871  -9.057   2.847  0.00  0.00      PROA  
ATOM   2101  HA1 GLY P 824       3.117  -8.300   2.693  0.00  0.00      PROA  
ATOM   2102  HA2 GLY P 824       4.193  -9.635   1.993  0.00  0.00      PROA  
ATOM   2103  C   GLY P 824       5.063  -8.467   3.614  0.00  0.00      PROA  
ATOM   2104  O   GLY P 824       6.192  -8.323   3.213  0.00  0.00      PROA  
ATOM   2105  N   MET P 825       4.691  -8.166   4.863  0.00  0.00      PROA  
ATOM   2106  HN  MET P 825       3.731  -8.168   5.132  0.00  0.00      PROA  
ATOM   2107  CA  MET P 825       5.639  -7.832   5.933  0.00  0.00      PROA  
ATOM   2108  HA  MET P 825       6.160  -7.017   5.453  0.00  0.00      PROA  
ATOM   2109  CB  MET P 825       4.967  -7.232   7.194  0.00  0.00      PROA  
ATOM   2110  HB1 MET P 825       5.605  -7.106   8.094  0.00  0.00      PROA  
ATOM   2111  HB2 MET P 825       4.240  -7.976   7.583  0.00  0.00      PROA  
ATOM   2112  CG  MET P 825       4.288  -5.830   7.014  0.00  0.00      PROA  
ATOM   2113  HG1 MET P 825       3.743  -5.488   7.920  0.00  0.00      PROA  
ATOM   2114  HG2 MET P 825       3.505  -6.004   6.245  0.00  0.00      PROA  
ATOM   2115  SD  MET P 825       5.291  -4.327   6.330  0.00  0.00      PROA  
ATOM   2116  CE  MET P 825       6.633  -4.640   7.521  0.00  0.00      PROA  
ATOM   2117  HE1 MET P 825       6.244  -4.828   8.545  0.00  0.00      PROA  
ATOM   2118  HE2 MET P 825       7.339  -3.784   7.554  0.00  0.00      PROA  
ATOM   2119  HE3 MET P 825       7.187  -5.567   7.258  0.00  0.00      PROA  
ATOM   2120  C   MET P 825       6.682  -8.827   6.291  0.00  0.00      PROA  
ATOM   2121  O   MET P 825       7.861  -8.441   6.502  0.00  0.00      PROA  
ATOM   2122  N   ASN P 826       6.262 -10.082   6.395  0.00  0.00      PROA  
ATOM   2123  HN  ASN P 826       5.301 -10.325   6.283  0.00  0.00      PROA  
ATOM   2124  CA  ASN P 826       7.166 -11.229   6.589  0.00  0.00      PROA  
ATOM   2125  HA  ASN P 826       7.572 -11.057   7.575  0.00  0.00      PROA  
ATOM   2126  CB  ASN P 826       6.281 -12.524   6.718  0.00  0.00      PROA  
ATOM   2127  HB1 ASN P 826       5.752 -12.467   5.743  0.00  0.00      PROA  
ATOM   2128  HB2 ASN P 826       5.601 -12.301   7.568  0.00  0.00      PROA  
ATOM   2129  CG  ASN P 826       7.179 -13.712   6.887  0.00  0.00      PROA  
ATOM   2130  OD1 ASN P 826       8.127 -13.635   7.663  0.00  0.00      PROA  
ATOM   2131  ND2 ASN P 826       6.943 -14.718   6.067  0.00  0.00      PROA  
ATOM   2132 HD21 ASN P 826       7.568 -15.491   5.962  0.00  0.00      PROA  
ATOM   2133 HD22 ASN P 826       6.095 -14.710   5.539  0.00  0.00      PROA  
ATOM   2134  C   ASN P 826       8.284 -11.334   5.556  0.00  0.00      PROA  
ATOM   2135  O   ASN P 826       9.441 -11.539   5.986  0.00  0.00      PROA  
ATOM   2136  N   TYR P 827       7.933 -11.112   4.303  0.00  0.00      PROA  
ATOM   2137  HN  TYR P 827       6.965 -10.999   4.092  0.00  0.00      PROA  
ATOM   2138  CA  TYR P 827       8.881 -10.976   3.194  0.00  0.00      PROA  
ATOM   2139  HA  TYR P 827       9.469 -11.878   3.281  0.00  0.00      PROA  
ATOM   2140  CB  TYR P 827       8.086 -10.849   1.883  0.00  0.00      PROA  
ATOM   2141  HB1 TYR P 827       7.311 -10.063   2.009  0.00  0.00      PROA  
ATOM   2142  HB2 TYR P 827       7.527 -11.788   1.681  0.00  0.00      PROA  
ATOM   2143  CG  TYR P 827       9.081 -10.534   0.736  0.00  0.00      PROA  
ATOM   2144  CD1 TYR P 827      10.051 -11.445   0.251  0.00  0.00      PROA  
ATOM   2145  HD1 TYR P 827      10.107 -12.403   0.746  0.00  0.00      PROA  
ATOM   2146  CE1 TYR P 827      10.928 -11.123  -0.779  0.00  0.00      PROA  
ATOM   2147  HE1 TYR P 827      11.772 -11.714  -1.103  0.00  0.00      PROA  
ATOM   2148  CZ  TYR P 827      10.720  -9.916  -1.441  0.00  0.00      PROA  
ATOM   2149  OH  TYR P 827      11.568  -9.665  -2.526  0.00  0.00      PROA  
ATOM   2150  HH  TYR P 827      12.195 -10.384  -2.631  0.00  0.00      PROA  
ATOM   2151  CD2 TYR P 827       9.025  -9.293   0.209  0.00  0.00      PROA  
ATOM   2152  HD2 TYR P 827       8.219  -8.631   0.490  0.00  0.00      PROA  
ATOM   2153  CE2 TYR P 827       9.811  -8.982  -0.952  0.00  0.00      PROA  
ATOM   2154  HE2 TYR P 827       9.698  -7.994  -1.372  0.00  0.00      PROA  
ATOM   2155  C   TYR P 827       9.862  -9.822   3.439  0.00  0.00      PROA  
ATOM   2156  O   TYR P 827      11.090  -9.942   3.306  0.00  0.00      PROA  
ATOM   2157  N   LEU P 828       9.350  -8.651   3.785  0.00  0.00      PROA  
ATOM   2158  HN  LEU P 828       8.367  -8.512   3.879  0.00  0.00      PROA  
ATOM   2159  CA  LEU P 828      10.222  -7.536   3.867  0.00  0.00      PROA  
ATOM   2160  HA  LEU P 828      10.855  -7.565   2.992  0.00  0.00      PROA  
ATOM   2161  CB  LEU P 828       9.488  -6.188   3.791  0.00  0.00      PROA  
ATOM   2162  HB1 LEU P 828      10.104  -5.332   4.139  0.00  0.00      PROA  
ATOM   2163  HB2 LEU P 828       8.701  -6.199   4.575  0.00  0.00      PROA  
ATOM   2164  CG  LEU P 828       8.730  -5.876   2.490  0.00  0.00      PROA  
ATOM   2165  HG  LEU P 828       8.265  -6.809   2.106  0.00  0.00      PROA  
ATOM   2166  CD1 LEU P 828       7.597  -4.802   2.776  0.00  0.00      PROA  
ATOM   2167 HD11 LEU P 828       6.980  -4.562   1.884  0.00  0.00      PROA  
ATOM   2168 HD12 LEU P 828       8.020  -3.822   3.086  0.00  0.00      PROA  
ATOM   2169 HD13 LEU P 828       6.814  -5.130   3.493  0.00  0.00      PROA  
ATOM   2170  CD2 LEU P 828       9.626  -5.386   1.342  0.00  0.00      PROA  
ATOM   2171 HD21 LEU P 828      10.351  -4.624   1.700  0.00  0.00      PROA  
ATOM   2172 HD22 LEU P 828       8.956  -4.924   0.585  0.00  0.00      PROA  
ATOM   2173 HD23 LEU P 828      10.200  -6.214   0.874  0.00  0.00      PROA  
ATOM   2174  C   LEU P 828      11.123  -7.567   5.113  0.00  0.00      PROA  
ATOM   2175  O   LEU P 828      12.299  -7.167   5.037  0.00  0.00      PROA  
ATOM   2176  N   GLU P 829      10.690  -8.118   6.227  0.00  0.00      PROA  
ATOM   2177  HN  GLU P 829       9.723  -8.054   6.460  0.00  0.00      PROA  
ATOM   2178  CA  GLU P 829      11.548  -8.564   7.292  0.00  0.00      PROA  
ATOM   2179  HA  GLU P 829      12.215  -7.743   7.508  0.00  0.00      PROA  
ATOM   2180  CB  GLU P 829      10.604  -8.937   8.516  0.00  0.00      PROA  
ATOM   2181  HB1 GLU P 829       9.783  -9.659   8.315  0.00  0.00      PROA  
ATOM   2182  HB2 GLU P 829      10.013  -8.067   8.875  0.00  0.00      PROA  
ATOM   2183  CG  GLU P 829      11.421  -9.475   9.805  0.00  0.00      PROA  
ATOM   2184  HG1 GLU P 829      10.959  -9.073  10.732  0.00  0.00      PROA  
ATOM   2185  HG2 GLU P 829      12.391  -8.960   9.643  0.00  0.00      PROA  
ATOM   2186  CD  GLU P 829      11.519 -10.944   9.980  0.00  0.00      PROA  
ATOM   2187  OE1 GLU P 829      10.577 -11.592   9.593  0.00  0.00      PROA  
ATOM   2188  OE2 GLU P 829      12.499 -11.457  10.482  0.00  0.00      PROA  
ATOM   2189  C   GLU P 829      12.536  -9.687   6.841  0.00  0.00      PROA  
ATOM   2190  O   GLU P 829      13.703  -9.659   7.167  0.00  0.00      PROA  
ATOM   2191  N   ASP P 830      12.167 -10.641   5.898  0.00  0.00      PROA  
ATOM   2192  HN  ASP P 830      11.305 -10.506   5.417  0.00  0.00      PROA  
ATOM   2193  CA  ASP P 830      13.201 -11.564   5.407  0.00  0.00      PROA  
ATOM   2194  HA  ASP P 830      13.718 -11.978   6.260  0.00  0.00      PROA  
ATOM   2195  CB  ASP P 830      12.524 -12.712   4.616  0.00  0.00      PROA  
ATOM   2196  HB1 ASP P 830      13.349 -13.303   4.163  0.00  0.00      PROA  
ATOM   2197  HB2 ASP P 830      11.771 -12.300   3.911  0.00  0.00      PROA  
ATOM   2198  CG  ASP P 830      11.983 -13.709   5.593  0.00  0.00      PROA  
ATOM   2199  OD1 ASP P 830      12.062 -13.582   6.799  0.00  0.00      PROA  
ATOM   2200  OD2 ASP P 830      11.315 -14.679   5.036  0.00  0.00      PROA  
ATOM   2201  C   ASP P 830      14.269 -10.884   4.443  0.00  0.00      PROA  
ATOM   2202  O   ASP P 830      15.446 -11.263   4.194  0.00  0.00      PROA  
ATOM   2203  N   ARG P 831      13.875  -9.716   3.817  0.00  0.00      PROA  
ATOM   2204  HN  ARG P 831      12.904  -9.546   3.669  0.00  0.00      PROA  
ATOM   2205  CA  ARG P 831      14.806  -8.843   3.120  0.00  0.00      PROA  
ATOM   2206  HA  ARG P 831      15.572  -9.449   2.660  0.00  0.00      PROA  
ATOM   2207  CB  ARG P 831      14.078  -8.036   1.972  0.00  0.00      PROA  
ATOM   2208  HB1 ARG P 831      14.756  -7.250   1.577  0.00  0.00      PROA  
ATOM   2209  HB2 ARG P 831      13.169  -7.485   2.295  0.00  0.00      PROA  
ATOM   2210  CG  ARG P 831      13.430  -8.892   0.849  0.00  0.00      PROA  
ATOM   2211  HG1 ARG P 831      13.101  -8.217   0.030  0.00  0.00      PROA  
ATOM   2212  HG2 ARG P 831      12.565  -9.408   1.317  0.00  0.00      PROA  
ATOM   2213  CD  ARG P 831      14.362  -9.940   0.294  0.00  0.00      PROA  
ATOM   2214  HD1 ARG P 831      13.997 -10.248  -0.709  0.00  0.00      PROA  
ATOM   2215  HD2 ARG P 831      14.299 -10.788   1.009  0.00  0.00      PROA  
ATOM   2216  NE  ARG P 831      15.715  -9.300   0.057  0.00  0.00      PROA  
ATOM   2217  HE  ARG P 831      15.620  -8.309  -0.037  0.00  0.00      PROA  
ATOM   2218  CZ  ARG P 831      16.821  -9.916  -0.339  0.00  0.00      PROA  
ATOM   2219  NH1 ARG P 831      16.938 -11.245  -0.602  0.00  0.00      PROA  
ATOM   2220 HH11 ARG P 831      17.853 -11.583  -0.821  0.00  0.00      PROA  
ATOM   2221 HH12 ARG P 831      16.301 -11.934  -0.257  0.00  0.00      PROA  
ATOM   2222  NH2 ARG P 831      17.895  -9.192  -0.581  0.00  0.00      PROA  
ATOM   2223 HH21 ARG P 831      17.973  -8.251  -0.251  0.00  0.00      PROA  
ATOM   2224 HH22 ARG P 831      18.716  -9.722  -0.794  0.00  0.00      PROA  
ATOM   2225  C   ARG P 831      15.467  -7.794   4.015  0.00  0.00      PROA  
ATOM   2226  O   ARG P 831      16.199  -6.920   3.621  0.00  0.00      PROA  
ATOM   2227  N   ARG P 832      15.185  -7.999   5.332  0.00  0.00      PROA  
ATOM   2228  HN  ARG P 832      14.493  -8.677   5.567  0.00  0.00      PROA  
ATOM   2229  CA  ARG P 832      15.927  -7.344   6.400  0.00  0.00      PROA  
ATOM   2230  HA  ARG P 832      15.695  -7.848   7.327  0.00  0.00      PROA  
ATOM   2231  CB  ARG P 832      17.533  -7.669   6.345  0.00  0.00      PROA  
ATOM   2232  HB1 ARG P 832      18.049  -7.238   7.230  0.00  0.00      PROA  
ATOM   2233  HB2 ARG P 832      17.836  -7.206   5.381  0.00  0.00      PROA  
ATOM   2234  CG  ARG P 832      17.876  -9.119   6.277  0.00  0.00      PROA  
ATOM   2235  HG1 ARG P 832      18.970  -9.224   6.440  0.00  0.00      PROA  
ATOM   2236  HG2 ARG P 832      17.683  -9.511   5.256  0.00  0.00      PROA  
ATOM   2237  CD  ARG P 832      16.924  -9.934   7.234  0.00  0.00      PROA  
ATOM   2238  HD1 ARG P 832      15.897  -9.914   6.813  0.00  0.00      PROA  
ATOM   2239  HD2 ARG P 832      16.858  -9.591   8.289  0.00  0.00      PROA  
ATOM   2240  NE  ARG P 832      17.468 -11.308   7.269  0.00  0.00      PROA  
ATOM   2241  HE  ARG P 832      18.256 -11.429   6.664  0.00  0.00      PROA  
ATOM   2242  CZ  ARG P 832      16.776 -12.416   7.543  0.00  0.00      PROA  
ATOM   2243  NH1 ARG P 832      17.443 -13.569   7.316  0.00  0.00      PROA  
ATOM   2244 HH11 ARG P 832      18.279 -13.591   6.768  0.00  0.00      PROA  
ATOM   2245 HH12 ARG P 832      16.962 -14.409   7.567  0.00  0.00      PROA  
ATOM   2246  NH2 ARG P 832      15.620 -12.449   8.143  0.00  0.00      PROA  
ATOM   2247 HH21 ARG P 832      15.085 -13.294   8.119  0.00  0.00      PROA  
ATOM   2248 HH22 ARG P 832      15.232 -11.665   8.627  0.00  0.00      PROA  
ATOM   2249  C   ARG P 832      15.618  -5.867   6.594  0.00  0.00      PROA  
ATOM   2250  O   ARG P 832      16.388  -5.248   7.346  0.00  0.00      PROA  
ATOM   2251  N   LEU P 833      14.531  -5.353   6.037  0.00  0.00      PROA  
ATOM   2252  HN  LEU P 833      13.891  -5.948   5.557  0.00  0.00      PROA  
ATOM   2253  CA  LEU P 833      14.211  -4.002   5.978  0.00  0.00      PROA  
ATOM   2254  HA  LEU P 833      15.137  -3.448   5.932  0.00  0.00      PROA  
ATOM   2255  CB  LEU P 833      13.351  -3.672   4.760  0.00  0.00      PROA  
ATOM   2256  HB1 LEU P 833      12.940  -2.640   4.767  0.00  0.00      PROA  
ATOM   2257  HB2 LEU P 833      12.557  -4.442   4.650  0.00  0.00      PROA  
ATOM   2258  CG  LEU P 833      14.192  -3.812   3.454  0.00  0.00      PROA  
ATOM   2259  HG  LEU P 833      14.882  -4.668   3.616  0.00  0.00      PROA  
ATOM   2260  CD1 LEU P 833      13.216  -4.110   2.271  0.00  0.00      PROA  
ATOM   2261 HD11 LEU P 833      12.358  -3.417   2.404  0.00  0.00      PROA  
ATOM   2262 HD12 LEU P 833      13.003  -5.197   2.177  0.00  0.00      PROA  
ATOM   2263 HD13 LEU P 833      13.775  -3.882   1.339  0.00  0.00      PROA  
ATOM   2264  CD2 LEU P 833      15.151  -2.681   3.165  0.00  0.00      PROA  
ATOM   2265 HD21 LEU P 833      14.601  -1.742   2.943  0.00  0.00      PROA  
ATOM   2266 HD22 LEU P 833      15.863  -2.827   2.325  0.00  0.00      PROA  
ATOM   2267 HD23 LEU P 833      15.775  -2.406   4.042  0.00  0.00      PROA  
ATOM   2268  C   LEU P 833      13.508  -3.414   7.183  0.00  0.00      PROA  
ATOM   2269  O   LEU P 833      12.658  -4.058   7.911  0.00  0.00      PROA  
ATOM   2270  N   VAL P 834      13.834  -2.141   7.552  0.00  0.00      PROA  
ATOM   2271  HN  VAL P 834      14.603  -1.703   7.093  0.00  0.00      PROA  
ATOM   2272  CA  VAL P 834      13.279  -1.519   8.776  0.00  0.00      PROA  
ATOM   2273  HA  VAL P 834      12.556  -2.152   9.269  0.00  0.00      PROA  
ATOM   2274  CB  VAL P 834      14.298  -1.198   9.874  0.00  0.00      PROA  
ATOM   2275  HB  VAL P 834      14.982  -0.434   9.447  0.00  0.00      PROA  
ATOM   2276  CG1 VAL P 834      13.587  -0.524  11.134  0.00  0.00      PROA  
ATOM   2277 HG11 VAL P 834      12.739  -1.090  11.575  0.00  0.00      PROA  
ATOM   2278 HG12 VAL P 834      13.216   0.493  10.888  0.00  0.00      PROA  
ATOM   2279 HG13 VAL P 834      14.286  -0.379  11.986  0.00  0.00      PROA  
ATOM   2280  CG2 VAL P 834      14.970  -2.469  10.300  0.00  0.00      PROA  
ATOM   2281 HG21 VAL P 834      15.782  -2.288  11.037  0.00  0.00      PROA  
ATOM   2282 HG22 VAL P 834      15.536  -2.649   9.361  0.00  0.00      PROA  
ATOM   2283 HG23 VAL P 834      14.288  -3.316  10.529  0.00  0.00      PROA  
ATOM   2284  C   VAL P 834      12.627  -0.173   8.364  0.00  0.00      PROA  
ATOM   2285  O   VAL P 834      13.286   0.612   7.699  0.00  0.00      PROA  
ATOM   2286  N   HSD P 835      11.346  -0.026   8.581  0.00  0.00      PROA  
ATOM   2287  HN  HSD P 835      10.791  -0.668   9.104  0.00  0.00      PROA  
ATOM   2288  CA  HSD P 835      10.488   0.919   7.851  0.00  0.00      PROA  
ATOM   2289  HA  HSD P 835      10.981   1.141   6.916  0.00  0.00      PROA  
ATOM   2290  CB  HSD P 835       9.105   0.310   7.502  0.00  0.00      PROA  
ATOM   2291  HB1 HSD P 835       8.349   1.070   7.210  0.00  0.00      PROA  
ATOM   2292  HB2 HSD P 835       8.786  -0.242   8.412  0.00  0.00      PROA  
ATOM   2293  ND1 HSD P 835       9.507  -2.043   6.824  0.00  0.00      PROA  
ATOM   2294  HD1 HSD P 835       9.703  -2.403   7.737  0.00  0.00      PROA  
ATOM   2295  CG  HSD P 835       9.255  -0.780   6.476  0.00  0.00      PROA  
ATOM   2296  CE1 HSD P 835       9.437  -2.755   5.732  0.00  0.00      PROA  
ATOM   2297  HE1 HSD P 835       9.490  -3.840   5.826  0.00  0.00      PROA  
ATOM   2298  NE2 HSD P 835       9.209  -2.061   4.656  0.00  0.00      PROA  
ATOM   2299  CD2 HSD P 835       9.066  -0.758   5.109  0.00  0.00      PROA  
ATOM   2300  HD2 HSD P 835       9.086   0.133   4.493  0.00  0.00      PROA  
ATOM   2301  C   HSD P 835      10.310   2.256   8.585  0.00  0.00      PROA  
ATOM   2302  O   HSD P 835      10.589   2.430   9.770  0.00  0.00      PROA  
ATOM   2303  N   ARG P 836       9.829   3.273   7.910  0.00  0.00      PROA  
ATOM   2304  HN  ARG P 836       9.601   3.026   6.972  0.00  0.00      PROA  
ATOM   2305  CA  ARG P 836       9.538   4.656   8.377  0.00  0.00      PROA  
ATOM   2306  HA  ARG P 836       9.687   4.702   9.445  0.00  0.00      PROA  
ATOM   2307  CB  ARG P 836      10.428   5.712   7.625  0.00  0.00      PROA  
ATOM   2308  HB1 ARG P 836      10.016   6.679   7.986  0.00  0.00      PROA  
ATOM   2309  HB2 ARG P 836      10.328   5.638   6.521  0.00  0.00      PROA  
ATOM   2310  CG  ARG P 836      11.926   5.540   7.900  0.00  0.00      PROA  
ATOM   2311  HG1 ARG P 836      12.467   6.320   7.322  0.00  0.00      PROA  
ATOM   2312  HG2 ARG P 836      12.242   4.559   7.486  0.00  0.00      PROA  
ATOM   2313  CD  ARG P 836      12.365   5.678   9.322  0.00  0.00      PROA  
ATOM   2314  HD1 ARG P 836      13.392   5.281   9.474  0.00  0.00      PROA  
ATOM   2315  HD2 ARG P 836      11.723   5.139  10.051  0.00  0.00      PROA  
ATOM   2316  NE  ARG P 836      12.283   7.153   9.641  0.00  0.00      PROA  
ATOM   2317  HE  ARG P 836      11.719   7.481  10.399  0.00  0.00      PROA  
ATOM   2318  CZ  ARG P 836      13.251   8.066   9.460  0.00  0.00      PROA  
ATOM   2319  NH1 ARG P 836      14.411   7.746   9.015  0.00  0.00      PROA  
ATOM   2320 HH11 ARG P 836      15.049   8.484   8.797  0.00  0.00      PROA  
ATOM   2321 HH12 ARG P 836      14.604   6.770   8.913  0.00  0.00      PROA  
ATOM   2322  NH2 ARG P 836      12.994   9.291   9.819  0.00  0.00      PROA  
ATOM   2323 HH21 ARG P 836      12.056   9.507  10.090  0.00  0.00      PROA  
ATOM   2324 HH22 ARG P 836      13.639  10.023   9.601  0.00  0.00      PROA  
ATOM   2325  C   ARG P 836       8.086   5.064   8.169  0.00  0.00      PROA  
ATOM   2326  O   ARG P 836       7.594   5.993   8.812  0.00  0.00      PROA  
ATOM   2327  N   ASP P 837       7.372   4.439   7.267  0.00  0.00      PROA  
ATOM   2328  HN  ASP P 837       7.829   3.868   6.590  0.00  0.00      PROA  
ATOM   2329  CA  ASP P 837       6.085   4.874   6.821  0.00  0.00      PROA  
ATOM   2330  HA  ASP P 837       5.568   5.591   7.443  0.00  0.00      PROA  
ATOM   2331  CB  ASP P 837       6.385   5.272   5.336  0.00  0.00      PROA  
ATOM   2332  HB1 ASP P 837       5.421   5.436   4.808  0.00  0.00      PROA  
ATOM   2333  HB2 ASP P 837       6.857   4.362   4.906  0.00  0.00      PROA  
ATOM   2334  CG  ASP P 837       7.277   6.488   5.232  0.00  0.00      PROA  
ATOM   2335  OD1 ASP P 837       6.964   7.544   5.813  0.00  0.00      PROA  
ATOM   2336  OD2 ASP P 837       8.337   6.363   4.560  0.00  0.00      PROA  
ATOM   2337  C   ASP P 837       5.033   3.678   6.722  0.00  0.00      PROA  
ATOM   2338  O   ASP P 837       4.066   3.806   5.984  0.00  0.00      PROA  
ATOM   2339  N   LEU P 838       5.147   2.679   7.609  0.00  0.00      PROA  
ATOM   2340  HN  LEU P 838       5.846   2.604   8.315  0.00  0.00      PROA  
ATOM   2341  CA  LEU P 838       4.219   1.613   7.605  0.00  0.00      PROA  
ATOM   2342  HA  LEU P 838       3.972   1.387   6.579  0.00  0.00      PROA  
ATOM   2343  CB  LEU P 838       4.868   0.402   8.198  0.00  0.00      PROA  
ATOM   2344  HB1 LEU P 838       5.309   0.707   9.172  0.00  0.00      PROA  
ATOM   2345  HB2 LEU P 838       5.562  -0.081   7.479  0.00  0.00      PROA  
ATOM   2346  CG  LEU P 838       3.942  -0.713   8.629  0.00  0.00      PROA  
ATOM   2347  HG  LEU P 838       3.214  -0.255   9.333  0.00  0.00      PROA  
ATOM   2348  CD1 LEU P 838       3.099  -1.154   7.424  0.00  0.00      PROA  
ATOM   2349 HD11 LEU P 838       3.834  -1.463   6.650  0.00  0.00      PROA  
ATOM   2350 HD12 LEU P 838       2.380  -0.428   6.988  0.00  0.00      PROA  
ATOM   2351 HD13 LEU P 838       2.549  -2.112   7.542  0.00  0.00      PROA  
ATOM   2352  CD2 LEU P 838       4.684  -1.907   9.215  0.00  0.00      PROA  
ATOM   2353 HD21 LEU P 838       3.871  -2.582   9.559  0.00  0.00      PROA  
ATOM   2354 HD22 LEU P 838       5.358  -1.530  10.014  0.00  0.00      PROA  
ATOM   2355 HD23 LEU P 838       5.284  -2.334   8.383  0.00  0.00      PROA  
ATOM   2356  C   LEU P 838       2.940   2.015   8.255  0.00  0.00      PROA  
ATOM   2357  O   LEU P 838       2.826   2.275   9.447  0.00  0.00      PROA  
ATOM   2358  N   ALA P 839       1.955   2.168   7.373  0.00  0.00      PROA  
ATOM   2359  HN  ALA P 839       2.028   1.824   6.440  0.00  0.00      PROA  
ATOM   2360  CA  ALA P 839       0.695   2.776   7.654  0.00  0.00      PROA  
ATOM   2361  HA  ALA P 839       0.355   2.305   8.565  0.00  0.00      PROA  
ATOM   2362  CB  ALA P 839       0.883   4.271   7.819  0.00  0.00      PROA  
ATOM   2363  HB1 ALA P 839       1.662   4.492   8.579  0.00  0.00      PROA  
ATOM   2364  HB2 ALA P 839      -0.064   4.744   8.157  0.00  0.00      PROA  
ATOM   2365  HB3 ALA P 839       1.086   4.767   6.846  0.00  0.00      PROA  
ATOM   2366  C   ALA P 839      -0.340   2.418   6.665  0.00  0.00      PROA  
ATOM   2367  O   ALA P 839       0.021   2.078   5.568  0.00  0.00      PROA  
ATOM   2368  N   ALA P 840      -1.647   2.471   7.060  0.00  0.00      PROA  
ATOM   2369  HN  ALA P 840      -1.736   2.811   7.993  0.00  0.00      PROA  
ATOM   2370  CA  ALA P 840      -2.783   1.836   6.340  0.00  0.00      PROA  
ATOM   2371  HA  ALA P 840      -2.526   0.834   6.028  0.00  0.00      PROA  
ATOM   2372  CB  ALA P 840      -3.892   1.821   7.394  0.00  0.00      PROA  
ATOM   2373  HB1 ALA P 840      -4.248   2.832   7.686  0.00  0.00      PROA  
ATOM   2374  HB2 ALA P 840      -3.674   1.216   8.300  0.00  0.00      PROA  
ATOM   2375  HB3 ALA P 840      -4.769   1.292   6.962  0.00  0.00      PROA  
ATOM   2376  C   ALA P 840      -3.193   2.703   5.159  0.00  0.00      PROA  
ATOM   2377  O   ALA P 840      -3.690   2.172   4.145  0.00  0.00      PROA  
ATOM   2378  N   ARG P 841      -2.799   3.984   5.223  0.00  0.00      PROA  
ATOM   2379  HN  ARG P 841      -2.312   4.311   6.029  0.00  0.00      PROA  
ATOM   2380  CA  ARG P 841      -2.898   4.984   4.172  0.00  0.00      PROA  
ATOM   2381  HA  ARG P 841      -3.907   4.959   3.787  0.00  0.00      PROA  
ATOM   2382  CB  ARG P 841      -2.563   6.412   4.652  0.00  0.00      PROA  
ATOM   2383  HB1 ARG P 841      -3.323   6.581   5.445  0.00  0.00      PROA  
ATOM   2384  HB2 ARG P 841      -2.641   7.168   3.841  0.00  0.00      PROA  
ATOM   2385  CG  ARG P 841      -1.191   6.634   5.415  0.00  0.00      PROA  
ATOM   2386  HG1 ARG P 841      -0.322   6.482   4.740  0.00  0.00      PROA  
ATOM   2387  HG2 ARG P 841      -1.087   5.838   6.183  0.00  0.00      PROA  
ATOM   2388  CD  ARG P 841      -1.109   7.986   6.092  0.00  0.00      PROA  
ATOM   2389  HD1 ARG P 841      -1.863   7.982   6.908  0.00  0.00      PROA  
ATOM   2390  HD2 ARG P 841      -1.446   8.824   5.446  0.00  0.00      PROA  
ATOM   2391  NE  ARG P 841       0.323   8.138   6.632  0.00  0.00      PROA  
ATOM   2392  HE  ARG P 841       0.963   7.373   6.713  0.00  0.00      PROA  
ATOM   2393  CZ  ARG P 841       0.751   9.259   7.189  0.00  0.00      PROA  
ATOM   2394  NH1 ARG P 841       0.026  10.328   7.332  0.00  0.00      PROA  
ATOM   2395 HH11 ARG P 841       0.460  11.054   7.865  0.00  0.00      PROA  
ATOM   2396 HH12 ARG P 841      -0.953  10.243   7.143  0.00  0.00      PROA  
ATOM   2397  NH2 ARG P 841       1.979   9.290   7.678  0.00  0.00      PROA  
ATOM   2398 HH21 ARG P 841       2.376  10.093   8.123  0.00  0.00      PROA  
ATOM   2399 HH22 ARG P 841       2.552   8.470   7.696  0.00  0.00      PROA  
ATOM   2400  C   ARG P 841      -1.963   4.608   3.012  0.00  0.00      PROA  
ATOM   2401  O   ARG P 841      -2.220   5.035   1.875  0.00  0.00      PROA  
ATOM   2402  N   ASN P 842      -0.888   3.860   3.186  0.00  0.00      PROA  
ATOM   2403  HN  ASN P 842      -0.765   3.536   4.121  0.00  0.00      PROA  
ATOM   2404  CA  ASN P 842       0.114   3.411   2.198  0.00  0.00      PROA  
ATOM   2405  HA  ASN P 842       0.095   4.025   1.311  0.00  0.00      PROA  
ATOM   2406  CB  ASN P 842       1.496   3.499   2.855  0.00  0.00      PROA  
ATOM   2407  HB1 ASN P 842       2.182   3.030   2.118  0.00  0.00      PROA  
ATOM   2408  HB2 ASN P 842       1.552   2.914   3.798  0.00  0.00      PROA  
ATOM   2409  CG  ASN P 842       1.789   4.970   3.049  0.00  0.00      PROA  
ATOM   2410  OD1 ASN P 842       1.433   5.847   2.261  0.00  0.00      PROA  
ATOM   2411  ND2 ASN P 842       2.542   5.281   4.090  0.00  0.00      PROA  
ATOM   2412 HD21 ASN P 842       2.765   6.253   4.164  0.00  0.00      PROA  
ATOM   2413 HD22 ASN P 842       3.053   4.586   4.597  0.00  0.00      PROA  
ATOM   2414  C   ASN P 842      -0.199   1.913   1.868  0.00  0.00      PROA  
ATOM   2415  O   ASN P 842       0.687   1.191   1.392  0.00  0.00      PROA  
ATOM   2416  N   VAL P 843      -1.425   1.402   2.139  0.00  0.00      PROA  
ATOM   2417  HN  VAL P 843      -2.204   1.882   2.536  0.00  0.00      PROA  
ATOM   2418  CA  VAL P 843      -1.785   0.043   1.666  0.00  0.00      PROA  
ATOM   2419  HA  VAL P 843      -1.095  -0.442   0.993  0.00  0.00      PROA  
ATOM   2420  CB  VAL P 843      -2.117  -0.832   2.859  0.00  0.00      PROA  
ATOM   2421  HB  VAL P 843      -2.978  -0.374   3.393  0.00  0.00      PROA  
ATOM   2422  CG1 VAL P 843      -2.325  -2.255   2.287  0.00  0.00      PROA  
ATOM   2423 HG11 VAL P 843      -2.771  -3.040   2.934  0.00  0.00      PROA  
ATOM   2424 HG12 VAL P 843      -1.370  -2.642   1.871  0.00  0.00      PROA  
ATOM   2425 HG13 VAL P 843      -3.028  -2.317   1.429  0.00  0.00      PROA  
ATOM   2426  CG2 VAL P 843      -0.926  -0.786   3.833  0.00  0.00      PROA  
ATOM   2427 HG21 VAL P 843      -0.076  -1.289   3.326  0.00  0.00      PROA  
ATOM   2428 HG22 VAL P 843      -1.173  -1.423   4.709  0.00  0.00      PROA  
ATOM   2429 HG23 VAL P 843      -0.714   0.259   4.149  0.00  0.00      PROA  
ATOM   2430  C   VAL P 843      -2.998   0.266   0.759  0.00  0.00      PROA  
ATOM   2431  O   VAL P 843      -3.863   1.117   0.912  0.00  0.00      PROA  
ATOM   2432  N   LEU P 844      -2.956  -0.524  -0.362  0.00  0.00      PROA  
ATOM   2433  HN  LEU P 844      -2.278  -1.255  -0.337  0.00  0.00      PROA  
ATOM   2434  CA  LEU P 844      -3.816  -0.258  -1.510  0.00  0.00      PROA  
ATOM   2435  HA  LEU P 844      -4.568   0.475  -1.257  0.00  0.00      PROA  
ATOM   2436  CB  LEU P 844      -2.989   0.148  -2.749  0.00  0.00      PROA  
ATOM   2437  HB1 LEU P 844      -3.692   0.498  -3.535  0.00  0.00      PROA  
ATOM   2438  HB2 LEU P 844      -2.418  -0.692  -3.200  0.00  0.00      PROA  
ATOM   2439  CG  LEU P 844      -2.010   1.331  -2.619  0.00  0.00      PROA  
ATOM   2440  HG  LEU P 844      -1.245   0.916  -1.928  0.00  0.00      PROA  
ATOM   2441  CD1 LEU P 844      -1.352   1.669  -3.952  0.00  0.00      PROA  
ATOM   2442 HD11 LEU P 844      -2.020   2.090  -4.732  0.00  0.00      PROA  
ATOM   2443 HD12 LEU P 844      -0.863   0.733  -4.297  0.00  0.00      PROA  
ATOM   2444 HD13 LEU P 844      -0.516   2.383  -3.794  0.00  0.00      PROA  
ATOM   2445  CD2 LEU P 844      -2.759   2.586  -2.096  0.00  0.00      PROA  
ATOM   2446 HD21 LEU P 844      -2.027   3.413  -1.976  0.00  0.00      PROA  
ATOM   2447 HD22 LEU P 844      -3.371   2.296  -1.215  0.00  0.00      PROA  
ATOM   2448 HD23 LEU P 844      -3.581   2.890  -2.779  0.00  0.00      PROA  
ATOM   2449  C   LEU P 844      -4.440  -1.575  -1.925  0.00  0.00      PROA  
ATOM   2450  O   LEU P 844      -3.890  -2.657  -1.682  0.00  0.00      PROA  
ATOM   2451  N   VAL P 845      -5.614  -1.446  -2.555  0.00  0.00      PROA  
ATOM   2452  HN  VAL P 845      -5.927  -0.500  -2.597  0.00  0.00      PROA  
ATOM   2453  CA  VAL P 845      -6.517  -2.488  -2.960  0.00  0.00      PROA  
ATOM   2454  HA  VAL P 845      -6.221  -3.428  -2.519  0.00  0.00      PROA  
ATOM   2455  CB  VAL P 845      -7.968  -2.243  -2.488  0.00  0.00      PROA  
ATOM   2456  HB  VAL P 845      -8.416  -1.400  -3.058  0.00  0.00      PROA  
ATOM   2457  CG1 VAL P 845      -8.829  -3.508  -2.821  0.00  0.00      PROA  
ATOM   2458 HG11 VAL P 845      -9.895  -3.341  -2.555  0.00  0.00      PROA  
ATOM   2459 HG12 VAL P 845      -8.323  -4.380  -2.355  0.00  0.00      PROA  
ATOM   2460 HG13 VAL P 845      -8.901  -3.606  -3.925  0.00  0.00      PROA  
ATOM   2461  CG2 VAL P 845      -7.970  -2.069  -0.975  0.00  0.00      PROA  
ATOM   2462 HG21 VAL P 845      -7.729  -2.986  -0.397  0.00  0.00      PROA  
ATOM   2463 HG22 VAL P 845      -9.021  -1.801  -0.733  0.00  0.00      PROA  
ATOM   2464 HG23 VAL P 845      -7.355  -1.212  -0.626  0.00  0.00      PROA  
ATOM   2465  C   VAL P 845      -6.523  -2.822  -4.454  0.00  0.00      PROA  
ATOM   2466  O   VAL P 845      -6.909  -2.050  -5.358  0.00  0.00      PROA  
ATOM   2467  N   LYS P 846      -6.122  -4.057  -4.821  0.00  0.00      PROA  
ATOM   2468  HN  LYS P 846      -5.716  -4.683  -4.159  0.00  0.00      PROA  
ATOM   2469  CA  LYS P 846      -6.304  -4.592  -6.202  0.00  0.00      PROA  
ATOM   2470  HA  LYS P 846      -6.178  -3.772  -6.894  0.00  0.00      PROA  
ATOM   2471  CB  LYS P 846      -5.305  -5.705  -6.374  0.00  0.00      PROA  
ATOM   2472  HB1 LYS P 846      -5.382  -6.499  -5.601  0.00  0.00      PROA  
ATOM   2473  HB2 LYS P 846      -4.294  -5.268  -6.231  0.00  0.00      PROA  
ATOM   2474  CG  LYS P 846      -5.366  -6.350  -7.838  0.00  0.00      PROA  
ATOM   2475  HG1 LYS P 846      -5.322  -5.510  -8.563  0.00  0.00      PROA  
ATOM   2476  HG2 LYS P 846      -6.340  -6.872  -7.952  0.00  0.00      PROA  
ATOM   2477  CD  LYS P 846      -4.235  -7.331  -8.059  0.00  0.00      PROA  
ATOM   2478  HD1 LYS P 846      -4.154  -8.068  -7.231  0.00  0.00      PROA  
ATOM   2479  HD2 LYS P 846      -3.390  -6.637  -7.859  0.00  0.00      PROA  
ATOM   2480  CE  LYS P 846      -4.132  -7.955  -9.437  0.00  0.00      PROA  
ATOM   2481  HE1 LYS P 846      -4.208  -7.154 -10.203  0.00  0.00      PROA  
ATOM   2482  HE2 LYS P 846      -4.986  -8.650  -9.583  0.00  0.00      PROA  
ATOM   2483  NZ  LYS P 846      -2.916  -8.694  -9.609  0.00  0.00      PROA  
ATOM   2484  HZ1 LYS P 846      -2.963  -9.581  -9.068  0.00  0.00      PROA  
ATOM   2485  HZ2 LYS P 846      -2.108  -8.082  -9.374  0.00  0.00      PROA  
ATOM   2486  HZ3 LYS P 846      -2.783  -8.960 -10.606  0.00  0.00      PROA  
ATOM   2487  C   LYS P 846      -7.690  -4.995  -6.511  0.00  0.00      PROA  
ATOM   2488  O   LYS P 846      -8.227  -4.799  -7.614  0.00  0.00      PROA  
ATOM   2489  N   THR P 847      -8.329  -5.504  -5.469  0.00  0.00      PROA  
ATOM   2490  HN  THR P 847      -7.939  -5.775  -4.592  0.00  0.00      PROA  
ATOM   2491  CA  THR P 847      -9.692  -5.892  -5.533  0.00  0.00      PROA  
ATOM   2492  HA  THR P 847     -10.275  -5.050  -5.878  0.00  0.00      PROA  
ATOM   2493  CB  THR P 847      -9.866  -7.167  -6.542  0.00  0.00      PROA  
ATOM   2494  HB  THR P 847      -9.514  -6.911  -7.564  0.00  0.00      PROA  
ATOM   2495  OG1 THR P 847     -11.160  -7.697  -6.740  0.00  0.00      PROA  
ATOM   2496  HG1 THR P 847     -11.479  -7.369  -7.584  0.00  0.00      PROA  
ATOM   2497  CG2 THR P 847      -8.980  -8.276  -6.051  0.00  0.00      PROA  
ATOM   2498 HG21 THR P 847      -9.067  -8.622  -4.999  0.00  0.00      PROA  
ATOM   2499 HG22 THR P 847      -7.906  -8.035  -6.204  0.00  0.00      PROA  
ATOM   2500 HG23 THR P 847      -9.237  -9.118  -6.728  0.00  0.00      PROA  
ATOM   2501  C   THR P 847     -10.158  -6.346  -4.152  0.00  0.00      PROA  
ATOM   2502  O   THR P 847      -9.268  -6.601  -3.362  0.00  0.00      PROA  
ATOM   2503  N   PRO P 848     -11.393  -6.372  -3.660  0.00  0.00      PROA  
ATOM   2504  CD  PRO P 848     -12.564  -5.676  -4.240  0.00  0.00      PROA  
ATOM   2505  HD1 PRO P 848     -13.172  -6.392  -4.833  0.00  0.00      PROA  
ATOM   2506  HD2 PRO P 848     -12.129  -4.867  -4.865  0.00  0.00      PROA  
ATOM   2507  CA  PRO P 848     -11.680  -6.654  -2.237  0.00  0.00      PROA  
ATOM   2508  HA  PRO P 848     -11.120  -5.892  -1.715  0.00  0.00      PROA  
ATOM   2509  CB  PRO P 848     -13.141  -6.350  -2.051  0.00  0.00      PROA  
ATOM   2510  HB1 PRO P 848     -13.573  -6.011  -1.085  0.00  0.00      PROA  
ATOM   2511  HB2 PRO P 848     -13.830  -7.151  -2.393  0.00  0.00      PROA  
ATOM   2512  CG  PRO P 848     -13.314  -5.196  -3.067  0.00  0.00      PROA  
ATOM   2513  HG1 PRO P 848     -14.389  -5.037  -3.299  0.00  0.00      PROA  
ATOM   2514  HG2 PRO P 848     -12.894  -4.319  -2.531  0.00  0.00      PROA  
ATOM   2515  C   PRO P 848     -11.099  -7.939  -1.621  0.00  0.00      PROA  
ATOM   2516  O   PRO P 848     -11.030  -8.056  -0.428  0.00  0.00      PROA  
ATOM   2517  N   GLN P 849     -10.626  -8.919  -2.458  0.00  0.00      PROA  
ATOM   2518  HN  GLN P 849     -11.012  -8.908  -3.377  0.00  0.00      PROA  
ATOM   2519  CA  GLN P 849      -9.797 -10.086  -2.091  0.00  0.00      PROA  
ATOM   2520  HA  GLN P 849      -9.996 -10.512  -1.118  0.00  0.00      PROA  
ATOM   2521  CB  GLN P 849     -10.176 -11.236  -3.082  0.00  0.00      PROA  
ATOM   2522  HB1 GLN P 849      -9.393 -12.014  -2.957  0.00  0.00      PROA  
ATOM   2523  HB2 GLN P 849     -10.314 -10.912  -4.136  0.00  0.00      PROA  
ATOM   2524  CG  GLN P 849     -11.555 -11.876  -2.745  0.00  0.00      PROA  
ATOM   2525  HG1 GLN P 849     -12.350 -11.213  -3.148  0.00  0.00      PROA  
ATOM   2526  HG2 GLN P 849     -11.840 -12.064  -1.688  0.00  0.00      PROA  
ATOM   2527  CD  GLN P 849     -11.805 -13.207  -3.414  0.00  0.00      PROA  
ATOM   2528  OE1 GLN P 849     -12.475 -14.074  -2.804  0.00  0.00      PROA  
ATOM   2529  NE2 GLN P 849     -11.350 -13.345  -4.662  0.00  0.00      PROA  
ATOM   2530 HE21 GLN P 849     -11.598 -14.070  -5.305  0.00  0.00      PROA  
ATOM   2531 HE22 GLN P 849     -10.636 -12.719  -4.976  0.00  0.00      PROA  
ATOM   2532  C   GLN P 849      -8.218  -9.808  -2.077  0.00  0.00      PROA  
ATOM   2533  O   GLN P 849      -7.458 -10.770  -1.952  0.00  0.00      PROA  
ATOM   2534  N   HSD P 850      -7.699  -8.587  -2.262  0.00  0.00      PROA  
ATOM   2535  HN  HSD P 850      -8.234  -7.786  -2.520  0.00  0.00      PROA  
ATOM   2536  CA  HSD P 850      -6.249  -8.428  -2.508  0.00  0.00      PROA  
ATOM   2537  HA  HSD P 850      -5.837  -9.166  -1.835  0.00  0.00      PROA  
ATOM   2538  CB  HSD P 850      -5.854  -8.817  -3.928  0.00  0.00      PROA  
ATOM   2539  HB1 HSD P 850      -6.346  -8.133  -4.653  0.00  0.00      PROA  
ATOM   2540  HB2 HSD P 850      -6.263  -9.834  -4.110  0.00  0.00      PROA  
ATOM   2541  ND1 HSD P 850      -3.754  -9.991  -4.723  0.00  0.00      PROA  
ATOM   2542  HD1 HSD P 850      -4.164 -10.903  -4.721  0.00  0.00      PROA  
ATOM   2543  CG  HSD P 850      -4.400  -8.847  -4.239  0.00  0.00      PROA  
ATOM   2544  CE1 HSD P 850      -2.526  -9.632  -5.016  0.00  0.00      PROA  
ATOM   2545  HE1 HSD P 850      -1.808 -10.342  -5.428  0.00  0.00      PROA  
ATOM   2546  NE2 HSD P 850      -2.329  -8.339  -4.890  0.00  0.00      PROA  
ATOM   2547  CD2 HSD P 850      -3.496  -7.835  -4.316  0.00  0.00      PROA  
ATOM   2548  HD2 HSD P 850      -3.548  -6.756  -4.237  0.00  0.00      PROA  
ATOM   2549  C   HSD P 850      -5.670  -7.107  -2.192  0.00  0.00      PROA  
ATOM   2550  O   HSD P 850      -6.127  -6.108  -2.769  0.00  0.00      PROA  
ATOM   2551  N   VAL P 851      -4.709  -7.048  -1.247  0.00  0.00      PROA  
ATOM   2552  HN  VAL P 851      -4.311  -7.847  -0.803  0.00  0.00      PROA  
ATOM   2553  CA  VAL P 851      -4.025  -5.784  -0.974  0.00  0.00      PROA  
ATOM   2554  HA  VAL P 851      -4.565  -4.989  -1.466  0.00  0.00      PROA  
ATOM   2555  CB  VAL P 851      -4.114  -5.389   0.597  0.00  0.00      PROA  
ATOM   2556  HB  VAL P 851      -3.426  -4.543   0.809  0.00  0.00      PROA  
ATOM   2557  CG1 VAL P 851      -5.547  -4.985   0.754  0.00  0.00      PROA  
ATOM   2558 HG11 VAL P 851      -6.290  -5.633   0.242  0.00  0.00      PROA  
ATOM   2559 HG12 VAL P 851      -5.612  -3.959   0.333  0.00  0.00      PROA  
ATOM   2560 HG13 VAL P 851      -5.827  -4.888   1.825  0.00  0.00      PROA  
ATOM   2561  CG2 VAL P 851      -3.658  -6.548   1.509  0.00  0.00      PROA  
ATOM   2562 HG21 VAL P 851      -2.704  -6.845   1.024  0.00  0.00      PROA  
ATOM   2563 HG22 VAL P 851      -4.374  -7.396   1.459  0.00  0.00      PROA  
ATOM   2564 HG23 VAL P 851      -3.398  -6.084   2.484  0.00  0.00      PROA  
ATOM   2565  C   VAL P 851      -2.543  -5.827  -1.334  0.00  0.00      PROA  
ATOM   2566  O   VAL P 851      -1.973  -6.889  -1.531  0.00  0.00      PROA  
ATOM   2567  N   LYS P 852      -1.915  -4.624  -1.416  0.00  0.00      PROA  
ATOM   2568  HN  LYS P 852      -2.328  -3.716  -1.420  0.00  0.00      PROA  
ATOM   2569  CA  LYS P 852      -0.454  -4.560  -1.587  0.00  0.00      PROA  
ATOM   2570  HA  LYS P 852       0.028  -5.390  -1.094  0.00  0.00      PROA  
ATOM   2571  CB  LYS P 852       0.061  -4.470  -3.036  0.00  0.00      PROA  
ATOM   2572  HB1 LYS P 852       1.152  -4.275  -3.108  0.00  0.00      PROA  
ATOM   2573  HB2 LYS P 852      -0.370  -3.596  -3.571  0.00  0.00      PROA  
ATOM   2574  CG  LYS P 852      -0.157  -5.643  -3.976  0.00  0.00      PROA  
ATOM   2575  HG1 LYS P 852      -1.222  -5.952  -4.047  0.00  0.00      PROA  
ATOM   2576  HG2 LYS P 852       0.341  -6.516  -3.502  0.00  0.00      PROA  
ATOM   2577  CD  LYS P 852       0.266  -5.317  -5.430  0.00  0.00      PROA  
ATOM   2578  HD1 LYS P 852       1.365  -5.161  -5.380  0.00  0.00      PROA  
ATOM   2579  HD2 LYS P 852      -0.047  -4.271  -5.638  0.00  0.00      PROA  
ATOM   2580  CE  LYS P 852      -0.189  -6.253  -6.544  0.00  0.00      PROA  
ATOM   2581  HE1 LYS P 852       0.135  -6.026  -7.583  0.00  0.00      PROA  
ATOM   2582  HE2 LYS P 852      -1.293  -6.380  -6.545  0.00  0.00      PROA  
ATOM   2583  NZ  LYS P 852       0.366  -7.549  -6.178  0.00  0.00      PROA  
ATOM   2584  HZ1 LYS P 852       0.405  -8.190  -6.997  0.00  0.00      PROA  
ATOM   2585  HZ2 LYS P 852      -0.050  -7.990  -5.333  0.00  0.00      PROA  
ATOM   2586  HZ3 LYS P 852       1.378  -7.480  -5.949  0.00  0.00      PROA  
ATOM   2587  C   LYS P 852       0.010  -3.364  -0.859  0.00  0.00      PROA  
ATOM   2588  O   LYS P 852      -0.681  -2.346  -0.855  0.00  0.00      PROA  
ATOM   2589  N   ILE P 853       1.133  -3.494  -0.110  0.00  0.00      PROA  
ATOM   2590  HN  ILE P 853       1.453  -4.429   0.024  0.00  0.00      PROA  
ATOM   2591  CA  ILE P 853       1.819  -2.346   0.536  0.00  0.00      PROA  
ATOM   2592  HA  ILE P 853       1.115  -1.694   1.033  0.00  0.00      PROA  
ATOM   2593  CB  ILE P 853       2.710  -2.782   1.693  0.00  0.00      PROA  
ATOM   2594  HB  ILE P 853       3.508  -3.448   1.301  0.00  0.00      PROA  
ATOM   2595  CG2 ILE P 853       3.370  -1.578   2.289  0.00  0.00      PROA  
ATOM   2596 HG21 ILE P 853       4.138  -1.064   1.672  0.00  0.00      PROA  
ATOM   2597 HG22 ILE P 853       3.908  -1.856   3.221  0.00  0.00      PROA  
ATOM   2598 HG23 ILE P 853       2.522  -0.901   2.527  0.00  0.00      PROA  
ATOM   2599  CG1 ILE P 853       1.983  -3.606   2.853  0.00  0.00      PROA  
ATOM   2600 HG11 ILE P 853       1.012  -3.938   2.427  0.00  0.00      PROA  
ATOM   2601 HG12 ILE P 853       1.900  -3.012   3.788  0.00  0.00      PROA  
ATOM   2602  CD  ILE P 853       2.803  -4.898   3.166  0.00  0.00      PROA  
ATOM   2603  HD1 ILE P 853       3.752  -4.576   3.647  0.00  0.00      PROA  
ATOM   2604  HD2 ILE P 853       2.911  -5.445   2.205  0.00  0.00      PROA  
ATOM   2605  HD3 ILE P 853       2.219  -5.476   3.913  0.00  0.00      PROA  
ATOM   2606  C   ILE P 853       2.534  -1.410  -0.495  0.00  0.00      PROA  
ATOM   2607  O   ILE P 853       3.160  -1.883  -1.511  0.00  0.00      PROA  
ATOM   2608  N   THR P 854       2.532  -0.079  -0.358  0.00  0.00      PROA  
ATOM   2609  HN  THR P 854       2.083   0.319   0.437  0.00  0.00      PROA  
ATOM   2610  CA  THR P 854       3.303   0.785  -1.306  0.00  0.00      PROA  
ATOM   2611  HA  THR P 854       3.907   0.161  -1.949  0.00  0.00      PROA  
ATOM   2612  CB  THR P 854       2.408   1.563  -2.329  0.00  0.00      PROA  
ATOM   2613  HB  THR P 854       1.715   0.864  -2.844  0.00  0.00      PROA  
ATOM   2614  OG1 THR P 854       3.165   2.344  -3.329  0.00  0.00      PROA  
ATOM   2615  HG1 THR P 854       3.607   2.973  -2.754  0.00  0.00      PROA  
ATOM   2616  CG2 THR P 854       1.518   2.577  -1.603  0.00  0.00      PROA  
ATOM   2617 HG21 THR P 854       2.155   3.171  -0.913  0.00  0.00      PROA  
ATOM   2618 HG22 THR P 854       0.749   2.006  -1.041  0.00  0.00      PROA  
ATOM   2619 HG23 THR P 854       0.883   3.176  -2.291  0.00  0.00      PROA  
ATOM   2620  C   THR P 854       4.091   1.822  -0.555  0.00  0.00      PROA  
ATOM   2621  O   THR P 854       3.803   2.099   0.596  0.00  0.00      PROA  
ATOM   2622  N   ASP P 855       5.263   2.299  -1.048  0.00  0.00      PROA  
ATOM   2623  HN  ASP P 855       5.520   1.865  -1.908  0.00  0.00      PROA  
ATOM   2624  CA  ASP P 855       5.980   3.447  -0.532  0.00  0.00      PROA  
ATOM   2625  HA  ASP P 855       6.786   3.692  -1.207  0.00  0.00      PROA  
ATOM   2626  CB  ASP P 855       5.056   4.655  -0.224  0.00  0.00      PROA  
ATOM   2627  HB1 ASP P 855       5.659   5.557   0.018  0.00  0.00      PROA  
ATOM   2628  HB2 ASP P 855       4.349   4.426   0.601  0.00  0.00      PROA  
ATOM   2629  CG  ASP P 855       4.257   5.091  -1.491  0.00  0.00      PROA  
ATOM   2630  OD1 ASP P 855       4.566   4.612  -2.615  0.00  0.00      PROA  
ATOM   2631  OD2 ASP P 855       3.365   6.003  -1.387  0.00  0.00      PROA  
ATOM   2632  C   ASP P 855       6.823   3.050   0.712  0.00  0.00      PROA  
ATOM   2633  O   ASP P 855       6.723   3.672   1.719  0.00  0.00      PROA  
ATOM   2634  N   PHE P 856       7.711   2.024   0.550  0.00  0.00      PROA  
ATOM   2635  HN  PHE P 856       7.623   1.538  -0.316  0.00  0.00      PROA  
ATOM   2636  CA  PHE P 856       8.528   1.365   1.617  0.00  0.00      PROA  
ATOM   2637  HA  PHE P 856       8.350   1.881   2.549  0.00  0.00      PROA  
ATOM   2638  CB  PHE P 856       8.279  -0.175   1.673  0.00  0.00      PROA  
ATOM   2639  HB1 PHE P 856       7.255  -0.383   2.050  0.00  0.00      PROA  
ATOM   2640  HB2 PHE P 856       8.955  -0.750   2.342  0.00  0.00      PROA  
ATOM   2641  CG  PHE P 856       8.354  -0.802   0.287  0.00  0.00      PROA  
ATOM   2642  CD1 PHE P 856       7.210  -0.959  -0.464  0.00  0.00      PROA  
ATOM   2643  HD1 PHE P 856       6.252  -0.689  -0.045  0.00  0.00      PROA  
ATOM   2644  CE1 PHE P 856       7.293  -1.370  -1.821  0.00  0.00      PROA  
ATOM   2645  HE1 PHE P 856       6.439  -1.287  -2.478  0.00  0.00      PROA  
ATOM   2646  CZ  PHE P 856       8.576  -1.778  -2.286  0.00  0.00      PROA  
ATOM   2647  HZ  PHE P 856       8.703  -2.119  -3.303  0.00  0.00      PROA  
ATOM   2648  CD2 PHE P 856       9.603  -1.227  -0.193  0.00  0.00      PROA  
ATOM   2649  HD2 PHE P 856      10.391  -1.110   0.535  0.00  0.00      PROA  
ATOM   2650  CE2 PHE P 856       9.760  -1.633  -1.492  0.00  0.00      PROA  
ATOM   2651  HE2 PHE P 856      10.743  -1.909  -1.846  0.00  0.00      PROA  
ATOM   2652  C   PHE P 856      10.031   1.625   1.377  0.00  0.00      PROA  
ATOM   2653  O   PHE P 856      10.909   1.024   1.911  0.00  0.00      PROA  
ATOM   2654  N   GLY P 857      10.394   2.484   0.469  0.00  0.00      PROA  
ATOM   2655  HN  GLY P 857       9.684   2.855  -0.124  0.00  0.00      PROA  
ATOM   2656  CA  GLY P 857      11.700   2.788   0.000  0.00  0.00      PROA  
ATOM   2657  HA1 GLY P 857      11.693   3.384  -0.901  0.00  0.00      PROA  
ATOM   2658  HA2 GLY P 857      12.142   1.813  -0.141  0.00  0.00      PROA  
ATOM   2659  C   GLY P 857      12.577   3.495   0.964  0.00  0.00      PROA  
ATOM   2660  O   GLY P 857      13.799   3.423   0.796  0.00  0.00      PROA  
ATOM   2661  N   ARG P 858      12.046   4.175   2.010  0.00  0.00      PROA  
ATOM   2662  HN  ARG P 858      11.061   4.326   1.975  0.00  0.00      PROA  
ATOM   2663  CA  ARG P 858      12.883   4.898   2.940  0.00  0.00      PROA  
ATOM   2664  HA  ARG P 858      13.730   5.338   2.436  0.00  0.00      PROA  
ATOM   2665  CB  ARG P 858      12.182   5.991   3.737  0.00  0.00      PROA  
ATOM   2666  HB1 ARG P 858      12.770   6.425   4.574  0.00  0.00      PROA  
ATOM   2667  HB2 ARG P 858      11.285   5.516   4.188  0.00  0.00      PROA  
ATOM   2668  CG  ARG P 858      11.754   7.173   2.880  0.00  0.00      PROA  
ATOM   2669  HG1 ARG P 858      10.774   6.971   2.396  0.00  0.00      PROA  
ATOM   2670  HG2 ARG P 858      12.496   7.333   2.069  0.00  0.00      PROA  
ATOM   2671  CD  ARG P 858      11.583   8.450   3.705  0.00  0.00      PROA  
ATOM   2672  HD1 ARG P 858      11.137   9.218   3.038  0.00  0.00      PROA  
ATOM   2673  HD2 ARG P 858      12.564   8.650   4.187  0.00  0.00      PROA  
ATOM   2674  NE  ARG P 858      10.530   8.241   4.757  0.00  0.00      PROA  
ATOM   2675  HE  ARG P 858       9.752   7.653   4.532  0.00  0.00      PROA  
ATOM   2676  CZ  ARG P 858      10.420   9.107   5.787  0.00  0.00      PROA  
ATOM   2677  NH1 ARG P 858      11.369   9.919   6.160  0.00  0.00      PROA  
ATOM   2678 HH11 ARG P 858      12.281   9.958   5.750  0.00  0.00      PROA  
ATOM   2679 HH12 ARG P 858      11.193  10.457   6.984  0.00  0.00      PROA  
ATOM   2680  NH2 ARG P 858       9.356   9.171   6.581  0.00  0.00      PROA  
ATOM   2681 HH21 ARG P 858       9.404   9.718   7.417  0.00  0.00      PROA  
ATOM   2682 HH22 ARG P 858       8.587   8.565   6.376  0.00  0.00      PROA  
ATOM   2683  C   ARG P 858      13.470   3.884   3.955  0.00  0.00      PROA  
ATOM   2684  O   ARG P 858      14.322   4.258   4.753  0.00  0.00      PROA  
ATOM   2685  N   ALA P 859      12.990   2.633   3.986  0.00  0.00      PROA  
ATOM   2686  HN  ALA P 859      12.218   2.372   3.412  0.00  0.00      PROA  
ATOM   2687  CA  ALA P 859      13.409   1.545   4.800  0.00  0.00      PROA  
ATOM   2688  HA  ALA P 859      13.250   1.931   5.796  0.00  0.00      PROA  
ATOM   2689  CB  ALA P 859      12.632   0.245   4.485  0.00  0.00      PROA  
ATOM   2690  HB1 ALA P 859      11.552   0.482   4.382  0.00  0.00      PROA  
ATOM   2691  HB2 ALA P 859      12.894  -0.583   5.179  0.00  0.00      PROA  
ATOM   2692  HB3 ALA P 859      12.861  -0.031   3.433  0.00  0.00      PROA  
ATOM   2693  C   ALA P 859      14.967   1.361   4.663  0.00  0.00      PROA  
ATOM   2694  O   ALA P 859      15.523   1.610   3.571  0.00  0.00      PROA  
ATOM   2695  N   LYS P 860      15.660   0.835   5.651  0.00  0.00      PROA  
ATOM   2696  HN  LYS P 860      15.254   0.483   6.490  0.00  0.00      PROA  
ATOM   2697  CA  LYS P 860      17.007   0.372   5.373  0.00  0.00      PROA  
ATOM   2698  HA  LYS P 860      17.094   0.240   4.305  0.00  0.00      PROA  
ATOM   2699  CB  LYS P 860      18.063   1.440   5.981  0.00  0.00      PROA  
ATOM   2700  HB1 LYS P 860      19.125   1.130   6.086  0.00  0.00      PROA  
ATOM   2701  HB2 LYS P 860      17.800   1.806   6.996  0.00  0.00      PROA  
ATOM   2702  CG  LYS P 860      17.991   2.663   5.165  0.00  0.00      PROA  
ATOM   2703  HG1 LYS P 860      16.995   3.126   5.330  0.00  0.00      PROA  
ATOM   2704  HG2 LYS P 860      17.936   2.418   4.083  0.00  0.00      PROA  
ATOM   2705  CD  LYS P 860      19.052   3.747   5.634  0.00  0.00      PROA  
ATOM   2706  HD1 LYS P 860      20.075   3.313   5.661  0.00  0.00      PROA  
ATOM   2707  HD2 LYS P 860      18.636   4.038   6.622  0.00  0.00      PROA  
ATOM   2708  CE  LYS P 860      19.086   5.049   4.767  0.00  0.00      PROA  
ATOM   2709  HE1 LYS P 860      19.708   5.834   5.248  0.00  0.00      PROA  
ATOM   2710  HE2 LYS P 860      18.051   5.359   4.507  0.00  0.00      PROA  
ATOM   2711  NZ  LYS P 860      19.833   4.728   3.499  0.00  0.00      PROA  
ATOM   2712  HZ1 LYS P 860      20.578   4.034   3.712  0.00  0.00      PROA  
ATOM   2713  HZ2 LYS P 860      20.267   5.540   3.016  0.00  0.00      PROA  
ATOM   2714  HZ3 LYS P 860      19.185   4.423   2.746  0.00  0.00      PROA  
ATOM   2715  C   LYS P 860      17.175  -0.971   6.058  0.00  0.00      PROA  
ATOM   2716  O   LYS P 860      16.450  -1.379   6.949  0.00  0.00      PROA  
ATOM   2717  N   LEU P 861      18.163  -1.736   5.509  0.00  0.00      PROA  
ATOM   2718  HN  LEU P 861      18.687  -1.515   4.690  0.00  0.00      PROA  
ATOM   2719  CA  LEU P 861      18.696  -2.944   6.105  0.00  0.00      PROA  
ATOM   2720  HA  LEU P 861      17.821  -3.576   6.134  0.00  0.00      PROA  
ATOM   2721  CB  LEU P 861      19.880  -3.535   5.270  0.00  0.00      PROA  
ATOM   2722  HB1 LEU P 861      19.988  -4.569   5.660  0.00  0.00      PROA  
ATOM   2723  HB2 LEU P 861      20.713  -2.829   5.475  0.00  0.00      PROA  
ATOM   2724  CG  LEU P 861      19.671  -3.618   3.743  0.00  0.00      PROA  
ATOM   2725  HG  LEU P 861      19.308  -2.629   3.389  0.00  0.00      PROA  
ATOM   2726  CD1 LEU P 861      20.980  -3.617   2.949  0.00  0.00      PROA  
ATOM   2727 HD11 LEU P 861      21.715  -2.870   3.317  0.00  0.00      PROA  
ATOM   2728 HD12 LEU P 861      20.648  -3.401   1.911  0.00  0.00      PROA  
ATOM   2729 HD13 LEU P 861      21.477  -4.609   2.887  0.00  0.00      PROA  
ATOM   2730  CD2 LEU P 861      18.704  -4.715   3.362  0.00  0.00      PROA  
ATOM   2731 HD21 LEU P 861      19.191  -5.713   3.405  0.00  0.00      PROA  
ATOM   2732 HD22 LEU P 861      18.303  -4.466   2.357  0.00  0.00      PROA  
ATOM   2733 HD23 LEU P 861      17.815  -4.850   4.015  0.00  0.00      PROA  
ATOM   2734  C   LEU P 861      19.148  -2.711   7.557  0.00  0.00      PROA  
ATOM   2735  O   LEU P 861      20.205  -2.130   7.822  0.00  0.00      PROA  
ATOM   2736  N   LEU P 862      18.295  -3.229   8.486  0.00  0.00      PROA  
ATOM   2737  HN  LEU P 862      17.577  -3.801   8.097  0.00  0.00      PROA  
ATOM   2738  CA  LEU P 862      18.417  -3.292   9.898  0.00  0.00      PROA  
ATOM   2739  HA  LEU P 862      17.526  -3.825  10.195  0.00  0.00      PROA  
ATOM   2740  CB  LEU P 862      19.640  -4.201  10.295  0.00  0.00      PROA  
ATOM   2741  HB1 LEU P 862      19.414  -4.406  11.363  0.00  0.00      PROA  
ATOM   2742  HB2 LEU P 862      20.586  -3.620  10.230  0.00  0.00      PROA  
ATOM   2743  CG  LEU P 862      19.783  -5.500   9.457  0.00  0.00      PROA  
ATOM   2744  HG  LEU P 862      19.753  -5.383   8.353  0.00  0.00      PROA  
ATOM   2745  CD1 LEU P 862      21.185  -6.106   9.808  0.00  0.00      PROA  
ATOM   2746 HD11 LEU P 862      21.258  -7.136   9.397  0.00  0.00      PROA  
ATOM   2747 HD12 LEU P 862      21.168  -6.192  10.915  0.00  0.00      PROA  
ATOM   2748 HD13 LEU P 862      22.014  -5.424   9.521  0.00  0.00      PROA  
ATOM   2749  CD2 LEU P 862      18.662  -6.452   9.838  0.00  0.00      PROA  
ATOM   2750 HD21 LEU P 862      18.851  -7.508   9.552  0.00  0.00      PROA  
ATOM   2751 HD22 LEU P 862      17.647  -6.115   9.537  0.00  0.00      PROA  
ATOM   2752 HD23 LEU P 862      18.626  -6.495  10.947  0.00  0.00      PROA  
ATOM   2753  C   LEU P 862      18.469  -2.052  10.691  0.00  0.00      PROA  
ATOM   2754  O   LEU P 862      18.862  -2.060  11.857  0.00  0.00      PROA  
ATOM   2755  N   GLY P 863      18.138  -0.921  10.047  0.00  0.00      PROA  
ATOM   2756  HN  GLY P 863      17.968  -0.886   9.065  0.00  0.00      PROA  
ATOM   2757  CA  GLY P 863      18.002   0.335  10.762  0.00  0.00      PROA  
ATOM   2758  HA1 GLY P 863      18.555   0.428  11.686  0.00  0.00      PROA  
ATOM   2759  HA2 GLY P 863      16.972   0.568  10.988  0.00  0.00      PROA  
ATOM   2760  C   GLY P 863      18.391   1.601  10.086  0.00  0.00      PROA  
ATOM   2761  O   GLY P 863      19.238   1.633   9.214  0.00  0.00      PROA  
ATOM   2762  N   ALA P 864      17.640   2.728  10.382  0.00  0.00      PROA  
ATOM   2763  HN  ALA P 864      16.862   2.716  11.005  0.00  0.00      PROA  
ATOM   2764  CA  ALA P 864      17.945   4.066   9.947  0.00  0.00      PROA  
ATOM   2765  HA  ALA P 864      17.779   3.962   8.885  0.00  0.00      PROA  
ATOM   2766  CB  ALA P 864      16.853   5.067  10.570  0.00  0.00      PROA  
ATOM   2767  HB1 ALA P 864      16.805   6.045  10.044  0.00  0.00      PROA  
ATOM   2768  HB2 ALA P 864      16.953   5.143  11.674  0.00  0.00      PROA  
ATOM   2769  HB3 ALA P 864      15.855   4.593  10.458  0.00  0.00      PROA  
ATOM   2770  C   ALA P 864      19.343   4.539  10.137  0.00  0.00      PROA  
ATOM   2771  O   ALA P 864      20.078   4.084  11.028  0.00  0.00      PROA  
ATOM   2772  N   GLU P 865      19.822   5.492   9.316  0.00  0.00      PROA  
ATOM   2773  HN  GLU P 865      19.315   5.760   8.500  0.00  0.00      PROA  
ATOM   2774  CA  GLU P 865      21.168   6.154   9.512  0.00  0.00      PROA  
ATOM   2775  HA  GLU P 865      21.790   5.625  10.220  0.00  0.00      PROA  
ATOM   2776  CB  GLU P 865      21.792   6.247   8.076  0.00  0.00      PROA  
ATOM   2777  HB1 GLU P 865      22.807   6.672   8.231  0.00  0.00      PROA  
ATOM   2778  HB2 GLU P 865      21.162   6.881   7.416  0.00  0.00      PROA  
ATOM   2779  CG  GLU P 865      21.992   4.879   7.283  0.00  0.00      PROA  
ATOM   2780  HG1 GLU P 865      20.999   4.391   7.181  0.00  0.00      PROA  
ATOM   2781  HG2 GLU P 865      22.641   4.314   7.985  0.00  0.00      PROA  
ATOM   2782  CD  GLU P 865      22.700   5.078   5.906  0.00  0.00      PROA  
ATOM   2783  OE1 GLU P 865      23.842   4.581   5.728  0.00  0.00      PROA  
ATOM   2784  OE2 GLU P 865      22.054   5.676   5.022  0.00  0.00      PROA  
ATOM   2785  C   GLU P 865      20.914   7.573  10.035  0.00  0.00      PROA  
ATOM   2786  O   GLU P 865      21.741   8.190  10.668  0.00  0.00      PROA  
ATOM   2787  N   GLU P 866      19.736   8.109   9.795  0.00  0.00      PROA  
ATOM   2788  HN  GLU P 866      19.144   7.477   9.301  0.00  0.00      PROA  
ATOM   2789  CA  GLU P 866      19.289   9.408  10.139  0.00  0.00      PROA  
ATOM   2790  HA  GLU P 866      20.102   9.953  10.595  0.00  0.00      PROA  
ATOM   2791  CB  GLU P 866      18.899  10.217   8.845  0.00  0.00      PROA  
ATOM   2792  HB1 GLU P 866      18.519  11.210   9.168  0.00  0.00      PROA  
ATOM   2793  HB2 GLU P 866      18.015   9.716   8.398  0.00  0.00      PROA  
ATOM   2794  CG  GLU P 866      20.101  10.386   7.854  0.00  0.00      PROA  
ATOM   2795  HG1 GLU P 866      20.341   9.403   7.395  0.00  0.00      PROA  
ATOM   2796  HG2 GLU P 866      20.989  10.765   8.404  0.00  0.00      PROA  
ATOM   2797  CD  GLU P 866      19.697  11.251   6.708  0.00  0.00      PROA  
ATOM   2798  OE1 GLU P 866      19.834  10.772   5.566  0.00  0.00      PROA  
ATOM   2799  OE2 GLU P 866      19.364  12.452   6.810  0.00  0.00      PROA  
ATOM   2800  C   GLU P 866      18.186   9.317  11.232  0.00  0.00      PROA  
ATOM   2801  O   GLU P 866      17.753   8.221  11.649  0.00  0.00      PROA  
ATOM   2802  N   LYS P 867      17.857  10.431  11.885  0.00  0.00      PROA  
ATOM   2803  HN  LYS P 867      18.115  11.366  11.655  0.00  0.00      PROA  
ATOM   2804  CA  LYS P 867      17.049  10.464  13.072  0.00  0.00      PROA  
ATOM   2805  HA  LYS P 867      16.630   9.478  13.202  0.00  0.00      PROA  
ATOM   2806  CB  LYS P 867      17.818  10.694  14.368  0.00  0.00      PROA  
ATOM   2807  HB1 LYS P 867      18.460   9.787  14.406  0.00  0.00      PROA  
ATOM   2808  HB2 LYS P 867      17.093  10.744  15.209  0.00  0.00      PROA  
ATOM   2809  CG  LYS P 867      18.796  11.915  14.519  0.00  0.00      PROA  
ATOM   2810  HG1 LYS P 867      19.501  11.873  13.661  0.00  0.00      PROA  
ATOM   2811  HG2 LYS P 867      19.457  11.835  15.409  0.00  0.00      PROA  
ATOM   2812  CD  LYS P 867      18.127  13.350  14.463  0.00  0.00      PROA  
ATOM   2813  HD1 LYS P 867      17.715  13.541  13.448  0.00  0.00      PROA  
ATOM   2814  HD2 LYS P 867      18.990  14.044  14.544  0.00  0.00      PROA  
ATOM   2815  CE  LYS P 867      17.029  13.639  15.513  0.00  0.00      PROA  
ATOM   2816  HE1 LYS P 867      17.294  13.105  16.450  0.00  0.00      PROA  
ATOM   2817  HE2 LYS P 867      16.039  13.273  15.164  0.00  0.00      PROA  
ATOM   2818  NZ  LYS P 867      16.895  15.057  15.785  0.00  0.00      PROA  
ATOM   2819  HZ1 LYS P 867      17.716  15.560  16.177  0.00  0.00      PROA  
ATOM   2820  HZ2 LYS P 867      16.145  15.124  16.503  0.00  0.00      PROA  
ATOM   2821  HZ3 LYS P 867      16.629  15.591  14.933  0.00  0.00      PROA  
ATOM   2822  C   LYS P 867      15.790  11.357  12.998  0.00  0.00      PROA  
ATOM   2823  O   LYS P 867      15.680  12.363  12.327  0.00  0.00      PROA  
ATOM   2824  N   GLU P 868      14.732  10.951  13.729  0.00  0.00      PROA  
ATOM   2825  HN  GLU P 868      14.785  10.142  14.310  0.00  0.00      PROA  
ATOM   2826  CA  GLU P 868      13.567  11.745  13.962  0.00  0.00      PROA  
ATOM   2827  HA  GLU P 868      13.426  12.433  13.142  0.00  0.00      PROA  
ATOM   2828  CB  GLU P 868      12.452  10.652  13.919  0.00  0.00      PROA  
ATOM   2829  HB1 GLU P 868      12.343  10.124  14.891  0.00  0.00      PROA  
ATOM   2830  HB2 GLU P 868      12.779   9.857  13.216  0.00  0.00      PROA  
ATOM   2831  CG  GLU P 868      11.033  11.191  13.457  0.00  0.00      PROA  
ATOM   2832  HG1 GLU P 868      10.747  12.059  14.089  0.00  0.00      PROA  
ATOM   2833  HG2 GLU P 868      10.271  10.383  13.426  0.00  0.00      PROA  
ATOM   2834  CD  GLU P 868      11.162  11.695  12.037  0.00  0.00      PROA  
ATOM   2835  OE1 GLU P 868      11.611  12.848  11.841  0.00  0.00      PROA  
ATOM   2836  OE2 GLU P 868      10.830  10.939  11.094  0.00  0.00      PROA  
ATOM   2837  C   GLU P 868      13.495  12.567  15.279  0.00  0.00      PROA  
ATOM   2838  O   GLU P 868      14.139  12.097  16.189  0.00  0.00      PROA  
ATOM   2839  N   TYR P 869      12.712  13.658  15.280  0.00  0.00      PROA  
ATOM   2840  HN  TYR P 869      12.222  13.896  14.444  0.00  0.00      PROA  
ATOM   2841  CA  TYR P 869      12.348  14.407  16.463  0.00  0.00      PROA  
ATOM   2842  HA  TYR P 869      11.638  15.166  16.169  0.00  0.00      PROA  
ATOM   2843  CB  TYR P 869      11.855  13.343  17.525  0.00  0.00      PROA  
ATOM   2844  HB1 TYR P 869      12.756  12.945  18.039  0.00  0.00      PROA  
ATOM   2845  HB2 TYR P 869      11.166  12.655  16.990  0.00  0.00      PROA  
ATOM   2846  CG  TYR P 869      10.978  13.892  18.588  0.00  0.00      PROA  
ATOM   2847  CD1 TYR P 869       9.963  14.800  18.258  0.00  0.00      PROA  
ATOM   2848  HD1 TYR P 869       9.775  14.843  17.195  0.00  0.00      PROA  
ATOM   2849  CE1 TYR P 869       9.153  15.357  19.222  0.00  0.00      PROA  
ATOM   2850  HE1 TYR P 869       8.371  16.015  18.875  0.00  0.00      PROA  
ATOM   2851  CZ  TYR P 869       9.336  15.103  20.601  0.00  0.00      PROA  
ATOM   2852  OH  TYR P 869       8.446  15.709  21.632  0.00  0.00      PROA  
ATOM   2853  HH  TYR P 869       8.925  15.716  22.464  0.00  0.00      PROA  
ATOM   2854  CD2 TYR P 869      11.004  13.501  19.907  0.00  0.00      PROA  
ATOM   2855  HD2 TYR P 869      11.708  12.715  20.139  0.00  0.00      PROA  
ATOM   2856  CE2 TYR P 869      10.295  14.120  20.887  0.00  0.00      PROA  
ATOM   2857  HE2 TYR P 869      10.266  13.667  21.867  0.00  0.00      PROA  
ATOM   2858  C   TYR P 869      13.469  15.285  17.044  0.00  0.00      PROA  
ATOM   2859  O   TYR P 869      14.640  14.808  17.051  0.00  0.00      PROA  
ATOM   2860  N   HSD P 870      13.099  16.449  17.592  0.00  0.00      PROA  
ATOM   2861  HN  HSD P 870      12.127  16.672  17.622  0.00  0.00      PROA  
ATOM   2862  CA  HSD P 870      14.004  17.448  18.144  0.00  0.00      PROA  
ATOM   2863  HA  HSD P 870      14.773  16.888  18.655  0.00  0.00      PROA  
ATOM   2864  CB  HSD P 870      13.276  18.250  19.285  0.00  0.00      PROA  
ATOM   2865  HB1 HSD P 870      12.250  18.501  18.941  0.00  0.00      PROA  
ATOM   2866  HB2 HSD P 870      13.759  19.226  19.505  0.00  0.00      PROA  
ATOM   2867  ND1 HSD P 870      14.283  17.036  21.301  0.00  0.00      PROA  
ATOM   2868  HD1 HSD P 870      15.239  17.006  21.009  0.00  0.00      PROA  
ATOM   2869  CG  HSD P 870      13.202  17.561  20.650  0.00  0.00      PROA  
ATOM   2870  CE1 HSD P 870      13.821  16.619  22.491  0.00  0.00      PROA  
ATOM   2871  HE1 HSD P 870      14.376  16.087  23.264  0.00  0.00      PROA  
ATOM   2872  NE2 HSD P 870      12.554  16.922  22.646  0.00  0.00      PROA  
ATOM   2873  CD2 HSD P 870      12.138  17.460  21.488  0.00  0.00      PROA  
ATOM   2874  HD2 HSD P 870      11.084  17.662  21.342  0.00  0.00      PROA  
ATOM   2875  C   HSD P 870      14.474  18.414  17.099  0.00  0.00      PROA  
ATOM   2876  O   HSD P 870      15.657  18.709  16.865  0.00  0.00      PROA  
ATOM   2877  N   ALA P 871      13.495  18.822  16.224  0.00  0.00      PROA  
ATOM   2878  HN  ALA P 871      12.655  18.291  16.304  0.00  0.00      PROA  
ATOM   2879  CA  ALA P 871      13.628  19.562  14.992  0.00  0.00      PROA  
ATOM   2880  HA  ALA P 871      14.601  20.031  15.016  0.00  0.00      PROA  
ATOM   2881  CB  ALA P 871      13.619  18.793  13.685  0.00  0.00      PROA  
ATOM   2882  HB1 ALA P 871      12.588  18.467  13.430  0.00  0.00      PROA  
ATOM   2883  HB2 ALA P 871      14.256  17.888  13.782  0.00  0.00      PROA  
ATOM   2884  HB3 ALA P 871      13.966  19.431  12.844  0.00  0.00      PROA  
ATOM   2885  C   ALA P 871      12.517  20.641  14.863  0.00  0.00      PROA  
ATOM   2886  O   ALA P 871      11.477  20.582  15.489  0.00  0.00      PROA  
ATOM   2887  N   GLU P 872      12.712  21.546  13.958  0.00  0.00      PROA  
ATOM   2888  HN  GLU P 872      13.565  21.555  13.442  0.00  0.00      PROA  
ATOM   2889  CA  GLU P 872      11.927  22.785  13.814  0.00  0.00      PROA  
ATOM   2890  HA  GLU P 872      11.617  23.277  14.724  0.00  0.00      PROA  
ATOM   2891  CB  GLU P 872      12.875  23.913  13.220  0.00  0.00      PROA  
ATOM   2892  HB1 GLU P 872      12.329  24.710  12.670  0.00  0.00      PROA  
ATOM   2893  HB2 GLU P 872      13.614  23.425  12.549  0.00  0.00      PROA  
ATOM   2894  CG  GLU P 872      13.548  24.602  14.421  0.00  0.00      PROA  
ATOM   2895  HG1 GLU P 872      13.891  23.832  15.145  0.00  0.00      PROA  
ATOM   2896  HG2 GLU P 872      12.845  25.248  14.989  0.00  0.00      PROA  
ATOM   2897  CD  GLU P 872      14.684  25.512  13.983  0.00  0.00      PROA  
ATOM   2898  OE1 GLU P 872      14.564  26.736  14.300  0.00  0.00      PROA  
ATOM   2899  OE2 GLU P 872      15.677  25.082  13.294  0.00  0.00      PROA  
ATOM   2900  C   GLU P 872      10.638  22.529  13.029  0.00  0.00      PROA  
ATOM   2901  O   GLU P 872      10.533  21.605  12.222  0.00  0.00      PROA  
ATOM   2902  N   GLY P 873       9.660  23.396  13.397  0.00  0.00      PROA  
ATOM   2903  HN  GLY P 873       9.830  24.156  14.019  0.00  0.00      PROA  
ATOM   2904  CA  GLY P 873       8.220  23.229  13.166  0.00  0.00      PROA  
ATOM   2905  HA1 GLY P 873       7.973  23.513  12.154  0.00  0.00      PROA  
ATOM   2906  HA2 GLY P 873       7.734  23.993  13.755  0.00  0.00      PROA  
ATOM   2907  C   GLY P 873       7.627  21.958  13.465  0.00  0.00      PROA  
ATOM   2908  O   GLY P 873       8.185  21.066  14.068  0.00  0.00      PROA  
ATOM   2909  N   GLY P 874       6.336  21.848  13.075  0.00  0.00      PROA  
ATOM   2910  HN  GLY P 874       5.927  22.555  12.504  0.00  0.00      PROA  
ATOM   2911  CA  GLY P 874       5.559  20.616  13.210  0.00  0.00      PROA  
ATOM   2912  HA1 GLY P 874       4.526  20.861  13.012  0.00  0.00      PROA  
ATOM   2913  HA2 GLY P 874       5.678  20.114  14.159  0.00  0.00      PROA  
ATOM   2914  C   GLY P 874       5.899  19.523  12.261  0.00  0.00      PROA  
ATOM   2915  O   GLY P 874       6.749  19.724  11.430  0.00  0.00      PROA  
ATOM   2916  N   LYS P 875       5.110  18.378  12.343  0.00  0.00      PROA  
ATOM   2917  HN  LYS P 875       4.466  18.317  13.101  0.00  0.00      PROA  
ATOM   2918  CA  LYS P 875       5.153  17.353  11.331  0.00  0.00      PROA  
ATOM   2919  HA  LYS P 875       5.748  17.691  10.497  0.00  0.00      PROA  
ATOM   2920  CB  LYS P 875       3.702  16.969  10.859  0.00  0.00      PROA  
ATOM   2921  HB1 LYS P 875       3.245  16.435  11.720  0.00  0.00      PROA  
ATOM   2922  HB2 LYS P 875       3.844  16.333   9.960  0.00  0.00      PROA  
ATOM   2923  CG  LYS P 875       2.693  18.095  10.455  0.00  0.00      PROA  
ATOM   2924  HG1 LYS P 875       2.588  18.838  11.274  0.00  0.00      PROA  
ATOM   2925  HG2 LYS P 875       1.685  17.644  10.336  0.00  0.00      PROA  
ATOM   2926  CD  LYS P 875       3.017  18.770   9.142  0.00  0.00      PROA  
ATOM   2927  HD1 LYS P 875       3.034  18.073   8.278  0.00  0.00      PROA  
ATOM   2928  HD2 LYS P 875       4.049  19.183   9.157  0.00  0.00      PROA  
ATOM   2929  CE  LYS P 875       2.054  19.873   8.705  0.00  0.00      PROA  
ATOM   2930  HE1 LYS P 875       2.191  20.717   9.414  0.00  0.00      PROA  
ATOM   2931  HE2 LYS P 875       1.071  19.367   8.811  0.00  0.00      PROA  
ATOM   2932  NZ  LYS P 875       2.202  20.298   7.367  0.00  0.00      PROA  
ATOM   2933  HZ1 LYS P 875       3.142  20.651   7.095  0.00  0.00      PROA  
ATOM   2934  HZ2 LYS P 875       1.517  21.045   7.134  0.00  0.00      PROA  
ATOM   2935  HZ3 LYS P 875       2.066  19.528   6.682  0.00  0.00      PROA  
ATOM   2936  C   LYS P 875       5.840  16.091  11.832  0.00  0.00      PROA  
ATOM   2937  O   LYS P 875       6.439  15.387  11.039  0.00  0.00      PROA  
ATOM   2938  N   VAL P 876       5.704  15.694  13.119  0.00  0.00      PROA  
ATOM   2939  HN  VAL P 876       5.175  16.247  13.758  0.00  0.00      PROA  
ATOM   2940  CA  VAL P 876       6.412  14.498  13.681  0.00  0.00      PROA  
ATOM   2941  HA  VAL P 876       7.340  14.467  13.131  0.00  0.00      PROA  
ATOM   2942  CB  VAL P 876       6.686  14.774  15.122  0.00  0.00      PROA  
ATOM   2943  HB  VAL P 876       5.751  15.049  15.654  0.00  0.00      PROA  
ATOM   2944  CG1 VAL P 876       7.190  13.581  15.933  0.00  0.00      PROA  
ATOM   2945 HG11 VAL P 876       8.175  13.240  15.547  0.00  0.00      PROA  
ATOM   2946 HG12 VAL P 876       6.404  12.809  15.794  0.00  0.00      PROA  
ATOM   2947 HG13 VAL P 876       7.346  13.791  17.012  0.00  0.00      PROA  
ATOM   2948  CG2 VAL P 876       7.639  15.904  15.384  0.00  0.00      PROA  
ATOM   2949 HG21 VAL P 876       7.662  16.270  16.433  0.00  0.00      PROA  
ATOM   2950 HG22 VAL P 876       8.675  15.538  15.221  0.00  0.00      PROA  
ATOM   2951 HG23 VAL P 876       7.445  16.789  14.741  0.00  0.00      PROA  
ATOM   2952  C   VAL P 876       5.639  13.152  13.493  0.00  0.00      PROA  
ATOM   2953  O   VAL P 876       4.485  13.133  13.823  0.00  0.00      PROA  
ATOM   2954  N   PRO P 877       6.225  12.031  13.028  0.00  0.00      PROA  
ATOM   2955  CD  PRO P 877       7.563  11.984  12.467  0.00  0.00      PROA  
ATOM   2956  HD1 PRO P 877       8.380  12.257  13.169  0.00  0.00      PROA  
ATOM   2957  HD2 PRO P 877       7.679  12.708  11.632  0.00  0.00      PROA  
ATOM   2958  CA  PRO P 877       5.448  10.805  12.735  0.00  0.00      PROA  
ATOM   2959  HA  PRO P 877       4.477  11.148  12.410  0.00  0.00      PROA  
ATOM   2960  CB  PRO P 877       6.341  10.189  11.611  0.00  0.00      PROA  
ATOM   2961  HB1 PRO P 877       6.012  10.476  10.589  0.00  0.00      PROA  
ATOM   2962  HB2 PRO P 877       6.185   9.091  11.669  0.00  0.00      PROA  
ATOM   2963  CG  PRO P 877       7.783  10.588  11.939  0.00  0.00      PROA  
ATOM   2964  HG1 PRO P 877       8.153   9.892  12.721  0.00  0.00      PROA  
ATOM   2965  HG2 PRO P 877       8.479  10.552  11.074  0.00  0.00      PROA  
ATOM   2966  C   PRO P 877       5.243   9.964  13.980  0.00  0.00      PROA  
ATOM   2967  O   PRO P 877       5.194   8.757  13.907  0.00  0.00      PROA  
ATOM   2968  N   ILE P 878       5.135  10.518  15.171  0.00  0.00      PROA  
ATOM   2969  HN  ILE P 878       5.398  11.476  15.264  0.00  0.00      PROA  
ATOM   2970  CA  ILE P 878       5.154   9.731  16.379  0.00  0.00      PROA  
ATOM   2971  HA  ILE P 878       6.018   9.089  16.294  0.00  0.00      PROA  
ATOM   2972  CB  ILE P 878       5.457  10.654  17.548  0.00  0.00      PROA  
ATOM   2973  HB  ILE P 878       6.456  11.007  17.215  0.00  0.00      PROA  
ATOM   2974  CG2 ILE P 878       4.389  11.779  17.705  0.00  0.00      PROA  
ATOM   2975 HG21 ILE P 878       3.464  11.392  18.184  0.00  0.00      PROA  
ATOM   2976 HG22 ILE P 878       4.049  12.209  16.739  0.00  0.00      PROA  
ATOM   2977 HG23 ILE P 878       4.810  12.623  18.292  0.00  0.00      PROA  
ATOM   2978  CG1 ILE P 878       5.617   9.767  18.849  0.00  0.00      PROA  
ATOM   2979 HG11 ILE P 878       5.957   8.764  18.515  0.00  0.00      PROA  
ATOM   2980 HG12 ILE P 878       4.597   9.648  19.272  0.00  0.00      PROA  
ATOM   2981  CD  ILE P 878       6.526  10.231  19.999  0.00  0.00      PROA  
ATOM   2982  HD1 ILE P 878       6.119  11.163  20.447  0.00  0.00      PROA  
ATOM   2983  HD2 ILE P 878       7.596  10.360  19.727  0.00  0.00      PROA  
ATOM   2984  HD3 ILE P 878       6.314   9.524  20.829  0.00  0.00      PROA  
ATOM   2985  C   ILE P 878       3.900   8.923  16.627  0.00  0.00      PROA  
ATOM   2986  O   ILE P 878       3.879   7.888  17.315  0.00  0.00      PROA  
ATOM   2987  N   LYS P 879       2.778   9.256  15.988  0.00  0.00      PROA  
ATOM   2988  HN  LYS P 879       2.836  10.071  15.417  0.00  0.00      PROA  
ATOM   2989  CA  LYS P 879       1.581   8.407  16.057  0.00  0.00      PROA  
ATOM   2990  HA  LYS P 879       1.326   8.293  17.100  0.00  0.00      PROA  
ATOM   2991  CB  LYS P 879       0.466   9.168  15.176  0.00  0.00      PROA  
ATOM   2992  HB1 LYS P 879      -0.501   8.622  15.186  0.00  0.00      PROA  
ATOM   2993  HB2 LYS P 879       0.921   9.191  14.163  0.00  0.00      PROA  
ATOM   2994  CG  LYS P 879       0.226  10.605  15.624  0.00  0.00      PROA  
ATOM   2995  HG1 LYS P 879       0.869  11.428  15.246  0.00  0.00      PROA  
ATOM   2996  HG2 LYS P 879       0.298  10.735  16.725  0.00  0.00      PROA  
ATOM   2997  CD  LYS P 879      -1.228  10.926  15.269  0.00  0.00      PROA  
ATOM   2998  HD1 LYS P 879      -1.783  10.193  15.893  0.00  0.00      PROA  
ATOM   2999  HD2 LYS P 879      -1.510  10.753  14.208  0.00  0.00      PROA  
ATOM   3000  CE  LYS P 879      -1.649  12.305  15.682  0.00  0.00      PROA  
ATOM   3001  HE1 LYS P 879      -1.423  12.531  16.746  0.00  0.00      PROA  
ATOM   3002  HE2 LYS P 879      -2.736  12.418  15.484  0.00  0.00      PROA  
ATOM   3003  NZ  LYS P 879      -0.980  13.365  14.884  0.00  0.00      PROA  
ATOM   3004  HZ1 LYS P 879      -1.344  13.460  13.914  0.00  0.00      PROA  
ATOM   3005  HZ2 LYS P 879       0.018  13.111  14.735  0.00  0.00      PROA  
ATOM   3006  HZ3 LYS P 879      -1.026  14.291  15.356  0.00  0.00      PROA  
ATOM   3007  C   LYS P 879       1.828   7.037  15.509  0.00  0.00      PROA  
ATOM   3008  O   LYS P 879       1.299   6.067  16.033  0.00  0.00      PROA  
ATOM   3009  N   TRP P 880       2.607   6.902  14.401  0.00  0.00      PROA  
ATOM   3010  HN  TRP P 880       3.129   7.600  13.917  0.00  0.00      PROA  
ATOM   3011  CA  TRP P 880       2.694   5.689  13.706  0.00  0.00      PROA  
ATOM   3012  HA  TRP P 880       2.075   4.882  14.069  0.00  0.00      PROA  
ATOM   3013  CB  TRP P 880       2.436   5.932  12.159  0.00  0.00      PROA  
ATOM   3014  HB1 TRP P 880       2.470   4.944  11.653  0.00  0.00      PROA  
ATOM   3015  HB2 TRP P 880       3.217   6.511  11.621  0.00  0.00      PROA  
ATOM   3016  CG  TRP P 880       1.186   6.614  11.766  0.00  0.00      PROA  
ATOM   3017  CD1 TRP P 880      -0.065   6.040  11.411  0.00  0.00      PROA  
ATOM   3018  HD1 TRP P 880      -0.330   4.995  11.469  0.00  0.00      PROA  
ATOM   3019  NE1 TRP P 880      -1.000   7.041  11.163  0.00  0.00      PROA  
ATOM   3020  HE1 TRP P 880      -1.972   6.982  11.230  0.00  0.00      PROA  
ATOM   3021  CE2 TRP P 880      -0.368   8.241  11.178  0.00  0.00      PROA  
ATOM   3022  CD2 TRP P 880       0.984   8.028  11.561  0.00  0.00      PROA  
ATOM   3023  CE3 TRP P 880       1.803   9.090  11.590  0.00  0.00      PROA  
ATOM   3024  HE3 TRP P 880       2.842   8.952  11.850  0.00  0.00      PROA  
ATOM   3025  CZ3 TRP P 880       1.316  10.356  11.345  0.00  0.00      PROA  
ATOM   3026  HZ3 TRP P 880       1.977  11.193  11.512  0.00  0.00      PROA  
ATOM   3027  CZ2 TRP P 880      -0.872   9.493  10.857  0.00  0.00      PROA  
ATOM   3028  HZ2 TRP P 880      -1.934   9.594  10.689  0.00  0.00      PROA  
ATOM   3029  CH2 TRP P 880      -0.060  10.557  11.057  0.00  0.00      PROA  
ATOM   3030  HH2 TRP P 880      -0.603  11.488  11.123  0.00  0.00      PROA  
ATOM   3031  C   TRP P 880       4.073   5.033  13.809  0.00  0.00      PROA  
ATOM   3032  O   TRP P 880       4.326   3.999  13.200  0.00  0.00      PROA  
ATOM   3033  N   MET P 881       4.947   5.582  14.734  0.00  0.00      PROA  
ATOM   3034  HN  MET P 881       4.649   6.324  15.331  0.00  0.00      PROA  
ATOM   3035  CA  MET P 881       6.277   5.161  14.987  0.00  0.00      PROA  
ATOM   3036  HA  MET P 881       6.464   4.212  14.506  0.00  0.00      PROA  
ATOM   3037  CB  MET P 881       7.343   6.110  14.418  0.00  0.00      PROA  
ATOM   3038  HB1 MET P 881       8.369   5.741  14.634  0.00  0.00      PROA  
ATOM   3039  HB2 MET P 881       7.158   7.050  14.982  0.00  0.00      PROA  
ATOM   3040  CG  MET P 881       7.378   6.467  12.970  0.00  0.00      PROA  
ATOM   3041  HG1 MET P 881       8.144   7.231  12.714  0.00  0.00      PROA  
ATOM   3042  HG2 MET P 881       6.350   6.841  12.779  0.00  0.00      PROA  
ATOM   3043  SD  MET P 881       7.601   5.074  11.849  0.00  0.00      PROA  
ATOM   3044  CE  MET P 881       9.384   4.925  12.243  0.00  0.00      PROA  
ATOM   3045  HE1 MET P 881       9.888   4.259  11.511  0.00  0.00      PROA  
ATOM   3046  HE2 MET P 881       9.629   4.489  13.235  0.00  0.00      PROA  
ATOM   3047  HE3 MET P 881       9.905   5.899  12.129  0.00  0.00      PROA  
ATOM   3048  C   MET P 881       6.580   4.903  16.430  0.00  0.00      PROA  
ATOM   3049  O   MET P 881       6.047   5.559  17.314  0.00  0.00      PROA  
ATOM   3050  N   ALA P 882       7.304   3.825  16.701  0.00  0.00      PROA  
ATOM   3051  HN  ALA P 882       7.596   3.294  15.910  0.00  0.00      PROA  
ATOM   3052  CA  ALA P 882       7.714   3.306  17.988  0.00  0.00      PROA  
ATOM   3053  HA  ALA P 882       6.794   3.246  18.549  0.00  0.00      PROA  
ATOM   3054  CB  ALA P 882       8.264   1.880  17.799  0.00  0.00      PROA  
ATOM   3055  HB1 ALA P 882       8.521   1.603  18.844  0.00  0.00      PROA  
ATOM   3056  HB2 ALA P 882       9.158   1.866  17.140  0.00  0.00      PROA  
ATOM   3057  HB3 ALA P 882       7.465   1.234  17.377  0.00  0.00      PROA  
ATOM   3058  C   ALA P 882       8.637   4.340  18.744  0.00  0.00      PROA  
ATOM   3059  O   ALA P 882       9.504   4.997  18.140  0.00  0.00      PROA  
ATOM   3060  N   LEU P 883       8.500   4.345  20.100  0.00  0.00      PROA  
ATOM   3061  HN  LEU P 883       7.942   3.640  20.531  0.00  0.00      PROA  
ATOM   3062  CA  LEU P 883       9.346   5.050  21.066  0.00  0.00      PROA  
ATOM   3063  HA  LEU P 883       9.430   6.107  20.861  0.00  0.00      PROA  
ATOM   3064  CB  LEU P 883       8.799   4.681  22.505  0.00  0.00      PROA  
ATOM   3065  HB1 LEU P 883       9.538   4.992  23.275  0.00  0.00      PROA  
ATOM   3066  HB2 LEU P 883       8.715   3.595  22.721  0.00  0.00      PROA  
ATOM   3067  CG  LEU P 883       7.456   5.254  22.872  0.00  0.00      PROA  
ATOM   3068  HG  LEU P 883       6.818   4.876  22.045  0.00  0.00      PROA  
ATOM   3069  CD1 LEU P 883       7.014   4.659  24.242  0.00  0.00      PROA  
ATOM   3070 HD11 LEU P 883       6.054   5.159  24.493  0.00  0.00      PROA  
ATOM   3071 HD12 LEU P 883       7.741   4.981  25.018  0.00  0.00      PROA  
ATOM   3072 HD13 LEU P 883       6.992   3.550  24.188  0.00  0.00      PROA  
ATOM   3073  CD2 LEU P 883       7.467   6.777  22.848  0.00  0.00      PROA  
ATOM   3074 HD21 LEU P 883       6.433   7.044  23.156  0.00  0.00      PROA  
ATOM   3075 HD22 LEU P 883       7.727   7.170  21.842  0.00  0.00      PROA  
ATOM   3076 HD23 LEU P 883       8.003   7.193  23.728  0.00  0.00      PROA  
ATOM   3077  C   LEU P 883      10.737   4.639  20.997  0.00  0.00      PROA  
ATOM   3078  O   LEU P 883      11.635   5.382  21.261  0.00  0.00      PROA  
ATOM   3079  N   GLU P 884      11.088   3.332  20.598  0.00  0.00      PROA  
ATOM   3080  HN  GLU P 884      10.398   2.639  20.403  0.00  0.00      PROA  
ATOM   3081  CA  GLU P 884      12.453   3.009  20.352  0.00  0.00      PROA  
ATOM   3082  HA  GLU P 884      13.043   3.255  21.222  0.00  0.00      PROA  
ATOM   3083  CB  GLU P 884      12.678   1.518  20.039  0.00  0.00      PROA  
ATOM   3084  HB1 GLU P 884      13.768   1.304  20.059  0.00  0.00      PROA  
ATOM   3085  HB2 GLU P 884      12.330   1.257  19.017  0.00  0.00      PROA  
ATOM   3086  CG  GLU P 884      12.073   0.592  21.079  0.00  0.00      PROA  
ATOM   3087  HG1 GLU P 884      12.103   0.899  22.146  0.00  0.00      PROA  
ATOM   3088  HG2 GLU P 884      12.533  -0.419  21.046  0.00  0.00      PROA  
ATOM   3089  CD  GLU P 884      10.642   0.247  20.652  0.00  0.00      PROA  
ATOM   3090  OE1 GLU P 884       9.683   0.446  21.490  0.00  0.00      PROA  
ATOM   3091  OE2 GLU P 884      10.390  -0.249  19.539  0.00  0.00      PROA  
ATOM   3092  C   GLU P 884      13.028   3.865  19.200  0.00  0.00      PROA  
ATOM   3093  O   GLU P 884      14.081   4.397  19.313  0.00  0.00      PROA  
ATOM   3094  N   SER P 885      12.270   4.032  18.057  0.00  0.00      PROA  
ATOM   3095  HN  SER P 885      11.387   3.574  17.981  0.00  0.00      PROA  
ATOM   3096  CA  SER P 885      12.665   4.823  16.895  0.00  0.00      PROA  
ATOM   3097  HA  SER P 885      13.587   4.427  16.496  0.00  0.00      PROA  
ATOM   3098  CB  SER P 885      11.611   4.694  15.724  0.00  0.00      PROA  
ATOM   3099  HB1 SER P 885      10.685   5.283  15.897  0.00  0.00      PROA  
ATOM   3100  HB2 SER P 885      11.317   3.622  15.734  0.00  0.00      PROA  
ATOM   3101  OG  SER P 885      12.234   5.060  14.473  0.00  0.00      PROA  
ATOM   3102  HG1 SER P 885      12.246   4.251  13.955  0.00  0.00      PROA  
ATOM   3103  C   SER P 885      12.771   6.351  17.276  0.00  0.00      PROA  
ATOM   3104  O   SER P 885      13.757   7.012  16.974  0.00  0.00      PROA  
ATOM   3105  N   ILE P 886      11.721   6.898  17.998  0.00  0.00      PROA  
ATOM   3106  HN  ILE P 886      10.973   6.286  18.243  0.00  0.00      PROA  
ATOM   3107  CA  ILE P 886      11.681   8.298  18.318  0.00  0.00      PROA  
ATOM   3108  HA  ILE P 886      11.983   8.887  17.465  0.00  0.00      PROA  
ATOM   3109  CB  ILE P 886      10.256   8.770  18.507  0.00  0.00      PROA  
ATOM   3110  HB  ILE P 886       9.809   8.508  19.490  0.00  0.00      PROA  
ATOM   3111  CG2 ILE P 886      10.292  10.341  18.527  0.00  0.00      PROA  
ATOM   3112 HG21 ILE P 886      10.588  10.687  19.540  0.00  0.00      PROA  
ATOM   3113 HG22 ILE P 886       9.299  10.785  18.301  0.00  0.00      PROA  
ATOM   3114 HG23 ILE P 886      10.955  10.701  17.711  0.00  0.00      PROA  
ATOM   3115  CG1 ILE P 886       9.291   8.248  17.401  0.00  0.00      PROA  
ATOM   3116 HG11 ILE P 886       8.236   8.481  17.656  0.00  0.00      PROA  
ATOM   3117 HG12 ILE P 886       9.273   7.138  17.433  0.00  0.00      PROA  
ATOM   3118  CD  ILE P 886       9.667   8.541  15.898  0.00  0.00      PROA  
ATOM   3119  HD1 ILE P 886       9.394   7.735  15.182  0.00  0.00      PROA  
ATOM   3120  HD2 ILE P 886      10.775   8.465  15.870  0.00  0.00      PROA  
ATOM   3121  HD3 ILE P 886       9.395   9.570  15.580  0.00  0.00      PROA  
ATOM   3122  C   ILE P 886      12.562   8.729  19.515  0.00  0.00      PROA  
ATOM   3123  O   ILE P 886      13.217   9.769  19.393  0.00  0.00      PROA  
ATOM   3124  N   LEU P 887      12.722   7.897  20.572  0.00  0.00      PROA  
ATOM   3125  HN  LEU P 887      12.304   7.000  20.692  0.00  0.00      PROA  
ATOM   3126  CA  LEU P 887      13.559   8.475  21.747  0.00  0.00      PROA  
ATOM   3127  HA  LEU P 887      13.684   9.537  21.592  0.00  0.00      PROA  
ATOM   3128  CB  LEU P 887      12.792   8.257  23.129  0.00  0.00      PROA  
ATOM   3129  HB1 LEU P 887      13.341   8.710  23.982  0.00  0.00      PROA  
ATOM   3130  HB2 LEU P 887      12.726   7.152  23.228  0.00  0.00      PROA  
ATOM   3131  CG  LEU P 887      11.364   8.838  23.110  0.00  0.00      PROA  
ATOM   3132  HG  LEU P 887      10.765   8.304  22.342  0.00  0.00      PROA  
ATOM   3133  CD1 LEU P 887      10.559   8.627  24.371  0.00  0.00      PROA  
ATOM   3134 HD11 LEU P 887      11.012   9.083  25.277  0.00  0.00      PROA  
ATOM   3135 HD12 LEU P 887      10.496   7.552  24.646  0.00  0.00      PROA  
ATOM   3136 HD13 LEU P 887       9.629   9.232  24.330  0.00  0.00      PROA  
ATOM   3137  CD2 LEU P 887      11.305  10.396  22.787  0.00  0.00      PROA  
ATOM   3138 HD21 LEU P 887      11.912  10.659  21.895  0.00  0.00      PROA  
ATOM   3139 HD22 LEU P 887      11.699  10.910  23.690  0.00  0.00      PROA  
ATOM   3140 HD23 LEU P 887      10.279  10.810  22.685  0.00  0.00      PROA  
ATOM   3141  C   LEU P 887      14.913   7.878  21.792  0.00  0.00      PROA  
ATOM   3142  O   LEU P 887      15.935   8.566  21.702  0.00  0.00      PROA  
ATOM   3143  N   HSD P 888      15.021   6.557  21.965  0.00  0.00      PROA  
ATOM   3144  HN  HSD P 888      14.193   6.013  21.859  0.00  0.00      PROA  
ATOM   3145  CA  HSD P 888      16.309   5.864  22.170  0.00  0.00      PROA  
ATOM   3146  HA  HSD P 888      16.879   6.258  22.999  0.00  0.00      PROA  
ATOM   3147  CB  HSD P 888      15.915   4.326  22.493  0.00  0.00      PROA  
ATOM   3148  HB1 HSD P 888      16.808   3.670  22.571  0.00  0.00      PROA  
ATOM   3149  HB2 HSD P 888      15.167   3.934  21.770  0.00  0.00      PROA  
ATOM   3150  ND1 HSD P 888      15.564   4.174  25.041  0.00  0.00      PROA  
ATOM   3151  HD1 HSD P 888      16.505   4.395  25.295  0.00  0.00      PROA  
ATOM   3152  CG  HSD P 888      15.160   4.169  23.749  0.00  0.00      PROA  
ATOM   3153  CE1 HSD P 888      14.480   3.946  25.858  0.00  0.00      PROA  
ATOM   3154  HE1 HSD P 888      14.532   3.919  26.947  0.00  0.00      PROA  
ATOM   3155  NE2 HSD P 888      13.433   3.669  25.101  0.00  0.00      PROA  
ATOM   3156  CD2 HSD P 888      13.815   3.852  23.813  0.00  0.00      PROA  
ATOM   3157  HD2 HSD P 888      13.040   3.785  23.059  0.00  0.00      PROA  
ATOM   3158  C   HSD P 888      17.282   5.808  21.032  0.00  0.00      PROA  
ATOM   3159  O   HSD P 888      18.502   5.634  21.285  0.00  0.00      PROA  
ATOM   3160  N   ARG P 889      16.637   5.833  19.847  0.00  0.00      PROA  
ATOM   3161  HN  ARG P 889      15.649   5.951  19.783  0.00  0.00      PROA  
ATOM   3162  CA  ARG P 889      17.306   5.712  18.590  0.00  0.00      PROA  
ATOM   3163  HA  ARG P 889      16.545   6.015  17.886  0.00  0.00      PROA  
ATOM   3164  CB  ARG P 889      18.450   6.750  18.430  0.00  0.00      PROA  
ATOM   3165  HB1 ARG P 889      19.107   6.502  17.569  0.00  0.00      PROA  
ATOM   3166  HB2 ARG P 889      18.985   6.884  19.395  0.00  0.00      PROA  
ATOM   3167  CG  ARG P 889      17.894   8.192  18.297  0.00  0.00      PROA  
ATOM   3168  HG1 ARG P 889      17.206   8.365  19.153  0.00  0.00      PROA  
ATOM   3169  HG2 ARG P 889      17.216   8.376  17.437  0.00  0.00      PROA  
ATOM   3170  CD  ARG P 889      19.009   9.299  18.356  0.00  0.00      PROA  
ATOM   3171  HD1 ARG P 889      19.728   9.257  17.510  0.00  0.00      PROA  
ATOM   3172  HD2 ARG P 889      19.425   9.194  19.381  0.00  0.00      PROA  
ATOM   3173  NE  ARG P 889      18.327  10.638  18.299  0.00  0.00      PROA  
ATOM   3174  HE  ARG P 889      17.332  10.581  18.380  0.00  0.00      PROA  
ATOM   3175  CZ  ARG P 889      19.003  11.801  18.414  0.00  0.00      PROA  
ATOM   3176  NH1 ARG P 889      20.288  11.918  18.276  0.00  0.00      PROA  
ATOM   3177 HH11 ARG P 889      20.846  11.088  18.254  0.00  0.00      PROA  
ATOM   3178 HH12 ARG P 889      20.755  12.797  18.372  0.00  0.00      PROA  
ATOM   3179  NH2 ARG P 889      18.368  12.937  18.689  0.00  0.00      PROA  
ATOM   3180 HH21 ARG P 889      17.440  12.879  19.058  0.00  0.00      PROA  
ATOM   3181 HH22 ARG P 889      18.863  13.803  18.612  0.00  0.00      PROA  
ATOM   3182  C   ARG P 889      17.678   4.264  18.214  0.00  0.00      PROA  
ATOM   3183  O   ARG P 889      18.649   3.965  17.589  0.00  0.00      PROA  
ATOM   3184  N   ILE P 890      16.869   3.263  18.674  0.00  0.00      PROA  
ATOM   3185  HN  ILE P 890      16.101   3.592  19.218  0.00  0.00      PROA  
ATOM   3186  CA  ILE P 890      17.102   1.784  18.451  0.00  0.00      PROA  
ATOM   3187  HA  ILE P 890      18.092   1.556  18.084  0.00  0.00      PROA  
ATOM   3188  CB  ILE P 890      16.970   1.216  19.875  0.00  0.00      PROA  
ATOM   3189  HB  ILE P 890      15.944   1.436  20.241  0.00  0.00      PROA  
ATOM   3190  CG2 ILE P 890      16.881  -0.363  19.696  0.00  0.00      PROA  
ATOM   3191 HG21 ILE P 890      17.829  -0.724  19.244  0.00  0.00      PROA  
ATOM   3192 HG22 ILE P 890      15.985  -0.663  19.111  0.00  0.00      PROA  
ATOM   3193 HG23 ILE P 890      16.823  -0.801  20.715  0.00  0.00      PROA  
ATOM   3194  CG1 ILE P 890      18.092   1.619  20.772  0.00  0.00      PROA  
ATOM   3195 HG11 ILE P 890      18.210   0.872  21.586  0.00  0.00      PROA  
ATOM   3196 HG12 ILE P 890      17.882   2.567  21.311  0.00  0.00      PROA  
ATOM   3197  CD  ILE P 890      19.471   1.805  20.141  0.00  0.00      PROA  
ATOM   3198  HD1 ILE P 890      19.854   0.944  19.553  0.00  0.00      PROA  
ATOM   3199  HD2 ILE P 890      20.187   1.839  20.989  0.00  0.00      PROA  
ATOM   3200  HD3 ILE P 890      19.672   2.788  19.665  0.00  0.00      PROA  
ATOM   3201  C   ILE P 890      16.019   1.322  17.452  0.00  0.00      PROA  
ATOM   3202  O   ILE P 890      14.884   1.737  17.371  0.00  0.00      PROA  
ATOM   3203  N   TYR P 891      16.501   0.449  16.492  0.00  0.00      PROA  
ATOM   3204  HN  TYR P 891      17.483   0.282  16.447  0.00  0.00      PROA  
ATOM   3205  CA  TYR P 891      15.813  -0.114  15.319  0.00  0.00      PROA  
ATOM   3206  HA  TYR P 891      14.779   0.195  15.340  0.00  0.00      PROA  
ATOM   3207  CB  TYR P 891      16.607   0.283  14.073  0.00  0.00      PROA  
ATOM   3208  HB1 TYR P 891      16.189  -0.006  13.085  0.00  0.00      PROA  
ATOM   3209  HB2 TYR P 891      17.571  -0.261  13.981  0.00  0.00      PROA  
ATOM   3210  CG  TYR P 891      16.648   1.836  14.070  0.00  0.00      PROA  
ATOM   3211  CD1 TYR P 891      15.488   2.601  13.870  0.00  0.00      PROA  
ATOM   3212  HD1 TYR P 891      14.530   2.104  13.819  0.00  0.00      PROA  
ATOM   3213  CE1 TYR P 891      15.597   3.956  13.980  0.00  0.00      PROA  
ATOM   3214  HE1 TYR P 891      14.732   4.589  13.849  0.00  0.00      PROA  
ATOM   3215  CZ  TYR P 891      16.827   4.659  14.079  0.00  0.00      PROA  
ATOM   3216  OH  TYR P 891      16.917   6.065  14.261  0.00  0.00      PROA  
ATOM   3217  HH  TYR P 891      17.838   6.335  14.242  0.00  0.00      PROA  
ATOM   3218  CD2 TYR P 891      17.878   2.524  14.278  0.00  0.00      PROA  
ATOM   3219  HD2 TYR P 891      18.757   1.996  14.615  0.00  0.00      PROA  
ATOM   3220  CE2 TYR P 891      17.948   3.906  14.324  0.00  0.00      PROA  
ATOM   3221  HE2 TYR P 891      18.920   4.330  14.527  0.00  0.00      PROA  
ATOM   3222  C   TYR P 891      15.744  -1.561  15.382  0.00  0.00      PROA  
ATOM   3223  O   TYR P 891      16.739  -2.241  15.524  0.00  0.00      PROA  
ATOM   3224  N   THR P 892      14.535  -2.097  15.113  0.00  0.00      PROA  
ATOM   3225  HN  THR P 892      13.688  -1.573  15.063  0.00  0.00      PROA  
ATOM   3226  CA  THR P 892      14.332  -3.449  15.171  0.00  0.00      PROA  
ATOM   3227  HA  THR P 892      15.177  -3.944  14.715  0.00  0.00      PROA  
ATOM   3228  CB  THR P 892      14.284  -4.070  16.597  0.00  0.00      PROA  
ATOM   3229  HB  THR P 892      15.338  -4.185  16.928  0.00  0.00      PROA  
ATOM   3230  OG1 THR P 892      13.477  -5.241  16.757  0.00  0.00      PROA  
ATOM   3231  HG1 THR P 892      13.734  -5.609  17.606  0.00  0.00      PROA  
ATOM   3232  CG2 THR P 892      13.552  -3.088  17.551  0.00  0.00      PROA  
ATOM   3233 HG21 THR P 892      13.383  -3.656  18.491  0.00  0.00      PROA  
ATOM   3234 HG22 THR P 892      14.097  -2.128  17.678  0.00  0.00      PROA  
ATOM   3235 HG23 THR P 892      12.570  -2.868  17.080  0.00  0.00      PROA  
ATOM   3236  C   THR P 892      13.125  -3.793  14.302  0.00  0.00      PROA  
ATOM   3237  O   THR P 892      12.293  -2.934  14.137  0.00  0.00      PROA  
ATOM   3238  N   HSD P 893      12.995  -5.015  13.827  0.00  0.00      PROA  
ATOM   3239  HN  HSD P 893      13.647  -5.682  14.181  0.00  0.00      PROA  
ATOM   3240  CA  HSD P 893      11.775  -5.380  13.151  0.00  0.00      PROA  
ATOM   3241  HA  HSD P 893      11.534  -4.664  12.380  0.00  0.00      PROA  
ATOM   3242  CB  HSD P 893      11.905  -6.765  12.461  0.00  0.00      PROA  
ATOM   3243  HB1 HSD P 893      10.939  -7.036  11.984  0.00  0.00      PROA  
ATOM   3244  HB2 HSD P 893      12.287  -7.464  13.236  0.00  0.00      PROA  
ATOM   3245  ND1 HSD P 893      12.823  -6.213  10.151  0.00  0.00      PROA  
ATOM   3246  HD1 HSD P 893      12.396  -5.327   9.971  0.00  0.00      PROA  
ATOM   3247  CG  HSD P 893      12.943  -6.819  11.385  0.00  0.00      PROA  
ATOM   3248  CE1 HSD P 893      13.896  -6.610   9.389  0.00  0.00      PROA  
ATOM   3249  HE1 HSD P 893      14.129  -6.230   8.394  0.00  0.00      PROA  
ATOM   3250  NE2 HSD P 893      14.648  -7.376  10.028  0.00  0.00      PROA  
ATOM   3251  CD2 HSD P 893      14.108  -7.536  11.288  0.00  0.00      PROA  
ATOM   3252  HD2 HSD P 893      14.558  -8.237  11.981  0.00  0.00      PROA  
ATOM   3253  C   HSD P 893      10.613  -5.501  14.148  0.00  0.00      PROA  
ATOM   3254  O   HSD P 893       9.469  -5.457  13.803  0.00  0.00      PROA  
ATOM   3255  N   GLN P 894      10.916  -5.456  15.510  0.00  0.00      PROA  
ATOM   3256  HN  GLN P 894      11.856  -5.524  15.836  0.00  0.00      PROA  
ATOM   3257  CA  GLN P 894       9.931  -5.493  16.521  0.00  0.00      PROA  
ATOM   3258  HA  GLN P 894       9.088  -6.063  16.159  0.00  0.00      PROA  
ATOM   3259  CB  GLN P 894      10.415  -6.210  17.818  0.00  0.00      PROA  
ATOM   3260  HB1 GLN P 894       9.736  -6.052  18.684  0.00  0.00      PROA  
ATOM   3261  HB2 GLN P 894      11.397  -5.718  17.986  0.00  0.00      PROA  
ATOM   3262  CG  GLN P 894      10.829  -7.690  17.644  0.00  0.00      PROA  
ATOM   3263  HG1 GLN P 894      10.785  -8.165  18.648  0.00  0.00      PROA  
ATOM   3264  HG2 GLN P 894      11.867  -7.778  17.260  0.00  0.00      PROA  
ATOM   3265  CD  GLN P 894       9.883  -8.374  16.618  0.00  0.00      PROA  
ATOM   3266  OE1 GLN P 894      10.114  -8.356  15.401  0.00  0.00      PROA  
ATOM   3267  NE2 GLN P 894       8.846  -9.042  17.179  0.00  0.00      PROA  
ATOM   3268 HE21 GLN P 894       8.959  -9.355  18.122  0.00  0.00      PROA  
ATOM   3269 HE22 GLN P 894       8.066  -9.239  16.585  0.00  0.00      PROA  
ATOM   3270  C   GLN P 894       9.356  -4.114  16.747  0.00  0.00      PROA  
ATOM   3271  O   GLN P 894       8.288  -3.997  17.344  0.00  0.00      PROA  
ATOM   3272  N   SER P 895       9.986  -3.046  16.278  0.00  0.00      PROA  
ATOM   3273  HN  SER P 895      10.927  -3.139  15.963  0.00  0.00      PROA  
ATOM   3274  CA  SER P 895       9.383  -1.712  16.094  0.00  0.00      PROA  
ATOM   3275  HA  SER P 895       8.821  -1.493  16.991  0.00  0.00      PROA  
ATOM   3276  CB  SER P 895      10.513  -0.670  15.913  0.00  0.00      PROA  
ATOM   3277  HB1 SER P 895      10.258   0.385  15.678  0.00  0.00      PROA  
ATOM   3278  HB2 SER P 895      11.217  -0.959  15.103  0.00  0.00      PROA  
ATOM   3279  OG  SER P 895      11.277  -0.574  17.092  0.00  0.00      PROA  
ATOM   3280  HG1 SER P 895      10.716  -0.472  17.864  0.00  0.00      PROA  
ATOM   3281  C   SER P 895       8.374  -1.496  14.971  0.00  0.00      PROA  
ATOM   3282  O   SER P 895       7.366  -0.789  15.169  0.00  0.00      PROA  
ATOM   3283  N   ASP P 896       8.615  -2.172  13.813  0.00  0.00      PROA  
ATOM   3284  HN  ASP P 896       9.365  -2.813  13.671  0.00  0.00      PROA  
ATOM   3285  CA  ASP P 896       7.729  -2.316  12.685  0.00  0.00      PROA  
ATOM   3286  HA  ASP P 896       7.339  -1.336  12.456  0.00  0.00      PROA  
ATOM   3287  CB  ASP P 896       8.382  -2.998  11.437  0.00  0.00      PROA  
ATOM   3288  HB1 ASP P 896       7.639  -3.504  10.785  0.00  0.00      PROA  
ATOM   3289  HB2 ASP P 896       9.096  -3.772  11.794  0.00  0.00      PROA  
ATOM   3290  CG  ASP P 896       9.215  -1.981  10.617  0.00  0.00      PROA  
ATOM   3291  OD1 ASP P 896      10.089  -2.401   9.769  0.00  0.00      PROA  
ATOM   3292  OD2 ASP P 896       8.931  -0.791  10.756  0.00  0.00      PROA  
ATOM   3293  C   ASP P 896       6.446  -3.046  13.092  0.00  0.00      PROA  
ATOM   3294  O   ASP P 896       5.354  -2.847  12.579  0.00  0.00      PROA  
ATOM   3295  N   VAL P 897       6.496  -3.999  14.079  0.00  0.00      PROA  
ATOM   3296  HN  VAL P 897       7.370  -4.385  14.363  0.00  0.00      PROA  
ATOM   3297  CA  VAL P 897       5.373  -4.611  14.790  0.00  0.00      PROA  
ATOM   3298  HA  VAL P 897       4.710  -5.021  14.042  0.00  0.00      PROA  
ATOM   3299  CB  VAL P 897       5.785  -5.750  15.758  0.00  0.00      PROA  
ATOM   3300  HB  VAL P 897       6.594  -5.453  16.461  0.00  0.00      PROA  
ATOM   3301  CG1 VAL P 897       4.583  -6.228  16.544  0.00  0.00      PROA  
ATOM   3302 HG11 VAL P 897       4.917  -7.114  17.126  0.00  0.00      PROA  
ATOM   3303 HG12 VAL P 897       3.785  -6.518  15.827  0.00  0.00      PROA  
ATOM   3304 HG13 VAL P 897       4.177  -5.439  17.212  0.00  0.00      PROA  
ATOM   3305  CG2 VAL P 897       6.474  -6.840  14.899  0.00  0.00      PROA  
ATOM   3306 HG21 VAL P 897       5.734  -7.143  14.127  0.00  0.00      PROA  
ATOM   3307 HG22 VAL P 897       6.746  -7.732  15.503  0.00  0.00      PROA  
ATOM   3308 HG23 VAL P 897       7.448  -6.551  14.451  0.00  0.00      PROA  
ATOM   3309  C   VAL P 897       4.506  -3.561  15.540  0.00  0.00      PROA  
ATOM   3310  O   VAL P 897       3.276  -3.500  15.578  0.00  0.00      PROA  
ATOM   3311  N   TRP P 898       5.128  -2.566  16.221  0.00  0.00      PROA  
ATOM   3312  HN  TRP P 898       6.096  -2.686  16.429  0.00  0.00      PROA  
ATOM   3313  CA  TRP P 898       4.313  -1.558  16.827  0.00  0.00      PROA  
ATOM   3314  HA  TRP P 898       3.508  -2.068  17.335  0.00  0.00      PROA  
ATOM   3315  CB  TRP P 898       5.144  -0.859  17.865  0.00  0.00      PROA  
ATOM   3316  HB1 TRP P 898       6.119  -0.592  17.403  0.00  0.00      PROA  
ATOM   3317  HB2 TRP P 898       5.502  -1.567  18.643  0.00  0.00      PROA  
ATOM   3318  CG  TRP P 898       4.702   0.435  18.534  0.00  0.00      PROA  
ATOM   3319  CD1 TRP P 898       4.402   1.582  17.977  0.00  0.00      PROA  
ATOM   3320  HD1 TRP P 898       4.225   1.791  16.932  0.00  0.00      PROA  
ATOM   3321  NE1 TRP P 898       4.148   2.536  18.949  0.00  0.00      PROA  
ATOM   3322  HE1 TRP P 898       3.762   3.425  18.835  0.00  0.00      PROA  
ATOM   3323  CE2 TRP P 898       4.222   1.917  20.175  0.00  0.00      PROA  
ATOM   3324  CD2 TRP P 898       4.585   0.583  19.928  0.00  0.00      PROA  
ATOM   3325  CE3 TRP P 898       4.927  -0.267  21.072  0.00  0.00      PROA  
ATOM   3326  HE3 TRP P 898       5.281  -1.274  20.912  0.00  0.00      PROA  
ATOM   3327  CZ3 TRP P 898       4.932   0.306  22.356  0.00  0.00      PROA  
ATOM   3328  HZ3 TRP P 898       5.323  -0.296  23.163  0.00  0.00      PROA  
ATOM   3329  CZ2 TRP P 898       4.110   2.379  21.482  0.00  0.00      PROA  
ATOM   3330  HZ2 TRP P 898       3.867   3.412  21.680  0.00  0.00      PROA  
ATOM   3331  CH2 TRP P 898       4.478   1.564  22.594  0.00  0.00      PROA  
ATOM   3332  HH2 TRP P 898       4.619   2.010  23.568  0.00  0.00      PROA  
ATOM   3333  C   TRP P 898       3.683  -0.621  15.807  0.00  0.00      PROA  
ATOM   3334  O   TRP P 898       2.522  -0.257  16.102  0.00  0.00      PROA  
ATOM   3335  N   SER P 899       4.270  -0.254  14.658  0.00  0.00      PROA  
ATOM   3336  HN  SER P 899       5.246  -0.422  14.547  0.00  0.00      PROA  
ATOM   3337  CA  SER P 899       3.748   0.614  13.562  0.00  0.00      PROA  
ATOM   3338  HA  SER P 899       3.319   1.549  13.890  0.00  0.00      PROA  
ATOM   3339  CB  SER P 899       4.855   0.948  12.475  0.00  0.00      PROA  
ATOM   3340  HB1 SER P 899       4.354   1.233  11.525  0.00  0.00      PROA  
ATOM   3341  HB2 SER P 899       5.409   0.045  12.140  0.00  0.00      PROA  
ATOM   3342  OG  SER P 899       5.828   1.842  12.955  0.00  0.00      PROA  
ATOM   3343  HG1 SER P 899       5.375   2.684  12.876  0.00  0.00      PROA  
ATOM   3344  C   SER P 899       2.631  -0.200  12.963  0.00  0.00      PROA  
ATOM   3345  O   SER P 899       1.516   0.338  12.671  0.00  0.00      PROA  
ATOM   3346  N   TYR P 900       2.825  -1.527  12.808  0.00  0.00      PROA  
ATOM   3347  HN  TYR P 900       3.724  -1.954  12.880  0.00  0.00      PROA  
ATOM   3348  CA  TYR P 900       1.737  -2.461  12.398  0.00  0.00      PROA  
ATOM   3349  HA  TYR P 900       1.315  -2.053  11.492  0.00  0.00      PROA  
ATOM   3350  CB  TYR P 900       2.359  -3.815  12.105  0.00  0.00      PROA  
ATOM   3351  HB1 TYR P 900       2.900  -4.218  12.988  0.00  0.00      PROA  
ATOM   3352  HB2 TYR P 900       3.046  -3.662  11.245  0.00  0.00      PROA  
ATOM   3353  CG  TYR P 900       1.338  -4.835  11.796  0.00  0.00      PROA  
ATOM   3354  CD1 TYR P 900       0.713  -5.591  12.846  0.00  0.00      PROA  
ATOM   3355  HD1 TYR P 900       0.685  -5.327  13.893  0.00  0.00      PROA  
ATOM   3356  CE1 TYR P 900      -0.157  -6.727  12.510  0.00  0.00      PROA  
ATOM   3357  HE1 TYR P 900      -0.580  -7.224  13.371  0.00  0.00      PROA  
ATOM   3358  CZ  TYR P 900      -0.215  -7.122  11.186  0.00  0.00      PROA  
ATOM   3359  OH  TYR P 900      -1.032  -8.174  10.716  0.00  0.00      PROA  
ATOM   3360  HH  TYR P 900      -1.734  -8.456  11.306  0.00  0.00      PROA  
ATOM   3361  CD2 TYR P 900       1.176  -5.250  10.499  0.00  0.00      PROA  
ATOM   3362  HD2 TYR P 900       1.766  -4.856   9.685  0.00  0.00      PROA  
ATOM   3363  CE2 TYR P 900       0.499  -6.419  10.175  0.00  0.00      PROA  
ATOM   3364  HE2 TYR P 900       0.399  -6.814   9.175  0.00  0.00      PROA  
ATOM   3365  C   TYR P 900       0.543  -2.480  13.387  0.00  0.00      PROA  
ATOM   3366  O   TYR P 900      -0.630  -2.448  12.993  0.00  0.00      PROA  
ATOM   3367  N   GLY P 901       0.819  -2.484  14.670  0.00  0.00      PROA  
ATOM   3368  HN  GLY P 901       1.695  -2.780  15.044  0.00  0.00      PROA  
ATOM   3369  CA  GLY P 901      -0.254  -2.228  15.694  0.00  0.00      PROA  
ATOM   3370  HA1 GLY P 901       0.387  -1.957  16.519  0.00  0.00      PROA  
ATOM   3371  HA2 GLY P 901      -0.715  -3.203  15.753  0.00  0.00      PROA  
ATOM   3372  C   GLY P 901      -1.265  -1.124  15.608  0.00  0.00      PROA  
ATOM   3373  O   GLY P 901      -2.496  -1.291  15.826  0.00  0.00      PROA  
ATOM   3374  N   VAL P 902      -0.726   0.068  15.264  0.00  0.00      PROA  
ATOM   3375  HN  VAL P 902       0.262   0.125  15.141  0.00  0.00      PROA  
ATOM   3376  CA  VAL P 902      -1.539   1.207  14.912  0.00  0.00      PROA  
ATOM   3377  HA  VAL P 902      -2.166   1.431  15.762  0.00  0.00      PROA  
ATOM   3378  CB  VAL P 902      -0.628   2.389  14.638  0.00  0.00      PROA  
ATOM   3379  HB  VAL P 902      -0.072   2.110  13.717  0.00  0.00      PROA  
ATOM   3380  CG1 VAL P 902      -1.282   3.751  14.577  0.00  0.00      PROA  
ATOM   3381 HG11 VAL P 902      -0.468   4.500  14.465  0.00  0.00      PROA  
ATOM   3382 HG12 VAL P 902      -2.041   3.933  15.368  0.00  0.00      PROA  
ATOM   3383 HG13 VAL P 902      -1.921   3.866  13.675  0.00  0.00      PROA  
ATOM   3384  CG2 VAL P 902       0.444   2.530  15.799  0.00  0.00      PROA  
ATOM   3385 HG21 VAL P 902       1.086   3.424  15.644  0.00  0.00      PROA  
ATOM   3386 HG22 VAL P 902       1.209   1.734  15.679  0.00  0.00      PROA  
ATOM   3387 HG23 VAL P 902       0.025   2.599  16.826  0.00  0.00      PROA  
ATOM   3388  C   VAL P 902      -2.358   0.938  13.616  0.00  0.00      PROA  
ATOM   3389  O   VAL P 902      -3.481   1.296  13.401  0.00  0.00      PROA  
ATOM   3390  N   THR P 903      -1.718   0.317  12.579  0.00  0.00      PROA  
ATOM   3391  HN  THR P 903      -0.775   0.051  12.761  0.00  0.00      PROA  
ATOM   3392  CA  THR P 903      -2.437  -0.188  11.379  0.00  0.00      PROA  
ATOM   3393  HA  THR P 903      -2.900   0.688  10.948  0.00  0.00      PROA  
ATOM   3394  CB  THR P 903      -1.498  -0.744  10.288  0.00  0.00      PROA  
ATOM   3395  HB  THR P 903      -0.684  -1.290  10.810  0.00  0.00      PROA  
ATOM   3396  OG1 THR P 903      -0.906   0.193   9.376  0.00  0.00      PROA  
ATOM   3397  HG1 THR P 903      -1.132   1.057   9.727  0.00  0.00      PROA  
ATOM   3398  CG2 THR P 903      -2.147  -1.787   9.339  0.00  0.00      PROA  
ATOM   3399 HG21 THR P 903      -1.624  -2.144   8.426  0.00  0.00      PROA  
ATOM   3400 HG22 THR P 903      -3.096  -1.432   8.882  0.00  0.00      PROA  
ATOM   3401 HG23 THR P 903      -2.350  -2.740   9.873  0.00  0.00      PROA  
ATOM   3402  C   THR P 903      -3.588  -1.082  11.650  0.00  0.00      PROA  
ATOM   3403  O   THR P 903      -4.630  -0.889  11.027  0.00  0.00      PROA  
ATOM   3404  N   VAL P 904      -3.412  -2.055  12.555  0.00  0.00      PROA  
ATOM   3405  HN  VAL P 904      -2.569  -2.166  13.076  0.00  0.00      PROA  
ATOM   3406  CA  VAL P 904      -4.545  -2.948  12.831  0.00  0.00      PROA  
ATOM   3407  HA  VAL P 904      -4.919  -3.232  11.859  0.00  0.00      PROA  
ATOM   3408  CB  VAL P 904      -4.096  -4.147  13.577  0.00  0.00      PROA  
ATOM   3409  HB  VAL P 904      -3.536  -3.853  14.490  0.00  0.00      PROA  
ATOM   3410  CG1 VAL P 904      -5.320  -4.968  14.099  0.00  0.00      PROA  
ATOM   3411 HG11 VAL P 904      -6.060  -5.366  13.372  0.00  0.00      PROA  
ATOM   3412 HG12 VAL P 904      -5.876  -4.402  14.877  0.00  0.00      PROA  
ATOM   3413 HG13 VAL P 904      -4.948  -5.887  14.602  0.00  0.00      PROA  
ATOM   3414  CG2 VAL P 904      -3.116  -5.000  12.727  0.00  0.00      PROA  
ATOM   3415 HG21 VAL P 904      -2.193  -4.398  12.588  0.00  0.00      PROA  
ATOM   3416 HG22 VAL P 904      -3.532  -5.210  11.718  0.00  0.00      PROA  
ATOM   3417 HG23 VAL P 904      -2.820  -5.979  13.160  0.00  0.00      PROA  
ATOM   3418  C   VAL P 904      -5.695  -2.008  13.430  0.00  0.00      PROA  
ATOM   3419  O   VAL P 904      -6.858  -2.027  13.085  0.00  0.00      PROA  
ATOM   3420  N   TRP P 905      -5.263  -1.115  14.321  0.00  0.00      PROA  
ATOM   3421  HN  TRP P 905      -4.295  -1.092  14.560  0.00  0.00      PROA  
ATOM   3422  CA  TRP P 905      -6.169  -0.302  15.104  0.00  0.00      PROA  
ATOM   3423  HA  TRP P 905      -6.884  -0.856  15.695  0.00  0.00      PROA  
ATOM   3424  CB  TRP P 905      -5.434   0.427  16.221  0.00  0.00      PROA  
ATOM   3425  HB1 TRP P 905      -4.769   1.265  15.920  0.00  0.00      PROA  
ATOM   3426  HB2 TRP P 905      -4.812  -0.329  16.745  0.00  0.00      PROA  
ATOM   3427  CG  TRP P 905      -6.389   1.048  17.150  0.00  0.00      PROA  
ATOM   3428  CD1 TRP P 905      -6.801   0.509  18.299  0.00  0.00      PROA  
ATOM   3429  HD1 TRP P 905      -6.517  -0.476  18.639  0.00  0.00      PROA  
ATOM   3430  NE1 TRP P 905      -7.741   1.308  18.866  0.00  0.00      PROA  
ATOM   3431  HE1 TRP P 905      -8.292   1.156  19.657  0.00  0.00      PROA  
ATOM   3432  CE2 TRP P 905      -7.860   2.465  18.184  0.00  0.00      PROA  
ATOM   3433  CD2 TRP P 905      -6.938   2.344  17.079  0.00  0.00      PROA  
ATOM   3434  CE3 TRP P 905      -6.889   3.403  16.208  0.00  0.00      PROA  
ATOM   3435  HE3 TRP P 905      -6.280   3.507  15.322  0.00  0.00      PROA  
ATOM   3436  CZ3 TRP P 905      -7.791   4.483  16.424  0.00  0.00      PROA  
ATOM   3437  HZ3 TRP P 905      -7.763   5.320  15.742  0.00  0.00      PROA  
ATOM   3438  CZ2 TRP P 905      -8.678   3.568  18.521  0.00  0.00      PROA  
ATOM   3439  HZ2 TRP P 905      -9.348   3.665  19.362  0.00  0.00      PROA  
ATOM   3440  CH2 TRP P 905      -8.550   4.568  17.564  0.00  0.00      PROA  
ATOM   3441  HH2 TRP P 905      -9.031   5.505  17.804  0.00  0.00      PROA  
ATOM   3442  C   TRP P 905      -7.035   0.704  14.189  0.00  0.00      PROA  
ATOM   3443  O   TRP P 905      -8.224   0.829  14.393  0.00  0.00      PROA  
ATOM   3444  N   GLU P 906      -6.373   1.382  13.144  0.00  0.00      PROA  
ATOM   3445  HN  GLU P 906      -5.379   1.347  13.079  0.00  0.00      PROA  
ATOM   3446  CA  GLU P 906      -7.062   2.153  12.123  0.00  0.00      PROA  
ATOM   3447  HA  GLU P 906      -7.773   2.793  12.626  0.00  0.00      PROA  
ATOM   3448  CB  GLU P 906      -5.997   3.032  11.323  0.00  0.00      PROA  
ATOM   3449  HB1 GLU P 906      -6.436   3.306  10.341  0.00  0.00      PROA  
ATOM   3450  HB2 GLU P 906      -5.222   2.299  11.010  0.00  0.00      PROA  
ATOM   3451  CG  GLU P 906      -5.398   4.185  12.165  0.00  0.00      PROA  
ATOM   3452  HG1 GLU P 906      -4.812   3.724  12.989  0.00  0.00      PROA  
ATOM   3453  HG2 GLU P 906      -6.266   4.725  12.599  0.00  0.00      PROA  
ATOM   3454  CD  GLU P 906      -4.528   5.049  11.272  0.00  0.00      PROA  
ATOM   3455  OE1 GLU P 906      -4.846   6.252  11.006  0.00  0.00      PROA  
ATOM   3456  OE2 GLU P 906      -3.463   4.544  10.786  0.00  0.00      PROA  
ATOM   3457  C   GLU P 906      -7.858   1.378  11.167  0.00  0.00      PROA  
ATOM   3458  O   GLU P 906      -8.938   1.877  10.835  0.00  0.00      PROA  
ATOM   3459  N   LEU P 907      -7.349   0.210  10.654  0.00  0.00      PROA  
ATOM   3460  HN  LEU P 907      -6.495  -0.169  11.001  0.00  0.00      PROA  
ATOM   3461  CA  LEU P 907      -8.057  -0.676   9.768  0.00  0.00      PROA  
ATOM   3462  HA  LEU P 907      -8.355  -0.097   8.906  0.00  0.00      PROA  
ATOM   3463  CB  LEU P 907      -7.254  -1.924   9.283  0.00  0.00      PROA  
ATOM   3464  HB1 LEU P 907      -7.055  -2.510  10.205  0.00  0.00      PROA  
ATOM   3465  HB2 LEU P 907      -6.283  -1.605   8.845  0.00  0.00      PROA  
ATOM   3466  CG  LEU P 907      -7.986  -2.698   8.205  0.00  0.00      PROA  
ATOM   3467  HG  LEU P 907      -8.962  -3.104   8.548  0.00  0.00      PROA  
ATOM   3468  CD1 LEU P 907      -8.412  -1.968   6.954  0.00  0.00      PROA  
ATOM   3469 HD11 LEU P 907      -9.061  -2.588   6.299  0.00  0.00      PROA  
ATOM   3470 HD12 LEU P 907      -7.613  -1.702   6.229  0.00  0.00      PROA  
ATOM   3471 HD13 LEU P 907      -8.929  -1.012   7.183  0.00  0.00      PROA  
ATOM   3472  CD2 LEU P 907      -7.132  -3.903   7.806  0.00  0.00      PROA  
ATOM   3473 HD21 LEU P 907      -7.313  -4.200   6.751  0.00  0.00      PROA  
ATOM   3474 HD22 LEU P 907      -7.314  -4.751   8.501  0.00  0.00      PROA  
ATOM   3475 HD23 LEU P 907      -6.039  -3.775   7.960  0.00  0.00      PROA  
ATOM   3476  C   LEU P 907      -9.420  -1.258  10.403  0.00  0.00      PROA  
ATOM   3477  O   LEU P 907     -10.442  -1.308   9.694  0.00  0.00      PROA  
ATOM   3478  N   MET P 908      -9.444  -1.649  11.677  0.00  0.00      PROA  
ATOM   3479  HN  MET P 908      -8.541  -1.582  12.093  0.00  0.00      PROA  
ATOM   3480  CA  MET P 908     -10.545  -2.202  12.385  0.00  0.00      PROA  
ATOM   3481  HA  MET P 908     -11.081  -2.868  11.724  0.00  0.00      PROA  
ATOM   3482  CB  MET P 908     -10.109  -3.090  13.563  0.00  0.00      PROA  
ATOM   3483  HB1 MET P 908     -10.961  -3.557  14.101  0.00  0.00      PROA  
ATOM   3484  HB2 MET P 908      -9.553  -2.389  14.223  0.00  0.00      PROA  
ATOM   3485  CG  MET P 908      -9.228  -4.285  13.195  0.00  0.00      PROA  
ATOM   3486  HG1 MET P 908      -8.871  -4.684  14.168  0.00  0.00      PROA  
ATOM   3487  HG2 MET P 908      -8.316  -4.039  12.609  0.00  0.00      PROA  
ATOM   3488  SD  MET P 908     -10.153  -5.559  12.303  0.00  0.00      PROA  
ATOM   3489  CE  MET P 908      -8.940  -6.904  12.176  0.00  0.00      PROA  
ATOM   3490  HE1 MET P 908      -7.920  -6.463  12.150  0.00  0.00      PROA  
ATOM   3491  HE2 MET P 908      -9.165  -7.482  11.255  0.00  0.00      PROA  
ATOM   3492  HE3 MET P 908      -9.057  -7.515  13.096  0.00  0.00      PROA  
ATOM   3493  C   MET P 908     -11.618  -1.154  12.829  0.00  0.00      PROA  
ATOM   3494  O   MET P 908     -12.777  -1.465  13.095  0.00  0.00      PROA  
ATOM   3495  N   THR P 909     -11.182   0.170  12.940  0.00  0.00      PROA  
ATOM   3496  HN  THR P 909     -10.197   0.280  12.839  0.00  0.00      PROA  
ATOM   3497  CA  THR P 909     -12.089   1.289  13.327  0.00  0.00      PROA  
ATOM   3498  HA  THR P 909     -12.928   0.950  13.917  0.00  0.00      PROA  
ATOM   3499  CB  THR P 909     -11.390   2.396  14.125  0.00  0.00      PROA  
ATOM   3500  HB  THR P 909     -12.033   3.300  14.179  0.00  0.00      PROA  
ATOM   3501  OG1 THR P 909     -10.120   2.837  13.685  0.00  0.00      PROA  
ATOM   3502  HG1 THR P 909      -9.516   2.122  13.901  0.00  0.00      PROA  
ATOM   3503  CG2 THR P 909     -11.276   1.974  15.576  0.00  0.00      PROA  
ATOM   3504 HG21 THR P 909     -10.387   1.308  15.553  0.00  0.00      PROA  
ATOM   3505 HG22 THR P 909     -12.143   1.496  16.081  0.00  0.00      PROA  
ATOM   3506 HG23 THR P 909     -11.055   2.910  16.133  0.00  0.00      PROA  
ATOM   3507  C   THR P 909     -12.673   1.819  12.090  0.00  0.00      PROA  
ATOM   3508  O   THR P 909     -13.574   2.627  12.079  0.00  0.00      PROA  
ATOM   3509  N   PHE P 910     -12.161   1.385  10.866  0.00  0.00      PROA  
ATOM   3510  HN  PHE P 910     -11.479   0.661  10.922  0.00  0.00      PROA  
ATOM   3511  CA  PHE P 910     -12.650   1.928   9.597  0.00  0.00      PROA  
ATOM   3512  HA  PHE P 910     -12.192   1.322   8.830  0.00  0.00      PROA  
ATOM   3513  CB  PHE P 910     -14.116   1.602   9.276  0.00  0.00      PROA  
ATOM   3514  HB1 PHE P 910     -14.344   1.648   8.190  0.00  0.00      PROA  
ATOM   3515  HB2 PHE P 910     -14.913   2.234   9.723  0.00  0.00      PROA  
ATOM   3516  CG  PHE P 910     -14.499   0.131   9.360  0.00  0.00      PROA  
ATOM   3517  CD1 PHE P 910     -15.856  -0.109   9.106  0.00  0.00      PROA  
ATOM   3518  HD1 PHE P 910     -16.562   0.705   9.028  0.00  0.00      PROA  
ATOM   3519  CE1 PHE P 910     -16.395  -1.418   9.168  0.00  0.00      PROA  
ATOM   3520  HE1 PHE P 910     -17.460  -1.582   9.094  0.00  0.00      PROA  
ATOM   3521  CZ  PHE P 910     -15.515  -2.479   9.454  0.00  0.00      PROA  
ATOM   3522  HZ  PHE P 910     -15.936  -3.474   9.446  0.00  0.00      PROA  
ATOM   3523  CD2 PHE P 910     -13.679  -0.951   9.607  0.00  0.00      PROA  
ATOM   3524  HD2 PHE P 910     -12.610  -0.925   9.764  0.00  0.00      PROA  
ATOM   3525  CE2 PHE P 910     -14.188  -2.213   9.601  0.00  0.00      PROA  
ATOM   3526  HE2 PHE P 910     -13.529  -3.054   9.757  0.00  0.00      PROA  
ATOM   3527  C   PHE P 910     -12.124   3.358   9.257  0.00  0.00      PROA  
ATOM   3528  O   PHE P 910     -12.899   4.277   8.993  0.00  0.00      PROA  
ATOM   3529  N   GLY P 911     -10.773   3.524   9.341  0.00  0.00      PROA  
ATOM   3530  HN  GLY P 911     -10.156   2.806   9.652  0.00  0.00      PROA  
ATOM   3531  CA  GLY P 911     -10.150   4.831   9.291  0.00  0.00      PROA  
ATOM   3532  HA1 GLY P 911     -10.360   5.206   8.300  0.00  0.00      PROA  
ATOM   3533  HA2 GLY P 911      -9.083   4.706   9.185  0.00  0.00      PROA  
ATOM   3534  C   GLY P 911     -10.439   5.866  10.342  0.00  0.00      PROA  
ATOM   3535  O   GLY P 911     -10.733   7.068  10.055  0.00  0.00      PROA  
ATOM   3536  N   SER P 912     -10.392   5.407  11.641  0.00  0.00      PROA  
ATOM   3537  HN  SER P 912      -9.986   4.517  11.835  0.00  0.00      PROA  
ATOM   3538  CA  SER P 912     -10.484   6.442  12.752  0.00  0.00      PROA  
ATOM   3539  HA  SER P 912     -10.953   7.347  12.393  0.00  0.00      PROA  
ATOM   3540  CB  SER P 912     -11.313   5.938  14.047  0.00  0.00      PROA  
ATOM   3541  HB1 SER P 912     -10.710   5.090  14.436  0.00  0.00      PROA  
ATOM   3542  HB2 SER P 912     -12.300   5.561  13.703  0.00  0.00      PROA  
ATOM   3543  OG  SER P 912     -11.523   7.034  14.947  0.00  0.00      PROA  
ATOM   3544  HG1 SER P 912     -11.611   6.677  15.834  0.00  0.00      PROA  
ATOM   3545  C   SER P 912      -9.187   6.994  13.172  0.00  0.00      PROA  
ATOM   3546  O   SER P 912      -8.135   6.440  12.805  0.00  0.00      PROA  
ATOM   3547  N   LYS P 913      -9.064   8.087  13.920  0.00  0.00      PROA  
ATOM   3548  HN  LYS P 913      -9.890   8.354  14.410  0.00  0.00      PROA  
ATOM   3549  CA  LYS P 913      -7.775   8.738  14.177  0.00  0.00      PROA  
ATOM   3550  HA  LYS P 913      -7.004   8.464  13.472  0.00  0.00      PROA  
ATOM   3551  CB  LYS P 913      -8.112  10.171  13.841  0.00  0.00      PROA  
ATOM   3552  HB1 LYS P 913      -7.213  10.790  14.054  0.00  0.00      PROA  
ATOM   3553  HB2 LYS P 913      -8.959  10.472  14.493  0.00  0.00      PROA  
ATOM   3554  CG  LYS P 913      -8.381  10.398  12.378  0.00  0.00      PROA  
ATOM   3555  HG1 LYS P 913      -9.319   9.904  12.046  0.00  0.00      PROA  
ATOM   3556  HG2 LYS P 913      -7.597   9.874  11.790  0.00  0.00      PROA  
ATOM   3557  CD  LYS P 913      -8.609  11.906  11.956  0.00  0.00      PROA  
ATOM   3558  HD1 LYS P 913      -7.878  12.634  12.368  0.00  0.00      PROA  
ATOM   3559  HD2 LYS P 913      -9.543  12.145  12.509  0.00  0.00      PROA  
ATOM   3560  CE  LYS P 913      -8.753  12.199  10.469  0.00  0.00      PROA  
ATOM   3561  HE1 LYS P 913      -9.750  11.856  10.121  0.00  0.00      PROA  
ATOM   3562  HE2 LYS P 913      -7.945  11.761   9.844  0.00  0.00      PROA  
ATOM   3563  NZ  LYS P 913      -8.772  13.646  10.235  0.00  0.00      PROA  
ATOM   3564  HZ1 LYS P 913      -8.633  14.184  11.114  0.00  0.00      PROA  
ATOM   3565  HZ2 LYS P 913      -9.657  14.022   9.838  0.00  0.00      PROA  
ATOM   3566  HZ3 LYS P 913      -8.093  13.889   9.486  0.00  0.00      PROA  
ATOM   3567  C   LYS P 913      -7.334   8.557  15.622  0.00  0.00      PROA  
ATOM   3568  O   LYS P 913      -7.996   9.070  16.485  0.00  0.00      PROA  
ATOM   3569  N   PRO P 914      -6.154   8.018  15.854  0.00  0.00      PROA  
ATOM   3570  CD  PRO P 914      -5.313   7.165  14.972  0.00  0.00      PROA  
ATOM   3571  HD1 PRO P 914      -5.027   7.746  14.069  0.00  0.00      PROA  
ATOM   3572  HD2 PRO P 914      -5.935   6.301  14.657  0.00  0.00      PROA  
ATOM   3573  CA  PRO P 914      -5.604   8.047  17.232  0.00  0.00      PROA  
ATOM   3574  HA  PRO P 914      -6.429   7.983  17.926  0.00  0.00      PROA  
ATOM   3575  CB  PRO P 914      -4.656   6.817  17.229  0.00  0.00      PROA  
ATOM   3576  HB1 PRO P 914      -5.213   5.875  17.421  0.00  0.00      PROA  
ATOM   3577  HB2 PRO P 914      -3.859   7.015  17.978  0.00  0.00      PROA  
ATOM   3578  CG  PRO P 914      -4.075   6.792  15.804  0.00  0.00      PROA  
ATOM   3579  HG1 PRO P 914      -3.292   7.566  15.652  0.00  0.00      PROA  
ATOM   3580  HG2 PRO P 914      -3.684   5.810  15.461  0.00  0.00      PROA  
ATOM   3581  C   PRO P 914      -4.916   9.365  17.489  0.00  0.00      PROA  
ATOM   3582  O   PRO P 914      -4.209   9.878  16.614  0.00  0.00      PROA  
ATOM   3583  N   TYR P 915      -5.077   9.936  18.683  0.00  0.00      PROA  
ATOM   3584  HN  TYR P 915      -5.669   9.539  19.380  0.00  0.00      PROA  
ATOM   3585  CA  TYR P 915      -4.392  11.129  19.214  0.00  0.00      PROA  
ATOM   3586  HA  TYR P 915      -4.945  11.384  20.106  0.00  0.00      PROA  
ATOM   3587  CB  TYR P 915      -2.842  10.934  19.501  0.00  0.00      PROA  
ATOM   3588  HB1 TYR P 915      -2.475  11.757  20.151  0.00  0.00      PROA  
ATOM   3589  HB2 TYR P 915      -2.166  11.017  18.624  0.00  0.00      PROA  
ATOM   3590  CG  TYR P 915      -2.519   9.746  20.350  0.00  0.00      PROA  
ATOM   3591  CD1 TYR P 915      -3.157   9.593  21.561  0.00  0.00      PROA  
ATOM   3592  HD1 TYR P 915      -3.976  10.256  21.800  0.00  0.00      PROA  
ATOM   3593  CE1 TYR P 915      -2.839   8.492  22.394  0.00  0.00      PROA  
ATOM   3594  HE1 TYR P 915      -3.350   8.379  23.339  0.00  0.00      PROA  
ATOM   3595  CZ  TYR P 915      -1.848   7.586  22.015  0.00  0.00      PROA  
ATOM   3596  OH  TYR P 915      -1.602   6.389  22.743  0.00  0.00      PROA  
ATOM   3597  HH  TYR P 915      -2.089   6.402  23.571  0.00  0.00      PROA  
ATOM   3598  CD2 TYR P 915      -1.490   8.827  19.958  0.00  0.00      PROA  
ATOM   3599  HD2 TYR P 915      -0.919   9.019  19.062  0.00  0.00      PROA  
ATOM   3600  CE2 TYR P 915      -1.129   7.773  20.835  0.00  0.00      PROA  
ATOM   3601  HE2 TYR P 915      -0.316   7.152  20.489  0.00  0.00      PROA  
ATOM   3602  C   TYR P 915      -4.607  12.371  18.336  0.00  0.00      PROA  
ATOM   3603  O   TYR P 915      -3.701  13.173  18.054  0.00  0.00      PROA  
ATOM   3604  N   ASP P 916      -5.895  12.528  17.900  0.00  0.00      PROA  
ATOM   3605  HN  ASP P 916      -6.543  12.014  18.458  0.00  0.00      PROA  
ATOM   3606  CA  ASP P 916      -6.346  13.433  16.922  0.00  0.00      PROA  
ATOM   3607  HA  ASP P 916      -5.880  13.082  16.013  0.00  0.00      PROA  
ATOM   3608  CB  ASP P 916      -7.878  13.138  16.724  0.00  0.00      PROA  
ATOM   3609  HB1 ASP P 916      -8.461  13.564  17.568  0.00  0.00      PROA  
ATOM   3610  HB2 ASP P 916      -8.049  12.041  16.674  0.00  0.00      PROA  
ATOM   3611  CG  ASP P 916      -8.389  13.777  15.456  0.00  0.00      PROA  
ATOM   3612  OD1 ASP P 916      -7.613  14.514  14.762  0.00  0.00      PROA  
ATOM   3613  OD2 ASP P 916      -9.554  13.632  15.061  0.00  0.00      PROA  
ATOM   3614  C   ASP P 916      -6.002  14.913  17.161  0.00  0.00      PROA  
ATOM   3615  O   ASP P 916      -6.621  15.595  18.021  0.00  0.00      PROA  
ATOM   3616  N   GLY P 917      -5.047  15.409  16.399  0.00  0.00      PROA  
ATOM   3617  HN  GLY P 917      -4.766  14.905  15.586  0.00  0.00      PROA  
ATOM   3618  CA  GLY P 917      -4.525  16.801  16.686  0.00  0.00      PROA  
ATOM   3619  HA1 GLY P 917      -5.389  17.449  16.655  0.00  0.00      PROA  
ATOM   3620  HA2 GLY P 917      -3.791  17.088  15.949  0.00  0.00      PROA  
ATOM   3621  C   GLY P 917      -3.783  17.119  17.986  0.00  0.00      PROA  
ATOM   3622  O   GLY P 917      -3.887  18.231  18.421  0.00  0.00      PROA  
ATOM   3623  N   ILE P 918      -3.046  16.186  18.598  0.00  0.00      PROA  
ATOM   3624  HN  ILE P 918      -3.049  15.234  18.302  0.00  0.00      PROA  
ATOM   3625  CA  ILE P 918      -2.302  16.346  19.835  0.00  0.00      PROA  
ATOM   3626  HA  ILE P 918      -2.707  17.249  20.266  0.00  0.00      PROA  
ATOM   3627  CB  ILE P 918      -2.513  15.242  20.872  0.00  0.00      PROA  
ATOM   3628  HB  ILE P 918      -2.142  14.308  20.399  0.00  0.00      PROA  
ATOM   3629  CG2 ILE P 918      -1.685  15.523  22.171  0.00  0.00      PROA  
ATOM   3630 HG21 ILE P 918      -2.057  15.008  23.082  0.00  0.00      PROA  
ATOM   3631 HG22 ILE P 918      -1.746  16.571  22.537  0.00  0.00      PROA  
ATOM   3632 HG23 ILE P 918      -0.593  15.394  22.012  0.00  0.00      PROA  
ATOM   3633  CG1 ILE P 918      -4.005  15.019  21.260  0.00  0.00      PROA  
ATOM   3634 HG11 ILE P 918      -4.639  15.104  20.351  0.00  0.00      PROA  
ATOM   3635 HG12 ILE P 918      -4.395  15.853  21.881  0.00  0.00      PROA  
ATOM   3636  CD  ILE P 918      -4.330  13.714  22.067  0.00  0.00      PROA  
ATOM   3637  HD1 ILE P 918      -5.393  13.698  22.388  0.00  0.00      PROA  
ATOM   3638  HD2 ILE P 918      -3.760  13.860  23.010  0.00  0.00      PROA  
ATOM   3639  HD3 ILE P 918      -4.032  12.770  21.563  0.00  0.00      PROA  
ATOM   3640  C   ILE P 918      -0.803  16.757  19.649  0.00  0.00      PROA  
ATOM   3641  O   ILE P 918      -0.141  15.945  18.989  0.00  0.00      PROA  
ATOM   3642  N   PRO P 919      -0.159  17.778  20.177  0.00  0.00      PROA  
ATOM   3643  CD  PRO P 919      -0.892  18.967  20.746  0.00  0.00      PROA  
ATOM   3644  HD1 PRO P 919      -1.294  18.567  21.701  0.00  0.00      PROA  
ATOM   3645  HD2 PRO P 919      -1.823  19.191  20.182  0.00  0.00      PROA  
ATOM   3646  CA  PRO P 919       1.263  17.977  20.153  0.00  0.00      PROA  
ATOM   3647  HA  PRO P 919       1.401  18.231  19.113  0.00  0.00      PROA  
ATOM   3648  CB  PRO P 919       1.452  19.166  21.031  0.00  0.00      PROA  
ATOM   3649  HB1 PRO P 919       2.381  19.683  20.708  0.00  0.00      PROA  
ATOM   3650  HB2 PRO P 919       1.489  18.959  22.122  0.00  0.00      PROA  
ATOM   3651  CG  PRO P 919       0.143  20.023  20.886  0.00  0.00      PROA  
ATOM   3652  HG1 PRO P 919       0.052  20.710  21.755  0.00  0.00      PROA  
ATOM   3653  HG2 PRO P 919       0.287  20.566  19.928  0.00  0.00      PROA  
ATOM   3654  C   PRO P 919       2.211  16.790  20.436  0.00  0.00      PROA  
ATOM   3655  O   PRO P 919       1.927  15.880  21.260  0.00  0.00      PROA  
ATOM   3656  N   ALA P 920       3.409  16.684  19.781  0.00  0.00      PROA  
ATOM   3657  HN  ALA P 920       3.661  17.405  19.140  0.00  0.00      PROA  
ATOM   3658  CA  ALA P 920       4.284  15.546  19.930  0.00  0.00      PROA  
ATOM   3659  HA  ALA P 920       3.825  14.589  19.728  0.00  0.00      PROA  
ATOM   3660  CB  ALA P 920       5.568  15.635  19.067  0.00  0.00      PROA  
ATOM   3661  HB1 ALA P 920       5.994  16.660  19.118  0.00  0.00      PROA  
ATOM   3662  HB2 ALA P 920       5.401  15.597  17.969  0.00  0.00      PROA  
ATOM   3663  HB3 ALA P 920       6.335  14.875  19.329  0.00  0.00      PROA  
ATOM   3664  C   ALA P 920       4.713  15.472  21.447  0.00  0.00      PROA  
ATOM   3665  O   ALA P 920       4.943  14.425  22.016  0.00  0.00      PROA  
ATOM   3666  N   SER P 921       4.930  16.613  22.178  0.00  0.00      PROA  
ATOM   3667  HN  SER P 921       4.874  17.512  21.750  0.00  0.00      PROA  
ATOM   3668  CA  SER P 921       5.278  16.590  23.623  0.00  0.00      PROA  
ATOM   3669  HA  SER P 921       6.161  15.970  23.647  0.00  0.00      PROA  
ATOM   3670  CB  SER P 921       5.586  17.968  24.146  0.00  0.00      PROA  
ATOM   3671  HB1 SER P 921       4.646  18.542  24.293  0.00  0.00      PROA  
ATOM   3672  HB2 SER P 921       6.284  18.419  23.409  0.00  0.00      PROA  
ATOM   3673  OG  SER P 921       6.401  17.940  25.335  0.00  0.00      PROA  
ATOM   3674  HG1 SER P 921       5.853  17.861  26.119  0.00  0.00      PROA  
ATOM   3675  C   SER P 921       4.275  15.880  24.450  0.00  0.00      PROA  
ATOM   3676  O   SER P 921       4.617  14.935  25.209  0.00  0.00      PROA  
ATOM   3677  N   GLU P 922       2.963  16.233  24.261  0.00  0.00      PROA  
ATOM   3678  HN  GLU P 922       2.706  16.969  23.640  0.00  0.00      PROA  
ATOM   3679  CA  GLU P 922       1.838  15.610  24.806  0.00  0.00      PROA  
ATOM   3680  HA  GLU P 922       1.996  15.564  25.873  0.00  0.00      PROA  
ATOM   3681  CB  GLU P 922       0.510  16.439  24.567  0.00  0.00      PROA  
ATOM   3682  HB1 GLU P 922      -0.277  15.856  25.092  0.00  0.00      PROA  
ATOM   3683  HB2 GLU P 922       0.447  16.585  23.468  0.00  0.00      PROA  
ATOM   3684  CG  GLU P 922       0.680  17.868  25.203  0.00  0.00      PROA  
ATOM   3685  HG1 GLU P 922       1.520  18.361  24.669  0.00  0.00      PROA  
ATOM   3686  HG2 GLU P 922       0.883  17.767  26.290  0.00  0.00      PROA  
ATOM   3687  CD  GLU P 922      -0.555  18.627  25.109  0.00  0.00      PROA  
ATOM   3688  OE1 GLU P 922      -1.518  18.336  25.861  0.00  0.00      PROA  
ATOM   3689  OE2 GLU P 922      -0.543  19.666  24.437  0.00  0.00      PROA  
ATOM   3690  C   GLU P 922       1.683  14.165  24.437  0.00  0.00      PROA  
ATOM   3691  O   GLU P 922       1.503  13.297  25.322  0.00  0.00      PROA  
ATOM   3692  N   ILE P 923       1.815  13.749  23.158  0.00  0.00      PROA  
ATOM   3693  HN  ILE P 923       1.949  14.446  22.457  0.00  0.00      PROA  
ATOM   3694  CA  ILE P 923       1.790  12.362  22.681  0.00  0.00      PROA  
ATOM   3695  HA  ILE P 923       0.831  11.908  22.882  0.00  0.00      PROA  
ATOM   3696  CB  ILE P 923       1.792  12.200  21.171  0.00  0.00      PROA  
ATOM   3697  HB  ILE P 923       2.573  12.851  20.723  0.00  0.00      PROA  
ATOM   3698  CG2 ILE P 923       2.155  10.695  20.868  0.00  0.00      PROA  
ATOM   3699 HG21 ILE P 923       1.528  10.016  21.485  0.00  0.00      PROA  
ATOM   3700 HG22 ILE P 923       3.213  10.367  20.951  0.00  0.00      PROA  
ATOM   3701 HG23 ILE P 923       1.863  10.600  19.801  0.00  0.00      PROA  
ATOM   3702  CG1 ILE P 923       0.399  12.651  20.668  0.00  0.00      PROA  
ATOM   3703 HG11 ILE P 923       0.250  13.681  21.057  0.00  0.00      PROA  
ATOM   3704 HG12 ILE P 923      -0.403  12.003  21.084  0.00  0.00      PROA  
ATOM   3705  CD  ILE P 923       0.263  12.771  19.183  0.00  0.00      PROA  
ATOM   3706  HD1 ILE P 923       1.067  13.457  18.840  0.00  0.00      PROA  
ATOM   3707  HD2 ILE P 923      -0.639  13.275  18.774  0.00  0.00      PROA  
ATOM   3708  HD3 ILE P 923       0.380  11.797  18.662  0.00  0.00      PROA  
ATOM   3709  C   ILE P 923       2.817  11.525  23.404  0.00  0.00      PROA  
ATOM   3710  O   ILE P 923       2.408  10.507  23.898  0.00  0.00      PROA  
ATOM   3711  N   SER P 924       4.044  12.027  23.591  0.00  0.00      PROA  
ATOM   3712  HN  SER P 924       4.248  12.911  23.177  0.00  0.00      PROA  
ATOM   3713  CA  SER P 924       5.091  11.452  24.532  0.00  0.00      PROA  
ATOM   3714  HA  SER P 924       5.100  10.396  24.302  0.00  0.00      PROA  
ATOM   3715  CB  SER P 924       6.466  12.194  24.414  0.00  0.00      PROA  
ATOM   3716  HB1 SER P 924       6.318  13.294  24.462  0.00  0.00      PROA  
ATOM   3717  HB2 SER P 924       7.031  11.957  23.487  0.00  0.00      PROA  
ATOM   3718  OG  SER P 924       7.358  11.777  25.441  0.00  0.00      PROA  
ATOM   3719  HG1 SER P 924       8.045  12.446  25.494  0.00  0.00      PROA  
ATOM   3720  C   SER P 924       4.610  11.383  26.010  0.00  0.00      PROA  
ATOM   3721  O   SER P 924       4.872  10.302  26.623  0.00  0.00      PROA  
ATOM   3722  N   SER P 925       3.961  12.439  26.463  0.00  0.00      PROA  
ATOM   3723  HN  SER P 925       3.691  13.222  25.908  0.00  0.00      PROA  
ATOM   3724  CA  SER P 925       3.530  12.540  27.902  0.00  0.00      PROA  
ATOM   3725  HA  SER P 925       4.369  12.366  28.560  0.00  0.00      PROA  
ATOM   3726  CB  SER P 925       2.923  13.970  28.223  0.00  0.00      PROA  
ATOM   3727  HB1 SER P 925       1.922  14.093  27.756  0.00  0.00      PROA  
ATOM   3728  HB2 SER P 925       3.666  14.692  27.821  0.00  0.00      PROA  
ATOM   3729  OG  SER P 925       2.785  14.271  29.628  0.00  0.00      PROA  
ATOM   3730  HG1 SER P 925       3.633  14.575  29.958  0.00  0.00      PROA  
ATOM   3731  C   SER P 925       2.414  11.501  28.186  0.00  0.00      PROA  
ATOM   3732  O   SER P 925       2.421  10.742  29.172  0.00  0.00      PROA  
ATOM   3733  N   ILE P 926       1.497  11.406  27.219  0.00  0.00      PROA  
ATOM   3734  HN  ILE P 926       1.639  12.079  26.497  0.00  0.00      PROA  
ATOM   3735  CA  ILE P 926       0.532  10.303  27.098  0.00  0.00      PROA  
ATOM   3736  HA  ILE P 926      -0.067  10.234  27.993  0.00  0.00      PROA  
ATOM   3737  CB  ILE P 926      -0.377  10.633  25.939  0.00  0.00      PROA  
ATOM   3738  HB  ILE P 926       0.238  11.041  25.109  0.00  0.00      PROA  
ATOM   3739  CG2 ILE P 926      -1.184   9.438  25.455  0.00  0.00      PROA  
ATOM   3740 HG21 ILE P 926      -1.718   8.928  26.285  0.00  0.00      PROA  
ATOM   3741 HG22 ILE P 926      -0.556   8.767  24.831  0.00  0.00      PROA  
ATOM   3742 HG23 ILE P 926      -1.885   9.799  24.672  0.00  0.00      PROA  
ATOM   3743  CG1 ILE P 926      -1.323  11.737  26.310  0.00  0.00      PROA  
ATOM   3744 HG11 ILE P 926      -0.746  12.527  26.835  0.00  0.00      PROA  
ATOM   3745 HG12 ILE P 926      -2.066  11.479  27.094  0.00  0.00      PROA  
ATOM   3746  CD  ILE P 926      -1.971  12.284  25.091  0.00  0.00      PROA  
ATOM   3747  HD1 ILE P 926      -2.626  13.109  25.445  0.00  0.00      PROA  
ATOM   3748  HD2 ILE P 926      -2.644  11.606  24.524  0.00  0.00      PROA  
ATOM   3749  HD3 ILE P 926      -1.306  12.768  24.345  0.00  0.00      PROA  
ATOM   3750  C   ILE P 926       1.101   8.863  27.058  0.00  0.00      PROA  
ATOM   3751  O   ILE P 926       0.714   8.003  27.894  0.00  0.00      PROA  
ATOM   3752  N   LEU P 927       2.000   8.566  26.089  0.00  0.00      PROA  
ATOM   3753  HN  LEU P 927       2.141   9.217  25.347  0.00  0.00      PROA  
ATOM   3754  CA  LEU P 927       2.823   7.357  25.944  0.00  0.00      PROA  
ATOM   3755  HA  LEU P 927       2.144   6.533  25.780  0.00  0.00      PROA  
ATOM   3756  CB  LEU P 927       3.691   7.264  24.623  0.00  0.00      PROA  
ATOM   3757  HB1 LEU P 927       4.187   6.280  24.768  0.00  0.00      PROA  
ATOM   3758  HB2 LEU P 927       4.373   8.141  24.616  0.00  0.00      PROA  
ATOM   3759  CG  LEU P 927       3.014   7.270  23.224  0.00  0.00      PROA  
ATOM   3760  HG  LEU P 927       2.230   8.057  23.218  0.00  0.00      PROA  
ATOM   3761  CD1 LEU P 927       3.957   7.651  22.072  0.00  0.00      PROA  
ATOM   3762 HD11 LEU P 927       4.340   8.685  22.201  0.00  0.00      PROA  
ATOM   3763 HD12 LEU P 927       3.447   7.602  21.087  0.00  0.00      PROA  
ATOM   3764 HD13 LEU P 927       4.877   7.037  22.183  0.00  0.00      PROA  
ATOM   3765  CD2 LEU P 927       2.380   5.888  22.859  0.00  0.00      PROA  
ATOM   3766 HD21 LEU P 927       1.521   5.615  23.507  0.00  0.00      PROA  
ATOM   3767 HD22 LEU P 927       3.262   5.216  22.790  0.00  0.00      PROA  
ATOM   3768 HD23 LEU P 927       1.903   5.939  21.857  0.00  0.00      PROA  
ATOM   3769  C   LEU P 927       3.548   6.942  27.218  0.00  0.00      PROA  
ATOM   3770  O   LEU P 927       3.641   5.749  27.558  0.00  0.00      PROA  
ATOM   3771  N   GLU P 928       4.240   7.920  27.880  0.00  0.00      PROA  
ATOM   3772  HN  GLU P 928       4.236   8.799  27.411  0.00  0.00      PROA  
ATOM   3773  CA  GLU P 928       4.891   7.679  29.122  0.00  0.00      PROA  
ATOM   3774  HA  GLU P 928       5.735   7.056  28.866  0.00  0.00      PROA  
ATOM   3775  CB  GLU P 928       5.377   9.087  29.677  0.00  0.00      PROA  
ATOM   3776  HB1 GLU P 928       4.661   9.871  29.352  0.00  0.00      PROA  
ATOM   3777  HB2 GLU P 928       6.331   9.233  29.125  0.00  0.00      PROA  
ATOM   3778  CG  GLU P 928       5.498   9.204  31.237  0.00  0.00      PROA  
ATOM   3779  HG1 GLU P 928       6.222   8.418  31.540  0.00  0.00      PROA  
ATOM   3780  HG2 GLU P 928       4.537   9.020  31.763  0.00  0.00      PROA  
ATOM   3781  CD  GLU P 928       6.187  10.509  31.644  0.00  0.00      PROA  
ATOM   3782  OE1 GLU P 928       5.412  11.318  32.207  0.00  0.00      PROA  
ATOM   3783  OE2 GLU P 928       7.384  10.784  31.407  0.00  0.00      PROA  
ATOM   3784  C   GLU P 928       4.092   6.992  30.249  0.00  0.00      PROA  
ATOM   3785  O   GLU P 928       4.635   6.209  31.038  0.00  0.00      PROA  
ATOM   3786  N   LYS P 929       2.793   7.207  30.397  0.00  0.00      PROA  
ATOM   3787  HN  LYS P 929       2.235   7.714  29.745  0.00  0.00      PROA  
ATOM   3788  CA  LYS P 929       1.968   6.513  31.428  0.00  0.00      PROA  
ATOM   3789  HA  LYS P 929       2.503   6.417  32.361  0.00  0.00      PROA  
ATOM   3790  CB  LYS P 929       0.682   7.353  31.587  0.00  0.00      PROA  
ATOM   3791  HB1 LYS P 929       0.187   7.030  32.528  0.00  0.00      PROA  
ATOM   3792  HB2 LYS P 929       0.054   7.154  30.692  0.00  0.00      PROA  
ATOM   3793  CG  LYS P 929       0.835   8.888  31.700  0.00  0.00      PROA  
ATOM   3794  HG1 LYS P 929      -0.146   9.398  31.814  0.00  0.00      PROA  
ATOM   3795  HG2 LYS P 929       1.252   9.286  30.750  0.00  0.00      PROA  
ATOM   3796  CD  LYS P 929       1.695   9.288  32.872  0.00  0.00      PROA  
ATOM   3797  HD1 LYS P 929       2.696   8.808  32.837  0.00  0.00      PROA  
ATOM   3798  HD2 LYS P 929       1.204   8.904  33.791  0.00  0.00      PROA  
ATOM   3799  CE  LYS P 929       1.855  10.797  33.119  0.00  0.00      PROA  
ATOM   3800  HE1 LYS P 929       2.483  10.917  34.028  0.00  0.00      PROA  
ATOM   3801  HE2 LYS P 929       0.912  11.347  33.326  0.00  0.00      PROA  
ATOM   3802  NZ  LYS P 929       2.622  11.496  32.044  0.00  0.00      PROA  
ATOM   3803  HZ1 LYS P 929       2.354  12.497  31.952  0.00  0.00      PROA  
ATOM   3804  HZ2 LYS P 929       2.383  11.116  31.107  0.00  0.00      PROA  
ATOM   3805  HZ3 LYS P 929       3.650  11.456  32.191  0.00  0.00      PROA  
ATOM   3806  C   LYS P 929       1.553   5.073  31.001  0.00  0.00      PROA  
ATOM   3807  O   LYS P 929       1.470   4.122  31.788  0.00  0.00      PROA  
ATOM   3808  N   GLY P 930       1.503   4.875  29.624  0.00  0.00      PROA  
ATOM   3809  HN  GLY P 930       1.579   5.712  29.088  0.00  0.00      PROA  
ATOM   3810  CA  GLY P 930       1.440   3.637  28.863  0.00  0.00      PROA  
ATOM   3811  HA1 GLY P 930       2.110   2.969  29.384  0.00  0.00      PROA  
ATOM   3812  HA2 GLY P 930       1.981   3.850  27.953  0.00  0.00      PROA  
ATOM   3813  C   GLY P 930       0.218   2.863  28.680  0.00  0.00      PROA  
ATOM   3814  O   GLY P 930       0.206   1.634  28.407  0.00  0.00      PROA  
ATOM   3815  N   GLU P 931      -0.940   3.525  28.883  0.00  0.00      PROA  
ATOM   3816  HN  GLU P 931      -0.840   4.458  29.219  0.00  0.00      PROA  
ATOM   3817  CA  GLU P 931      -2.256   2.970  28.569  0.00  0.00      PROA  
ATOM   3818  HA  GLU P 931      -2.383   1.986  28.995  0.00  0.00      PROA  
ATOM   3819  CB  GLU P 931      -3.428   3.769  29.157  0.00  0.00      PROA  
ATOM   3820  HB1 GLU P 931      -4.387   3.444  28.700  0.00  0.00      PROA  
ATOM   3821  HB2 GLU P 931      -3.312   4.860  28.978  0.00  0.00      PROA  
ATOM   3822  CG  GLU P 931      -3.586   3.514  30.679  0.00  0.00      PROA  
ATOM   3823  HG1 GLU P 931      -2.559   3.616  31.090  0.00  0.00      PROA  
ATOM   3824  HG2 GLU P 931      -4.073   2.523  30.806  0.00  0.00      PROA  
ATOM   3825  CD  GLU P 931      -4.551   4.409  31.389  0.00  0.00      PROA  
ATOM   3826  OE1 GLU P 931      -5.762   4.106  31.408  0.00  0.00      PROA  
ATOM   3827  OE2 GLU P 931      -4.099   5.401  32.055  0.00  0.00      PROA  
ATOM   3828  C   GLU P 931      -2.404   2.823  27.023  0.00  0.00      PROA  
ATOM   3829  O   GLU P 931      -2.080   3.701  26.218  0.00  0.00      PROA  
ATOM   3830  N   ARG P 932      -3.003   1.700  26.632  0.00  0.00      PROA  
ATOM   3831  HN  ARG P 932      -3.031   0.924  27.256  0.00  0.00      PROA  
ATOM   3832  CA  ARG P 932      -3.339   1.508  25.266  0.00  0.00      PROA  
ATOM   3833  HA  ARG P 932      -2.546   2.048  24.769  0.00  0.00      PROA  
ATOM   3834  CB  ARG P 932      -3.166   0.080  24.764  0.00  0.00      PROA  
ATOM   3835  HB1 ARG P 932      -3.137  -0.020  23.658  0.00  0.00      PROA  
ATOM   3836  HB2 ARG P 932      -3.989  -0.589  25.091  0.00  0.00      PROA  
ATOM   3837  CG  ARG P 932      -1.851  -0.572  25.256  0.00  0.00      PROA  
ATOM   3838  HG1 ARG P 932      -1.785  -1.644  24.972  0.00  0.00      PROA  
ATOM   3839  HG2 ARG P 932      -2.071  -0.700  26.337  0.00  0.00      PROA  
ATOM   3840  CD  ARG P 932      -0.500   0.130  25.060  0.00  0.00      PROA  
ATOM   3841  HD1 ARG P 932      -0.597   1.159  25.467  0.00  0.00      PROA  
ATOM   3842  HD2 ARG P 932      -0.306   0.200  23.968  0.00  0.00      PROA  
ATOM   3843  NE  ARG P 932       0.577  -0.544  25.840  0.00  0.00      PROA  
ATOM   3844  HE  ARG P 932       0.465  -1.414  26.320  0.00  0.00      PROA  
ATOM   3845  CZ  ARG P 932       1.767   0.041  25.949  0.00  0.00      PROA  
ATOM   3846  NH1 ARG P 932       2.499  -0.414  26.892  0.00  0.00      PROA  
ATOM   3847 HH11 ARG P 932       2.095  -1.161  27.421  0.00  0.00      PROA  
ATOM   3848 HH12 ARG P 932       3.320   0.031  27.250  0.00  0.00      PROA  
ATOM   3849  NH2 ARG P 932       2.132   1.124  25.345  0.00  0.00      PROA  
ATOM   3850 HH21 ARG P 932       2.901   1.637  25.727  0.00  0.00      PROA  
ATOM   3851 HH22 ARG P 932       1.497   1.573  24.717  0.00  0.00      PROA  
ATOM   3852  C   ARG P 932      -4.566   2.151  24.678  0.00  0.00      PROA  
ATOM   3853  O   ARG P 932      -5.571   2.518  25.317  0.00  0.00      PROA  
ATOM   3854  N   LEU P 933      -4.660   2.319  23.307  0.00  0.00      PROA  
ATOM   3855  HN  LEU P 933      -3.805   2.155  22.822  0.00  0.00      PROA  
ATOM   3856  CA  LEU P 933      -5.784   2.895  22.615  0.00  0.00      PROA  
ATOM   3857  HA  LEU P 933      -5.817   3.863  23.094  0.00  0.00      PROA  
ATOM   3858  CB  LEU P 933      -5.529   2.998  21.102  0.00  0.00      PROA  
ATOM   3859  HB1 LEU P 933      -6.460   3.293  20.573  0.00  0.00      PROA  
ATOM   3860  HB2 LEU P 933      -5.185   2.001  20.753  0.00  0.00      PROA  
ATOM   3861  CG  LEU P 933      -4.623   4.117  20.541  0.00  0.00      PROA  
ATOM   3862  HG  LEU P 933      -3.662   4.140  21.098  0.00  0.00      PROA  
ATOM   3863  CD1 LEU P 933      -4.240   3.793  19.027  0.00  0.00      PROA  
ATOM   3864 HD11 LEU P 933      -5.205   3.672  18.491  0.00  0.00      PROA  
ATOM   3865 HD12 LEU P 933      -3.610   2.878  19.032  0.00  0.00      PROA  
ATOM   3866 HD13 LEU P 933      -3.654   4.612  18.558  0.00  0.00      PROA  
ATOM   3867  CD2 LEU P 933      -5.273   5.479  20.719  0.00  0.00      PROA  
ATOM   3868 HD21 LEU P 933      -4.840   6.248  20.044  0.00  0.00      PROA  
ATOM   3869 HD22 LEU P 933      -5.426   5.895  21.738  0.00  0.00      PROA  
ATOM   3870 HD23 LEU P 933      -6.294   5.508  20.284  0.00  0.00      PROA  
ATOM   3871  C   LEU P 933      -7.034   2.050  22.824  0.00  0.00      PROA  
ATOM   3872  O   LEU P 933      -6.955   0.822  22.789  0.00  0.00      PROA  
ATOM   3873  N   PRO P 934      -8.267   2.605  23.073  0.00  0.00      PROA  
ATOM   3874  CD  PRO P 934      -8.502   4.002  23.175  0.00  0.00      PROA  
ATOM   3875  HD1 PRO P 934      -8.243   4.453  22.194  0.00  0.00      PROA  
ATOM   3876  HD2 PRO P 934      -7.814   4.447  23.925  0.00  0.00      PROA  
ATOM   3877  CA  PRO P 934      -9.484   1.862  23.222  0.00  0.00      PROA  
ATOM   3878  HA  PRO P 934      -9.526   1.443  24.217  0.00  0.00      PROA  
ATOM   3879  CB  PRO P 934     -10.609   2.985  23.212  0.00  0.00      PROA  
ATOM   3880  HB1 PRO P 934     -11.542   2.762  23.773  0.00  0.00      PROA  
ATOM   3881  HB2 PRO P 934     -10.752   3.175  22.127  0.00  0.00      PROA  
ATOM   3882  CG  PRO P 934      -9.902   4.214  23.735  0.00  0.00      PROA  
ATOM   3883  HG1 PRO P 934     -10.413   5.118  23.341  0.00  0.00      PROA  
ATOM   3884  HG2 PRO P 934      -9.986   4.120  24.839  0.00  0.00      PROA  
ATOM   3885  C   PRO P 934      -9.815   0.700  22.234  0.00  0.00      PROA  
ATOM   3886  O   PRO P 934      -9.599   0.858  21.055  0.00  0.00      PROA  
ATOM   3887  N   GLN P 935     -10.397  -0.449  22.706  0.00  0.00      PROA  
ATOM   3888  HN  GLN P 935     -10.567  -0.594  23.678  0.00  0.00      PROA  
ATOM   3889  CA  GLN P 935     -10.937  -1.542  21.865  0.00  0.00      PROA  
ATOM   3890  HA  GLN P 935     -10.043  -1.990  21.458  0.00  0.00      PROA  
ATOM   3891  CB  GLN P 935     -11.476  -2.665  22.789  0.00  0.00      PROA  
ATOM   3892  HB1 GLN P 935     -12.145  -2.146  23.509  0.00  0.00      PROA  
ATOM   3893  HB2 GLN P 935     -10.580  -2.956  23.379  0.00  0.00      PROA  
ATOM   3894  CG  GLN P 935     -12.208  -3.876  22.244  0.00  0.00      PROA  
ATOM   3895  HG1 GLN P 935     -11.731  -4.128  21.273  0.00  0.00      PROA  
ATOM   3896  HG2 GLN P 935     -13.228  -3.534  21.968  0.00  0.00      PROA  
ATOM   3897  CD  GLN P 935     -12.355  -5.098  23.185  0.00  0.00      PROA  
ATOM   3898  OE1 GLN P 935     -11.704  -5.171  24.197  0.00  0.00      PROA  
ATOM   3899  NE2 GLN P 935     -13.162  -6.086  22.821  0.00  0.00      PROA  
ATOM   3900 HE21 GLN P 935     -13.646  -6.013  21.949  0.00  0.00      PROA  
ATOM   3901 HE22 GLN P 935     -13.294  -6.809  23.499  0.00  0.00      PROA  
ATOM   3902  C   GLN P 935     -11.957  -1.125  20.783  0.00  0.00      PROA  
ATOM   3903  O   GLN P 935     -12.914  -0.438  21.128  0.00  0.00      PROA  
ATOM   3904  N   PRO P 936     -11.752  -1.428  19.467  0.00  0.00      PROA  
ATOM   3905  CD  PRO P 936     -10.471  -1.952  18.856  0.00  0.00      PROA  
ATOM   3906  HD1 PRO P 936     -10.406  -3.060  18.919  0.00  0.00      PROA  
ATOM   3907  HD2 PRO P 936      -9.639  -1.524  19.456  0.00  0.00      PROA  
ATOM   3908  CA  PRO P 936     -12.678  -1.043  18.400  0.00  0.00      PROA  
ATOM   3909  HA  PRO P 936     -12.788   0.030  18.445  0.00  0.00      PROA  
ATOM   3910  CB  PRO P 936     -11.901  -1.490  17.117  0.00  0.00      PROA  
ATOM   3911  HB1 PRO P 936     -12.281  -0.750  16.380  0.00  0.00      PROA  
ATOM   3912  HB2 PRO P 936     -12.252  -2.533  16.964  0.00  0.00      PROA  
ATOM   3913  CG  PRO P 936     -10.458  -1.343  17.548  0.00  0.00      PROA  
ATOM   3914  HG1 PRO P 936      -9.884  -1.819  16.724  0.00  0.00      PROA  
ATOM   3915  HG2 PRO P 936     -10.073  -0.307  17.660  0.00  0.00      PROA  
ATOM   3916  C   PRO P 936     -14.067  -1.638  18.538  0.00  0.00      PROA  
ATOM   3917  O   PRO P 936     -14.037  -2.842  18.944  0.00  0.00      PROA  
ATOM   3918  N   PRO P 937     -15.204  -1.088  18.300  0.00  0.00      PROA  
ATOM   3919  CD  PRO P 937     -15.333   0.324  17.882  0.00  0.00      PROA  
ATOM   3920  HD1 PRO P 937     -14.828   0.575  16.925  0.00  0.00      PROA  
ATOM   3921  HD2 PRO P 937     -15.036   1.068  18.651  0.00  0.00      PROA  
ATOM   3922  CA  PRO P 937     -16.467  -1.678  18.755  0.00  0.00      PROA  
ATOM   3923  HA  PRO P 937     -16.360  -2.097  19.745  0.00  0.00      PROA  
ATOM   3924  CB  PRO P 937     -17.526  -0.542  18.584  0.00  0.00      PROA  
ATOM   3925  HB1 PRO P 937     -17.646  -0.051  19.574  0.00  0.00      PROA  
ATOM   3926  HB2 PRO P 937     -18.477  -0.851  18.100  0.00  0.00      PROA  
ATOM   3927  CG  PRO P 937     -16.841   0.474  17.609  0.00  0.00      PROA  
ATOM   3928  HG1 PRO P 937     -16.995   0.300  16.522  0.00  0.00      PROA  
ATOM   3929  HG2 PRO P 937     -17.120   1.540  17.753  0.00  0.00      PROA  
ATOM   3930  C   PRO P 937     -16.849  -2.937  17.950  0.00  0.00      PROA  
ATOM   3931  O   PRO P 937     -17.910  -3.539  18.171  0.00  0.00      PROA  
ATOM   3932  N   ILE P 938     -16.053  -3.395  16.901  0.00  0.00      PROA  
ATOM   3933  HN  ILE P 938     -15.264  -2.805  16.749  0.00  0.00      PROA  
ATOM   3934  CA  ILE P 938     -16.167  -4.637  16.298  0.00  0.00      PROA  
ATOM   3935  HA  ILE P 938     -17.151  -5.020  16.524  0.00  0.00      PROA  
ATOM   3936  CB  ILE P 938     -15.962  -4.490  14.779  0.00  0.00      PROA  
ATOM   3937  HB  ILE P 938     -15.941  -5.468  14.252  0.00  0.00      PROA  
ATOM   3938  CG2 ILE P 938     -17.203  -3.697  14.293  0.00  0.00      PROA  
ATOM   3939 HG21 ILE P 938     -18.133  -4.160  14.687  0.00  0.00      PROA  
ATOM   3940 HG22 ILE P 938     -17.249  -3.699  13.183  0.00  0.00      PROA  
ATOM   3941 HG23 ILE P 938     -17.144  -2.620  14.560  0.00  0.00      PROA  
ATOM   3942  CG1 ILE P 938     -14.665  -3.739  14.293  0.00  0.00      PROA  
ATOM   3943 HG11 ILE P 938     -13.819  -4.066  14.935  0.00  0.00      PROA  
ATOM   3944 HG12 ILE P 938     -14.811  -2.639  14.350  0.00  0.00      PROA  
ATOM   3945  CD  ILE P 938     -14.357  -4.021  12.810  0.00  0.00      PROA  
ATOM   3946  HD1 ILE P 938     -13.404  -3.561  12.471  0.00  0.00      PROA  
ATOM   3947  HD2 ILE P 938     -15.124  -3.613  12.118  0.00  0.00      PROA  
ATOM   3948  HD3 ILE P 938     -14.435  -5.113  12.626  0.00  0.00      PROA  
ATOM   3949  C   ILE P 938     -15.258  -5.677  16.824  0.00  0.00      PROA  
ATOM   3950  O   ILE P 938     -15.427  -6.800  16.341  0.00  0.00      PROA  
ATOM   3951  N   CYS P 939     -14.344  -5.466  17.808  0.00  0.00      PROA  
ATOM   3952  HN  CYS P 939     -14.305  -4.691  18.434  0.00  0.00      PROA  
ATOM   3953  CA  CYS P 939     -13.385  -6.480  18.112  0.00  0.00      PROA  
ATOM   3954  HA  CYS P 939     -13.415  -7.287  17.394  0.00  0.00      PROA  
ATOM   3955  CB  CYS P 939     -11.976  -5.880  18.184  0.00  0.00      PROA  
ATOM   3956  HB1 CYS P 939     -11.293  -6.639  18.622  0.00  0.00      PROA  
ATOM   3957  HB2 CYS P 939     -11.947  -4.991  18.850  0.00  0.00      PROA  
ATOM   3958  SG  CYS P 939     -11.318  -5.414  16.547  0.00  0.00      PROA  
ATOM   3959  HG1 CYS P 939     -11.901  -6.351  15.814  0.00  0.00      PROA  
ATOM   3960  C   CYS P 939     -13.840  -7.087  19.382  0.00  0.00      PROA  
ATOM   3961  O   CYS P 939     -14.279  -6.421  20.326  0.00  0.00      PROA  
ATOM   3962  N   THR P 940     -13.652  -8.414  19.492  0.00  0.00      PROA  
ATOM   3963  HN  THR P 940     -13.310  -8.990  18.754  0.00  0.00      PROA  
ATOM   3964  CA  THR P 940     -13.664  -9.057  20.814  0.00  0.00      PROA  
ATOM   3965  HA  THR P 940     -14.428  -8.710  21.494  0.00  0.00      PROA  
ATOM   3966  CB  THR P 940     -13.960 -10.569  20.724  0.00  0.00      PROA  
ATOM   3967  HB  THR P 940     -14.126 -11.016  21.728  0.00  0.00      PROA  
ATOM   3968  OG1 THR P 940     -12.938 -11.338  20.220  0.00  0.00      PROA  
ATOM   3969  HG1 THR P 940     -13.024 -12.242  20.531  0.00  0.00      PROA  
ATOM   3970  CG2 THR P 940     -15.286 -10.844  20.030  0.00  0.00      PROA  
ATOM   3971 HG21 THR P 940     -15.202 -10.519  18.971  0.00  0.00      PROA  
ATOM   3972 HG22 THR P 940     -16.220 -10.487  20.515  0.00  0.00      PROA  
ATOM   3973 HG23 THR P 940     -15.379 -11.950  19.985  0.00  0.00      PROA  
ATOM   3974  C   THR P 940     -12.340  -8.756  21.435  0.00  0.00      PROA  
ATOM   3975  O   THR P 940     -11.432  -8.164  20.809  0.00  0.00      PROA  
ATOM   3976  N   ILE P 941     -12.173  -9.108  22.743  0.00  0.00      PROA  
ATOM   3977  HN  ILE P 941     -12.882  -9.626  23.214  0.00  0.00      PROA  
ATOM   3978  CA  ILE P 941     -10.931  -9.024  23.511  0.00  0.00      PROA  
ATOM   3979  HA  ILE P 941     -10.568  -8.007  23.479  0.00  0.00      PROA  
ATOM   3980  CB  ILE P 941     -11.096  -9.415  25.008  0.00  0.00      PROA  
ATOM   3981  HB  ILE P 941     -11.298 -10.506  24.960  0.00  0.00      PROA  
ATOM   3982  CG2 ILE P 941      -9.753  -9.259  25.683  0.00  0.00      PROA  
ATOM   3983 HG21 ILE P 941      -9.797  -9.639  26.727  0.00  0.00      PROA  
ATOM   3984 HG22 ILE P 941      -9.388  -8.211  25.652  0.00  0.00      PROA  
ATOM   3985 HG23 ILE P 941      -8.906  -9.836  25.255  0.00  0.00      PROA  
ATOM   3986  CG1 ILE P 941     -12.202  -8.594  25.714  0.00  0.00      PROA  
ATOM   3987 HG11 ILE P 941     -13.097  -8.380  25.091  0.00  0.00      PROA  
ATOM   3988 HG12 ILE P 941     -11.733  -7.702  26.182  0.00  0.00      PROA  
ATOM   3989  CD  ILE P 941     -12.821  -9.270  26.967  0.00  0.00      PROA  
ATOM   3990  HD1 ILE P 941     -12.338  -8.971  27.922  0.00  0.00      PROA  
ATOM   3991  HD2 ILE P 941     -12.826 -10.379  26.907  0.00  0.00      PROA  
ATOM   3992  HD3 ILE P 941     -13.875  -8.934  27.063  0.00  0.00      PROA  
ATOM   3993  C   ILE P 941      -9.900  -9.839  22.751  0.00  0.00      PROA  
ATOM   3994  O   ILE P 941      -8.916  -9.201  22.480  0.00  0.00      PROA  
ATOM   3995  N   ASP P 942     -10.158 -11.073  22.349  0.00  0.00      PROA  
ATOM   3996  HN  ASP P 942     -10.987 -11.537  22.652  0.00  0.00      PROA  
ATOM   3997  CA  ASP P 942      -9.183 -11.858  21.545  0.00  0.00      PROA  
ATOM   3998  HA  ASP P 942      -8.370 -12.057  22.227  0.00  0.00      PROA  
ATOM   3999  CB  ASP P 942      -9.750 -13.275  21.119  0.00  0.00      PROA  
ATOM   4000  HB1 ASP P 942      -9.049 -13.878  20.503  0.00  0.00      PROA  
ATOM   4001  HB2 ASP P 942     -10.660 -13.078  20.513  0.00  0.00      PROA  
ATOM   4002  CG  ASP P 942     -10.022 -14.100  22.301  0.00  0.00      PROA  
ATOM   4003  OD1 ASP P 942      -9.173 -14.067  23.230  0.00  0.00      PROA  
ATOM   4004  OD2 ASP P 942     -11.003 -14.911  22.334  0.00  0.00      PROA  
ATOM   4005  C   ASP P 942      -8.533 -11.168  20.344  0.00  0.00      PROA  
ATOM   4006  O   ASP P 942      -7.334 -11.180  20.200  0.00  0.00      PROA  
ATOM   4007  N   VAL P 943      -9.347 -10.426  19.539  0.00  0.00      PROA  
ATOM   4008  HN  VAL P 943     -10.314 -10.377  19.776  0.00  0.00      PROA  
ATOM   4009  CA  VAL P 943      -8.782  -9.709  18.403  0.00  0.00      PROA  
ATOM   4010  HA  VAL P 943      -8.065 -10.320  17.876  0.00  0.00      PROA  
ATOM   4011  CB  VAL P 943      -9.863  -9.297  17.383  0.00  0.00      PROA  
ATOM   4012  HB  VAL P 943     -10.525  -8.579  17.913  0.00  0.00      PROA  
ATOM   4013  CG1 VAL P 943      -9.275  -8.445  16.186  0.00  0.00      PROA  
ATOM   4014 HG11 VAL P 943     -10.102  -8.270  15.464  0.00  0.00      PROA  
ATOM   4015 HG12 VAL P 943      -8.351  -8.857  15.726  0.00  0.00      PROA  
ATOM   4016 HG13 VAL P 943      -9.001  -7.434  16.557  0.00  0.00      PROA  
ATOM   4017  CG2 VAL P 943     -10.645 -10.484  16.771  0.00  0.00      PROA  
ATOM   4018 HG21 VAL P 943      -9.941 -11.277  16.439  0.00  0.00      PROA  
ATOM   4019 HG22 VAL P 943     -11.229 -10.066  15.922  0.00  0.00      PROA  
ATOM   4020 HG23 VAL P 943     -11.271 -11.022  17.514  0.00  0.00      PROA  
ATOM   4021  C   VAL P 943      -7.909  -8.518  18.811  0.00  0.00      PROA  
ATOM   4022  O   VAL P 943      -6.840  -8.214  18.314  0.00  0.00      PROA  
ATOM   4023  N   TYR P 944      -8.432  -7.877  19.850  0.00  0.00      PROA  
ATOM   4024  HN  TYR P 944      -9.285  -8.141  20.294  0.00  0.00      PROA  
ATOM   4025  CA  TYR P 944      -7.774  -6.638  20.371  0.00  0.00      PROA  
ATOM   4026  HA  TYR P 944      -7.572  -5.976  19.542  0.00  0.00      PROA  
ATOM   4027  CB  TYR P 944      -8.814  -5.790  21.179  0.00  0.00      PROA  
ATOM   4028  HB1 TYR P 944      -9.097  -6.488  21.997  0.00  0.00      PROA  
ATOM   4029  HB2 TYR P 944      -9.716  -5.564  20.571  0.00  0.00      PROA  
ATOM   4030  CG  TYR P 944      -8.199  -4.570  21.870  0.00  0.00      PROA  
ATOM   4031  CD1 TYR P 944      -8.110  -4.601  23.316  0.00  0.00      PROA  
ATOM   4032  HD1 TYR P 944      -8.473  -5.473  23.841  0.00  0.00      PROA  
ATOM   4033  CE1 TYR P 944      -7.611  -3.504  24.029  0.00  0.00      PROA  
ATOM   4034  HE1 TYR P 944      -7.483  -3.595  25.097  0.00  0.00      PROA  
ATOM   4035  CZ  TYR P 944      -7.110  -2.362  23.364  0.00  0.00      PROA  
ATOM   4036  OH  TYR P 944      -6.484  -1.356  24.120  0.00  0.00      PROA  
ATOM   4037  HH  TYR P 944      -6.626  -0.622  23.517  0.00  0.00      PROA  
ATOM   4038  CD2 TYR P 944      -7.697  -3.434  21.234  0.00  0.00      PROA  
ATOM   4039  HD2 TYR P 944      -7.630  -3.321  20.162  0.00  0.00      PROA  
ATOM   4040  CE2 TYR P 944      -7.278  -2.347  21.973  0.00  0.00      PROA  
ATOM   4041  HE2 TYR P 944      -6.775  -1.541  21.459  0.00  0.00      PROA  
ATOM   4042  C   TYR P 944      -6.462  -6.911  21.094  0.00  0.00      PROA  
ATOM   4043  O   TYR P 944      -5.622  -5.982  21.129  0.00  0.00      PROA  
ATOM   4044  N   MET P 945      -6.254  -8.111  21.723  0.00  0.00      PROA  
ATOM   4045  HN  MET P 945      -7.077  -8.672  21.781  0.00  0.00      PROA  
ATOM   4046  CA  MET P 945      -5.108  -8.599  22.452  0.00  0.00      PROA  
ATOM   4047  HA  MET P 945      -5.042  -7.821  23.198  0.00  0.00      PROA  
ATOM   4048  CB  MET P 945      -5.445  -9.877  23.156  0.00  0.00      PROA  
ATOM   4049  HB1 MET P 945      -5.660 -10.655  22.392  0.00  0.00      PROA  
ATOM   4050  HB2 MET P 945      -6.408  -9.821  23.707  0.00  0.00      PROA  
ATOM   4051  CG  MET P 945      -4.260 -10.372  23.969  0.00  0.00      PROA  
ATOM   4052  HG1 MET P 945      -3.432 -10.489  23.237  0.00  0.00      PROA  
ATOM   4053  HG2 MET P 945      -4.592 -11.333  24.417  0.00  0.00      PROA  
ATOM   4054  SD  MET P 945      -3.803  -9.192  25.333  0.00  0.00      PROA  
ATOM   4055  CE  MET P 945      -2.213  -9.890  25.803  0.00  0.00      PROA  
ATOM   4056  HE1 MET P 945      -1.324  -9.231  25.707  0.00  0.00      PROA  
ATOM   4057  HE2 MET P 945      -2.052 -10.747  25.113  0.00  0.00      PROA  
ATOM   4058  HE3 MET P 945      -2.242 -10.230  26.860  0.00  0.00      PROA  
ATOM   4059  C   MET P 945      -3.933  -8.631  21.515  0.00  0.00      PROA  
ATOM   4060  O   MET P 945      -2.781  -8.277  21.850  0.00  0.00      PROA  
ATOM   4061  N   ILE P 946      -4.144  -9.045  20.209  0.00  0.00      PROA  
ATOM   4062  HN  ILE P 946      -4.984  -9.354  19.769  0.00  0.00      PROA  
ATOM   4063  CA  ILE P 946      -3.070  -8.875  19.220  0.00  0.00      PROA  
ATOM   4064  HA  ILE P 946      -2.283  -9.497  19.619  0.00  0.00      PROA  
ATOM   4065  CB  ILE P 946      -3.377  -9.415  17.842  0.00  0.00      PROA  
ATOM   4066  HB  ILE P 946      -4.344  -9.005  17.480  0.00  0.00      PROA  
ATOM   4067  CG2 ILE P 946      -2.324  -8.965  16.756  0.00  0.00      PROA  
ATOM   4068 HG21 ILE P 946      -1.311  -9.381  16.940  0.00  0.00      PROA  
ATOM   4069 HG22 ILE P 946      -2.358  -7.861  16.639  0.00  0.00      PROA  
ATOM   4070 HG23 ILE P 946      -2.740  -9.386  15.816  0.00  0.00      PROA  
ATOM   4071  CG1 ILE P 946      -3.480 -10.986  17.789  0.00  0.00      PROA  
ATOM   4072 HG11 ILE P 946      -3.672 -11.237  16.724  0.00  0.00      PROA  
ATOM   4073 HG12 ILE P 946      -4.317 -11.266  18.464  0.00  0.00      PROA  
ATOM   4074  CD  ILE P 946      -2.225 -11.807  18.238  0.00  0.00      PROA  
ATOM   4075  HD1 ILE P 946      -2.417 -12.882  18.034  0.00  0.00      PROA  
ATOM   4076  HD2 ILE P 946      -2.019 -11.850  19.329  0.00  0.00      PROA  
ATOM   4077  HD3 ILE P 946      -1.341 -11.431  17.682  0.00  0.00      PROA  
ATOM   4078  C   ILE P 946      -2.483  -7.429  19.227  0.00  0.00      PROA  
ATOM   4079  O   ILE P 946      -1.226  -7.200  19.418  0.00  0.00      PROA  
ATOM   4080  N   MET P 947      -3.386  -6.372  19.209  0.00  0.00      PROA  
ATOM   4081  HN  MET P 947      -4.380  -6.429  19.149  0.00  0.00      PROA  
ATOM   4082  CA  MET P 947      -2.877  -4.975  19.196  0.00  0.00      PROA  
ATOM   4083  HA  MET P 947      -2.216  -4.879  18.347  0.00  0.00      PROA  
ATOM   4084  CB  MET P 947      -4.124  -4.031  19.045  0.00  0.00      PROA  
ATOM   4085  HB1 MET P 947      -3.697  -3.045  18.763  0.00  0.00      PROA  
ATOM   4086  HB2 MET P 947      -4.609  -3.710  19.992  0.00  0.00      PROA  
ATOM   4087  CG  MET P 947      -5.241  -4.518  18.156  0.00  0.00      PROA  
ATOM   4088  HG1 MET P 947      -5.873  -5.265  18.681  0.00  0.00      PROA  
ATOM   4089  HG2 MET P 947      -4.828  -5.061  17.279  0.00  0.00      PROA  
ATOM   4090  SD  MET P 947      -6.455  -3.238  17.629  0.00  0.00      PROA  
ATOM   4091  CE  MET P 947      -7.745  -4.330  16.927  0.00  0.00      PROA  
ATOM   4092  HE1 MET P 947      -7.251  -5.107  16.306  0.00  0.00      PROA  
ATOM   4093  HE2 MET P 947      -8.505  -3.676  16.449  0.00  0.00      PROA  
ATOM   4094  HE3 MET P 947      -8.352  -4.936  17.633  0.00  0.00      PROA  
ATOM   4095  C   MET P 947      -2.074  -4.629  20.559  0.00  0.00      PROA  
ATOM   4096  O   MET P 947      -0.947  -4.103  20.540  0.00  0.00      PROA  
ATOM   4097  N   VAL P 948      -2.561  -5.089  21.714  0.00  0.00      PROA  
ATOM   4098  HN  VAL P 948      -3.400  -5.614  21.596  0.00  0.00      PROA  
ATOM   4099  CA  VAL P 948      -1.942  -5.072  23.046  0.00  0.00      PROA  
ATOM   4100  HA  VAL P 948      -1.676  -4.037  23.200  0.00  0.00      PROA  
ATOM   4101  CB  VAL P 948      -2.881  -5.715  24.047  0.00  0.00      PROA  
ATOM   4102  HB  VAL P 948      -3.228  -6.728  23.751  0.00  0.00      PROA  
ATOM   4103  CG1 VAL P 948      -2.252  -5.785  25.477  0.00  0.00      PROA  
ATOM   4104 HG11 VAL P 948      -2.018  -4.734  25.750  0.00  0.00      PROA  
ATOM   4105 HG12 VAL P 948      -1.282  -6.326  25.483  0.00  0.00      PROA  
ATOM   4106 HG13 VAL P 948      -2.859  -6.248  26.285  0.00  0.00      PROA  
ATOM   4107  CG2 VAL P 948      -4.173  -4.876  24.148  0.00  0.00      PROA  
ATOM   4108 HG21 VAL P 948      -4.661  -4.840  23.151  0.00  0.00      PROA  
ATOM   4109 HG22 VAL P 948      -4.122  -3.832  24.524  0.00  0.00      PROA  
ATOM   4110 HG23 VAL P 948      -4.831  -5.446  24.839  0.00  0.00      PROA  
ATOM   4111  C   VAL P 948      -0.577  -5.773  23.003  0.00  0.00      PROA  
ATOM   4112  O   VAL P 948       0.364  -5.265  23.532  0.00  0.00      PROA  
ATOM   4113  N   LYS P 949      -0.465  -6.961  22.291  0.00  0.00      PROA  
ATOM   4114  HN  LYS P 949      -1.290  -7.334  21.873  0.00  0.00      PROA  
ATOM   4115  CA  LYS P 949       0.823  -7.666  22.177  0.00  0.00      PROA  
ATOM   4116  HA  LYS P 949       1.291  -7.650  23.150  0.00  0.00      PROA  
ATOM   4117  CB  LYS P 949       0.802  -9.141  21.706  0.00  0.00      PROA  
ATOM   4118  HB1 LYS P 949       1.743  -9.489  21.228  0.00  0.00      PROA  
ATOM   4119  HB2 LYS P 949       0.006  -9.271  20.941  0.00  0.00      PROA  
ATOM   4120  CG  LYS P 949       0.447 -10.075  22.935  0.00  0.00      PROA  
ATOM   4121  HG1 LYS P 949      -0.644  -9.884  23.025  0.00  0.00      PROA  
ATOM   4122  HG2 LYS P 949       1.063  -9.749  23.799  0.00  0.00      PROA  
ATOM   4123  CD  LYS P 949       0.818 -11.536  22.690  0.00  0.00      PROA  
ATOM   4124  HD1 LYS P 949       1.887 -11.552  22.386  0.00  0.00      PROA  
ATOM   4125  HD2 LYS P 949       0.261 -11.909  21.804  0.00  0.00      PROA  
ATOM   4126  CE  LYS P 949       0.575 -12.396  23.944  0.00  0.00      PROA  
ATOM   4127  HE1 LYS P 949      -0.463 -12.306  24.329  0.00  0.00      PROA  
ATOM   4128  HE2 LYS P 949       1.270 -12.184  24.784  0.00  0.00      PROA  
ATOM   4129  NZ  LYS P 949       0.643 -13.851  23.655  0.00  0.00      PROA  
ATOM   4130  HZ1 LYS P 949      -0.231 -14.233  23.239  0.00  0.00      PROA  
ATOM   4131  HZ2 LYS P 949       0.909 -14.415  24.487  0.00  0.00      PROA  
ATOM   4132  HZ3 LYS P 949       1.450 -13.991  23.014  0.00  0.00      PROA  
ATOM   4133  C   LYS P 949       1.908  -6.885  21.322  0.00  0.00      PROA  
ATOM   4134  O   LYS P 949       3.108  -6.994  21.467  0.00  0.00      PROA  
ATOM   4135  N   CYS P 950       1.445  -6.119  20.336  0.00  0.00      PROA  
ATOM   4136  HN  CYS P 950       0.481  -6.150  20.085  0.00  0.00      PROA  
ATOM   4137  CA  CYS P 950       2.273  -5.453  19.464  0.00  0.00      PROA  
ATOM   4138  HA  CYS P 950       3.186  -5.965  19.198  0.00  0.00      PROA  
ATOM   4139  CB  CYS P 950       1.427  -5.062  18.250  0.00  0.00      PROA  
ATOM   4140  HB1 CYS P 950       2.066  -4.285  17.778  0.00  0.00      PROA  
ATOM   4141  HB2 CYS P 950       0.484  -4.543  18.525  0.00  0.00      PROA  
ATOM   4142  SG  CYS P 950       1.035  -6.492  17.101  0.00  0.00      PROA  
ATOM   4143  HG1 CYS P 950       0.331  -7.101  18.043  0.00  0.00      PROA  
ATOM   4144  C   CYS P 950       2.858  -4.233  20.152  0.00  0.00      PROA  
ATOM   4145  O   CYS P 950       3.981  -3.795  19.840  0.00  0.00      PROA  
ATOM   4146  N   TRP P 951       2.097  -3.682  21.154  0.00  0.00      PROA  
ATOM   4147  HN  TRP P 951       1.180  -4.052  21.279  0.00  0.00      PROA  
ATOM   4148  CA  TRP P 951       2.331  -2.467  21.888  0.00  0.00      PROA  
ATOM   4149  HA  TRP P 951       3.089  -1.971  21.299  0.00  0.00      PROA  
ATOM   4150  CB  TRP P 951       1.091  -1.619  22.199  0.00  0.00      PROA  
ATOM   4151  HB1 TRP P 951       1.299  -0.779  22.895  0.00  0.00      PROA  
ATOM   4152  HB2 TRP P 951       0.424  -2.364  22.683  0.00  0.00      PROA  
ATOM   4153  CG  TRP P 951       0.428  -0.906  21.056  0.00  0.00      PROA  
ATOM   4154  CD1 TRP P 951       0.962   0.011  20.177  0.00  0.00      PROA  
ATOM   4155  HD1 TRP P 951       2.027   0.185  20.138  0.00  0.00      PROA  
ATOM   4156  NE1 TRP P 951       0.067   0.333  19.205  0.00  0.00      PROA  
ATOM   4157  HE1 TRP P 951       0.266   0.734  18.338  0.00  0.00      PROA  
ATOM   4158  CE2 TRP P 951      -1.154  -0.049  19.637  0.00  0.00      PROA  
ATOM   4159  CD2 TRP P 951      -0.971  -0.793  20.827  0.00  0.00      PROA  
ATOM   4160  CE3 TRP P 951      -2.099  -1.233  21.535  0.00  0.00      PROA  
ATOM   4161  HE3 TRP P 951      -2.002  -1.935  22.350  0.00  0.00      PROA  
ATOM   4162  CZ3 TRP P 951      -3.384  -0.766  21.158  0.00  0.00      PROA  
ATOM   4163  HZ3 TRP P 951      -4.298  -0.926  21.711  0.00  0.00      PROA  
ATOM   4164  CZ2 TRP P 951      -2.398   0.300  19.167  0.00  0.00      PROA  
ATOM   4165  HZ2 TRP P 951      -2.486   0.921  18.288  0.00  0.00      PROA  
ATOM   4166  CH2 TRP P 951      -3.546   0.007  20.021  0.00  0.00      PROA  
ATOM   4167  HH2 TRP P 951      -4.549   0.268  19.716  0.00  0.00      PROA  
ATOM   4168  C   TRP P 951       3.129  -2.783  23.210  0.00  0.00      PROA  
ATOM   4169  O   TRP P 951       3.282  -1.935  24.055  0.00  0.00      PROA  
ATOM   4170  N   MET P 952       3.652  -4.009  23.324  0.00  0.00      PROA  
ATOM   4171  HN  MET P 952       3.412  -4.718  22.665  0.00  0.00      PROA  
ATOM   4172  CA  MET P 952       4.482  -4.395  24.450  0.00  0.00      PROA  
ATOM   4173  HA  MET P 952       3.873  -4.072  25.282  0.00  0.00      PROA  
ATOM   4174  CB  MET P 952       4.676  -5.921  24.410  0.00  0.00      PROA  
ATOM   4175  HB1 MET P 952       5.580  -6.143  25.017  0.00  0.00      PROA  
ATOM   4176  HB2 MET P 952       4.860  -6.318  23.389  0.00  0.00      PROA  
ATOM   4177  CG  MET P 952       3.398  -6.593  24.965  0.00  0.00      PROA  
ATOM   4178  HG1 MET P 952       2.511  -6.302  24.364  0.00  0.00      PROA  
ATOM   4179  HG2 MET P 952       3.080  -6.269  25.979  0.00  0.00      PROA  
ATOM   4180  SD  MET P 952       3.491  -8.309  24.667  0.00  0.00      PROA  
ATOM   4181  CE  MET P 952       4.458  -8.480  26.218  0.00  0.00      PROA  
ATOM   4182  HE1 MET P 952       5.377  -7.903  25.982  0.00  0.00      PROA  
ATOM   4183  HE2 MET P 952       4.585  -9.526  26.570  0.00  0.00      PROA  
ATOM   4184  HE3 MET P 952       3.902  -7.911  26.993  0.00  0.00      PROA  
ATOM   4185  C   MET P 952       5.803  -3.689  24.652  0.00  0.00      PROA  
ATOM   4186  O   MET P 952       6.653  -3.416  23.802  0.00  0.00      PROA  
ATOM   4187  N   ILE P 953       6.081  -3.285  25.923  0.00  0.00      PROA  
ATOM   4188  HN  ILE P 953       5.487  -3.745  26.579  0.00  0.00      PROA  
ATOM   4189  CA  ILE P 953       7.211  -2.465  26.333  0.00  0.00      PROA  
ATOM   4190  HA  ILE P 953       7.243  -1.502  25.844  0.00  0.00      PROA  
ATOM   4191  CB  ILE P 953       7.053  -2.096  27.847  0.00  0.00      PROA  
ATOM   4192  HB  ILE P 953       7.025  -2.979  28.521  0.00  0.00      PROA  
ATOM   4193  CG2 ILE P 953       8.287  -1.302  28.299  0.00  0.00      PROA  
ATOM   4194 HG21 ILE P 953       8.171  -0.912  29.333  0.00  0.00      PROA  
ATOM   4195 HG22 ILE P 953       8.444  -0.548  27.498  0.00  0.00      PROA  
ATOM   4196 HG23 ILE P 953       9.158  -1.988  28.364  0.00  0.00      PROA  
ATOM   4197  CG1 ILE P 953       5.733  -1.352  27.915  0.00  0.00      PROA  
ATOM   4198 HG11 ILE P 953       4.881  -1.989  27.594  0.00  0.00      PROA  
ATOM   4199 HG12 ILE P 953       5.776  -0.448  27.271  0.00  0.00      PROA  
ATOM   4200  CD  ILE P 953       5.345  -0.942  29.392  0.00  0.00      PROA  
ATOM   4201  HD1 ILE P 953       5.385  -1.754  30.149  0.00  0.00      PROA  
ATOM   4202  HD2 ILE P 953       4.288  -0.609  29.464  0.00  0.00      PROA  
ATOM   4203  HD3 ILE P 953       6.015  -0.109  29.692  0.00  0.00      PROA  
ATOM   4204  C   ILE P 953       8.566  -3.133  26.072  0.00  0.00      PROA  
ATOM   4205  O   ILE P 953       9.475  -2.546  25.444  0.00  0.00      PROA  
ATOM   4206  N   ASP P 954       8.652  -4.459  26.377  0.00  0.00      PROA  
ATOM   4207  HN  ASP P 954       7.900  -4.930  26.831  0.00  0.00      PROA  
ATOM   4208  CA  ASP P 954       9.624  -5.234  25.776  0.00  0.00      PROA  
ATOM   4209  HA  ASP P 954      10.596  -4.773  25.877  0.00  0.00      PROA  
ATOM   4210  CB  ASP P 954       9.860  -6.539  26.638  0.00  0.00      PROA  
ATOM   4211  HB1 ASP P 954       8.943  -7.057  26.991  0.00  0.00      PROA  
ATOM   4212  HB2 ASP P 954      10.221  -6.326  27.667  0.00  0.00      PROA  
ATOM   4213  CG  ASP P 954      10.719  -7.628  26.119  0.00  0.00      PROA  
ATOM   4214  OD1 ASP P 954      10.524  -8.807  26.487  0.00  0.00      PROA  
ATOM   4215  OD2 ASP P 954      11.605  -7.341  25.289  0.00  0.00      PROA  
ATOM   4216  C   ASP P 954       9.437  -5.377  24.342  0.00  0.00      PROA  
ATOM   4217  O   ASP P 954       8.687  -6.234  23.913  0.00  0.00      PROA  
ATOM   4218  N   ALA P 955      10.239  -4.789  23.497  0.00  0.00      PROA  
ATOM   4219  HN  ALA P 955      10.957  -4.140  23.736  0.00  0.00      PROA  
ATOM   4220  CA  ALA P 955      10.293  -5.103  22.039  0.00  0.00      PROA  
ATOM   4221  HA  ALA P 955       9.369  -4.691  21.661  0.00  0.00      PROA  
ATOM   4222  CB  ALA P 955      11.375  -4.185  21.385  0.00  0.00      PROA  
ATOM   4223  HB1 ALA P 955      12.326  -4.370  21.929  0.00  0.00      PROA  
ATOM   4224  HB2 ALA P 955      11.113  -3.106  21.409  0.00  0.00      PROA  
ATOM   4225  HB3 ALA P 955      11.769  -4.526  20.404  0.00  0.00      PROA  
ATOM   4226  C   ALA P 955      10.380  -6.597  21.653  0.00  0.00      PROA  
ATOM   4227  O   ALA P 955       9.696  -7.033  20.720  0.00  0.00      PROA  
ATOM   4228  N   ASP P 956      11.082  -7.474  22.372  0.00  0.00      PROA  
ATOM   4229  HN  ASP P 956      11.503  -7.197  23.232  0.00  0.00      PROA  
ATOM   4230  CA  ASP P 956      11.401  -8.809  22.039  0.00  0.00      PROA  
ATOM   4231  HA  ASP P 956      11.362  -9.009  20.979  0.00  0.00      PROA  
ATOM   4232  CB  ASP P 956      12.787  -9.189  22.587  0.00  0.00      PROA  
ATOM   4233  HB1 ASP P 956      13.011 -10.233  22.281  0.00  0.00      PROA  
ATOM   4234  HB2 ASP P 956      12.783  -9.197  23.698  0.00  0.00      PROA  
ATOM   4235  CG  ASP P 956      13.925  -8.364  22.136  0.00  0.00      PROA  
ATOM   4236  OD1 ASP P 956      14.007  -8.151  20.884  0.00  0.00      PROA  
ATOM   4237  OD2 ASP P 956      14.796  -7.890  22.890  0.00  0.00      PROA  
ATOM   4238  C   ASP P 956      10.390  -9.785  22.611  0.00  0.00      PROA  
ATOM   4239  O   ASP P 956      10.429 -10.972  22.270  0.00  0.00      PROA  
ATOM   4240  N   SER P 957       9.358  -9.284  23.353  0.00  0.00      PROA  
ATOM   4241  HN  SER P 957       9.406  -8.313  23.572  0.00  0.00      PROA  
ATOM   4242  CA  SER P 957       8.150  -9.989  23.652  0.00  0.00      PROA  
ATOM   4243  HA  SER P 957       8.461 -11.020  23.573  0.00  0.00      PROA  
ATOM   4244  CB  SER P 957       7.564  -9.622  24.983  0.00  0.00      PROA  
ATOM   4245  HB1 SER P 957       6.526 -10.001  25.097  0.00  0.00      PROA  
ATOM   4246  HB2 SER P 957       7.706  -8.528  25.114  0.00  0.00      PROA  
ATOM   4247  OG  SER P 957       8.318 -10.322  25.974  0.00  0.00      PROA  
ATOM   4248  HG1 SER P 957       9.124  -9.829  26.145  0.00  0.00      PROA  
ATOM   4249  C   SER P 957       7.092  -9.788  22.642  0.00  0.00      PROA  
ATOM   4250  O   SER P 957       6.161 -10.582  22.639  0.00  0.00      PROA  
ATOM   4251  N   ARG P 958       7.250  -8.892  21.718  0.00  0.00      PROA  
ATOM   4252  HN  ARG P 958       8.066  -8.321  21.747  0.00  0.00      PROA  
ATOM   4253  CA  ARG P 958       6.275  -8.594  20.662  0.00  0.00      PROA  
ATOM   4254  HA  ARG P 958       5.289  -8.504  21.093  0.00  0.00      PROA  
ATOM   4255  CB  ARG P 958       6.547  -7.256  19.982  0.00  0.00      PROA  
ATOM   4256  HB1 ARG P 958       5.869  -7.079  19.119  0.00  0.00      PROA  
ATOM   4257  HB2 ARG P 958       7.522  -7.263  19.449  0.00  0.00      PROA  
ATOM   4258  CG  ARG P 958       6.413  -5.949  20.800  0.00  0.00      PROA  
ATOM   4259  HG1 ARG P 958       7.151  -6.174  21.600  0.00  0.00      PROA  
ATOM   4260  HG2 ARG P 958       5.416  -5.798  21.267  0.00  0.00      PROA  
ATOM   4261  CD  ARG P 958       6.908  -4.676  20.021  0.00  0.00      PROA  
ATOM   4262  HD1 ARG P 958       6.174  -4.386  19.238  0.00  0.00      PROA  
ATOM   4263  HD2 ARG P 958       7.865  -4.987  19.551  0.00  0.00      PROA  
ATOM   4264  NE  ARG P 958       7.158  -3.547  20.988  0.00  0.00      PROA  
ATOM   4265  HE  ARG P 958       6.897  -3.613  21.951  0.00  0.00      PROA  
ATOM   4266  CZ  ARG P 958       8.047  -2.589  20.822  0.00  0.00      PROA  
ATOM   4267  NH1 ARG P 958       8.523  -1.958  21.904  0.00  0.00      PROA  
ATOM   4268 HH11 ARG P 958       8.059  -2.257  22.738  0.00  0.00      PROA  
ATOM   4269 HH12 ARG P 958       9.057  -1.118  21.807  0.00  0.00      PROA  
ATOM   4270  NH2 ARG P 958       8.614  -2.314  19.707  0.00  0.00      PROA  
ATOM   4271 HH21 ARG P 958       9.247  -1.541  19.670  0.00  0.00      PROA  
ATOM   4272 HH22 ARG P 958       8.465  -2.847  18.874  0.00  0.00      PROA  
ATOM   4273  C   ARG P 958       6.297  -9.751  19.625  0.00  0.00      PROA  
ATOM   4274  O   ARG P 958       7.412 -10.163  19.312  0.00  0.00      PROA  
ATOM   4275  N   PRO P 959       5.206 -10.211  19.035  0.00  0.00      PROA  
ATOM   4276  CD  PRO P 959       3.886  -9.577  19.274  0.00  0.00      PROA  
ATOM   4277  HD1 PRO P 959       3.793  -8.534  18.902  0.00  0.00      PROA  
ATOM   4278  HD2 PRO P 959       3.689  -9.606  20.367  0.00  0.00      PROA  
ATOM   4279  CA  PRO P 959       5.074 -11.178  17.921  0.00  0.00      PROA  
ATOM   4280  HA  PRO P 959       5.285 -12.143  18.359  0.00  0.00      PROA  
ATOM   4281  CB  PRO P 959       3.589 -11.083  17.469  0.00  0.00      PROA  
ATOM   4282  HB1 PRO P 959       3.207 -12.096  17.221  0.00  0.00      PROA  
ATOM   4283  HB2 PRO P 959       3.444 -10.463  16.558  0.00  0.00      PROA  
ATOM   4284  CG  PRO P 959       2.868 -10.606  18.722  0.00  0.00      PROA  
ATOM   4285  HG1 PRO P 959       1.918 -10.045  18.597  0.00  0.00      PROA  
ATOM   4286  HG2 PRO P 959       2.640 -11.516  19.317  0.00  0.00      PROA  
ATOM   4287  C   PRO P 959       6.073 -10.987  16.782  0.00  0.00      PROA  
ATOM   4288  O   PRO P 959       6.445  -9.853  16.458  0.00  0.00      PROA  
ATOM   4289  N   LYS P 960       6.436 -12.159  16.060  0.00  0.00      PROA  
ATOM   4290  HN  LYS P 960       6.248 -13.101  16.328  0.00  0.00      PROA  
ATOM   4291  CA  LYS P 960       6.961 -12.030  14.729  0.00  0.00      PROA  
ATOM   4292  HA  LYS P 960       7.339 -11.029  14.579  0.00  0.00      PROA  
ATOM   4293  CB  LYS P 960       8.104 -13.104  14.535  0.00  0.00      PROA  
ATOM   4294  HB1 LYS P 960       8.368 -13.182  13.458  0.00  0.00      PROA  
ATOM   4295  HB2 LYS P 960       7.671 -14.111  14.720  0.00  0.00      PROA  
ATOM   4296  CG  LYS P 960       9.369 -12.914  15.309  0.00  0.00      PROA  
ATOM   4297  HG1 LYS P 960       9.571 -11.831  15.456  0.00  0.00      PROA  
ATOM   4298  HG2 LYS P 960      10.227 -13.325  14.735  0.00  0.00      PROA  
ATOM   4299  CD  LYS P 960       9.493 -13.588  16.715  0.00  0.00      PROA  
ATOM   4300  HD1 LYS P 960       8.650 -13.143  17.287  0.00  0.00      PROA  
ATOM   4301  HD2 LYS P 960      10.381 -13.128  17.200  0.00  0.00      PROA  
ATOM   4302  CE  LYS P 960       9.371 -15.134  16.794  0.00  0.00      PROA  
ATOM   4303  HE1 LYS P 960      10.353 -15.581  16.531  0.00  0.00      PROA  
ATOM   4304  HE2 LYS P 960       8.587 -15.480  16.087  0.00  0.00      PROA  
ATOM   4305  NZ  LYS P 960       8.999 -15.597  18.144  0.00  0.00      PROA  
ATOM   4306  HZ1 LYS P 960       9.626 -15.143  18.839  0.00  0.00      PROA  
ATOM   4307  HZ2 LYS P 960       9.057 -16.633  18.074  0.00  0.00      PROA  
ATOM   4308  HZ3 LYS P 960       7.995 -15.391  18.318  0.00  0.00      PROA  
ATOM   4309  C   LYS P 960       5.908 -12.138  13.685  0.00  0.00      PROA  
ATOM   4310  O   LYS P 960       4.773 -12.541  13.967  0.00  0.00      PROA  
ATOM   4311  N   PHE P 961       6.103 -11.700  12.438  0.00  0.00      PROA  
ATOM   4312  HN  PHE P 961       7.041 -11.417  12.253  0.00  0.00      PROA  
ATOM   4313  CA  PHE P 961       5.142 -11.602  11.406  0.00  0.00      PROA  
ATOM   4314  HA  PHE P 961       4.324 -11.008  11.788  0.00  0.00      PROA  
ATOM   4315  CB  PHE P 961       5.697 -10.783  10.177  0.00  0.00      PROA  
ATOM   4316  HB1 PHE P 961       4.935 -10.861   9.372  0.00  0.00      PROA  
ATOM   4317  HB2 PHE P 961       6.715 -11.113   9.876  0.00  0.00      PROA  
ATOM   4318  CG  PHE P 961       5.826  -9.239  10.515  0.00  0.00      PROA  
ATOM   4319  CD1 PHE P 961       4.736  -8.496  11.135  0.00  0.00      PROA  
ATOM   4320  HD1 PHE P 961       3.780  -8.954  11.344  0.00  0.00      PROA  
ATOM   4321  CE1 PHE P 961       4.893  -7.117  11.444  0.00  0.00      PROA  
ATOM   4322  HE1 PHE P 961       4.172  -6.495  11.953  0.00  0.00      PROA  
ATOM   4323  CZ  PHE P 961       6.155  -6.569  11.042  0.00  0.00      PROA  
ATOM   4324  HZ  PHE P 961       6.354  -5.539  11.300  0.00  0.00      PROA  
ATOM   4325  CD2 PHE P 961       6.977  -8.482  10.046  0.00  0.00      PROA  
ATOM   4326  HD2 PHE P 961       7.785  -8.911   9.472  0.00  0.00      PROA  
ATOM   4327  CE2 PHE P 961       7.115  -7.187  10.421  0.00  0.00      PROA  
ATOM   4328  HE2 PHE P 961       7.962  -6.638  10.036  0.00  0.00      PROA  
ATOM   4329  C   PHE P 961       4.533 -12.986  11.011  0.00  0.00      PROA  
ATOM   4330  O   PHE P 961       3.302 -13.076  10.777  0.00  0.00      PROA  
ATOM   4331  N   ARG P 962       5.316 -14.040  11.036  0.00  0.00      PROA  
ATOM   4332  HN  ARG P 962       6.306 -13.976  11.144  0.00  0.00      PROA  
ATOM   4333  CA  ARG P 962       4.826 -15.376  10.679  0.00  0.00      PROA  
ATOM   4334  HA  ARG P 962       4.225 -15.388   9.782  0.00  0.00      PROA  
ATOM   4335  CB  ARG P 962       6.049 -16.341  10.471  0.00  0.00      PROA  
ATOM   4336  HB1 ARG P 962       6.637 -15.842   9.671  0.00  0.00      PROA  
ATOM   4337  HB2 ARG P 962       5.703 -17.363  10.208  0.00  0.00      PROA  
ATOM   4338  CG  ARG P 962       6.985 -16.532  11.706  0.00  0.00      PROA  
ATOM   4339  HG1 ARG P 962       6.541 -17.241  12.437  0.00  0.00      PROA  
ATOM   4340  HG2 ARG P 962       7.079 -15.524  12.165  0.00  0.00      PROA  
ATOM   4341  CD  ARG P 962       8.322 -17.178  11.327  0.00  0.00      PROA  
ATOM   4342  HD1 ARG P 962       8.703 -16.484  10.547  0.00  0.00      PROA  
ATOM   4343  HD2 ARG P 962       8.135 -18.193  10.917  0.00  0.00      PROA  
ATOM   4344  NE  ARG P 962       9.230 -17.236  12.519  0.00  0.00      PROA  
ATOM   4345  HE  ARG P 962       9.099 -17.990  13.162  0.00  0.00      PROA  
ATOM   4346  CZ  ARG P 962      10.070 -16.299  12.926  0.00  0.00      PROA  
ATOM   4347  NH1 ARG P 962      11.026 -16.585  13.694  0.00  0.00      PROA  
ATOM   4348 HH11 ARG P 962      11.313 -17.537  13.792  0.00  0.00      PROA  
ATOM   4349 HH12 ARG P 962      11.746 -15.908  13.850  0.00  0.00      PROA  
ATOM   4350  NH2 ARG P 962       9.980 -15.052  12.378  0.00  0.00      PROA  
ATOM   4351 HH21 ARG P 962      10.688 -14.382  12.603  0.00  0.00      PROA  
ATOM   4352 HH22 ARG P 962       9.363 -14.851  11.617  0.00  0.00      PROA  
ATOM   4353  C   ARG P 962       3.864 -15.886  11.856  0.00  0.00      PROA  
ATOM   4354  O   ARG P 962       2.913 -16.582  11.566  0.00  0.00      PROA  
ATOM   4355  N   GLU P 963       3.974 -15.393  13.113  0.00  0.00      PROA  
ATOM   4356  HN  GLU P 963       4.752 -14.776  13.198  0.00  0.00      PROA  
ATOM   4357  CA  GLU P 963       3.153 -15.788  14.189  0.00  0.00      PROA  
ATOM   4358  HA  GLU P 963       2.827 -16.818  14.165  0.00  0.00      PROA  
ATOM   4359  CB  GLU P 963       3.753 -15.392  15.600  0.00  0.00      PROA  
ATOM   4360  HB1 GLU P 963       2.978 -15.647  16.355  0.00  0.00      PROA  
ATOM   4361  HB2 GLU P 963       3.689 -14.286  15.677  0.00  0.00      PROA  
ATOM   4362  CG  GLU P 963       5.189 -15.806  15.785  0.00  0.00      PROA  
ATOM   4363  HG1 GLU P 963       5.778 -15.122  15.137  0.00  0.00      PROA  
ATOM   4364  HG2 GLU P 963       5.288 -16.823  15.349  0.00  0.00      PROA  
ATOM   4365  CD  GLU P 963       5.725 -15.685  17.230  0.00  0.00      PROA  
ATOM   4366  OE1 GLU P 963       6.010 -16.660  17.950  0.00  0.00      PROA  
ATOM   4367  OE2 GLU P 963       6.087 -14.516  17.612  0.00  0.00      PROA  
ATOM   4368  C   GLU P 963       1.823 -15.027  13.982  0.00  0.00      PROA  
ATOM   4369  O   GLU P 963       0.720 -15.553  14.259  0.00  0.00      PROA  
ATOM   4370  N   LEU P 964       1.849 -13.732  13.580  0.00  0.00      PROA  
ATOM   4371  HN  LEU P 964       2.754 -13.316  13.544  0.00  0.00      PROA  
ATOM   4372  CA  LEU P 964       0.751 -12.903  13.195  0.00  0.00      PROA  
ATOM   4373  HA  LEU P 964       0.118 -12.875  14.069  0.00  0.00      PROA  
ATOM   4374  CB  LEU P 964       1.186 -11.390  12.947  0.00  0.00      PROA  
ATOM   4375  HB1 LEU P 964       0.336 -10.866  12.462  0.00  0.00      PROA  
ATOM   4376  HB2 LEU P 964       2.031 -11.364  12.226  0.00  0.00      PROA  
ATOM   4377  CG  LEU P 964       1.578 -10.583  14.159  0.00  0.00      PROA  
ATOM   4378  HG  LEU P 964       2.367 -11.193  14.648  0.00  0.00      PROA  
ATOM   4379  CD1 LEU P 964       2.170  -9.218  13.858  0.00  0.00      PROA  
ATOM   4380 HD11 LEU P 964       3.055  -9.389  13.208  0.00  0.00      PROA  
ATOM   4381 HD12 LEU P 964       2.462  -8.564  14.707  0.00  0.00      PROA  
ATOM   4382 HD13 LEU P 964       1.440  -8.593  13.301  0.00  0.00      PROA  
ATOM   4383  CD2 LEU P 964       0.405 -10.465  15.235  0.00  0.00      PROA  
ATOM   4384 HD21 LEU P 964      -0.404  -9.878  14.749  0.00  0.00      PROA  
ATOM   4385 HD22 LEU P 964       0.724  -9.843  16.098  0.00  0.00      PROA  
ATOM   4386 HD23 LEU P 964      -0.083 -11.400  15.582  0.00  0.00      PROA  
ATOM   4387  C   LEU P 964      -0.053 -13.497  12.014  0.00  0.00      PROA  
ATOM   4388  O   LEU P 964      -1.307 -13.473  12.089  0.00  0.00      PROA  
ATOM   4389  N   ILE P 965       0.587 -14.085  10.962  0.00  0.00      PROA  
ATOM   4390  HN  ILE P 965       1.583 -14.081  10.992  0.00  0.00      PROA  
ATOM   4391  CA  ILE P 965      -0.019 -14.773   9.861  0.00  0.00      PROA  
ATOM   4392  HA  ILE P 965      -0.605 -14.093   9.260  0.00  0.00      PROA  
ATOM   4393  CB  ILE P 965       0.927 -15.524   8.895  0.00  0.00      PROA  
ATOM   4394  HB  ILE P 965       1.696 -16.180   9.356  0.00  0.00      PROA  
ATOM   4395  CG2 ILE P 965       0.145 -16.337   7.870  0.00  0.00      PROA  
ATOM   4396 HG21 ILE P 965       0.726 -16.651   6.976  0.00  0.00      PROA  
ATOM   4397 HG22 ILE P 965      -0.594 -15.630   7.435  0.00  0.00      PROA  
ATOM   4398 HG23 ILE P 965      -0.349 -17.257   8.250  0.00  0.00      PROA  
ATOM   4399  CG1 ILE P 965       1.788 -14.517   8.106  0.00  0.00      PROA  
ATOM   4400 HG11 ILE P 965       2.205 -13.822   8.866  0.00  0.00      PROA  
ATOM   4401 HG12 ILE P 965       1.124 -13.970   7.403  0.00  0.00      PROA  
ATOM   4402  CD  ILE P 965       3.001 -15.189   7.489  0.00  0.00      PROA  
ATOM   4403  HD1 ILE P 965       2.619 -15.706   6.583  0.00  0.00      PROA  
ATOM   4404  HD2 ILE P 965       3.579 -15.966   8.034  0.00  0.00      PROA  
ATOM   4405  HD3 ILE P 965       3.718 -14.437   7.096  0.00  0.00      PROA  
ATOM   4406  C   ILE P 965      -1.013 -15.794  10.405  0.00  0.00      PROA  
ATOM   4407  O   ILE P 965      -2.203 -15.679  10.094  0.00  0.00      PROA  
ATOM   4408  N   ILE P 966      -0.462 -16.765  11.165  0.00  0.00      PROA  
ATOM   4409  HN  ILE P 966       0.517 -16.913  11.285  0.00  0.00      PROA  
ATOM   4410  CA  ILE P 966      -1.203 -17.845  11.883  0.00  0.00      PROA  
ATOM   4411  HA  ILE P 966      -1.699 -18.378  11.085  0.00  0.00      PROA  
ATOM   4412  CB  ILE P 966      -0.262 -18.825  12.632  0.00  0.00      PROA  
ATOM   4413  HB  ILE P 966       0.310 -18.159  13.312  0.00  0.00      PROA  
ATOM   4414  CG2 ILE P 966      -1.146 -19.865  13.369  0.00  0.00      PROA  
ATOM   4415 HG21 ILE P 966      -1.555 -19.287  14.225  0.00  0.00      PROA  
ATOM   4416 HG22 ILE P 966      -0.603 -20.716  13.833  0.00  0.00      PROA  
ATOM   4417 HG23 ILE P 966      -1.947 -20.305  12.737  0.00  0.00      PROA  
ATOM   4418  CG1 ILE P 966       0.838 -19.496  11.700  0.00  0.00      PROA  
ATOM   4419 HG11 ILE P 966       1.517 -20.204  12.221  0.00  0.00      PROA  
ATOM   4420 HG12 ILE P 966       1.393 -18.652  11.236  0.00  0.00      PROA  
ATOM   4421  CD  ILE P 966       0.215 -20.276  10.545  0.00  0.00      PROA  
ATOM   4422  HD1 ILE P 966      -0.297 -19.560   9.867  0.00  0.00      PROA  
ATOM   4423  HD2 ILE P 966      -0.588 -20.979  10.856  0.00  0.00      PROA  
ATOM   4424  HD3 ILE P 966       0.929 -20.949  10.024  0.00  0.00      PROA  
ATOM   4425  C   ILE P 966      -2.288 -17.319  12.839  0.00  0.00      PROA  
ATOM   4426  O   ILE P 966      -3.402 -17.789  12.687  0.00  0.00      PROA  
ATOM   4427  N   GLU P 967      -1.987 -16.476  13.805  0.00  0.00      PROA  
ATOM   4428  HN  GLU P 967      -1.024 -16.264  13.956  0.00  0.00      PROA  
ATOM   4429  CA  GLU P 967      -2.940 -15.946  14.652  0.00  0.00      PROA  
ATOM   4430  HA  GLU P 967      -3.370 -16.779  15.189  0.00  0.00      PROA  
ATOM   4431  CB  GLU P 967      -2.297 -14.883  15.625  0.00  0.00      PROA  
ATOM   4432  HB1 GLU P 967      -3.127 -14.221  15.951  0.00  0.00      PROA  
ATOM   4433  HB2 GLU P 967      -1.458 -14.384  15.094  0.00  0.00      PROA  
ATOM   4434  CG  GLU P 967      -1.606 -15.434  16.881  0.00  0.00      PROA  
ATOM   4435  HG1 GLU P 967      -1.409 -14.541  17.512  0.00  0.00      PROA  
ATOM   4436  HG2 GLU P 967      -0.551 -15.694  16.646  0.00  0.00      PROA  
ATOM   4437  CD  GLU P 967      -2.334 -16.534  17.597  0.00  0.00      PROA  
ATOM   4438  OE1 GLU P 967      -3.473 -16.261  18.120  0.00  0.00      PROA  
ATOM   4439  OE2 GLU P 967      -1.908 -17.743  17.544  0.00  0.00      PROA  
ATOM   4440  C   GLU P 967      -4.121 -15.259  13.882  0.00  0.00      PROA  
ATOM   4441  O   GLU P 967      -5.231 -15.614  14.228  0.00  0.00      PROA  
ATOM   4442  N   PHE P 968      -3.974 -14.320  12.950  0.00  0.00      PROA  
ATOM   4443  HN  PHE P 968      -3.061 -14.073  12.634  0.00  0.00      PROA  
ATOM   4444  CA  PHE P 968      -5.076 -13.688  12.180  0.00  0.00      PROA  
ATOM   4445  HA  PHE P 968      -5.815 -13.299  12.865  0.00  0.00      PROA  
ATOM   4446  CB  PHE P 968      -4.518 -12.453  11.375  0.00  0.00      PROA  
ATOM   4447  HB1 PHE P 968      -5.280 -12.193  10.609  0.00  0.00      PROA  
ATOM   4448  HB2 PHE P 968      -3.502 -12.605  10.951  0.00  0.00      PROA  
ATOM   4449  CG  PHE P 968      -4.311 -11.229  12.236  0.00  0.00      PROA  
ATOM   4450  CD1 PHE P 968      -5.461 -10.644  12.799  0.00  0.00      PROA  
ATOM   4451  HD1 PHE P 968      -6.455 -11.052  12.691  0.00  0.00      PROA  
ATOM   4452  CE1 PHE P 968      -5.423  -9.341  13.407  0.00  0.00      PROA  
ATOM   4453  HE1 PHE P 968      -6.295  -8.928  13.892  0.00  0.00      PROA  
ATOM   4454  CZ  PHE P 968      -4.163  -8.731  13.533  0.00  0.00      PROA  
ATOM   4455  HZ  PHE P 968      -4.051  -7.815  14.094  0.00  0.00      PROA  
ATOM   4456  CD2 PHE P 968      -2.996 -10.600  12.330  0.00  0.00      PROA  
ATOM   4457  HD2 PHE P 968      -2.158 -11.014  11.788  0.00  0.00      PROA  
ATOM   4458  CE2 PHE P 968      -2.990  -9.303  12.883  0.00  0.00      PROA  
ATOM   4459  HE2 PHE P 968      -2.077  -8.736  12.990  0.00  0.00      PROA  
ATOM   4460  C   PHE P 968      -5.821 -14.724  11.310  0.00  0.00      PROA  
ATOM   4461  O   PHE P 968      -7.064 -14.682  11.066  0.00  0.00      PROA  
ATOM   4462  N   SER P 969      -5.007 -15.662  10.802  0.00  0.00      PROA  
ATOM   4463  HN  SER P 969      -4.024 -15.765  10.926  0.00  0.00      PROA  
ATOM   4464  CA  SER P 969      -5.589 -16.781  10.106  0.00  0.00      PROA  
ATOM   4465  HA  SER P 969      -6.124 -16.530   9.201  0.00  0.00      PROA  
ATOM   4466  CB  SER P 969      -4.538 -17.780   9.690  0.00  0.00      PROA  
ATOM   4467  HB1 SER P 969      -4.979 -18.738   9.340  0.00  0.00      PROA  
ATOM   4468  HB2 SER P 969      -3.774 -18.062  10.445  0.00  0.00      PROA  
ATOM   4469  OG  SER P 969      -3.747 -17.196   8.641  0.00  0.00      PROA  
ATOM   4470  HG1 SER P 969      -3.058 -16.683   9.070  0.00  0.00      PROA  
ATOM   4471  C   SER P 969      -6.526 -17.606  10.875  0.00  0.00      PROA  
ATOM   4472  O   SER P 969      -7.603 -17.977  10.290  0.00  0.00      PROA  
ATOM   4473  N   LYS P 970      -6.232 -17.893  12.142  0.00  0.00      PROA  
ATOM   4474  HN  LYS P 970      -5.376 -17.629  12.579  0.00  0.00      PROA  
ATOM   4475  CA  LYS P 970      -7.130 -18.616  12.973  0.00  0.00      PROA  
ATOM   4476  HA  LYS P 970      -7.472 -19.478  12.419  0.00  0.00      PROA  
ATOM   4477  CB  LYS P 970      -6.527 -19.120  14.287  0.00  0.00      PROA  
ATOM   4478  HB1 LYS P 970      -7.302 -19.604  14.919  0.00  0.00      PROA  
ATOM   4479  HB2 LYS P 970      -6.014 -18.244  14.738  0.00  0.00      PROA  
ATOM   4480  CG  LYS P 970      -5.455 -20.241  14.119  0.00  0.00      PROA  
ATOM   4481  HG1 LYS P 970      -4.666 -19.889  13.420  0.00  0.00      PROA  
ATOM   4482  HG2 LYS P 970      -5.938 -21.141  13.682  0.00  0.00      PROA  
ATOM   4483  CD  LYS P 970      -4.793 -20.613  15.576  0.00  0.00      PROA  
ATOM   4484  HD1 LYS P 970      -4.040 -21.337  15.198  0.00  0.00      PROA  
ATOM   4485  HD2 LYS P 970      -5.565 -21.153  16.166  0.00  0.00      PROA  
ATOM   4486  CE  LYS P 970      -4.234 -19.418  16.305  0.00  0.00      PROA  
ATOM   4487  HE1 LYS P 970      -5.048 -18.754  16.667  0.00  0.00      PROA  
ATOM   4488  HE2 LYS P 970      -3.423 -18.903  15.747  0.00  0.00      PROA  
ATOM   4489  NZ  LYS P 970      -3.507 -19.861  17.469  0.00  0.00      PROA  
ATOM   4490  HZ1 LYS P 970      -2.998 -19.076  17.921  0.00  0.00      PROA  
ATOM   4491  HZ2 LYS P 970      -2.839 -20.604  17.180  0.00  0.00      PROA  
ATOM   4492  HZ3 LYS P 970      -4.101 -20.387  18.142  0.00  0.00      PROA  
ATOM   4493  C   LYS P 970      -8.520 -17.825  13.171  0.00  0.00      PROA  
ATOM   4494  O   LYS P 970      -9.566 -18.405  13.113  0.00  0.00      PROA  
ATOM   4495  N   MET P 971      -8.454 -16.548  13.462  0.00  0.00      PROA  
ATOM   4496  HN  MET P 971      -7.668 -15.949  13.591  0.00  0.00      PROA  
ATOM   4497  CA  MET P 971      -9.571 -15.657  13.607  0.00  0.00      PROA  
ATOM   4498  HA  MET P 971     -10.107 -16.100  14.433  0.00  0.00      PROA  
ATOM   4499  CB  MET P 971      -9.092 -14.177  13.799  0.00  0.00      PROA  
ATOM   4500  HB1 MET P 971      -9.880 -13.395  13.815  0.00  0.00      PROA  
ATOM   4501  HB2 MET P 971      -8.457 -13.910  12.927  0.00  0.00      PROA  
ATOM   4502  CG  MET P 971      -8.136 -13.996  15.004  0.00  0.00      PROA  
ATOM   4503  HG1 MET P 971      -7.192 -14.469  14.658  0.00  0.00      PROA  
ATOM   4504  HG2 MET P 971      -8.515 -14.400  15.967  0.00  0.00      PROA  
ATOM   4505  SD  MET P 971      -7.659 -12.240  15.221  0.00  0.00      PROA  
ATOM   4506  CE  MET P 971      -6.321 -12.552  16.395  0.00  0.00      PROA  
ATOM   4507  HE1 MET P 971      -5.615 -13.290  15.956  0.00  0.00      PROA  
ATOM   4508  HE2 MET P 971      -6.710 -12.832  17.398  0.00  0.00      PROA  
ATOM   4509  HE3 MET P 971      -5.676 -11.647  16.401  0.00  0.00      PROA  
ATOM   4510  C   MET P 971     -10.416 -15.637  12.412  0.00  0.00      PROA  
ATOM   4511  O   MET P 971     -11.655 -15.611  12.495  0.00  0.00      PROA  
ATOM   4512  N   ALA P 972      -9.791 -15.641  11.201  0.00  0.00      PROA  
ATOM   4513  HN  ALA P 972      -8.810 -15.463  11.196  0.00  0.00      PROA  
ATOM   4514  CA  ALA P 972     -10.472 -15.545   9.941  0.00  0.00      PROA  
ATOM   4515  HA  ALA P 972     -11.146 -14.701   9.922  0.00  0.00      PROA  
ATOM   4516  CB  ALA P 972      -9.476 -15.250   8.764  0.00  0.00      PROA  
ATOM   4517  HB1 ALA P 972      -8.720 -16.061   8.829  0.00  0.00      PROA  
ATOM   4518  HB2 ALA P 972      -8.962 -14.311   9.063  0.00  0.00      PROA  
ATOM   4519  HB3 ALA P 972      -9.931 -15.197   7.751  0.00  0.00      PROA  
ATOM   4520  C   ALA P 972     -11.345 -16.764   9.632  0.00  0.00      PROA  
ATOM   4521  O   ALA P 972     -12.414 -16.626   9.073  0.00  0.00      PROA  
ATOM   4522  N   ARG P 973     -11.063 -17.972  10.254  0.00  0.00      PROA  
ATOM   4523  HN  ARG P 973     -10.228 -18.217  10.741  0.00  0.00      PROA  
ATOM   4524  CA  ARG P 973     -11.805 -19.144   9.967  0.00  0.00      PROA  
ATOM   4525  HA  ARG P 973     -12.125 -19.223   8.939  0.00  0.00      PROA  
ATOM   4526  CB  ARG P 973     -10.996 -20.462  10.233  0.00  0.00      PROA  
ATOM   4527  HB1 ARG P 973     -11.631 -21.373  10.206  0.00  0.00      PROA  
ATOM   4528  HB2 ARG P 973     -10.464 -20.484  11.207  0.00  0.00      PROA  
ATOM   4529  CG  ARG P 973      -9.965 -20.763   9.172  0.00  0.00      PROA  
ATOM   4530  HG1 ARG P 973      -9.643 -19.774   8.781  0.00  0.00      PROA  
ATOM   4531  HG2 ARG P 973     -10.404 -21.443   8.412  0.00  0.00      PROA  
ATOM   4532  CD  ARG P 973      -8.689 -21.292   9.778  0.00  0.00      PROA  
ATOM   4533  HD1 ARG P 973      -8.778 -22.282  10.274  0.00  0.00      PROA  
ATOM   4534  HD2 ARG P 973      -8.252 -20.601  10.530  0.00  0.00      PROA  
ATOM   4535  NE  ARG P 973      -7.644 -21.415   8.728  0.00  0.00      PROA  
ATOM   4536  HE  ARG P 973      -7.847 -21.364   7.750  0.00  0.00      PROA  
ATOM   4537  CZ  ARG P 973      -6.468 -21.819   9.059  0.00  0.00      PROA  
ATOM   4538  NH1 ARG P 973      -5.500 -22.140   8.159  0.00  0.00      PROA  
ATOM   4539 HH11 ARG P 973      -5.623 -22.026   7.173  0.00  0.00      PROA  
ATOM   4540 HH12 ARG P 973      -4.531 -22.197   8.399  0.00  0.00      PROA  
ATOM   4541  NH2 ARG P 973      -6.159 -22.071  10.359  0.00  0.00      PROA  
ATOM   4542 HH21 ARG P 973      -6.802 -22.351  11.071  0.00  0.00      PROA  
ATOM   4543 HH22 ARG P 973      -5.193 -22.311  10.450  0.00  0.00      PROA  
ATOM   4544  C   ARG P 973     -13.014 -19.260  10.901  0.00  0.00      PROA  
ATOM   4545  O   ARG P 973     -13.965 -20.022  10.607  0.00  0.00      PROA  
ATOM   4546  N   ASP P 974     -13.135 -18.418  11.968  0.00  0.00      PROA  
ATOM   4547  HN  ASP P 974     -12.398 -17.866  12.348  0.00  0.00      PROA  
ATOM   4548  CA  ASP P 974     -14.285 -18.277  12.738  0.00  0.00      PROA  
ATOM   4549  HA  ASP P 974     -15.150 -18.706  12.254  0.00  0.00      PROA  
ATOM   4550  CB  ASP P 974     -14.058 -19.031  14.057  0.00  0.00      PROA  
ATOM   4551  HB1 ASP P 974     -14.760 -18.649  14.829  0.00  0.00      PROA  
ATOM   4552  HB2 ASP P 974     -13.059 -18.727  14.437  0.00  0.00      PROA  
ATOM   4553  CG  ASP P 974     -14.332 -20.549  14.105  0.00  0.00      PROA  
ATOM   4554  OD1 ASP P 974     -15.188 -21.113  13.292  0.00  0.00      PROA  
ATOM   4555  OD2 ASP P 974     -13.831 -21.151  15.043  0.00  0.00      PROA  
ATOM   4556  C   ASP P 974     -14.513 -16.736  12.919  0.00  0.00      PROA  
ATOM   4557  O   ASP P 974     -14.290 -16.167  14.013  0.00  0.00      PROA  
ATOM   4558  N   PRO P 975     -15.055 -15.986  11.927  0.00  0.00      PROA  
ATOM   4559  CD  PRO P 975     -15.410 -16.523  10.604  0.00  0.00      PROA  
ATOM   4560  HD1 PRO P 975     -16.042 -17.435  10.669  0.00  0.00      PROA  
ATOM   4561  HD2 PRO P 975     -14.478 -16.970  10.197  0.00  0.00      PROA  
ATOM   4562  CA  PRO P 975     -14.994 -14.556  11.896  0.00  0.00      PROA  
ATOM   4563  HA  PRO P 975     -14.136 -14.167  12.423  0.00  0.00      PROA  
ATOM   4564  CB  PRO P 975     -15.011 -14.194  10.391  0.00  0.00      PROA  
ATOM   4565  HB1 PRO P 975     -13.989 -14.043   9.984  0.00  0.00      PROA  
ATOM   4566  HB2 PRO P 975     -15.570 -13.239  10.295  0.00  0.00      PROA  
ATOM   4567  CG  PRO P 975     -15.901 -15.300   9.786  0.00  0.00      PROA  
ATOM   4568  HG1 PRO P 975     -16.959 -15.182  10.104  0.00  0.00      PROA  
ATOM   4569  HG2 PRO P 975     -15.772 -15.340   8.683  0.00  0.00      PROA  
ATOM   4570  C   PRO P 975     -16.134 -13.932  12.612  0.00  0.00      PROA  
ATOM   4571  O   PRO P 975     -16.067 -12.694  12.750  0.00  0.00      PROA  
ATOM   4572  N   GLN P 976     -17.203 -14.724  12.961  0.00  0.00      PROA  
ATOM   4573  HN  GLN P 976     -17.140 -15.709  12.821  0.00  0.00      PROA  
ATOM   4574  CA  GLN P 976     -18.399 -14.213  13.606  0.00  0.00      PROA  
ATOM   4575  HA  GLN P 976     -18.385 -13.138  13.506  0.00  0.00      PROA  
ATOM   4576  CB  GLN P 976     -19.777 -14.796  13.121  0.00  0.00      PROA  
ATOM   4577  HB1 GLN P 976     -19.925 -14.430  12.082  0.00  0.00      PROA  
ATOM   4578  HB2 GLN P 976     -20.659 -14.395  13.664  0.00  0.00      PROA  
ATOM   4579  CG  GLN P 976     -19.853 -16.328  13.130  0.00  0.00      PROA  
ATOM   4580  HG1 GLN P 976     -20.836 -16.819  12.967  0.00  0.00      PROA  
ATOM   4581  HG2 GLN P 976     -19.618 -16.812  14.102  0.00  0.00      PROA  
ATOM   4582  CD  GLN P 976     -18.942 -16.967  12.062  0.00  0.00      PROA  
ATOM   4583  OE1 GLN P 976     -17.953 -17.638  12.312  0.00  0.00      PROA  
ATOM   4584  NE2 GLN P 976     -19.298 -16.578  10.771  0.00  0.00      PROA  
ATOM   4585 HE21 GLN P 976     -18.985 -17.098   9.976  0.00  0.00      PROA  
ATOM   4586 HE22 GLN P 976     -19.908 -15.789  10.696  0.00  0.00      PROA  
ATOM   4587  C   GLN P 976     -18.251 -14.457  15.108  0.00  0.00      PROA  
ATOM   4588  O   GLN P 976     -18.917 -13.863  15.886  0.00  0.00      PROA  
ATOM   4589  N   ARG P 977     -17.210 -15.236  15.481  0.00  0.00      PROA  
ATOM   4590  HN  ARG P 977     -16.633 -15.706  14.818  0.00  0.00      PROA  
ATOM   4591  CA  ARG P 977     -16.904 -15.529  16.860  0.00  0.00      PROA  
ATOM   4592  HA  ARG P 977     -17.805 -15.497  17.453  0.00  0.00      PROA  
ATOM   4593  CB  ARG P 977     -16.388 -16.970  16.966  0.00  0.00      PROA  
ATOM   4594  HB1 ARG P 977     -16.117 -17.155  18.027  0.00  0.00      PROA  
ATOM   4595  HB2 ARG P 977     -15.462 -17.151  16.379  0.00  0.00      PROA  
ATOM   4596  CG  ARG P 977     -17.445 -18.114  16.727  0.00  0.00      PROA  
ATOM   4597  HG1 ARG P 977     -16.983 -19.044  17.122  0.00  0.00      PROA  
ATOM   4598  HG2 ARG P 977     -17.571 -18.332  15.645  0.00  0.00      PROA  
ATOM   4599  CD  ARG P 977     -18.815 -17.947  17.398  0.00  0.00      PROA  
ATOM   4600  HD1 ARG P 977     -19.269 -18.880  17.000  0.00  0.00      PROA  
ATOM   4601  HD2 ARG P 977     -19.405 -17.058  17.086  0.00  0.00      PROA  
ATOM   4602  NE  ARG P 977     -18.635 -18.017  18.922  0.00  0.00      PROA  
ATOM   4603  HE  ARG P 977     -18.554 -17.182  19.464  0.00  0.00      PROA  
ATOM   4604  CZ  ARG P 977     -19.081 -19.031  19.692  0.00  0.00      PROA  
ATOM   4605  NH1 ARG P 977     -19.264 -18.949  20.982  0.00  0.00      PROA  
ATOM   4606 HH11 ARG P 977     -19.090 -18.064  21.413  0.00  0.00      PROA  
ATOM   4607 HH12 ARG P 977     -19.625 -19.715  21.514  0.00  0.00      PROA  
ATOM   4608  NH2 ARG P 977     -19.323 -20.196  19.152  0.00  0.00      PROA  
ATOM   4609 HH21 ARG P 977     -19.155 -20.361  18.180  0.00  0.00      PROA  
ATOM   4610 HH22 ARG P 977     -19.497 -20.972  19.758  0.00  0.00      PROA  
ATOM   4611  C   ARG P 977     -15.821 -14.557  17.377  0.00  0.00      PROA  
ATOM   4612  O   ARG P 977     -15.708 -14.364  18.578  0.00  0.00      PROA  
ATOM   4613  N   TYR P 978     -15.106 -13.881  16.409  0.00  0.00      PROA  
ATOM   4614  HN  TYR P 978     -15.405 -13.834  15.459  0.00  0.00      PROA  
ATOM   4615  CA  TYR P 978     -14.078 -12.908  16.686  0.00  0.00      PROA  
ATOM   4616  HA  TYR P 978     -13.966 -12.868  17.759  0.00  0.00      PROA  
ATOM   4617  CB  TYR P 978     -12.731 -13.469  16.130  0.00  0.00      PROA  
ATOM   4618  HB1 TYR P 978     -11.895 -12.768  16.339  0.00  0.00      PROA  
ATOM   4619  HB2 TYR P 978     -12.836 -13.671  15.043  0.00  0.00      PROA  
ATOM   4620  CG  TYR P 978     -12.268 -14.718  16.772  0.00  0.00      PROA  
ATOM   4621  CD1 TYR P 978     -12.018 -15.860  16.029  0.00  0.00      PROA  
ATOM   4622  HD1 TYR P 978     -12.269 -15.878  14.978  0.00  0.00      PROA  
ATOM   4623  CE1 TYR P 978     -11.512 -17.027  16.667  0.00  0.00      PROA  
ATOM   4624  HE1 TYR P 978     -11.496 -17.962  16.127  0.00  0.00      PROA  
ATOM   4625  CZ  TYR P 978     -11.118 -17.003  17.967  0.00  0.00      PROA  
ATOM   4626  OH  TYR P 978     -10.668 -18.165  18.550  0.00  0.00      PROA  
ATOM   4627  HH  TYR P 978     -10.214 -17.937  19.364  0.00  0.00      PROA  
ATOM   4628  CD2 TYR P 978     -11.956 -14.719  18.099  0.00  0.00      PROA  
ATOM   4629  HD2 TYR P 978     -11.942 -13.815  18.690  0.00  0.00      PROA  
ATOM   4630  CE2 TYR P 978     -11.323 -15.829  18.736  0.00  0.00      PROA  
ATOM   4631  HE2 TYR P 978     -10.848 -15.706  19.698  0.00  0.00      PROA  
ATOM   4632  C   TYR P 978     -14.333 -11.543  16.132  0.00  0.00      PROA  
ATOM   4633  O   TYR P 978     -13.727 -10.601  16.650  0.00  0.00      PROA  
ATOM   4634  N   LEU P 979     -15.259 -11.221  15.168  0.00  0.00      PROA  
ATOM   4635  HN  LEU P 979     -15.787 -11.928  14.705  0.00  0.00      PROA  
ATOM   4636  CA  LEU P 979     -15.591  -9.843  14.878  0.00  0.00      PROA  
ATOM   4637  HA  LEU P 979     -15.149  -9.150  15.578  0.00  0.00      PROA  
ATOM   4638  CB  LEU P 979     -15.106  -9.428  13.464  0.00  0.00      PROA  
ATOM   4639  HB1 LEU P 979     -15.544  -8.438  13.215  0.00  0.00      PROA  
ATOM   4640  HB2 LEU P 979     -15.546 -10.192  12.788  0.00  0.00      PROA  
ATOM   4641  CG  LEU P 979     -13.629  -9.145  13.365  0.00  0.00      PROA  
ATOM   4642  HG  LEU P 979     -13.001 -10.055  13.476  0.00  0.00      PROA  
ATOM   4643  CD1 LEU P 979     -13.265  -8.783  11.899  0.00  0.00      PROA  
ATOM   4644 HD11 LEU P 979     -12.194  -8.573  11.686  0.00  0.00      PROA  
ATOM   4645 HD12 LEU P 979     -13.876  -7.960  11.470  0.00  0.00      PROA  
ATOM   4646 HD13 LEU P 979     -13.425  -9.620  11.186  0.00  0.00      PROA  
ATOM   4647  CD2 LEU P 979     -13.100  -8.054  14.313  0.00  0.00      PROA  
ATOM   4648 HD21 LEU P 979     -12.086  -7.774  13.957  0.00  0.00      PROA  
ATOM   4649 HD22 LEU P 979     -12.952  -8.446  15.342  0.00  0.00      PROA  
ATOM   4650 HD23 LEU P 979     -13.698  -7.120  14.247  0.00  0.00      PROA  
ATOM   4651  C   LEU P 979     -17.100  -9.691  14.941  0.00  0.00      PROA  
ATOM   4652  O   LEU P 979     -17.890 -10.552  14.472  0.00  0.00      PROA  
ATOM   4653  N   VAL P 980     -17.521  -8.635  15.691  0.00  0.00      PROA  
ATOM   4654  HN  VAL P 980     -16.844  -8.037  16.112  0.00  0.00      PROA  
ATOM   4655  CA  VAL P 980     -18.857  -8.251  15.985  0.00  0.00      PROA  
ATOM   4656  HA  VAL P 980     -19.435  -9.162  15.949  0.00  0.00      PROA  
ATOM   4657  CB  VAL P 980     -18.973  -7.625  17.314  0.00  0.00      PROA  
ATOM   4658  HB  VAL P 980     -18.468  -6.636  17.318  0.00  0.00      PROA  
ATOM   4659  CG1 VAL P 980     -20.419  -7.309  17.747  0.00  0.00      PROA  
ATOM   4660 HG11 VAL P 980     -20.546  -6.798  18.725  0.00  0.00      PROA  
ATOM   4661 HG12 VAL P 980     -21.130  -8.163  17.755  0.00  0.00      PROA  
ATOM   4662 HG13 VAL P 980     -20.847  -6.565  17.041  0.00  0.00      PROA  
ATOM   4663  CG2 VAL P 980     -18.405  -8.568  18.408  0.00  0.00      PROA  
ATOM   4664 HG21 VAL P 980     -17.323  -8.758  18.243  0.00  0.00      PROA  
ATOM   4665 HG22 VAL P 980     -18.915  -9.555  18.408  0.00  0.00      PROA  
ATOM   4666 HG23 VAL P 980     -18.521  -8.063  19.391  0.00  0.00      PROA  
ATOM   4667  C   VAL P 980     -19.458  -7.396  14.927  0.00  0.00      PROA  
ATOM   4668  O   VAL P 980     -19.409  -6.160  15.025  0.00  0.00      PROA  
ATOM   4669  N   ILE P 981     -20.117  -8.044  13.861  0.00  0.00      PROA  
ATOM   4670  HN  ILE P 981     -20.189  -9.039  13.851  0.00  0.00      PROA  
ATOM   4671  CA  ILE P 981     -20.899  -7.338  12.866  0.00  0.00      PROA  
ATOM   4672  HA  ILE P 981     -21.159  -6.352  13.225  0.00  0.00      PROA  
ATOM   4673  CB  ILE P 981     -20.188  -6.971  11.509  0.00  0.00      PROA  
ATOM   4674  HB  ILE P 981     -19.906  -7.933  11.031  0.00  0.00      PROA  
ATOM   4675  CG2 ILE P 981     -21.127  -6.248  10.501  0.00  0.00      PROA  
ATOM   4676 HG21 ILE P 981     -22.061  -6.787  10.234  0.00  0.00      PROA  
ATOM   4677 HG22 ILE P 981     -20.678  -6.183   9.486  0.00  0.00      PROA  
ATOM   4678 HG23 ILE P 981     -21.400  -5.278  10.969  0.00  0.00      PROA  
ATOM   4679  CG1 ILE P 981     -18.941  -6.103  11.836  0.00  0.00      PROA  
ATOM   4680 HG11 ILE P 981     -18.366  -6.660  12.606  0.00  0.00      PROA  
ATOM   4681 HG12 ILE P 981     -19.268  -5.190  12.379  0.00  0.00      PROA  
ATOM   4682  CD  ILE P 981     -18.132  -5.787  10.545  0.00  0.00      PROA  
ATOM   4683  HD1 ILE P 981     -17.720  -6.681  10.031  0.00  0.00      PROA  
ATOM   4684  HD2 ILE P 981     -17.328  -5.020  10.557  0.00  0.00      PROA  
ATOM   4685  HD3 ILE P 981     -18.870  -5.377   9.823  0.00  0.00      PROA  
ATOM   4686  C   ILE P 981     -22.186  -8.073  12.463  0.00  0.00      PROA  
ATOM   4687  O   ILE P 981     -22.245  -9.173  12.015  0.00  0.00      PROA  
ATOM   4688  N   GLN P 982     -23.393  -7.468  12.649  0.00  0.00      PROA  
ATOM   4689  HN  GLN P 982     -23.337  -6.541  13.010  0.00  0.00      PROA  
ATOM   4690  CA  GLN P 982     -24.693  -7.969  12.345  0.00  0.00      PROA  
ATOM   4691  HA  GLN P 982     -24.644  -8.992  12.687  0.00  0.00      PROA  
ATOM   4692  CB  GLN P 982     -25.860  -7.137  13.045  0.00  0.00      PROA  
ATOM   4693  HB1 GLN P 982     -26.839  -7.554  12.725  0.00  0.00      PROA  
ATOM   4694  HB2 GLN P 982     -25.908  -6.089  12.678  0.00  0.00      PROA  
ATOM   4695  CG  GLN P 982     -25.823  -7.271  14.584  0.00  0.00      PROA  
ATOM   4696  HG1 GLN P 982     -26.686  -6.797  15.099  0.00  0.00      PROA  
ATOM   4697  HG2 GLN P 982     -24.869  -6.863  14.981  0.00  0.00      PROA  
ATOM   4698  CD  GLN P 982     -26.155  -8.727  14.988  0.00  0.00      PROA  
ATOM   4699  OE1 GLN P 982     -26.884  -9.510  14.415  0.00  0.00      PROA  
ATOM   4700  NE2 GLN P 982     -25.482  -9.161  16.056  0.00  0.00      PROA  
ATOM   4701 HE21 GLN P 982     -25.576 -10.077  16.447  0.00  0.00      PROA  
ATOM   4702 HE22 GLN P 982     -24.973  -8.491  16.597  0.00  0.00      PROA  
ATOM   4703  C   GLN P 982     -24.895  -8.008  10.813  0.00  0.00      PROA  
ATOM   4704  O   GLN P 982     -25.149  -7.042  10.108  0.00  0.00      PROA  
ATOM   4705  N   GLY P 983     -24.977  -9.281  10.307  0.00  0.00      PROA  
ATOM   4706  HN  GLY P 983     -24.672 -10.024  10.897  0.00  0.00      PROA  
ATOM   4707  CA  GLY P 983     -25.221  -9.567   8.900  0.00  0.00      PROA  
ATOM   4708  HA1 GLY P 983     -25.573  -8.663   8.426  0.00  0.00      PROA  
ATOM   4709  HA2 GLY P 983     -25.942 -10.366   8.994  0.00  0.00      PROA  
ATOM   4710  C   GLY P 983     -24.031 -10.188   8.147  0.00  0.00      PROA  
ATOM   4711  O   GLY P 983     -23.883 -10.087   6.933  0.00  0.00      PROA  
ATOM   4712  N   ASP P 984     -23.051 -10.791   8.844  0.00  0.00      PROA  
ATOM   4713  HN  ASP P 984     -23.274 -11.050   9.780  0.00  0.00      PROA  
ATOM   4714  CA  ASP P 984     -21.738 -11.138   8.368  0.00  0.00      PROA  
ATOM   4715  HA  ASP P 984     -21.285 -10.195   8.099  0.00  0.00      PROA  
ATOM   4716  CB  ASP P 984     -20.903 -11.683   9.602  0.00  0.00      PROA  
ATOM   4717  HB1 ASP P 984     -20.843 -11.036  10.504  0.00  0.00      PROA  
ATOM   4718  HB2 ASP P 984     -19.882 -11.861   9.202  0.00  0.00      PROA  
ATOM   4719  CG  ASP P 984     -21.268 -13.006  10.197  0.00  0.00      PROA  
ATOM   4720  OD1 ASP P 984     -20.853 -14.085   9.702  0.00  0.00      PROA  
ATOM   4721  OD2 ASP P 984     -21.937 -13.062  11.283  0.00  0.00      PROA  
ATOM   4722  C   ASP P 984     -21.758 -12.069   7.115  0.00  0.00      PROA  
ATOM   4723  O   ASP P 984     -21.028 -11.908   6.143  0.00  0.00      PROA  
ATOM   4724  N   GLU P 985     -22.615 -12.951   7.086  0.00  0.00      PROA  
ATOM   4725  HN  GLU P 985     -23.158 -13.284   7.853  0.00  0.00      PROA  
ATOM   4726  CA  GLU P 985     -22.883 -13.923   5.992  0.00  0.00      PROA  
ATOM   4727  HA  GLU P 985     -21.993 -14.511   5.822  0.00  0.00      PROA  
ATOM   4728  CB  GLU P 985     -24.031 -14.776   6.458  0.00  0.00      PROA  
ATOM   4729  HB1 GLU P 985     -24.432 -15.516   5.732  0.00  0.00      PROA  
ATOM   4730  HB2 GLU P 985     -24.914 -14.137   6.673  0.00  0.00      PROA  
ATOM   4731  CG  GLU P 985     -23.652 -15.629   7.740  0.00  0.00      PROA  
ATOM   4732  HG1 GLU P 985     -23.304 -14.969   8.564  0.00  0.00      PROA  
ATOM   4733  HG2 GLU P 985     -22.847 -16.336   7.448  0.00  0.00      PROA  
ATOM   4734  CD  GLU P 985     -24.776 -16.395   8.394  0.00  0.00      PROA  
ATOM   4735  OE1 GLU P 985     -25.710 -15.707   8.929  0.00  0.00      PROA  
ATOM   4736  OE2 GLU P 985     -24.670 -17.628   8.484  0.00  0.00      PROA  
ATOM   4737  C   GLU P 985     -23.224 -13.314   4.620  0.00  0.00      PROA  
ATOM   4738  O   GLU P 985     -22.921 -13.886   3.592  0.00  0.00      PROA  
ATOM   4739  N   ARG P 986     -23.959 -12.133   4.610  0.00  0.00      PROA  
ATOM   4740  HN  ARG P 986     -24.273 -11.712   5.458  0.00  0.00      PROA  
ATOM   4741  CA  ARG P 986     -24.514 -11.570   3.452  0.00  0.00      PROA  
ATOM   4742  HA  ARG P 986     -24.508 -12.341   2.695  0.00  0.00      PROA  
ATOM   4743  CB  ARG P 986     -26.037 -11.172   3.607  0.00  0.00      PROA  
ATOM   4744  HB1 ARG P 986     -26.690 -12.068   3.676  0.00  0.00      PROA  
ATOM   4745  HB2 ARG P 986     -26.518 -10.594   2.790  0.00  0.00      PROA  
ATOM   4746  CG  ARG P 986     -26.387 -10.438   4.965  0.00  0.00      PROA  
ATOM   4747  HG1 ARG P 986     -25.632  -9.651   5.176  0.00  0.00      PROA  
ATOM   4748  HG2 ARG P 986     -26.230 -11.200   5.758  0.00  0.00      PROA  
ATOM   4749  CD  ARG P 986     -27.802  -9.852   4.887  0.00  0.00      PROA  
ATOM   4750  HD1 ARG P 986     -28.536 -10.664   4.696  0.00  0.00      PROA  
ATOM   4751  HD2 ARG P 986     -27.761  -9.167   4.014  0.00  0.00      PROA  
ATOM   4752  NE  ARG P 986     -28.039  -9.114   6.171  0.00  0.00      PROA  
ATOM   4753  HE  ARG P 986     -28.634  -9.527   6.860  0.00  0.00      PROA  
ATOM   4754  CZ  ARG P 986     -27.631  -7.876   6.413  0.00  0.00      PROA  
ATOM   4755  NH1 ARG P 986     -27.064  -7.107   5.466  0.00  0.00      PROA  
ATOM   4756 HH11 ARG P 986     -26.531  -7.574   4.760  0.00  0.00      PROA  
ATOM   4757 HH12 ARG P 986     -27.025  -6.128   5.667  0.00  0.00      PROA  
ATOM   4758  NH2 ARG P 986     -27.766  -7.324   7.639  0.00  0.00      PROA  
ATOM   4759 HH21 ARG P 986     -28.132  -7.952   8.326  0.00  0.00      PROA  
ATOM   4760 HH22 ARG P 986     -27.415  -6.415   7.866  0.00  0.00      PROA  
ATOM   4761  C   ARG P 986     -23.780 -10.388   2.845  0.00  0.00      PROA  
ATOM   4762  O   ARG P 986     -24.057  -9.859   1.768  0.00  0.00      PROA  
ATOM   4763  N   MET P 987     -22.751  -9.917   3.556  0.00  0.00      PROA  
ATOM   4764  HN  MET P 987     -22.642 -10.182   4.512  0.00  0.00      PROA  
ATOM   4765  CA  MET P 987     -21.716  -8.973   3.067  0.00  0.00      PROA  
ATOM   4766  HA  MET P 987     -22.128  -8.026   2.748  0.00  0.00      PROA  
ATOM   4767  CB  MET P 987     -20.781  -8.456   4.190  0.00  0.00      PROA  
ATOM   4768  HB1 MET P 987     -20.209  -7.582   3.811  0.00  0.00      PROA  
ATOM   4769  HB2 MET P 987     -20.037  -9.215   4.514  0.00  0.00      PROA  
ATOM   4770  CG  MET P 987     -21.350  -8.054   5.557  0.00  0.00      PROA  
ATOM   4771  HG1 MET P 987     -20.423  -7.772   6.101  0.00  0.00      PROA  
ATOM   4772  HG2 MET P 987     -21.690  -9.026   5.974  0.00  0.00      PROA  
ATOM   4773  SD  MET P 987     -22.702  -6.876   5.505  0.00  0.00      PROA  
ATOM   4774  CE  MET P 987     -22.672  -6.572   7.266  0.00  0.00      PROA  
ATOM   4775  HE1 MET P 987     -23.388  -5.814   7.650  0.00  0.00      PROA  
ATOM   4776  HE2 MET P 987     -21.767  -6.067   7.666  0.00  0.00      PROA  
ATOM   4777  HE3 MET P 987     -23.067  -7.481   7.768  0.00  0.00      PROA  
ATOM   4778  C   MET P 987     -20.883  -9.549   1.828  0.00  0.00      PROA  
ATOM   4779  O   MET P 987     -20.282 -10.635   1.970  0.00  0.00      PROA  
ATOM   4780  N   HSD P 988     -20.921  -8.868   0.654  0.00  0.00      PROA  
ATOM   4781  HN  HSD P 988     -21.594  -8.132   0.652  0.00  0.00      PROA  
ATOM   4782  CA  HSD P 988     -20.061  -9.191  -0.454  0.00  0.00      PROA  
ATOM   4783  HA  HSD P 988     -19.288  -9.796  -0.004  0.00  0.00      PROA  
ATOM   4784  CB  HSD P 988     -20.706  -9.894  -1.650  0.00  0.00      PROA  
ATOM   4785  HB1 HSD P 988     -21.425  -9.209  -2.148  0.00  0.00      PROA  
ATOM   4786  HB2 HSD P 988     -21.247 -10.830  -1.392  0.00  0.00      PROA  
ATOM   4787  ND1 HSD P 988     -19.558  -9.512  -3.895  0.00  0.00      PROA  
ATOM   4788  HD1 HSD P 988     -20.085  -8.726  -4.219  0.00  0.00      PROA  
ATOM   4789  CG  HSD P 988     -19.673 -10.275  -2.764  0.00  0.00      PROA  
ATOM   4790  CE1 HSD P 988     -18.558 -10.066  -4.613  0.00  0.00      PROA  
ATOM   4791  HE1 HSD P 988     -18.345  -9.703  -5.618  0.00  0.00      PROA  
ATOM   4792  NE2 HSD P 988     -18.130 -11.207  -4.126  0.00  0.00      PROA  
ATOM   4793  CD2 HSD P 988     -18.811 -11.306  -2.889  0.00  0.00      PROA  
ATOM   4794  HD2 HSD P 988     -18.817 -12.155  -2.217  0.00  0.00      PROA  
ATOM   4795  C   HSD P 988     -19.449  -7.947  -1.018  0.00  0.00      PROA  
ATOM   4796  O   HSD P 988     -20.100  -6.917  -1.165  0.00  0.00      PROA  
ATOM   4797  N   LEU P 989     -18.102  -7.800  -1.155  0.00  0.00      PROA  
ATOM   4798  HN  LEU P 989     -17.489  -8.522  -0.844  0.00  0.00      PROA  
ATOM   4799  CA  LEU P 989     -17.381  -6.686  -1.789  0.00  0.00      PROA  
ATOM   4800  HA  LEU P 989     -18.147  -5.930  -1.881  0.00  0.00      PROA  
ATOM   4801  CB  LEU P 989     -16.229  -6.131  -0.946  0.00  0.00      PROA  
ATOM   4802  HB1 LEU P 989     -15.705  -5.333  -1.515  0.00  0.00      PROA  
ATOM   4803  HB2 LEU P 989     -15.513  -6.935  -0.672  0.00  0.00      PROA  
ATOM   4804  CG  LEU P 989     -16.655  -5.483   0.427  0.00  0.00      PROA  
ATOM   4805  HG  LEU P 989     -17.115  -6.332   0.977  0.00  0.00      PROA  
ATOM   4806  CD1 LEU P 989     -15.391  -5.210   1.241  0.00  0.00      PROA  
ATOM   4807 HD11 LEU P 989     -14.664  -6.050   1.269  0.00  0.00      PROA  
ATOM   4808 HD12 LEU P 989     -15.663  -5.057   2.308  0.00  0.00      PROA  
ATOM   4809 HD13 LEU P 989     -14.946  -4.265   0.863  0.00  0.00      PROA  
ATOM   4810  CD2 LEU P 989     -17.560  -4.239   0.221  0.00  0.00      PROA  
ATOM   4811 HD21 LEU P 989     -17.181  -3.510  -0.525  0.00  0.00      PROA  
ATOM   4812 HD22 LEU P 989     -17.597  -3.646   1.160  0.00  0.00      PROA  
ATOM   4813 HD23 LEU P 989     -18.543  -4.603  -0.148  0.00  0.00      PROA  
ATOM   4814  C   LEU P 989     -16.846  -7.213  -3.150  0.00  0.00      PROA  
ATOM   4815  O   LEU P 989     -16.414  -8.338  -3.214  0.00  0.00      PROA  
ATOM   4816  N   PRO P 990     -16.963  -6.452  -4.244  0.00  0.00      PROA  
ATOM   4817  CD  PRO P 990     -17.401  -5.064  -4.154  0.00  0.00      PROA  
ATOM   4818  HD1 PRO P 990     -16.646  -4.539  -3.529  0.00  0.00      PROA  
ATOM   4819  HD2 PRO P 990     -18.415  -5.075  -3.700  0.00  0.00      PROA  
ATOM   4820  CA  PRO P 990     -16.838  -6.875  -5.597  0.00  0.00      PROA  
ATOM   4821  HA  PRO P 990     -17.829  -7.155  -5.923  0.00  0.00      PROA  
ATOM   4822  CB  PRO P 990     -16.389  -5.540  -6.258  0.00  0.00      PROA  
ATOM   4823  HB1 PRO P 990     -16.442  -5.468  -7.365  0.00  0.00      PROA  
ATOM   4824  HB2 PRO P 990     -15.327  -5.307  -6.032  0.00  0.00      PROA  
ATOM   4825  CG  PRO P 990     -17.264  -4.465  -5.538  0.00  0.00      PROA  
ATOM   4826  HG1 PRO P 990     -16.724  -3.495  -5.502  0.00  0.00      PROA  
ATOM   4827  HG2 PRO P 990     -18.272  -4.528  -6.003  0.00  0.00      PROA  
ATOM   4828  C   PRO P 990     -16.021  -8.086  -6.045  0.00  0.00      PROA  
ATOM   4829  O   PRO P 990     -14.808  -8.233  -5.730  0.00  0.00      PROA  
ATOM   4830  N   SER P 991     -16.620  -9.027  -6.806  0.00  0.00      PROA  
ATOM   4831  HN  SER P 991     -17.529  -8.810  -7.153  0.00  0.00      PROA  
ATOM   4832  CA  SER P 991     -16.003 -10.260  -7.169  0.00  0.00      PROA  
ATOM   4833  HA  SER P 991     -15.641 -10.853  -6.342  0.00  0.00      PROA  
ATOM   4834  CB  SER P 991     -17.046 -11.059  -7.951  0.00  0.00      PROA  
ATOM   4835  HB1 SER P 991     -17.125 -10.560  -8.940  0.00  0.00      PROA  
ATOM   4836  HB2 SER P 991     -18.048 -11.106  -7.472  0.00  0.00      PROA  
ATOM   4837  OG  SER P 991     -16.486 -12.372  -8.280  0.00  0.00      PROA  
ATOM   4838  HG1 SER P 991     -17.238 -12.892  -8.571  0.00  0.00      PROA  
ATOM   4839  C   SER P 991     -14.841  -9.942  -8.188  0.00  0.00      PROA  
ATOM   4840  O   SER P 991     -14.895  -8.856  -8.801  0.00  0.00      PROA  
ATOM   4841  N   PRO P 992     -13.834 -10.701  -8.469  0.00  0.00      PROA  
ATOM   4842  CD  PRO P 992     -13.390 -11.873  -7.587  0.00  0.00      PROA  
ATOM   4843  HD1 PRO P 992     -13.948 -12.788  -7.879  0.00  0.00      PROA  
ATOM   4844  HD2 PRO P 992     -13.672 -11.667  -6.532  0.00  0.00      PROA  
ATOM   4845  CA  PRO P 992     -12.712 -10.315  -9.343  0.00  0.00      PROA  
ATOM   4846  HA  PRO P 992     -12.208  -9.453  -8.932  0.00  0.00      PROA  
ATOM   4847  CB  PRO P 992     -11.816 -11.560  -9.312  0.00  0.00      PROA  
ATOM   4848  HB1 PRO P 992     -10.770 -11.257  -9.533  0.00  0.00      PROA  
ATOM   4849  HB2 PRO P 992     -12.043 -12.327 -10.084  0.00  0.00      PROA  
ATOM   4850  CG  PRO P 992     -11.903 -12.102  -7.864  0.00  0.00      PROA  
ATOM   4851  HG1 PRO P 992     -11.602 -13.171  -7.864  0.00  0.00      PROA  
ATOM   4852  HG2 PRO P 992     -11.292 -11.530  -7.133  0.00  0.00      PROA  
ATOM   4853  C   PRO P 992     -13.111  -9.963 -10.774  0.00  0.00      PROA  
ATOM   4854  O   PRO P 992     -12.478  -9.080 -11.357  0.00  0.00      PROA  
ATOM   4855  N   THR P 993     -14.191 -10.595 -11.365  0.00  0.00      PROA  
ATOM   4856  HN  THR P 993     -14.785 -11.194 -10.834  0.00  0.00      PROA  
ATOM   4857  CA  THR P 993     -14.736 -10.273 -12.683  0.00  0.00      PROA  
ATOM   4858  HA  THR P 993     -14.007 -10.087 -13.458  0.00  0.00      PROA  
ATOM   4859  CB  THR P 993     -15.668 -11.402 -13.198  0.00  0.00      PROA  
ATOM   4860  HB  THR P 993     -16.266 -11.107 -14.086  0.00  0.00      PROA  
ATOM   4861  OG1 THR P 993     -16.561 -11.927 -12.141  0.00  0.00      PROA  
ATOM   4862  HG1 THR P 993     -17.423 -11.826 -12.551  0.00  0.00      PROA  
ATOM   4863  CG2 THR P 993     -14.771 -12.594 -13.728  0.00  0.00      PROA  
ATOM   4864 HG21 THR P 993     -14.037 -13.082 -13.052  0.00  0.00      PROA  
ATOM   4865 HG22 THR P 993     -13.998 -12.302 -14.471  0.00  0.00      PROA  
ATOM   4866 HG23 THR P 993     -15.401 -13.412 -14.138  0.00  0.00      PROA  
ATOM   4867  C   THR P 993     -15.478  -8.912 -12.612  0.00  0.00      PROA  
ATOM   4868  O   THR P 993     -15.491  -8.055 -13.528  0.00  0.00      PROA  
ATOM   4869  N   ASP P 994     -16.158  -8.689 -11.503  0.00  0.00      PROA  
ATOM   4870  HN  ASP P 994     -16.343  -9.454 -10.892  0.00  0.00      PROA  
ATOM   4871  CA  ASP P 994     -17.048  -7.568 -11.329  0.00  0.00      PROA  
ATOM   4872  HA  ASP P 994     -17.524  -7.284 -12.257  0.00  0.00      PROA  
ATOM   4873  CB  ASP P 994     -17.999  -7.864 -10.046  0.00  0.00      PROA  
ATOM   4874  HB1 ASP P 994     -18.634  -6.986  -9.799  0.00  0.00      PROA  
ATOM   4875  HB2 ASP P 994     -17.464  -8.097  -9.100  0.00  0.00      PROA  
ATOM   4876  CG  ASP P 994     -18.971  -8.883 -10.336  0.00  0.00      PROA  
ATOM   4877  OD1 ASP P 994     -19.504  -9.456  -9.368  0.00  0.00      PROA  
ATOM   4878  OD2 ASP P 994     -19.317  -9.107 -11.531  0.00  0.00      PROA  
ATOM   4879  C   ASP P 994     -16.179  -6.316 -11.070  0.00  0.00      PROA  
ATOM   4880  O   ASP P 994     -16.618  -5.173 -11.281  0.00  0.00      PROA  
ATOM   4881  N   SER P 995     -14.935  -6.512 -10.571  0.00  0.00      PROA  
ATOM   4882  HN  SER P 995     -14.596  -7.435 -10.405  0.00  0.00      PROA  
ATOM   4883  CA  SER P 995     -14.027  -5.424 -10.217  0.00  0.00      PROA  
ATOM   4884  HA  SER P 995     -14.479  -4.709  -9.546  0.00  0.00      PROA  
ATOM   4885  CB  SER P 995     -12.788  -5.988  -9.573  0.00  0.00      PROA  
ATOM   4886  HB1 SER P 995     -12.090  -5.180  -9.267  0.00  0.00      PROA  
ATOM   4887  HB2 SER P 995     -12.294  -6.685 -10.283  0.00  0.00      PROA  
ATOM   4888  OG  SER P 995     -13.237  -6.791  -8.459  0.00  0.00      PROA  
ATOM   4889  HG1 SER P 995     -13.769  -7.520  -8.784  0.00  0.00      PROA  
ATOM   4890  C   SER P 995     -13.559  -4.646 -11.374  0.00  0.00      PROA  
ATOM   4891  O   SER P 995     -13.154  -3.502 -11.256  0.00  0.00      PROA  
ATOM   4892  N   ASN P 996     -13.588  -5.191 -12.517  0.00  0.00      PROA  
ATOM   4893  HN  ASN P 996     -13.800  -6.155 -12.653  0.00  0.00      PROA  
ATOM   4894  CA  ASN P 996     -13.373  -4.473 -13.767  0.00  0.00      PROA  
ATOM   4895  HA  ASN P 996     -12.411  -4.008 -13.610  0.00  0.00      PROA  
ATOM   4896  CB  ASN P 996     -13.305  -5.464 -14.894  0.00  0.00      PROA  
ATOM   4897  HB1 ASN P 996     -13.228  -5.060 -15.926  0.00  0.00      PROA  
ATOM   4898  HB2 ASN P 996     -14.244  -6.055 -14.835  0.00  0.00      PROA  
ATOM   4899  CG  ASN P 996     -12.132  -6.510 -14.727  0.00  0.00      PROA  
ATOM   4900  OD1 ASN P 996     -11.321  -6.260 -13.871  0.00  0.00      PROA  
ATOM   4901  ND2 ASN P 996     -12.018  -7.433 -15.682  0.00  0.00      PROA  
ATOM   4902 HD21 ASN P 996     -11.253  -8.074 -15.747  0.00  0.00      PROA  
ATOM   4903 HD22 ASN P 996     -12.665  -7.523 -16.440  0.00  0.00      PROA  
ATOM   4904  C   ASN P 996     -14.441  -3.477 -14.135  0.00  0.00      PROA  
ATOM   4905  O   ASN P 996     -14.188  -2.434 -14.544  0.00  0.00      PROA  
ATOM   4906  N   PHE P 997     -15.721  -3.928 -14.010  0.00  0.00      PROA  
ATOM   4907  HN  PHE P 997     -15.833  -4.731 -13.430  0.00  0.00      PROA  
ATOM   4908  CA  PHE P 997     -16.889  -3.203 -14.400  0.00  0.00      PROA  
ATOM   4909  HA  PHE P 997     -16.774  -2.664 -15.329  0.00  0.00      PROA  
ATOM   4910  CB  PHE P 997     -18.024  -4.196 -14.508  0.00  0.00      PROA  
ATOM   4911  HB1 PHE P 997     -18.995  -3.666 -14.613  0.00  0.00      PROA  
ATOM   4912  HB2 PHE P 997     -18.141  -4.873 -13.634  0.00  0.00      PROA  
ATOM   4913  CG  PHE P 997     -17.855  -5.084 -15.789  0.00  0.00      PROA  
ATOM   4914  CD1 PHE P 997     -17.579  -6.479 -15.597  0.00  0.00      PROA  
ATOM   4915  HD1 PHE P 997     -17.534  -6.930 -14.617  0.00  0.00      PROA  
ATOM   4916  CE1 PHE P 997     -17.528  -7.313 -16.704  0.00  0.00      PROA  
ATOM   4917  HE1 PHE P 997     -17.431  -8.385 -16.607  0.00  0.00      PROA  
ATOM   4918  CZ  PHE P 997     -17.576  -6.755 -17.941  0.00  0.00      PROA  
ATOM   4919  HZ  PHE P 997     -17.579  -7.388 -18.816  0.00  0.00      PROA  
ATOM   4920  CD2 PHE P 997     -17.862  -4.563 -17.054  0.00  0.00      PROA  
ATOM   4921  HD2 PHE P 997     -18.092  -3.518 -17.202  0.00  0.00      PROA  
ATOM   4922  CE2 PHE P 997     -17.678  -5.406 -18.170  0.00  0.00      PROA  
ATOM   4923  HE2 PHE P 997     -17.600  -5.061 -19.190  0.00  0.00      PROA  
ATOM   4924  C   PHE P 997     -17.191  -2.120 -13.365  0.00  0.00      PROA  
ATOM   4925  O   PHE P 997     -17.803  -1.089 -13.638  0.00  0.00      PROA  
ATOM   4926  N   TYR P 998     -16.634  -2.304 -12.122  0.00  0.00      PROA  
ATOM   4927  HN  TYR P 998     -16.307  -3.180 -11.775  0.00  0.00      PROA  
ATOM   4928  CA  TYR P 998     -16.611  -1.211 -11.223  0.00  0.00      PROA  
ATOM   4929  HA  TYR P 998     -17.613  -0.820 -11.124  0.00  0.00      PROA  
ATOM   4930  CB  TYR P 998     -16.197  -1.781  -9.859  0.00  0.00      PROA  
ATOM   4931  HB1 TYR P 998     -15.373  -2.478 -10.121  0.00  0.00      PROA  
ATOM   4932  HB2 TYR P 998     -16.875  -2.501  -9.351  0.00  0.00      PROA  
ATOM   4933  CG  TYR P 998     -15.629  -0.909  -8.708  0.00  0.00      PROA  
ATOM   4934  CD1 TYR P 998     -14.503  -0.078  -8.833  0.00  0.00      PROA  
ATOM   4935  HD1 TYR P 998     -13.887   0.021  -9.715  0.00  0.00      PROA  
ATOM   4936  CE1 TYR P 998     -13.909   0.635  -7.791  0.00  0.00      PROA  
ATOM   4937  HE1 TYR P 998     -13.052   1.268  -7.969  0.00  0.00      PROA  
ATOM   4938  CZ  TYR P 998     -14.596   0.647  -6.632  0.00  0.00      PROA  
ATOM   4939  OH  TYR P 998     -14.035   1.383  -5.572  0.00  0.00      PROA  
ATOM   4940  HH  TYR P 998     -13.360   2.008  -5.844  0.00  0.00      PROA  
ATOM   4941  CD2 TYR P 998     -16.256  -0.982  -7.445  0.00  0.00      PROA  
ATOM   4942  HD2 TYR P 998     -17.174  -1.514  -7.240  0.00  0.00      PROA  
ATOM   4943  CE2 TYR P 998     -15.773  -0.108  -6.395  0.00  0.00      PROA  
ATOM   4944  HE2 TYR P 998     -16.170  -0.253  -5.402  0.00  0.00      PROA  
ATOM   4945  C   TYR P 998     -15.757   0.007 -11.784  0.00  0.00      PROA  
ATOM   4946  O   TYR P 998     -16.191   1.132 -11.813  0.00  0.00      PROA  
ATOM   4947  N   ARG P 999     -14.541  -0.236 -12.281  0.00  0.00      PROA  
ATOM   4948  HN  ARG P 999     -14.127  -1.125 -12.100  0.00  0.00      PROA  
ATOM   4949  CA  ARG P 999     -13.530   0.726 -12.755  0.00  0.00      PROA  
ATOM   4950  HA  ARG P 999     -13.243   1.380 -11.944  0.00  0.00      PROA  
ATOM   4951  CB  ARG P 999     -12.298   0.107 -13.331  0.00  0.00      PROA  
ATOM   4952  HB1 ARG P 999     -11.745   0.958 -13.783  0.00  0.00      PROA  
ATOM   4953  HB2 ARG P 999     -12.440  -0.438 -14.288  0.00  0.00      PROA  
ATOM   4954  CG  ARG P 999     -11.434  -0.597 -12.321  0.00  0.00      PROA  
ATOM   4955  HG1 ARG P 999     -11.974  -1.048 -11.461  0.00  0.00      PROA  
ATOM   4956  HG2 ARG P 999     -10.696   0.094 -11.861  0.00  0.00      PROA  
ATOM   4957  CD  ARG P 999     -10.515  -1.647 -12.810  0.00  0.00      PROA  
ATOM   4958  HD1 ARG P 999     -11.199  -2.315 -13.376  0.00  0.00      PROA  
ATOM   4959  HD2 ARG P 999      -9.937  -2.293 -12.114  0.00  0.00      PROA  
ATOM   4960  NE  ARG P 999      -9.661  -1.057 -13.806  0.00  0.00      PROA  
ATOM   4961  HE  ARG P 999      -9.606  -0.060 -13.862  0.00  0.00      PROA  
ATOM   4962  CZ  ARG P 999      -8.965  -1.770 -14.653  0.00  0.00      PROA  
ATOM   4963  NH1 ARG P 999      -8.654  -3.120 -14.550  0.00  0.00      PROA  
ATOM   4964 HH11 ARG P 999      -7.834  -3.430 -15.032  0.00  0.00      PROA  
ATOM   4965 HH12 ARG P 999      -8.869  -3.654 -13.733  0.00  0.00      PROA  
ATOM   4966  NH2 ARG P 999      -8.500  -1.207 -15.679  0.00  0.00      PROA  
ATOM   4967 HH21 ARG P 999      -8.553  -0.210 -15.627  0.00  0.00      PROA  
ATOM   4968 HH22 ARG P 999      -7.984  -1.729 -16.358  0.00  0.00      PROA  
ATOM   4969  C   ARG P 999     -14.038   1.681 -13.785  0.00  0.00      PROA  
ATOM   4970  O   ARG P 999     -14.027   2.928 -13.597  0.00  0.00      PROA  
ATOM   4971  N   ALA P1000     -14.680   1.155 -14.874  0.00  0.00      PROA  
ATOM   4972  HN  ALA P1000     -14.808   0.167 -14.842  0.00  0.00      PROA  
ATOM   4973  CA  ALA P1000     -15.335   1.878 -15.907  0.00  0.00      PROA  
ATOM   4974  HA  ALA P1000     -15.863   2.741 -15.529  0.00  0.00      PROA  
ATOM   4975  CB  ALA P1000     -14.284   2.286 -17.012  0.00  0.00      PROA  
ATOM   4976  HB1 ALA P1000     -13.569   3.020 -16.584  0.00  0.00      PROA  
ATOM   4977  HB2 ALA P1000     -14.790   2.862 -17.816  0.00  0.00      PROA  
ATOM   4978  HB3 ALA P1000     -13.732   1.424 -17.444  0.00  0.00      PROA  
ATOM   4979  C   ALA P1000     -16.412   1.007 -16.607  0.00  0.00      PROA  
ATOM   4980  O   ALA P1000     -16.585  -0.167 -16.370  0.00  0.00      PROA  
ATOM   4981  N   LEU P1001     -17.095   1.613 -17.648  0.00  0.00      PROA  
ATOM   4982  HN  LEU P1001     -16.859   2.576 -17.746  0.00  0.00      PROA  
ATOM   4983  CA  LEU P1001     -18.194   1.025 -18.406  0.00  0.00      PROA  
ATOM   4984  HA  LEU P1001     -18.967   0.871 -17.667  0.00  0.00      PROA  
ATOM   4985  CB  LEU P1001     -18.741   2.111 -19.256  0.00  0.00      PROA  
ATOM   4986  HB1 LEU P1001     -17.922   2.554 -19.862  0.00  0.00      PROA  
ATOM   4987  HB2 LEU P1001     -19.037   2.955 -18.597  0.00  0.00      PROA  
ATOM   4988  CG  LEU P1001     -19.970   1.827 -20.208  0.00  0.00      PROA  
ATOM   4989  HG  LEU P1001     -19.527   1.192 -21.006  0.00  0.00      PROA  
ATOM   4990  CD1 LEU P1001     -21.228   1.219 -19.604  0.00  0.00      PROA  
ATOM   4991 HD11 LEU P1001     -22.056   0.980 -20.305  0.00  0.00      PROA  
ATOM   4992 HD12 LEU P1001     -21.546   1.729 -18.669  0.00  0.00      PROA  
ATOM   4993 HD13 LEU P1001     -20.830   0.225 -19.309  0.00  0.00      PROA  
ATOM   4994  CD2 LEU P1001     -20.373   3.097 -20.966  0.00  0.00      PROA  
ATOM   4995 HD21 LEU P1001     -20.657   3.824 -20.174  0.00  0.00      PROA  
ATOM   4996 HD22 LEU P1001     -21.185   2.951 -21.710  0.00  0.00      PROA  
ATOM   4997 HD23 LEU P1001     -19.469   3.315 -21.573  0.00  0.00      PROA  
ATOM   4998  C   LEU P1001     -17.935  -0.138 -19.305  0.00  0.00      PROA  
ATOM   4999  O   LEU P1001     -18.806  -1.053 -19.290  0.00  0.00      PROA  
ATOM   5000  N   MET P1002     -16.791  -0.168 -20.049  0.00  0.00      PROA  
ATOM   5001  HN  MET P1002     -16.068   0.503 -19.904  0.00  0.00      PROA  
ATOM   5002  CA  MET P1002     -16.350  -1.287 -20.926  0.00  0.00      PROA  
ATOM   5003  HA  MET P1002     -15.412  -0.901 -21.296  0.00  0.00      PROA  
ATOM   5004  CB  MET P1002     -16.010  -2.632 -20.252  0.00  0.00      PROA  
ATOM   5005  HB1 MET P1002     -15.456  -3.303 -20.943  0.00  0.00      PROA  
ATOM   5006  HB2 MET P1002     -16.949  -3.118 -19.911  0.00  0.00      PROA  
ATOM   5007  CG  MET P1002     -15.182  -2.490 -18.947  0.00  0.00      PROA  
ATOM   5008  HG1 MET P1002     -14.973  -3.482 -18.492  0.00  0.00      PROA  
ATOM   5009  HG2 MET P1002     -15.990  -2.081 -18.303  0.00  0.00      PROA  
ATOM   5010  SD  MET P1002     -13.724  -1.373 -19.140  0.00  0.00      PROA  
ATOM   5011  CE  MET P1002     -13.259  -1.395 -17.396  0.00  0.00      PROA  
ATOM   5012  HE1 MET P1002     -12.567  -0.563 -17.146  0.00  0.00      PROA  
ATOM   5013  HE2 MET P1002     -12.705  -2.320 -17.124  0.00  0.00      PROA  
ATOM   5014  HE3 MET P1002     -14.082  -1.420 -16.649  0.00  0.00      PROA  
ATOM   5015  C   MET P1002     -17.127  -1.423 -22.227  0.00  0.00      PROA  
ATOM   5016  O   MET P1002     -17.506  -2.526 -22.703  0.00  0.00      PROA  
ATOM   5017  N   ASP P1003     -17.497  -0.265 -22.791  0.00  0.00      PROA  
ATOM   5018  HN  ASP P1003     -17.115   0.583 -22.432  0.00  0.00      PROA  
ATOM   5019  CA  ASP P1003     -18.258  -0.167 -24.058  0.00  0.00      PROA  
ATOM   5020  HA  ASP P1003     -18.699  -1.146 -24.174  0.00  0.00      PROA  
ATOM   5021  CB  ASP P1003     -19.409   0.878 -23.885  0.00  0.00      PROA  
ATOM   5022  HB1 ASP P1003     -19.032   1.868 -23.551  0.00  0.00      PROA  
ATOM   5023  HB2 ASP P1003     -20.075   0.464 -23.098  0.00  0.00      PROA  
ATOM   5024  CG  ASP P1003     -20.322   0.976 -25.083  0.00  0.00      PROA  
ATOM   5025  OD1 ASP P1003     -21.000   2.022 -25.216  0.00  0.00      PROA  
ATOM   5026  OD2 ASP P1003     -20.529  -0.054 -25.758  0.00  0.00      PROA  
ATOM   5027  C   ASP P1003     -17.413   0.050 -25.255  0.00  0.00      PROA  
ATOM   5028  O   ASP P1003     -17.052  -0.877 -26.041  0.00  0.00      PROA  
ATOM   5029  N   GLU P1004     -16.930   1.286 -25.336  0.00  0.00      PROA  
ATOM   5030  HN  GLU P1004     -17.424   1.969 -24.803  0.00  0.00      PROA  
ATOM   5031  CA  GLU P1004     -15.751   1.584 -26.179  0.00  0.00      PROA  
ATOM   5032  HA  GLU P1004     -16.076   1.250 -27.153  0.00  0.00      PROA  
ATOM   5033  CB  GLU P1004     -15.439   2.996 -26.306  0.00  0.00      PROA  
ATOM   5034  HB1 GLU P1004     -14.446   3.227 -26.747  0.00  0.00      PROA  
ATOM   5035  HB2 GLU P1004     -15.375   3.304 -25.240  0.00  0.00      PROA  
ATOM   5036  CG  GLU P1004     -16.516   3.854 -27.038  0.00  0.00      PROA  
ATOM   5037  HG1 GLU P1004     -17.460   3.656 -26.486  0.00  0.00      PROA  
ATOM   5038  HG2 GLU P1004     -16.876   3.508 -28.031  0.00  0.00      PROA  
ATOM   5039  CD  GLU P1004     -16.150   5.307 -27.153  0.00  0.00      PROA  
ATOM   5040  OE1 GLU P1004     -15.635   5.758 -28.237  0.00  0.00      PROA  
ATOM   5041  OE2 GLU P1004     -16.429   6.076 -26.183  0.00  0.00      PROA  
ATOM   5042  C   GLU P1004     -14.490   0.767 -25.873  0.00  0.00      PROA  
ATOM   5043  O   GLU P1004     -13.830   0.310 -26.793  0.00  0.00      PROA  
ATOM   5044  N   GLU P1005     -14.168   0.424 -24.596  0.00  0.00      PROA  
ATOM   5045  HN  GLU P1005     -14.732   0.812 -23.871  0.00  0.00      PROA  
ATOM   5046  CA  GLU P1005     -13.058  -0.373 -24.204  0.00  0.00      PROA  
ATOM   5047  HA  GLU P1005     -12.348  -0.390 -25.018  0.00  0.00      PROA  
ATOM   5048  CB  GLU P1005     -12.347   0.404 -23.067  0.00  0.00      PROA  
ATOM   5049  HB1 GLU P1005     -11.437  -0.209 -22.888  0.00  0.00      PROA  
ATOM   5050  HB2 GLU P1005     -12.938   0.425 -22.127  0.00  0.00      PROA  
ATOM   5051  CG  GLU P1005     -11.803   1.790 -23.474  0.00  0.00      PROA  
ATOM   5052  HG1 GLU P1005     -12.650   2.506 -23.545  0.00  0.00      PROA  
ATOM   5053  HG2 GLU P1005     -11.298   1.593 -24.444  0.00  0.00      PROA  
ATOM   5054  CD  GLU P1005     -10.738   2.358 -22.557  0.00  0.00      PROA  
ATOM   5055  OE1 GLU P1005      -9.566   2.681 -23.049  0.00  0.00      PROA  
ATOM   5056  OE2 GLU P1005     -11.006   2.559 -21.376  0.00  0.00      PROA  
ATOM   5057  C   GLU P1005     -13.395  -1.828 -23.812  0.00  0.00      PROA  
ATOM   5058  O   GLU P1005     -14.575  -2.157 -23.612  0.00  0.00      PROA  
ATOM   5059  N   ASP P1006     -12.346  -2.658 -23.683  0.00  0.00      PROA  
ATOM   5060  HN  ASP P1006     -11.374  -2.462 -23.781  0.00  0.00      PROA  
ATOM   5061  CA  ASP P1006     -12.549  -3.999 -23.199  0.00  0.00      PROA  
ATOM   5062  HA  ASP P1006     -13.331  -4.067 -22.456  0.00  0.00      PROA
[truncated: 6,455,411 more chars]
