# Supplementary material for: Uncovering the Mechanism of Drug Resistance Caused by the T790M Mutation in EGFR Kinase From Absolute Binding Free Energy Calculations
Source: Front Mol Biosci. 2022 May 30;9:922839. doi: 10.3389/fmolb.2022.922839 (PMC9189374; doi:10.3389/fmolb.2022.922839)
Supplement: Supplementary file 2 [file DataSheet2.ZIP › Source data/Supplementary Figure 1,2-Table 1.xlsx]

## Sheet: Supplementary Figure 1
001_RMSDBound				002_EulerTheta				003_EulerPhi				004_EulerPsi				005_PolarTheta				006_PolarPhi				007_r				008_RMSDunbound
x	y	yEr±		x	y	yEr±		x	y	yEr±		x	y	yEr±		x	y	yEr±		x	y	yEr±		x	y	yEr±		x	y	yEr±
0.175	24.686	0.1437		-37.5	2.71074	0.11328		-17.5	2.90973	0.07745		-17.5	3.10708	0.12102		102.25	6.18823	0.09363		158.5	4.57437	0.97743		10.75	8.1747	2.2034		0.525	24.8319	0.40461
0.225	22.0471	0.13989		-36.5	2.49358	0.12213		-16.5	2.59063	0.07864		-16.5	2.63279	0.0389		102.75	4.92736	0.36598		159.5	3.20758	0.54519		10.85	7.41061	2.09027		0.575	17.0489	0.375
0.275	20.3248	0.07753		-35.5	2.27381	0.11333		-15.5	2.31691	0.10115		-15.5	2.16893	0.04777		103.25	4.11782	0.53509		160.5	2.14212	0.25761		10.95	6.6936	1.96375		0.625	12.2873	0.46812
0.325	18.9069	0.01756		-34.5	2.0618	0.09391		-14.5	2.10423	0.1317		-14.5	1.74166	0.11238		103.75	3.34221	0.51016		161.5	1.39166	0.15178		11.05	6.02309	1.83985		0.675	10.1435	0.44276
0.375	17.2304	0.09979		-33.5	1.85788	0.0745		-13.5	1.92064	0.19147		-13.5	1.35722	0.16454		104.25	2.65701	0.45782		162.5	0.82159	0.08712		11.15	5.40615	1.71686		0.725	8.84514	0.42802
0.425	15.5344	0.08246		-32.5	1.63472	0.08662		-12.5	1.7582	0.25362		-12.5	1.00673	0.19059		104.75	2.11324	0.39934		163.5	0.36963	0.03538		11.25	4.83013	1.58295		0.775	7.64731	0.44001
0.475	13.9917	0.03006		-31.5	1.39657	0.13707		-11.5	1.61176	0.29172		-11.5	0.69337	0.20657		105.25	1.65993	0.33418		164.5	0.08516	0.00328		11.35	4.27873	1.45583		0.825	6.52352	0.43961
0.525	12.618	0.03131		-30.5	1.14742	0.17748		-10.5	1.42319	0.33643		-10.5	0.4421	0.19951		105.75	1.26269	0.26845		165.5	0	0.00404		11.45	3.75517	1.33727		0.875	5.61207	0.40283
0.575	11.3589	0.02974		-29.5	0.91268	0.21694		-9.5	1.21696	0.3532		-9.5	0.2542	0.15749		106.25	0.95001	0.23055		166.5	0.1256	0.02802		11.55	3.26183	1.21483		0.925	4.96188	0.34278
0.625	10.0838	0.02944		-28.5	0.7267	0.25949		-8.5	0.99293	0.35812		-8.5	0.11176	0.10544		106.75	0.6699	0.19271		167.5	0.45046	0.04783		11.65	2.79566	1.06155		0.975	4.45937	0.28624
0.675	8.90434	0.04407		-27.5	0.54756	0.30396		-7.5	0.7841	0.33822		-7.5	0.03001	0.06068		107.25	0.42891	0.15003		168.5	0.90307	0.03801		11.75	2.33568	0.88958		1.025	4.01841	0.23131
0.725	7.93312	0.03837		-26.5	0.41559	0.3266		-6.5	0.58442	0.29527		-6.5	0	4.44089e-16		107.75	0.23878	0.12238		169.5	1.44891	0.05788		11.85	1.89822	0.71635		1.075	3.66688	0.19572
0.775	7.12964	0.15665		-25.5	0.33927	0.32293		-5.5	0.40401	0.22992		-5.5	0.01603	0.06433		108.25	0.10572	0.09699		170.5	2.11268	0.15946		11.95	1.51677	0.54655		1.125	3.36906	0.16793
0.825	6.45754	0.28673		-24.5	0.28013	0.31033		-4.5	0.2417	0.14581		-4.5	0.08683	0.11514		108.75	0.02947	0.07055		171.5	3.00918	0.34796		12.05	1.18976	0.40446		1.175	3.15363	0.14504
0.875	5.89	0.41345		-23.5	0.24722	0.29334		-3.5	0.11841	0.08603		-3.5	0.211	0.13416		109.25	0	0.04622		172.5	4.1154	0.4471		12.15	0.90764	0.28821		1.225	2.97624	0.13633
0.925	5.41928	0.5266		-22.5	0.22672	0.24088		-2.5	0.03837	0.03043		-2.5	0.34527	0.15003		109.75	0.02579	0.0222		173.5	5.55991	0.32225		12.25	0.66624	0.18478		1.275	2.84066	0.1331
0.975	5.01649	0.57688		-21.5	0.18473	0.20214		-1.5	0	3.14018e-16		-1.5	0.58681	0.13338		110.25	0.10309	0.05328						12.35	0.46812	0.10287		1.325	2.71903	0.12632
1.025	4.65182	0.48649		-20.5	0.10029	0.14345		-0.5	0.01054	0.06943		-0.5	0.87976	0.15098		110.75	0.24185	0.11368						12.45	0.30894	0.03703		1.375	2.60243	0.12132
1.075	4.27556	0.25614		-19.5	0.04916	0.06103		0.5	0.05649	0.12423		0.5	1.18639	0.14164		111.25	0.43831	0.18619						12.55	0.1771	0.01849		1.425	2.46372	0.12515
1.125	3.86939	0.01619		-18.5	0.0159	0.0243		1.5	0.14438	0.16031		1.5	1.46979	0.10167		111.75	0.68493	0.26371						12.65	0.07973	0.04458		1.475	2.32416	0.12969
1.175	3.41411	0.09758		-17.5	0	3.14018e-16		2.5	0.29343	0.17172		2.5	1.66719	0.0648		112.25	0.99746	0.34569						12.75	0.02321	0.04145		1.525	2.21446	0.13058
1.225	2.91287	0.04761		-16.5	0.02091	0.0163		3.5	0.47109	0.14245		3.5	1.77972	0.07437		112.75	1.36799	0.42686						12.85	0.00319	0.01919		1.575	2.12911	0.14189
1.275	2.41828	0.02669		-15.5	0.02533	0.04489		4.5	0.64843	0.10752		4.5	1.81432	0.09201		113.25	1.81333	0.49626						12.95	0	0		1.625	2.06349	0.13775
1.325	1.89991	0.04286		-14.5	0.06779	0.07852		5.5	0.85748	0.0707		5.5	1.84032	0.07443		113.75	2.29844	0.54525						13.05	0.03175	0.04151		1.675	1.95839	0.14117
1.375	1.33898	0.00745		-13.5	0.14389	0.09604		6.5	1.08611	0.04398		6.5	1.84396	0.06677		114.25	2.94129	0.61311						13.15	0.07138	0.10593		1.725	1.85469	0.16771
1.425	0.7698	0.02865		-12.5	0.24507	0.09336		7.5	1.37141	0.02216		7.5	1.86342	0.14741		114.75	3.63116	0.7006						13.25	0.11462	0.19766		1.775	1.71206	0.20045
1.475	0.31772	0.02647		-11.5	0.36785	0.0554		8.5	1.68679	0.09945		8.5	1.95238	0.28157		115.25	4.47197	0.87304						13.35	0.16787	0.31305		1.825	1.54071	0.25092
1.525	0.05509	0.01644		-10.5	0.56507	0.01388		9.5	2.00328	0.23243		9.5	2.08157	0.39698										13.45	0.20438	0.40481		1.875	1.37267	0.34731
1.575	0	0		-9.5	0.78029	0.07408		10.5	2.2977	0.40798		10.5	2.27381	0.51305										13.55	0.23045	0.47707		1.925	1.21577	0.43118
1.625	0.13318	0.02508		-8.5	1.05413	0.14534		11.5	2.58885	0.53666		11.5	2.54698	0.6164										13.65	0.25983	0.53987		1.975	1.06652	0.46002
1.675	0.40177	0.03482		-7.5	1.33231	0.20508		12.5	2.87882	0.59696		12.5	2.8656	0.69802										13.75	0.28442	0.60238		2.025	0.97391	0.44392
1.725	0.69069	0.05226		-6.5	1.62924	0.29246		13.5	3.18332	0.63596		13.5	3.16517	0.75854										13.85	0.3042	0.64436		2.075	0.91474	0.38133
1.775	0.89828	0.01201		-5.5	1.96539	0.38445		14.5	3.55631	0.64948		14.5	3.45685	0.73142										13.95	0.32964	0.66862		2.125	0.88534	0.32509
1.825	1.03941	0.1572		-4.5	2.28166	0.4625		15.5	4.00855	0.65309		15.5	3.77772	0.6621										14.05	0.36148	0.68896		2.175	0.85404	0.28797
1.875	1.11821	0.44624		-3.5	2.63278	0.50944		16.5	4.49976	0.61814		16.5	4.05916	0.54211										14.15	0.39283	0.70629		2.225	0.77054	0.27741
1.925	1.20587	0.70281						17.5	5.05523	0.57449		17.5	4.30543	0.3309										14.25	0.43728	0.71892		2.275	0.64184	0.26065
1.975	1.36225	0.95643						18.5	5.66935	0.52209		18.5	4.54887	0.05116										14.35	0.50726	0.72196		2.325	0.53413	0.26764
2.025	1.43381	1.27653						19.5	6.32365	0.48208		19.5	4.79004	0.32566										14.45	0.5844	0.73303		2.375	0.43926	0.28348
2.075	1.57469	1.40954						20.5	6.99222	0.43986		20.5	5.03616	0.70433										14.55	0.6862	0.73948		2.425	0.37818	0.32481
2.125	1.93562	1.26094						21.5	7.66952	0.41422		21.5	5.26548	1.10467										14.65	0.81636	0.7541		2.475	0.37453	0.3416
2.175	2.3736	0.95634																						14.75	0.96953	0.7756		2.525	0.38254	0.33411
2.225	2.77371	0.65239																						14.85	1.14017	0.80165		2.575	0.39477	0.27343
2.275	2.99755	0.49944																						14.95	1.3281	0.8337		2.625	0.38431	0.18793
2.325	3.09001	0.50625																						15.05	1.5428	0.87029		2.675	0.3374	0.10023
2.375	3.15289	0.54641																						15.15	1.7778	0.92912		2.725	0.29294	0.03353
2.425	3.21929	0.56393																						15.25	2.0341	1.01904		2.775	0.26677	0.1074
2.475	3.31765	0.56758																						15.35	2.32634	1.13634		2.825	0.27511	0.11366
2.525	3.43708	0.57708																						15.45	2.66023	1.25928		2.875	0.32937	0.04307
2.575	3.59367	0.53449																						15.55	2.97522	1.33097		2.925	0.41089	0.17459
2.625	3.76289	0.44272																						15.65	3.35048	1.40323		2.975	0.43873	0.33746
2.675	3.98557	0.37252																						15.75	3.77315	1.45054		3.025	0.3319	0.36475
2.725	4.32954	0.36405																						15.85	4.25039	1.45674		3.075	0.17176	0.28792
2.775	4.68801	0.42665																						15.95	4.77151	1.4406		3.125	0.01294	0.16965
2.825	4.74525	0.58724																						16.05	5.29833	1.39986		3.175	0	0
2.875	4.3271	0.88875																						16.15	5.81301	1.34117		3.225	0.26481	0.27936
2.925	3.83089	1.21141																						16.25	6.30237	1.28428		3.275	0.80895	0.69932
2.975	3.73149	1.34672																						16.35	6.73823	1.23843		3.325	1.75446	1
																								16.45	7.11281	1.21894		3.375	3.32232	0.95148
																								16.55	7.41011	1.22501		3.425	5.68236	0.81771
																								16.65	7.64104	1.23823		3.475	8.82775	1.06173
																								16.75	7.80898	1.22998
																								16.85	7.93868	1.1979
																								16.95	8.04368	1.13963
																								17.05	8.14757	1.0645
																								17.15	8.27071	0.96979
																								17.25	8.40916	0.85777
																								17.35	8.57121	0.7442
																								17.45	8.74696	0.62159
																								17.55	8.92485	0.5023
																								17.65	9.1117	0.39679
																								17.75	9.28743	0.29998
																								17.85	9.43478	0.24951
																								17.95	9.53857	0.28593
																								18.05	9.58622	0.32841
																								18.15	9.57081	0.30931
																								18.25	9.49798	0.23883
																								18.35	9.37607	0.20692
																								18.45	9.22963	0.29527
																								18.55	9.08124	0.43356
																								18.65	8.94778	0.55472
																								18.75	8.85313	0.65138
																								18.85	8.79168	0.72927
																								18.95	8.77357	0.79066
																								19.05	8.78961	0.84351
																								19.15	8.8306	0.8796
																								19.25	8.91483	0.8925
																								19.35	9.03267	0.89951
																								19.45	9.18121	0.89418
																								19.55	9.3544	0.87491
																								19.65	9.53976	0.83899
																								19.75	9.74066	0.82152
																								19.85	9.95673	0.82281
																								19.95	10.1751	0.81746
																								20.05	10.3772	0.81084
																								20.15	10.5624	0.80063
																								20.25	10.7596	0.80165
																								20.35	10.7564	0.85656
																								20.45	10.7362	0.95947
																								20.55	10.6609	1.0695
																								20.65	10.5313	1.16289
																								20.75	10.3488	1.23704
																								20.85	10.123	1.29338
																								20.95	9.87273	1.32102
																								21.05	9.60857	1.33951
																								21.15	9.34061	1.34814
																								21.25	9.06154	1.35691
																								21.35	8.78767	1.36416
																								21.45	8.5436	1.37217
																								21.55	8.31362	1.39161
																								21.65	8.08613	1.41134
																								21.75	7.87553	1.42982
																								21.85	7.70067	1.46112
																								21.95	7.54822	1.47805
																								22.05	7.39843	1.49172
																								22.15	7.28048	1.51616
																								22.25	7.18798	1.53482
																								22.35	7.1241	1.55253
																								22.45	7.09244	1.57305
																								22.55	7.07289	1.59398
																								22.65	7.06827	1.60916
																								22.75	7.08295	1.61928
																								22.85	7.10221	1.63848
																								22.95	7.13478	1.65877
																								23.05	7.19178	1.68365
																								23.15	7.27556	1.71672
																								23.25	7.36879	1.7439
																								23.35	7.47516	1.76889
																								23.45	7.58838	1.79013
																								23.55	7.71489	1.80675
																								23.65	7.85466	1.83309
																								23.75	8.00375	1.84022
																								23.85	8.17048	1.85493
																								23.95	8.34641	1.86986
																								24.05	8.54067	1.86873
																								24.15	8.74881	1.853
																								24.25	8.96725	1.83201
																								24.35	9.1952	1.81085
																								24.45	9.4223	1.78833
																								24.55	9.66924	1.75831
																								24.65	9.9194	1.71103
																								24.75	10.1564	1.66034
																								24.85	10.3918	1.61609
																								24.95	10.6232	1.58898
																								25.05	10.8722	1.58067
																								25.15	10.9345	1.54034
																								25.25	10.9938	1.56606
																								25.35	11.0428	1.60454
																								25.45	11.0804	1.61082
																								25.55	11.1533	1.62127
																								25.65	11.222	1.61831
																								25.75	11.2692	1.62329
																								25.85	11.2995	1.6037
																								25.95	11.3046	1.57909
																								26.05	11.297	1.54715
																								26.15	11.2966	1.5221
																								26.25	11.3103	1.50927
																								26.35	11.2975	1.46556
																								26.45	11.2882	1.41114
																								26.55	11.2876	1.35297
																								26.65	11.2811	1.30915
																								26.75	11.2654	1.26294
																								26.85	11.2404	1.19644
																								26.95	11.2154	1.14588
																								27.05	11.1755	1.09532
																								27.15	11.135	1.04474
																								27.25	11.0795	1.00537
																								27.35	11.0242	0.9883
																								27.45	10.9731	0.98486
																								27.55	10.9098	0.97409
																								27.65	10.8411	0.9655
																								27.75	10.7713	0.96551
																								27.85	10.7326	0.99056
																								27.95	10.6956	1.01725
																								28.05	10.6248	1.05536
																								28.15	10.5511	1.0924
																								28.25	10.4638	1.11603
																								28.35	10.4047	1.14944
																								28.45	10.3601	1.18671
																								28.55	10.2827	1.22043
																								28.65	10.1798	1.25254
																								28.75	10.1264	1.29563
																								28.85	10.1157	1.3401
																								28.95	10.1022	1.39767
																								29.05	10.1093	1.44621
																								29.15	10.1209	1.48804
																								29.25	10.1132	1.51484
																								29.35	10.1054	1.52812
																								29.45	10.1004	1.54236
																								29.55	10.1	1.56661
																								29.65	10.0926	1.57984
																								29.75	10.1114	1.58719
																								29.85	10.1233	1.58431
																								29.95	10.1342	1.55908
																								30.05	10.168	1.54899
																								30.15	10.2092	1.54833
																								30.25	10.2704	1.52091
																								30.35	10.3299	1.49715
																								30.45	10.3884	1.47131
																								30.55	10.4385	1.45359
																								30.65	10.4988	1.42815
																								30.75	10.571	1.37445
																								30.85	10.6484	1.31546
																								30.95	10.7514	1.2619
																								31.05	10.8737	1.22857
																								31.15	10.9778	1.17608
																								31.25	11.0704	1.12074
																								31.35	11.1829	1.09192
																								31.45	11.2967	1.05415
																								31.55	11.4167	1.00688
																								31.65	11.516	0.98615
																								31.75	11.6092	0.95191
																								31.85	11.6937	0.89215
																								31.95	11.7731	0.84931
																								32.05	11.8614	0.80851
																								32.15	11.9356	0.7574
																								32.25	11.9973	0.70973
																								32.35	12.0383	0.67114
																								32.45	12.0733	0.63705
																								32.55	12.0882	0.58588
																								32.65	12.1015	0.54567
																								32.75	12.1161	0.54541
																								32.85	12.1374	0.55766
																								32.95	12.1791	0.57
																								33.05	12.1973	0.60101
																								33.15	12.2002	0.60082
																								33.25	12.2066	0.60528
																								33.35	12.2206	0.61742
																								33.45	12.2269	0.62572
																								33.55	12.2436	0.63585
																								33.65	12.2476	0.64503
																								33.75	12.2441	0.66085
																								33.85	12.2549	0.66478
																								33.95	12.2956	0.65263
																								34.05	12.305	0.63654
																								34.15	12.3151	0.6149
																								34.25	12.3361	0.59474
																								34.35	12.3502	0.5881
																								34.45	12.3541	0.59163
																								34.55	12.3381	0.59248
																								34.65	12.3273	0.58343
																								34.75	12.3357	0.60136
																								34.85	12.3654	0.61472
																								34.95	12.3909	0.61802
																								35.05	12.4073	0.63233
																								35.15	12.4281	0.63023
																								35.25	12.4291	0.61735
																								35.35	12.4201	0.60834
																								35.45	12.4311	0.5829
																								35.55	12.4713	0.57035
																								35.65	12.5054	0.57867
																								35.75	12.5012	0.58874
																								35.85	12.4887	0.5964
																								35.95	12.4904	0.5878
																								36.05	12.4794	0.56798
																								36.15	12.4551	0.56593
																								36.25	12.4431	0.56988
																								36.35	12.462	0.57099
																								36.45	12.4898	0.55828
																								36.55	12.4945	0.53495
																								36.65	12.5173	0.53778
																								36.75	12.5171	0.54652
																								36.85	12.5114	0.54663
																								36.95	12.5324	0.52546
																								37.05	12.5528	0.51391
																								37.15	12.5507	0.52378
																								37.25	12.5456	0.53621
																								37.35	12.5211	0.55861
																								37.45	12.5019	0.54948
																								37.55	12.4789	0.54722
																								37.65	12.4709	0.54844
																								37.75	12.4757	0.54852
																								37.85	12.4938	0.55834
																								37.95	12.5073	0.5909
																								38.05	12.5142	0.61317
																								38.15	12.5305	0.61934
																								38.25	12.5452	0.6087
																								38.35	12.5528	0.6113
																								38.45	12.5682	0.60994
																								38.55	12.5719	0.60611
																								38.65	12.5923	0.61435
																								38.75	12.6079	0.61708
																								38.85	12.6184	0.6009
																								38.95	12.6524	0.58555
																								39.05	12.697	0.56631
																								39.15	12.7151	0.55862
																								39.25	12.7317	0.54913
																								39.35	12.7356	0.54098
																								39.45	12.7298	0.56183
																								39.55	12.7439	0.58259
																								39.65	12.7462	0.58159
																								39.75	12.7496	0.56388
																								39.85	12.7681	0.55438
																								39.95	12.7647	0.56063
																								40.05	12.7711	0.56703
																								40.15	12.7465	0.57481
																								40.25	12.737	0.58354
																								40.35	12.7497	0.57258
																								40.45	12.7676	0.5588
																								40.55	12.7564	0.55873
																								40.65	12.734	0.55988
																								40.75	12.7101	0.56777
																								40.85	12.708	0.57105
																								40.95	12.7244	0.57214
																								41.05	12.7488	0.56861
																								41.15	12.7645	0.57133
																								41.25	12.7583	0.58097
																								41.35	12.7688	0.59202
																								41.45	12.7963	0.60312
																								41.55	12.7906	0.61876
																								41.65	12.7807	0.62037
																								41.75	12.7666	0.5866
																								41.85	12.7683	0.5587
																								41.95	12.7963	0.54205
																								42.05	12.8143	0.52616
																								42.15	12.8231	0.52013
																								42.25	12.8204	0.5384
																								42.35	12.8099	0.55138
																								42.45	12.8068	0.55045
																								42.55	12.8056	0.55729
																								42.65	12.7909	0.55089
																								42.75	12.8081	0.55052
																								42.85	12.8356	0.551
																								42.95	12.8375	0.55147
																								43.05	12.8334	0.55658
																								43.15	12.8329	0.56922
																								43.25	12.8126	0.58648
																								43.35	12.8004	0.58272
																								43.45	12.8083	0.56936
																								43.55	12.79	0.56401
																								43.65	12.7695	0.57373
																								43.75	12.7482	0.59198
																								43.85	12.7155	0.60498
																								43.95	12.7046	0.6092
																								44.05	12.713	0.59989
																								44.15	12.7296	0.59427
																								44.25	12.7696	0.59056

## Sheet: Supplementary Figure 2
001_RMSDBound				002_EulerTheta				003_EulerPhi				004_EulerPsi				005_PolarTheta				006_PolarPhi				007_r				008_RMSDunbound
x	y	yEr±		x	y	yEr±		x	y	yEr±		x	y	yEr±		x	y	yEr±		x	y	yEr±		x	y	yEr±		x	y	yEr±
0.125	27.1309	0.20676		10.1	2.90786	0.55156		-21.75	3.57557	0.69527		10.25	4.43254	0.96078		114.1	5.10995	0.73947		162	4.35215	0.72167		11.15	12.3029	0.93213		0.125	23.6041	0.60131
0.175	23.0651	0.20003		10.3	2.85572	0.54728		-21.25	3.40718	0.60317		10.75	3.96455	0.79475		114.3	4.92594	0.73171		163	3.28975	0.50646		11.25	11.6949	0.78988		0.175	19.4618	0.58083
0.225	20.3143	0.30022		10.5	2.80441	0.53771		-20.75	3.08803	0.4813		11.25	3.46743	0.53724		114.5	4.32516	0.52554		164	2.48514	0.40838		11.35	11.1197	0.68745		0.225	16.7134	0.56804
0.275	18.4792	0.44407		10.7	2.75177	0.5318		-20.25	2.95788	0.4601		11.75	3.1252	0.52048		114.7	4.0238	0.51151		165	1.73938	0.2873		11.45	10.583	0.61911		0.275	14.984	0.50503
0.325	17.1382	0.54296		10.9	2.70423	0.5261		-19.75	2.74966	0.41543		12.25	2.87821	0.49636		114.9	3.76785	0.47806		166	1.12379	0.19007		11.55	10.0681	0.57793		0.325	13.8247	0.49595
0.375	16.0449	0.69542		11.1	2.66318	0.51691		-19.25	2.62521	0.40382		12.75	2.70472	0.54764		115.1	3.44221	0.45568		167	0.63951	0.11016		11.65	9.56501	0.55438		0.375	12.8737	0.48133
0.425	14.9315	0.92111		11.3	2.61975	0.50996		-18.75	2.41874	0.36005		13.25	2.51477	0.57966		115.3	3.25728	0.42761		168	0.3085	0.0572		11.75	9.09748	0.53782		0.425	11.7975	0.38318
0.475	13.7116	1.10543		11.5	2.57076	0.50593		-18.25	2.25993	0.3423		13.75	2.29511	0.54788		115.5	3.0233	0.40185		169	0.09497	0.04812		11.85	8.66716	0.52119		0.475	10.5642	0.30983
0.525	12.5158	1.16297		11.7	2.52119	0.49526		-17.75	2.08887	0.31751		14.25	2.04981	0.50674		115.7	2.72819	0.34339		170	0	0.06439		11.95	8.26507	0.51012		0.525	9.44555	0.29982
0.575	11.421	1.10999		11.9	2.46777	0.482		-17.25	1.96739	0.30864		14.75	1.84669	0.46492		115.9	2.50599	0.30322		171	0.01536	0.06366		12.05	7.87846	0.50276		0.575	8.51551	0.30105
0.625	10.2301	0.87401		12.1	2.41757	0.47791		-16.75	1.83619	0.29787		15.25	1.70648	0.46732		116.1	2.29648	0.29683		172	0.16414	0.04869		12.15	7.51876	0.49533		0.625	7.67682	0.31827
0.675	8.89868	0.56212		12.3	2.36959	0.47238		-16.25	1.71208	0.29298		15.75	1.56133	0.44848		116.3	2.11809	0.2822		173	0.46309	0.07851		12.25	7.17561	0.48866		0.675	6.83848	0.34061
0.725	7.71273	0.52493		12.5	2.31533	0.46449		-15.75	1.59446	0.27615		16.25	1.41946	0.43237		116.5	1.91384	0.26331		174	0.91764	0.13866		12.35	6.84418	0.48474		0.725	6.01259	0.33163
0.775	6.78807	0.56456		12.7	2.26376	0.46772		-15.25	1.51026	0.25817		16.75	1.28441	0.40647		116.7	1.72542	0.24704		175	1.508	0.21585		12.45	6.51926	0.48359		0.775	5.20736	0.29601
0.825	6.07207	0.54081		12.9	2.21102	0.46677		-14.75	1.38976	0.23498		17.25	1.15866	0.38293		116.9	1.56262	0.24046		176	2.26911	0.30912		12.55	6.20157	0.48441		0.825	4.47385	0.26755
0.875	5.45739	0.5007		13.1	2.15436	0.46169		-14.25	1.2873	0.20979		17.75	1.03753	0.34387		117.1	1.39929	0.22358		177	3.24448	0.45072		12.65	5.87848	0.48645		0.875	3.8177	0.26027
0.925	4.88185	0.50925		13.3	2.09882	0.45453		-13.75	1.21217	0.18149		18.25	0.93613	0.32117		117.3	1.25309	0.21163		178	4.2819	0.56016		12.75	5.55118	0.48791		0.925	3.25706	0.27078
0.975	4.33175	0.54313		13.5	2.05078	0.43943		-13.25	1.1277	0.17227		18.75	0.83677	0.2925		117.5	1.10076	0.18729						12.85	5.22521	0.48939		0.975	2.79715	0.27369
1.025	3.80748	0.55796		13.7	2.00223	0.43976		-12.75	1.04754	0.14925		19.25	0.75229	0.27635		117.7	0.96566	0.17526						12.95	4.89754	0.49388		1.025	2.41923	0.28499
1.075	3.35877	0.56389		13.9	1.94752	0.4461		-12.25	0.95847	0.13056		19.75	0.6607	0.2549		117.9	0.84354	0.15946						13.05	4.57693	0.50232		1.075	2.10637	0.30012
1.125	3.00582	0.57174		14.1	1.88715	0.44551		-11.75	0.90011	0.11733		20.25	0.58241	0.23304		118.1	0.72301	0.14952						13.15	4.26199	0.51307		1.125	1.84968	0.31014
1.175	2.72492	0.57739		14.3	1.82437	0.44292		-11.25	0.83363	0.10852		20.75	0.49856	0.20502		118.3	0.61653	0.14198						13.25	3.9407	0.52352		1.175	1.67231	0.31507
1.225	2.56695	0.58813		14.5	1.76519	0.43947		-10.75	0.78047	0.11091		21.25	0.42144	0.18389		118.5	0.52722	0.13133						13.35	3.61129	0.53512		1.225	1.52978	0.3121
1.275	2.55467	0.63065		14.7	1.71466	0.43298		-10.25	0.72713	0.1207		21.75	0.3602	0.16054		118.7	0.44436	0.1187						13.45	3.28241	0.5549		1.275	1.41959	0.29887
1.325	2.55473	0.69442		14.9	1.66655	0.42249		-9.75	0.66138	0.12682		22.25	0.28962	0.13601		118.9	0.35702	0.10415						13.55	2.94998	0.5766		1.325	1.33837	0.27046
1.375	2.48264	0.74838		15.1	1.60752	0.41657		-9.25	0.60757	0.13366		22.75	0.22591	0.11035		119.1	0.28789	0.09095						13.65	2.64434	0.60468		1.375	1.25225	0.25834
1.425	2.44419	0.87348		15.3	1.5496	0.41255		-8.75	0.54722	0.14481		23.25	0.17718	0.08992		119.3	0.23375	0.07916						13.75	2.36972	0.63532		1.425	1.16159	0.25958
1.475	2.4884	1.12651		15.5	1.49936	0.40476		-8.25	0.48517	0.15449		23.75	0.13451	0.07724		119.5	0.17988	0.06713						13.85	2.12015	0.66152		1.475	1.06671	0.25763
1.525	2.51389	1.45501		15.7	1.45053	0.40784		-7.75	0.42676	0.16154		24.25	0.10029	0.06704		119.7	0.1306	0.05194						13.95	1.89894	0.68822		1.525	0.99077	0.25349
1.575	2.40111	1.68463		15.9	1.3936	0.42096		-7.25	0.37159	0.16164		24.75	0.06541	0.05935		119.9	0.09534	0.04311						14.05	1.70972	0.71701		1.575	0.9232	0.25236
1.625	2.12236	1.68777		16.1	1.33436	0.42553		-6.75	0.31588	0.16219		25.25	0.04229	0.0585		120.1	0.06527	0.03403						14.15	1.54685	0.75525		1.625	0.85689	0.26271
1.675	1.64751	1.43779		16.3	1.28992	0.42328		-6.25	0.26823	0.16346		25.75	0.01806	0.05518		120.3	0.04418	0.02523						14.25	1.40816	0.78708		1.675	0.78589	0.26489
1.725	1.08363	1.0356		16.5	1.24638	0.42269		-5.75	0.2149	0.15605		26.25	0.00672	0.06035		120.5	0.02584	0.02196						14.35	1.30092	0.80848		1.725	0.69075	0.23504
1.775	0.79096	0.74475		16.7	1.18455	0.42419		-5.25	0.1658	0.14844		26.75	0	0.06701		120.7	0.0121	0.02358						14.45	1.20355	0.82897		1.775	0.57781	0.18028
1.825	0.87028	0.5994		16.9	1.12588	0.4223		-4.75	0.12739	0.13756		27.25	0.00232	0.07294		120.9	0.00218	0.03551						14.55	1.11687	0.8462		1.825	0.46362	0.15416
1.875	1.02224	0.39451		17.1	1.07309	0.4165		-4.25	0.09185	0.12223		27.75	0.00748	0.0773		121.1	0	0.04424						14.65	1.03151	0.85022		1.875	0.34263	0.14897
1.925	1.10947	0.08717		17.3	1.01389	0.4208		-3.75	0.05741	0.103		28.25	0.01606	0.0807		121.3	0.000656806	0.05242						14.75	0.96457	0.85477		1.925	0.26553	0.16156
1.975	0.98405	0.27448		17.5	0.95058	0.42332		-3.25	0.03499	0.09234		28.75	0.03938	0.08777		121.5	0.00471	0.05963						14.85	0.91965	0.86746		1.975	0.23171	0.17362
2.025	0.57248	0.24427		17.7	0.90208	0.42742		-2.75	0.02072	0.0803		29.25	0.07137	0.09806		121.7	0.01147	0.06369						14.95	0.88553	0.88191		2.025	0.1925	0.16914
2.075	0.16183	0.01062		17.9	0.86481	0.43553		-2.25	0.00828	0.06998		29.75	0.10827	0.10792		121.9	0.01868	0.06227						15.05	0.87153	0.90772		2.075	0.13831	0.13661
2.125	0	0		18.1	0.82068	0.44395		-1.75	0	0.06772		30.25	0.15536	0.11584		122.1	0.03122	0.06817						15.15	0.87226	0.93769		2.125	0.10047	0.09339
2.175	0.02274	0.27975		18.3	0.77946	0.43412		-1.25	0.01334	0.07116		30.75	0.21424	0.1282		122.3	0.04557	0.06722						15.25	0.86073	0.98162		2.175	0.07615	0.08338
2.225	0.14073	0.49822		18.5	0.74181	0.42887		-0.75	0.02785	0.07586		31.25	0.28243	0.13706		122.5	0.05486	0.06505						15.35	0.84236	1.02959		2.225	0.04331	0.10285
2.275	0.33986	0.57382		18.7	0.69984	0.42203		-0.25	0.05247	0.08762		31.75	0.34723	0.14817		122.7	0.07153	0.05749						15.45	0.83322	1.07068		2.275	0.0495	0.105
2.325	0.59716	0.18212		18.9	0.66534	0.41605		0.25	0.08796	0.10576		32.25	0.43143	0.15665		122.9	0.08765	0.05506						15.55	0.84794	1.11981		2.325	0.07261	0.09061
2.375	0.74256	0.12021		19.1	0.63853	0.41828		0.75	0.12291	0.1291		32.75	0.52292	0.17475		123.1	0.11008	0.0502						15.65	0.87547	1.16766		2.375	0.12495	0.08279
2.425	0.67078	0.15056		19.3	0.60405	0.4136		1.25	0.1774	0.1539		33.25	0.63052	0.1935		123.3	0.13049	0.04461						15.75	0.9223	1.22151		2.425	0.19678	0.08466
2.475	0.5906	0.12187		19.5	0.56387	0.40752		1.75	0.23574	0.178		33.75	0.73693	0.20616		123.5	0.15381	0.03641						15.85	1.0143	1.27551		2.475	0.27154	0.10903
2.525	0.55333	0.07655		19.7	0.52156	0.40243		2.25	0.31171	0.20551		34.25	0.86455	0.22756		123.7	0.18093	0.03821						15.95	0.86297	1.27697		2.525	0.31897	0.15136
2.575	0.54508	0.18336		19.9	0.48434	0.38202		2.75	0.38123	0.22366		34.75	0.98996	0.23905		123.9	0.20972	0.03435						16.05	0.76964	1.2298		2.575	0.30593	0.1973
2.625	0.5554	0.4332		20.1	0.45392	0.37318		3.25	0.47839	0.24577		35.25	1.13666	0.26213		124.1	0.23781	0.03076						16.15	0.71744	1.14386		2.625	0.26612	0.22999
2.675	0.57212	0.69903		20.3	0.41835	0.37914		3.75	0.57057	0.26821		35.75	1.27205	0.28781		124.3	0.26759	0.03389						16.25	0.67904	1.03805		2.675	0.21739	0.21138
2.725	0.61218	0.88563		20.5	0.37665	0.38402		4.25	0.66988	0.29226		36.25	1.42142	0.30622		124.5	0.30136	0.03544						16.35	0.65327	0.90181		2.725	0.13985	0.17299
2.775	0.62487	0.98566		20.7	0.33864	0.386		4.75	0.77776	0.31439		36.75	1.55101	0.31281		124.7	0.33731	0.03357						16.45	0.62897	0.76125		2.775	0.06369	0.1058
2.825	0.70194	1.0251		20.9	0.31055	0.37476		5.25	0.89847	0.33802		37.25	1.72983	0.33996		124.9	0.3776	0.0404						16.55	0.61292	0.62339		2.825	0	0
2.875	0.86343	1.06269		21.1	0.27966	0.35545		5.75	1.00937	0.35534		37.75	1.89397	0.37047		125.1	0.41419	0.04498						16.65	0.5804	0.4851		2.875	0.01766	0.15514
2.925	1.2192	1.07829		21.3	0.25248	0.33323		6.25	1.15084	0.3856		38.25	2.08044	0.40559		125.3	0.46169	0.04456						16.75	0.54231	0.35655		2.925	0.10854	0.33069
2.975	1.85983	1.04088		21.5	0.23043	0.32762		6.75	1.31347	0.40463		38.75	2.24864	0.4327		125.5	0.50822	0.04868						16.85	0.50088	0.25282		2.975	0.22263	0.45866
3.025	2.89877	0.79356		21.7	0.21188	0.32501		7.25	1.48114	0.4272		39.25	2.45874	0.52442		125.7	0.56812	0.04633						16.95	0.45536	0.15235		3.025	0.22883	0.50755
3.075	4.17529	0.45741		21.9	0.1915	0.31214		7.75	1.62267	0.42958		39.75	2.56391	0.53033		125.9	0.63134	0.04749						17.05	0.40902	0.05842		3.075	0.16545	0.50893
3.125	6.93425	0.29185		22.1	0.16212	0.29278		8.25	1.81612	0.49064		40.25	2.71932	0.55211		126.1	0.69912	0.04699						17.15	0.35976	0.01872		3.125	0.1571	0.49688
				22.3	0.14195	0.27042		8.75	1.98386	0.50234		40.75	2.93891	0.66901		126.3	0.77584	0.04991						17.25	0.30722	0.07403		3.175	0.31749	0.4961
				22.5	0.12294	0.25345		9.25	2.14915	0.47722		41.25	3.1076	0.75426		126.5	0.846	0.05492						17.35	0.24927	0.10693		3.225	0.768	0.49561
				22.7	0.09875	0.24675		9.75	2.34782	0.51624		41.75	3.27275	0.8209		126.7	0.93907	0.05579						17.45	0.17729	0.11904		3.275	1.62227	0.44625
				22.9	0.08213	0.22983		10.25	2.57485	0.51726		42.25	3.37627	0.80388		126.9	1.02271	0.06176						17.55	0.11022	0.10437		3.325	2.9378	0.39705
				23.1	0.06849	0.21672		10.75	2.77832	0.54311		42.75	3.5632	0.81808		127.1	1.11426	0.06664						17.65	0.05626	0.07301		3.375	4.93068	0.33613
				23.3	0.05397	0.20738		11.25	3.01515	0.52417		43.25	3.63459	0.87106		127.3	1.2198	0.0761						17.75	0.01977	0.04012		3.425	7.86961	0.31885
				23.5	0.03906	0.18785		11.75	3.29099	0.57731		43.75	3.73906	0.96655		127.5	1.31262	0.07446						17.85	0	0		3.475	11.6087	0.16344
				23.7	0.02779	0.16309		12.25	3.38155	0.51655		44.25	3.81845	0.89471		127.7	1.43651	0.0786						17.95	0.01145	0.02357
				23.9	0.02664	0.13708		12.75	3.56934	0.48003		44.75	3.90357	0.81691		127.9	1.55458	0.08728						18.05	0.05713	0.02414
				24.1	0.02205	0.10762		13.25	3.89506	0.55097						128.1	1.70123	0.10677						18.15	0.14025	0.0136
				24.3	0.01597	0.06998										128.3	1.83607	0.09895						18.25	0.2521	0.00776
				24.5	0.01196	0.04563										128.5	1.97812	0.0865						18.35	0.38852	0.00845
				24.7	0.00729	0.04145										128.7	2.1224	0.10481						18.45	0.54724	0.0129
				24.9	0.00601	0.0378										128.9	2.28546	0.12634						18.55	0.71671	0.00259
				25.1	0.00463	0.02188										129.1	2.43929	0.15592						18.65	0.89936	0.01636
				25.3	0	4.44089e-16										129.3	2.60169	0.1583						18.75	1.09553	0.02429
				25.5	0.00698	0.01485										129.5	2.74807	0.16676						18.85	1.32002	0.0259
				25.7	0.01375	0.03184										129.7	2.87153	0.20259						18.95	1.54153	0.02719
				25.9	0.02074	0.04945										129.9	3.11337	0.2674						19.05	1.76171	0.0151
				26.1	0.03548	0.06264										130.1	3.32424	0.32472						19.15	1.98027	0.00999
				26.3	0.04891	0.08075										130.3	3.53391	0.38464						19.25	2.20485	0.03117
				26.5	0.05929	0.09694										130.5	3.72519	0.36076						19.35	2.42983	0.05111
				26.7	0.07005	0.11208										130.7	4.11328	0.47777						19.45	2.65	0.09086
				26.9	0.0777	0.12097										130.9	4.53164	0.65481						19.55	2.86752	0.14418
				27.1	0.09254	0.12755																		19.65	3.06961	0.21474
				27.3	0.11607	0.14688																		19.75	3.26073	0.2839
				27.5	0.14274	0.15964																		19.85	3.46356	0.34844
				27.7	0.15614	0.16589																		19.95	3.66746	0.41292
				27.9	0.17132	0.17804																		20.05	3.87668	0.48186
				28.1	0.19309	0.19572																		20.15	4.1012	0.57226
				28.3	0.21826	0.20569																		20.25	4.3185	0.68111
				28.5	0.23876	0.21425																		20.35	4.54386	0.78599
				28.7	0.25761	0.22825																		20.45	4.78163	0.87544
				28.9	0.28744	0.24081																		20.55	5.02561	0.97391
				29.1	0.31403	0.25317																		20.65	5.28997	1.09333
				29.3	0.34384	0.25886																		20.75	5.49957	1.11294
				29.5	0.37125	0.26227																		20.85	5.73685	1.09744
				29.7	0.39344	0.27188																		20.95	5.9979	1.07775
				29.9	0.42103	0.279																		21.05	6.27884	1.03856
				30.1	0.45183	0.27857																		21.15	6.58648	0.98606
				30.3	0.47705	0.28077																		21.25	6.93128	0.91521
				30.5	0.50542	0.28754																		21.35	7.2491	0.83646
				30.7	0.54844	0.28372																		21.45	7.54165	0.74403
				30.9	0.58069	0.27968																		21.55	7.80389	0.59451
				31.1	0.61731	0.27823																		21.65	8.05676	0.38889
				31.3	0.66149	0.27794																		21.75	8.42376	0.378
				31.5	0.70134	0.27709																		21.85	8.80351	0.37947
				31.7	0.74614	0.27698																		21.95	9.17875	0.37841
				31.9	0.78536	0.27478																		22.05	9.54396	0.37832
				32.1	0.81906	0.27208																		22.15	9.87495	0.37118
				32.3	0.85824	0.27902																		22.25	10.1238	0.35428
				32.5	0.89069	0.28031																		22.35	10.2721	0.36423
				32.7	0.92811	0.27822																		22.45	10.3051	0.42776
				32.9	0.97041	0.27162																		22.55	10.2582	0.50098
				33.1	1.01654	0.26085																		22.65	10.1799	0.54442
				33.3	1.06916	0.25084																		22.75	10.0202	0.52847
				33.5	1.11125	0.23247																		22.85	9.89866	0.50739
				33.7	1.14635	0.22075																		22.95	9.80939	0.50028
				33.9	1.19248	0.21929																		23.05	9.74497	0.48846
				34.1	1.24905	0.22111																		23.15	9.70274	0.48159
				34.3	1.30189	0.21507																		23.25	9.66699	0.47698
				34.5	1.35729	0.20909																		23.35	9.64659	0.47443
				34.7	1.40148	0.21503																		23.45	9.63471	0.47417
				34.9	1.44141	0.21637																		23.55	9.64258	0.47755
				35.1	1.48181	0.20823																		23.65	9.66908	0.47886
				35.3	1.52732	0.20369																		23.75	9.70965	0.47794
				35.5	1.58494	0.20069																		23.85	9.76481	0.46655
				35.7	1.6442	0.19307																		23.95	9.90586	0.50682
				35.9	1.69383	0.1826																		24.05	10.0726	0.53175
				36.1	1.75005	0.17467																		24.15	10.2093	0.54261
				36.3	1.81118	0.16876																		24.25	10.3214	0.58615
				36.5	1.86398	0.16342																		24.35	10.4461	0.63595
				36.7	1.92199	0.15857																		24.45	10.579	0.67157
				36.9	1.97839	0.15671																		24.55	10.7138	0.71664
				37.1	2.02593	0.15789																		24.65	10.8701	0.76114
				37.3	2.08087	0.15791																		24.75	10.9751	0.8114
				37.5	2.14229	0.15624																		24.85	11.061	0.87123
				37.7	2.19258	0.15932																		24.95	11.1552	0.93386
				37.9	2.24051	0.15619																		25.05	11.2292	0.99245
				38.1	2.29398	0.14788																		25.15	11.288	1.03934
				38.3	2.34752	0.14121																		25.25	11.3082	1.07247
				38.5	2.40038	0.13756																		25.35	11.299	1.07061
				38.7	2.45715	0.13524																		25.45	11.2643	1.07174
				38.9	2.5206	0.13319																		25.55	11.2209	1.07826
				39.1	2.58884	0.13354																		25.65	11.1795	1.07129
				39.3	2.65676	0.13517																		25.75	11.1119	1.06866
				39.5	2.72106	0.13327																		25.85	11.048	1.0628
				39.7	2.78614	0.13259																		25.95	11	1.05526
				39.9	2.85806	0.13447																		26.05	10.9775	1.06007
																								26.15	10.9634	1.06785
																								26.25	10.937	1.06138
																								26.35	10.9023	1.07998
																								26.45	10.8847	1.09111
																								26.55	10.8985	1.08579
																								26.65	10.8962	1.10805
																								26.75	10.9151	1.12761
																								26.85	11.0027	1.14808
																								26.95	11.0898	1.1516
																								27.05	11.1053	1.1616
																								27.15	11.1133	1.18514
																								27.25	11.1289	1.17262
																								27.35	11.1648	1.18982
																								27.45	11.1866	1.23123
																								27.55	11.184	1.2506
																								27.65	11.24	1.25749
																								27.75	11.3025	1.27353
																								27.85	11.3265	1.29209
																								27.95	11.3603	1.29615
																								28.05	11.4268	1.28366
																								28.15	11.4644	1.24187
																								28.25	11.4672	1.23109
																								28.35	11.4466	1.24741
																								28.45	11.4279	1.25861
																								28.55	11.4146	1.26612
																								28.65	11.4017	1.26168
																								28.75	11.3878	1.24005
																								28.85	11.3924	1.23273
																								28.95	11.4002	1.21536
																								29.05	11.4002	1.17494
																								29.15	11.4063	1.14883
																								29.25	11.4239	1.12675
																								29.35	11.4557	1.10853
																								29.45	11.4794	1.1177
																								29.55	11.5332	1.13701
																								29.65	11.5783	1.16267
																								29.75	11.586	1.18181
																								29.85	11.6178	1.18293
																								29.95	11.6538	1.19039
																								30.05	11.6916	1.17945
																								30.15	11.7158	1.19849
																								30.25	11.7506	1.28339
																								30.35	11.7325	1.27046
																								30.45	11.7631	1.27308
																								30.55	11.7883	1.27575
																								30.65	11.7999	1.28161
																								30.75	11.8147	1.27002
																								30.85	11.8212	1.25551
																								30.95	11.8115	1.2427
																								31.05	11.8152	1.22277
																								31.15	11.8176	1.22406
																								31.25	11.8187	1.22497
																								31.35	11.8353	1.23447
																								31.45	11.8418	1.23861
																								31.55	11.8505	1.23407
																								31.65	11.8573	1.2363
																								31.75	11.8555	1.24935
																								31.85	11.8613	1.25613
																								31.95	11.837	1.24822
																								32.05	11.827	1.2303
																								32.15	11.8164	1.22709
																								32.25	11.8238	1.22426
																								32.35	11.8356	1.21776
																								32.45	11.8275	1.21273
																								32.55	11.8267	1.21473
																								32.65	11.8228	1.20476
																								32.75	11.8222	1.20559
																								32.85	11.8214	1.19975
																								32.95	11.819	1.18583
																								33.05	11.817	1.17427
																								33.15	11.8253	1.18233
																								33.25	11.8269	1.18558
																								33.35	11.8339	1.18093
																								33.45	11.8425	1.18753
																								33.55	11.843	1.20202
																								33.65	11.8587	1.20973
																								33.75	11.8623	1.2046
																								33.85	11.8527	1.20681
																								33.95	11.8444	1.20477
																								34.05	11.8346	1.21283
																								34.15	11.8344	1.22149
																								34.25	11.8279	1.24107
																								34.35	11.8191	1.26788
																								34.45	11.8232	1.28587
																								34.55	11.8272	1.29339
																								34.65	11.8382	1.29235
																								34.75	11.8511	1.27844
																								34.85	11.8513	1.27308
																								34.95	11.8513	1.26589
																								35.05	11.864	1.25488
																								35.15	11.866	1.25923
																								35.25	11.8577	1.25959
																								35.35	11.859	1.25768
																								35.45	11.8608	1.25699
																								35.55	11.86	1.24638
																								35.65	11.8704	1.23762
																								35.75	11.8629	1.24789
																								35.85	11.8455	1.25759
																								35.95	11.8319	1.25312
																								36.05	11.8283	1.23975
																								36.15	11.7976	1.23584
																								36.25	11.7936	1.23683
																								36.35	11.7892	1.24263
																								36.45	11.7657	1.24203
																								36.55	11.7376	1.23841
																								36.65	11.7328	1.22758
																								36.75	11.7191	1.22278
																								36.85	11.6951	1.23051
																								36.95	11.6755	1.2385
																								37.05	11.6842	1.23778
																								37.15	11.6956	1.23931
																								37.25	11.714	1.22889
																								37.35	11.7152	1.21218
																								37.45	11.7094	1.20965
																								37.55	11.707	1.20598
																								37.65	11.7159	1.1986
																								37.75	11.7206	1.19148
																								37.85	11.7182	1.19431
																								37.95	11.7101	1.2096
																								38.05	11.6874	1.21351
																								38.15	11.6751	1.21597
																								38.25	11.6829	1.20904
																								38.35	11.6844	1.19831
																								38.45	11.6761	1.18773
																								38.55	11.6789	1.19081
																								38.65	11.6869	1.19832
																								38.75	11.6672	1.20918
																								38.85	11.6457	1.22706
																								38.95	11.6409	1.23107
																								39.05	11.6346	1.24674
																								39.15	11.624	1.25032
																								39.25	11.6189	1.24788
																								39.35	11.6158	1.24139
																								39.45	11.6219	1.23132
																								39.55	11.6283	1.22395
																								39.65	11.6275	1.21718
																								39.75	11.6328	1.21515
																								39.85	11.6482	1.22569
																								39.95	11.6438	1.22225
																								40.05	11.6274	1.22956
																								40.15	11.6119	1.23894
																								40.25	11.612	1.25199
																								40.35	11.6093	1.25301
																								40.45	11.6061	1.24652
																								40.55	11.6157	1.24955
																								40.65	11.6289	1.24796
																								40.75	11.6351	1.25506
																								40.85	11.6336	1.25464
																								40.95	11.641	1.25762
																								41.05	11.6387	1.26991
																								41.15	11.6525	1.28737
																								41.25	11.6694	1.30547
																								41.35	11.6634	1.30888
																								41.45	11.635	1.30103
																								41.55	11.6184	1.2986
																								41.65	11.6234	1.28816
																								41.75	11.6179	1.2895
																								41.85	11.613	1.28069
																								41.95	11.6105	1.28098
																								42.05	11.5933	1.27775
																								42.15	11.5863	1.27902
																								42.25	11.5844	1.2797
																								42.35	11.5882	1.26921
																								42.45	11.581	1.26766
																								42.55	11.5782	1.27062
																								42.65	11.5858	1.27286
																								42.75	11.5922	1.28156
																								42.85	11.5835	1.27618
																								42.95	11.5695	1.26702
																								43.05	11.5533	1.26178
																								43.15	11.5503	1.25492
																								43.25	11.5596	1.26157
																								43.35	11.5639	1.2623
																								43.45	11.559	1.24952
																								43.55	11.5661	1.23157
																								43.65	11.5777	1.22132
																								43.75	11.5783	1.21112
																								43.85	11.5789	1.20469
																								43.95	11.5677	1.2038
																								44.05	11.5585	1.2056
																								44.15	11.5559	1.20417
																								44.25	11.5568	1.20177
																								44.35	11.5589	1.20127
																								44.45	11.5505	1.19489
																								44.55	11.5526	1.19179
																								44.65	11.5527	1.1987
																								44.75	11.5478	1.18964
																								44.85	11.5324	1.18194
																								44.95	11.5159	1.18378
																								45.05	11.5019	1.17367
																								45.15	11.4959	1.18347
																								45.25	11.5153	1.19346
																								45.35	11.5241	1.19661
																								45.45	11.5323	1.19892
																								45.55	11.5369	1.21014
																								45.65	11.5421	1.22419
																								45.75	11.5318	1.23352
																								45.85	11.5148	1.23536
																								45.95	11.4972	1.241
																								46.05	11.5	1.23183
																								46.15	11.5104	1.22374
																								46.25	11.5176	1.22275
																								46.35	11.5164	1.21628
																								46.45	11.5127	1.19599
																								46.55	11.503	1.19714
																								46.65	11.5023	1.20692
																								46.75	11.4946	1.2016
																								46.85	11.4964	1.19329
																								46.95	11.5006	1.18999
																								47.05	11.4985	1.19627
																								47.15	11.5213	1.20034
																								47.25	11.5292	1.2014
																								47.35	11.5324	1.21596
																								47.45	11.5494	1.23248
																								47.55	11.562	1.24146
																								47.65	11.5585	1.22853
																								47.75	11.5742	1.23312
																								47.85	11.5734	1.23499
																								47.95	11.5548	1.24981
																								48.05	11.5359	1.25644
																								48.15	11.5119	1.2566
																								48.25	11.5126	1.26385
																								48.35	11.5222	1.27107
																								48.45	11.529	1.27804
																								48.55	11.5191	1.2847
																								48.65	11.498	1.29337
																								48.75	11.5075	1.29009
																								48.85	11.5303	1.28163
																								48.95	11.5425	1.27688
																								49.05	11.5294	1.27964
																								49.15	11.5278	1.29379
																								49.25	11.5335	1.31021
																								49.35	11.5164	1.30634
																								49.45	11.4963	1.27652

## Sheet: table1
L858R-ATP											L858R/T790M-ATP
样本数	2										样本数	2
	总		前		后							总		前		后
1	-9.52		-8.7		-9.96		0.658027				1	-9.57		-9.84		-9.85		0.275045
2	-0.58		-0.66		-0.53		0.0667083				2	-0.42		-0.4		-0.37		0.0380789
3	-0.4		-0.44		-0.36		0.04				3	-0.48		-0.58		-0.42		0.0824621
4	-0.35		-0.36		-0.33		0.0158114				4	-0.45		-0.51		-0.38		0.065192
5	-0.11		-0.13		-0.12		0.0158114				5	-0.23		-0.22		-0.28		0.0360555
6	-0.13		-0.14		-0.14		0.01				6	-0.17		-0.17		-0.14		0.0212132
7	-11.01		-10.96		-10.47		0.383471				7	-10.43		-11.63		-9.79		0.961665
8	9.77		9.65		9.87		0.110454				8	8.36		8.73		8.11		0.315753
	6.63		6.66		6.63		0.0212132					6.67		6.66		6.67		0.00707107
总	-5.69		-5.07		-5.41		0.481041				总	-6.72		-7.97		-6.44		0.905787
R	8.314	J/mol/K
T	300	K
L858R	148	0.000148	-5.25432								L858R/T790M	8.4	8.4e-06	-6.96379
